# Supplementary material for: Zn and Ni complexes of pyridine-2,6-di­carboxyl­ates: crystal field stabilization matters!
Source: Acta Crystallogr E Crystallogr Commun. 2019 May 31;75(Pt 6):903–11. doi: 10.1107/S2056989019007461 (PMC6658973; doi:10.1107/S2056989019007461)
Supplement: Supplementary file 1 [file e-75-00903-sup1.cif]

##############################################################################
#                                                                            #
# This CIF contains the data in a paper accepted for publication in          #
# Acta Crystallographica Section E. It conforms to the requirements of       #
# Notes for Authors for Acta Crystallographica Section E, and has been       #
# peer reviewed under the auspices of the IUCr Commission on Journals.       #
#                                                                            #
# Full details of the Crystallographic Information File format               #
# are given in the paper "The Crystallographic Information File (CIF):       #
# a New Standard Archive File for Crystallography" by S. R. Hall, F. H.      #
# Allen and I. D. Brown [Acta Cryst. (1991), A47, 655-685].                  #
#                                                                            #
# The current version of the core CIF dictionary is obtainable from          #
# ftp://ftp.iucr.org/pub/cif_core.dic.                                       #
#                                                                            #
# Software is freely available for graphical display of the structure(s)     #
# in this CIF. For information consult the CIF software page                 #
# http://www.iucr.org/resources/cif/software.                                #
#                                                                            #
# This file may be used for bona fide research purposes within the           #
# scientific community so long as proper attribution is given to the journal # 
# article from which it was obtained.                                        #
#                                                                            #
##############################################################################
data_1
_database_code_depnum_ccdc_archive 'CCDC 1917864'
_audit_creation_method     SHELXL-2013
_chemical_name_systematic
;
Bis(6-carboxypicolinato)zinc(II) trihydrate
;
_chemical_name_common     ?
_chemical_formula_moiety     'C14 H8 N2 O8 Zn, 3(H2 O)'
_chemical_formula_sum     'C14 H14 N2 O11 Zn'
_chemical_formula_iupac     '[Zn (C7 H4 N O4)2], 3H2 O'
_chemical_formula_weight     451.64
_chemical_melting_point     ?
_space_group_crystal_system     monoclinic
_space_group_name_H-M_alt     'P 21/c'
_space_group_name_Hall     '-P 2ybc'
loop_
    _space_group_symop_operation_xyz
    'x, y, z'
    '-x, y+1/2, -z+1/2'
    '-x, -y, -z'
    'x, -y-1/2, z-1/2'
_cell_length_a     13.9953(8)
_cell_length_b     10.0081(6)
_cell_length_c     13.7330(8)
_cell_angle_alpha     90
_cell_angle_beta     116.4303(14)
_cell_angle_gamma     90
_cell_volume     1722.48(18)
_cell_formula_units_Z     4
_cell_measurement_reflns_used     7944
_cell_measurement_theta_min     2.6045
_cell_measurement_theta_max     23.7835
_cell_measurement_temperature     220(2)
_exptl_crystal_description     'rod'
_exptl_crystal_colour     'colourless'
_exptl_crystal_size_max     0.280
_exptl_crystal_size_mid     0.180
_exptl_crystal_size_min     0.180
_exptl_crystal_density_diffrn     1.742
_exptl_crystal_density_meas     ?
_exptl_crystal_density_method     ?
_exptl_crystal_F_000     920
_exptl_absorpt_coefficient_mu     1.492
_exptl_absorpt_correction_type     multi-scan
_exptl_absorpt_process_details
;
SADABS (Bruker, 2008)
;
_exptl_absorpt_correction_T_min     0.8767
_exptl_absorpt_correction_T_max     1.0000
_exptl_special_details     ?
_diffrn_ambient_temperature     220(2)
_diffrn_source     'microsource'
_diffrn_radiation_type     MoK\a
_diffrn_radiation_wavelength     0.71073
_diffrn_measurement_device_type     'Bruker APEX CCD'
_diffrn_measurement_method     '\w scans'
_diffrn_detector_area_resol_mean     ?
_diffrn_reflns_number     56614
_diffrn_reflns_av_R_equivalents     0.0536
_diffrn_reflns_av_unetI/netI     0.0340
_diffrn_reflns_theta_min     1.625
_diffrn_reflns_theta_max     31.593
_diffrn_reflns_theta_full     25.242
_diffrn_measured_fraction_theta_max     0.999
_diffrn_measured_fraction_theta_full     1.000
_diffrn_reflns_limit_h_min     -20
_diffrn_reflns_limit_h_max     20
_diffrn_reflns_limit_k_min     -14
_diffrn_reflns_limit_k_max     14
_diffrn_reflns_limit_l_min     -20
_diffrn_reflns_limit_l_max     20
_refine_special_details     ?
_reflns_number_total     5777
_reflns_number_gt     4180
_reflns_threshold_expression     'I > 2\s(I)'
_refine_ls_structure_factor_coef     Fsqd
_refine_ls_matrix_type     full
_refine_ls_R_factor_all     0.0596
_refine_ls_R_factor_gt     0.0373
_refine_ls_wR_factor_gt     0.0926
_refine_ls_wR_factor_ref     0.1050
_refine_ls_goodness_of_fit_ref     1.036
_refine_ls_restrained_S_all     1.036
_refine_ls_number_reflns     5777
_refine_ls_number_parameters     263
_refine_ls_number_restraints     2
_refine_ls_hydrogen_treatment     mixed
_refine_ls_weighting_scheme     calc
_refine_ls_weighting_details
;
 w=1/[\s^2^(Fo^2^)+(0.0416P)^2^+1.0164P]
 where P=(Fo^2^+2Fc^2^)/3
;
_atom_sites_solution_hydrogens     mixed
_atom_sites_solution_primary     ?
_atom_sites_solution_secondary     ?
_refine_ls_shift/su_max     0.001
_refine_ls_shift/su_mean     0.000
_refine_diff_density_max     0.559
_refine_diff_density_min     -0.353
_refine_ls_extinction_method     none
_refine_ls_extinction_coef     .
loop_
    _atom_type_symbol
    _atom_type_description
    _atom_type_scat_dispersion_real
    _atom_type_scat_dispersion_imag
    _atom_type_scat_source
    'C' 'C' 0.0033 0.0016
                         'International Tables Vol C Tables 4.2.6.8 and 6.1.1.4'
    'H' 'H' 0.0000 0.0000
                         'International Tables Vol C Tables 4.2.6.8 and 6.1.1.4'
    'N' 'N' 0.0061 0.0033
                         'International Tables Vol C Tables 4.2.6.8 and 6.1.1.4'
    'O' 'O' 0.0106 0.0060
                         'International Tables Vol C Tables 4.2.6.8 and 6.1.1.4'
    'Zn' 'Zn' 0.2839 1.4301
                         'International Tables Vol C Tables 4.2.6.8 and 6.1.1.4'
_computing_data_collection
;
SMART (Bruker, 2001)
;
_computing_cell_refinement
;
SAINT-Plus (Bruker, 2009)
;
_computing_data_reduction
;
SAINT-Plus (Bruker, 2009)
;
_computing_structure_solution
;
SHELXT (Sheldrick, 2015a)
;
_computing_structure_refinement
;
SHELXL-2013 (Sheldrick, 2015b)
;
_computing_molecular_graphics
;
Mercury (Macrae <i>et al.</i> (2006)
;
_computing_publication_material
;
SHELXL-2013 (Sheldrick, 2015b)
;
loop_
    _atom_site_type_symbol
    _atom_site_label
    _atom_site_fract_x
    _atom_site_fract_y
    _atom_site_fract_z
    _atom_site_U_iso_or_equiv
    _atom_site_adp_type
    _atom_site_calc_flag
    _atom_site_occupancy
    _atom_site_disorder_assembly
    _atom_site_disorder_group
    Zn Zn1 0.25020(2) 0.99549(2) 0.26138(2) 0.03318(8) Uani d 1 . .
    O O1 0.18718(11) 1.00856(15) 0.37285(11) 0.0362(3) Uani d 1 . .
    O O2 0.03924(12) 0.96743(16) 0.39055(12) 0.0394(3) Uani d 1 . .
    O O3 0.23801(11) 0.94497(16) 0.09052(11) 0.0376(3) Uani d 1 . .
    O O4 0.12629(14) 0.84401(16) -0.06458(12) 0.0423(3) Uani d 1 . .
    H H4O 0.174(2) 0.854(3) -0.088(2) 0.063 Uiso d 1 . .
    O O5 0.34985(13) 0.82750(15) 0.33256(13) 0.0429(3) Uani d 1 . .
    O O6 0.52279(16) 0.7743(2) 0.42790(16) 0.0655(5) Uani d 1 . .
    O O7 0.22321(11) 1.21877(14) 0.21460(12) 0.0368(3) Uani d 1 . .
    O O8 0.31855(13) 1.40197(16) 0.22226(14) 0.0445(4) Uani d 1 . .
    H H8O 0.2576(17) 1.437(3) 0.180(2) 0.067 Uiso d 1 . .
    N N1 0.10463(12) 0.91469(15) 0.17479(12) 0.0273(3) Uani d 1 . .
    N N2 0.39644(11) 1.07655(17) 0.31645(12) 0.0296(3) Uani d 1 . .
    C C1 0.04345(14) 0.90384(18) 0.22605(14) 0.0286(3) Uani d 1 . .
    C C2 -0.05478(15) 0.8403(2) 0.17755(16) 0.0351(4) Uani d 1 . .
    H H2 -0.097679 0.832445 0.213942 0.042 Uiso calc 1 . .
    C C3 -0.08801(16) 0.7885(2) 0.07356(17) 0.0379(4) Uani d 1 . .
    H H3 -0.154381 0.745240 0.038598 0.045 Uiso calc 1 . .
    C C4 -0.02338(16) 0.80052(19) 0.02125(16) 0.0341(4) Uani d 1 . .
    H H4 -0.044877 0.765742 -0.048981 0.041 Uiso calc 1 . .
    C C5 0.07331(14) 0.86496(18) 0.07525(14) 0.0285(3) Uani d 1 . .
    C C6 0.09289(15) 0.96503(19) 0.33896(15) 0.0307(4) Uani d 1 . .
    C C7 0.15363(16) 0.88719(19) 0.03184(15) 0.0316(4) Uani d 1 . .
    C C8 0.47935(15) 0.9954(2) 0.36847(15) 0.0342(4) Uani d 1 . .
    C C9 0.58359(16) 1.0440(3) 0.40976(17) 0.0457(5) Uani d 1 . .
    H H9 0.642028 0.987024 0.447096 0.055 Uiso calc 1 . .
    C C10 0.59927(17) 1.1759(3) 0.39499(19) 0.0489(6) Uani d 1 . .
    H H10 0.668946 1.210052 0.421825 0.059 Uiso calc 1 . .
    C C11 0.51240(16) 1.2593(3) 0.34041(17) 0.0424(5) Uani d 1 . .
    H H11 0.521956 1.350086 0.329531 0.051 Uiso calc 1 . .
    C C12 0.41133(14) 1.2049(2) 0.30250(15) 0.0323(4) Uani d 1 . .
    C C13 0.45005(18) 0.8530(2) 0.37782(17) 0.0418(5) Uani d 1 . .
    C C14 0.30825(15) 1.2785(2) 0.24167(15) 0.0323(4) Uani d 1 . .
    O O9 0.15287(13) 0.52698(17) 0.10985(13) 0.0443(4) Uani d 1 . .
    H H9O 0.100266 0.513987 0.122694 0.053 Uiso d 1 . .
    H H9P 0.124646 0.529706 0.041594 0.053 Uiso d 1 . .
    O O10 0.25352(15) 0.61084(17) 0.36169(14) 0.0536(4) Uani d 1 . .
    H H10O 0.309944 0.565544 0.386735 0.064 Uiso d 1 . .
    H H10P 0.275684 0.677054 0.340055 0.064 Uiso d 1 . .
    O O11A 0.3323(7) 1.0949(9) -0.0231(7) 0.0653(12) Uiso d 0.283(5) A 1
    H H11O 0.283003 1.152053 -0.052998 0.078 Uiso d 0.283(5) A 1
    H H11P 0.327964 1.056784 0.029852 0.078 Uiso d 0.283(5) A 1
    O O11B 0.4329(5) 1.0244(6) -0.0055(5) 0.0653(12) Uiso d 0.371(5) B 2
    H H11Q 0.452158 0.999978 0.059700 0.078 Uiso d 0.371(5) B 2
    H H11R 0.470448 1.022909 -0.039770 0.078 Uiso d 0.371(5) B 2
    O O11C 0.3815(7) 1.0466(8) 0.0158(6) 0.0653(12) Uiso d 0.321(6) C 3
    H H11S 0.443940 1.014077 0.041684 0.078 Uiso d 0.321(6) C 3
    H H11T 0.341329 1.061387 0.046024 0.078 Uiso d 0.321(6) C 3
loop_
    _atom_site_aniso_label
    _atom_site_aniso_U_11
    _atom_site_aniso_U_22
    _atom_site_aniso_U_33
    _atom_site_aniso_U_12
    _atom_site_aniso_U_13
    _atom_site_aniso_U_23
    Zn1 0.02530(11) 0.03862(14) 0.03201(12) -0.00359(8) 0.00950(9) -0.00199(9)
    O1 0.0296(6) 0.0479(8) 0.0298(7) -0.0058(6) 0.0121(5) -0.0074(6)
    O2 0.0382(7) 0.0507(9) 0.0347(7) -0.0027(6) 0.0211(6) -0.0046(6)
    O3 0.0357(7) 0.0452(8) 0.0334(7) -0.0045(6) 0.0168(6) -0.0053(6)
    O4 0.0551(9) 0.0451(8) 0.0305(7) -0.0081(7) 0.0225(7) -0.0081(6)
    O5 0.0475(9) 0.0386(8) 0.0426(8) 0.0067(6) 0.0201(7) 0.0061(6)
    O6 0.0645(12) 0.0670(12) 0.0634(12) 0.0364(10) 0.0270(10) 0.0235(10)
    O7 0.0258(6) 0.0377(8) 0.0393(7) -0.0005(5) 0.0077(5) 0.0012(6)
    O8 0.0408(8) 0.0393(8) 0.0520(9) -0.0021(7) 0.0193(7) 0.0085(7)
    N1 0.0272(7) 0.0273(7) 0.0254(7) 0.0001(6) 0.0099(6) -0.0002(5)
    N2 0.0224(6) 0.0407(9) 0.0241(7) 0.0030(6) 0.0088(5) 0.0005(6)
    C1 0.0287(8) 0.0280(8) 0.0281(8) 0.0013(7) 0.0118(7) 0.0021(6)
    C2 0.0326(9) 0.0347(10) 0.0376(10) -0.0048(7) 0.0153(8) -0.0001(8)
    C3 0.0317(9) 0.0360(10) 0.0384(10) -0.0087(8) 0.0088(8) -0.0029(8)
    C4 0.0370(10) 0.0293(9) 0.0285(9) -0.0026(7) 0.0078(7) -0.0027(7)
    C5 0.0320(9) 0.0250(8) 0.0249(8) 0.0013(7) 0.0094(7) 0.0013(6)
    C6 0.0315(9) 0.0309(9) 0.0287(8) 0.0017(7) 0.0124(7) 0.0012(7)
    C7 0.0387(10) 0.0276(9) 0.0286(8) 0.0029(7) 0.0150(7) 0.0011(7)
    C8 0.0276(8) 0.0514(12) 0.0232(8) 0.0090(8) 0.0109(7) 0.0018(8)
    C9 0.0254(9) 0.0793(17) 0.0296(9) 0.0107(10) 0.0097(7) -0.0009(10)
    C10 0.0255(9) 0.0786(18) 0.0403(11) -0.0070(10) 0.0125(8) -0.0045(11)
    C11 0.0325(10) 0.0581(14) 0.0362(10) -0.0121(9) 0.0149(8) -0.0045(9)
    C12 0.0281(8) 0.0428(10) 0.0250(8) -0.0030(7) 0.0110(7) -0.0020(7)
    C13 0.0437(11) 0.0502(12) 0.0328(10) 0.0182(9) 0.0184(9) 0.0072(9)
    C14 0.0316(9) 0.0384(10) 0.0261(8) -0.0018(7) 0.0122(7) -0.0009(7)
    O9 0.0416(8) 0.0559(10) 0.0343(7) 0.0058(7) 0.0159(7) 0.0084(7)
    O10 0.0737(12) 0.0474(10) 0.0563(10) 0.0038(8) 0.0438(9) 0.0023(8)
_geom_special_details
;
 All esds (except the esd in the dihedral angle between two l.s. planes)
 are estimated using the full covariance matrix.  The cell esds are taken
 into account individually in the estimation of esds in distances, angles
 and torsion angles; correlations between esds in cell parameters are only
 used when they are defined by crystal symmetry.  An approximate (isotropic)
 treatment of cell esds is used for estimating esds involving l.s. planes.
;
loop_
    _geom_bond_atom_site_label_1
    _geom_bond_atom_site_label_2
    _geom_bond_site_symmetry_2
    _geom_bond_distance
    _geom_bond_publ_flag
    Zn1 N2 . 2.0102(15) yes
    Zn1 N1 . 2.0155(15) yes
    Zn1 O1 . 2.0833(14) yes
    Zn1 O5 . 2.1245(15) yes
    Zn1 O7 . 2.3093(15) yes
    Zn1 O3 . 2.3312(14) yes
    O1 C6 . 1.265(2) ?
    O2 C6 . 1.241(2) ?
    O3 C7 . 1.237(2) ?
    O4 C7 . 1.279(2) ?
    O4 H4O . 0.856(17) ?
    O5 C13 . 1.281(3) ?
    O6 C13 . 1.228(3) ?
    O7 C14 . 1.232(2) ?
    O8 C14 . 1.286(2) ?
    O8 H8O . 0.862(17) ?
    N1 C5 . 1.332(2) ?
    N1 C1 . 1.333(2) ?
    N2 C12 . 1.328(3) ?
    N2 C8 . 1.334(2) ?
    C1 C2 . 1.387(3) ?
    C1 C6 . 1.518(3) ?
    C2 C3 . 1.390(3) ?
    C2 H2 . 0.9400 ?
    C3 C4 . 1.388(3) ?
    C3 H3 . 0.9400 ?
    C4 C5 . 1.380(3) ?
    C4 H4 . 0.9400 ?
    C5 C7 . 1.505(3) ?
    C8 C9 . 1.397(3) ?
    C8 C13 . 1.504(3) ?
    C9 C10 . 1.368(4) ?
    C9 H9 . 0.9400 ?
    C10 C11 . 1.388(3) ?
    C10 H10 . 0.9400 ?
    C11 C12 . 1.383(3) ?
    C11 H11 . 0.9400 ?
    C12 C14 . 1.500(3) ?
    O9 H9O . 0.8400 ?
    O9 H9P . 0.8401 ?
    O10 H10O . 0.8400 ?
    O10 H10P . 0.8400 ?
    O11A H11O . 0.8482 ?
    O11A H11P . 0.8477 ?
    O11B H11Q . 0.8485 ?
    O11B H11R . 0.8473 ?
    O11C H11S . 0.8482 ?
    O11C H11T . 0.8472 ?
loop_
    _geom_angle_atom_site_label_1
    _geom_angle_atom_site_label_2
    _geom_angle_atom_site_label_3
    _geom_angle_site_symmetry_1
    _geom_angle_site_symmetry_3
    _geom_angle
    _geom_angle_publ_flag
    N2 Zn1 N1 . . 167.53(6) yes
    N2 Zn1 O1 . . 113.04(6) yes
    N1 Zn1 O1 . . 79.13(6) yes
    N2 Zn1 O5 . . 78.25(6) yes
    N1 Zn1 O5 . . 103.77(6) yes
    O1 Zn1 O5 . . 96.75(6) yes
    N2 Zn1 O7 . . 74.17(6) yes
    N1 Zn1 O7 . . 103.12(5) yes
    O1 Zn1 O7 . . 94.21(6) yes
    O5 Zn1 O7 . . 152.42(6) yes
    N2 Zn1 O3 . . 94.15(6) yes
    N1 Zn1 O3 . . 73.57(5) yes
    O1 Zn1 O3 . . 152.62(5) yes
    O5 Zn1 O3 . . 91.74(6) yes
    O7 Zn1 O3 . . 90.01(5) yes
    C6 O1 Zn1 . . 114.93(12) ?
    C7 O3 Zn1 . . 112.20(12) ?
    C7 O4 H4O . . 115(2) ?
    C13 O5 Zn1 . . 114.70(14) ?
    C14 O7 Zn1 . . 111.66(13) ?
    C14 O8 H8O . . 111(2) ?
    C5 N1 C1 . . 121.07(16) ?
    C5 N1 Zn1 . . 122.67(12) ?
    C1 N1 Zn1 . . 116.06(12) ?
    C12 N2 C8 . . 120.74(17) ?
    C12 N2 Zn1 . . 122.32(12) ?
    C8 N2 Zn1 . . 116.94(14) ?
    N1 C1 C2 . . 121.08(17) ?
    N1 C1 C6 . . 113.51(15) ?
    C2 C1 C6 . . 125.41(17) ?
    C1 C2 C3 . . 118.11(18) ?
    C1 C2 H2 . . 120.9 ?
    C3 C2 H2 . . 120.9 ?
    C4 C3 C2 . . 120.13(18) ?
    C4 C3 H3 . . 119.9 ?
    C2 C3 H3 . . 119.9 ?
    C5 C4 C3 . . 118.13(18) ?
    C5 C4 H4 . . 120.9 ?
    C3 C4 H4 . . 120.9 ?
    N1 C5 C4 . . 121.48(17) ?
    N1 C5 C7 . . 112.87(16) ?
    C4 C5 C7 . . 125.65(17) ?
    O2 C6 O1 . . 125.48(18) ?
    O2 C6 C1 . . 118.34(17) ?
    O1 C6 C1 . . 116.18(16) ?
    O3 C7 O4 . . 126.24(19) ?
    O3 C7 C5 . . 118.40(16) ?
    O4 C7 C5 . . 115.35(17) ?
    N2 C8 C9 . . 120.5(2) ?
    N2 C8 C13 . . 114.68(17) ?
    C9 C8 C13 . . 124.81(19) ?
    C10 C9 C8 . . 118.9(2) ?
    C10 C9 H9 . . 120.5 ?
    C8 C9 H9 . . 120.5 ?
    C9 C10 C11 . . 120.0(2) ?
    C9 C10 H10 . . 120.0 ?
    C11 C10 H10 . . 120.0 ?
    C12 C11 C10 . . 118.0(2) ?
    C12 C11 H11 . . 121.0 ?
    C10 C11 H11 . . 121.0 ?
    N2 C12 C11 . . 121.75(19) ?
    N2 C12 C14 . . 112.43(16) ?
    C11 C12 C14 . . 125.8(2) ?
    O6 C13 O5 . . 126.8(2) ?
    O6 C13 C8 . . 117.8(2) ?
    O5 C13 C8 . . 115.38(17) ?
    O7 C14 O8 . . 125.88(18) ?
    O7 C14 C12 . . 119.36(18) ?
    O8 C14 C12 . . 114.76(17) ?
    H9O O9 H9P . . 102.6 ?
    H10O O10 H10P . . 98.2 ?
    H11O O11A H11P . . 111.4 ?
    H11Q O11B H11R . . 126.6 ?
    H11S O11C H11T . . 130.3 ?
loop_
    _geom_hbond_atom_site_label_D
    _geom_hbond_atom_site_label_H
    _geom_hbond_atom_site_label_A
    _geom_hbond_site_symmetry_A
    _geom_hbond_distance_DH
    _geom_hbond_distance_HA
    _geom_hbond_distance_DA
    _geom_hbond_angle_DHA
    _geom_hbond_publ_flag
    O4 H4O O10 4_575 0.856(17) 1.599(18) 2.451(2) 173(3) yes
    O8 H8O O9 1_565 0.862(17) 1.624(19) 2.478(2) 170(3) yes
    C2 H2 O7 2_545 0.94 2.62 3.512(2) 158.1 .
    C4 H4 O7 3_575 0.94 2.52 3.207(2) 129.7 .
    C9 H9 O1 3_676 0.94 2.56 3.310(3) 136.7 .
    O9 H9O O2 2_545 0.84 1.94 2.752(2) 163.6 yes
    O9 H9P O2 4_575 0.84 1.88 2.709(2) 170.1 yes
    O10 H10O O11A 4_576 0.84 1.97 2.531(8) 123.8 yes
    O10 H10O O11B 4_576 0.84 1.92 2.717(6) 157.6 yes
    O10 H10O O11C 4_576 0.84 1.96 2.607(7) 133.6 yes
    O10 H10P O5 . 0.84 1.86 2.676(2) 164.3 yes
    O11A H11P O3 . 0.85 2.11 2.875(8) 149.3 yes
    O11C H11T O3 . 0.85 2.15 2.820(8) 136.3 yes
_shelx_space_group_comment
;
The symmetry employed for this shelxl refinement is uniquely defined
by the following loop, which should always be used as a source of
symmetry information in preference to the above space-group names.
They are only intended as comments.
;
_shelx_estimated_absorpt_T_min     0.680
_shelx_estimated_absorpt_T_max     0.775
_shelx_hkl_file
;
  -1   0   0 -4.1284 0.19079   3
   1   0   0 -4.0214 0.26557   1
   1   0   0 -4.1692 0.11223   2
   1   0   0 -4.2155 0.17442   4
  -1   0   0 -3.9352 0.27744   2
   2   0   0 2801.28 190.765   1
   2   0   0 2580.62 190.463   2
   2   0   0 2780.26 190.565   4
  -2   0   0 2795.75 190.601   3
  -3   0   0 -2.4640 0.48177   3
  -3   0   0 -2.7313 0.69231   7
   3   0   0 -2.5779 0.70084   1
   3   0   0 -2.4956 0.30232   2
   3   0   0 -2.0648 1.00873   5
  -4   0   0 71.5790 5.54237   3
  -4   0   0 68.5103 5.50573   7
   4   0   0 74.7787 5.89723   1
   4   0   0 67.9568 5.25793   2
   4   0   0 74.5507 5.71505   5
   4   0   0 69.2504 5.81351   8
  -4   0   0 75.4648 5.43826   4
  -5   0   0 4.08865 1.52651   6
   5   0   0 4.65257 1.41328   5
   5   0   0 5.84561 1.61764   1
   5   0   0 5.29974 1.64273   8
   6   0   0 1490.76 106.634   5
  -6   0   0 1527.87 106.551   3
  -6   0   0 1518.63 106.251   6
   6   0   0 1518.48 106.110   2
   6   0   0 1473.34 106.990   1
  -6   0   0 1551.91 106.350   4
   6   0   0 1571.86 106.693   8
  -6   0   0 1506.92 106.486   7
   7   0   0 7.24689 1.76300   5
  -7   0   0 5.75313 1.63497   6
   7   0   0 9.91936 2.16611   1
   7   0   0 7.62092 2.08827   8
  -7   0   0 6.99440 1.54740   3
  -7   0   0 6.26735 1.50363   7
  -7   0   0 7.57397 1.48429   4
  -8   0   0 353.581 25.1892   3
   8   0   0 331.672 24.5050   2
   8   0   0 326.107 25.2025   5
  -8   0   0 356.928 24.8964   4
  -8   0   0 353.587 25.0931   7
   8   0   0 352.579 25.8623   1
  -8   0   0 351.749 24.7873   6
   8   0   0 342.974 25.3511   8
  -9   0   0 0.68959 1.69804   6
  -9   0   0 -0.5745 1.16466   4
  -9   0   0 -0.6686 1.21966   3
  -9   0   0 -0.0575 1.21347   7
   9   0   0 -0.6740 1.89307   1
   9   0   0 0.04092 0.92174   2
   9   0   0 0.31292 1.49171   5
   9   0   0 0.02776 1.85927   8
 -10   0   0 80.0754 6.96196   4
  10   0   0 78.8360 6.63178   2
 -10   0   0 105.019 7.90437   6
 -10   0   0 89.6437 8.13829   7
  10   0   0 87.2921 8.50360   8
 -10   0   0 82.8070 8.04831   3
  10   0   0 74.0590 7.95584   5
  10   0   0 88.5293 9.36527   1
 -11   0   0 0.88794 1.61301   7
  11   0   0 0.79601 1.94129   5
 -11   0   0 0.26228 1.47911   4
  11   0   0 -1.0612 2.52885   1
  11   0   0 0.41113 2.45675   8
 -11   0   0 -0.0326 2.12212   3
 -12   0   0 133.079 10.7362   4
  12   0   0 162.048 13.1289   8
  12   0   0 135.123 12.2536   5
 -12   0   0 134.610 11.0118   7
  12   0   0 131.212 13.6942   1
 -12   0   0 110.514 11.7033   3
  13   0   0 1.59079 3.40951   1
 -13   0   0 1.42409 2.68452   4
  13   0   0 1.01018 2.26540   5
  13   0   0 -1.3644 3.09871   8
 -13   0   0 1.41068 2.31125   7
 -13   0   0 0.61027 2.47432   3
  14   0   0 54.9788 7.18402   5
 -14   0   0 56.0978 7.16033   3
 -14   0   0 57.8870 7.00393   7
  14   0   0 56.8690 8.07739   8
  14   0   0 58.7338 8.57034   1
  15   0   0 1.96963 4.31658   1
 -15   0   0 0.84146 2.72411   7
 -15   0   0 3.18112 3.61019   3
  15   0   0 9.45094 3.98810   5
 -16   0   0 5.17219 3.00111   7
  16   0   0 19.3224 5.09187   5
  16   0   0 5.60711 4.21226   1
 -16   0   0 11.1556 4.69847   3
 -17   0   0 -7.8217 3.44946   3
  17   0   0 12.6611 5.79775   1
 -17   0   0 4.77057 3.26595   7
  17   0   0 -2.4730 4.90397   5
 -18   0   0 3.20330 3.58609   7
  18   0   0 1.01166 7.57469   5
   0  -1   0 -5.3845 0.15860   3
   0  -1   0 -5.0555 0.25376   1
   0  -1   0 -5.3162 0.20795   2
   0   1   0 -5.1586 0.19198   4
   1  -1   0 60.8834 4.68802   1
  -1  -1   0 59.0779 4.63308   2
   1  -1   0 62.3615 4.54592   2
  -1  -1   0 61.0955 4.61059   3
  -1   1   0 63.1995 4.62196   4
  -1   1   0 64.1645 4.51841   3
  -2  -1   0 32.0155 2.60844   3
  -2  -1   0 33.8027 2.63144   2
   2  -1   0 32.2199 2.95743   1
   2  -1   0 32.7585 2.42448   2
  -2   1   0 31.9270 2.58499   4
   2   1   0 32.0564 3.08842   1
  -2   1   0 33.9514 2.51860   3
   2   1   0 32.3174 2.40057   4
  -3  -1   0 3427.98 239.241   6
  -3  -1   0 3374.19 239.292   3
  -3  -1   0 3398.67 239.224   2
   3  -1   0 3367.37 239.007   2
   3  -1   0 3487.11 239.390   8
   3  -1   0 3486.40 239.497   1
  -3   1   0 3418.49 239.170   3
   3   1   0 3131.48 239.325   5
  -3   1   0 3573.59 239.257   4
   3   1   0 3507.70 239.059   4
  -3   1   0 3541.67 239.252   7
   3   1   0 3506.43 239.589   1
   4  -1   0 7.04526 1.52487   5
   4  -1   0 4.77961 0.84491   2
  -4  -1   0 5.41573 1.44111   6
   4  -1   0 1.37769 1.33779   8
  -4  -1   0 5.89041 1.29198   2
  -4  -1   0 5.24715 1.13583   7
   4  -1   0 5.22086 1.61056   1
  -4  -1   0 3.88073 1.20659   3
   4   1   0 6.28346 1.51265   5
   4   1   0 8.28359 1.92569   1
   4   1   0 1.59355 1.80744   8
  -4   1   0 6.23863 1.37371   7
  -4   1   0 5.36667 1.19617   4
  -4   1   0 5.04217 1.18496   3
   5  -1   0 105.601 8.80209   8
  -5  -1   0 118.113 8.59175   6
  -5  -1   0 113.098 8.31542   4
   5  -1   0 105.622 8.92706   1
   5  -1   0 119.508 8.19353   2
  -5  -1   0 115.803 8.69116   3
  -5  -1   0 112.054 8.49871   7
   5  -1   0 117.556 8.72180   5
  -5   1   0 114.374 8.54896   3
  -5   1   0 109.619 8.51542   4
   5   1   0 106.609 8.72306   5
   5   1   0 118.284 8.79112   8
  -5   1   0 113.757 8.57917   7
  -6  -1   0 18.2252 1.96996   4
  -6  -1   0 16.8070 2.14084   7
   6  -1   0 12.4400 2.44618   1
   6  -1   0 17.6379 2.49380   5
   6  -1   0 19.8981 1.76549   2
   6  -1   0 19.7128 2.86767   8
  -6  -1   0 19.2227 2.48930   3
  -6  -1   0 18.1386 2.38723   6
   6   1   0 16.1736 1.95369   2
   6   1   0 19.6786 2.77571   8
  -6   1   0 19.1257 2.42447   7
  -6   1   0 18.5064 2.32782   3
  -6   1   0 13.8306 2.12667   4
   6   1   0 11.2827 2.53404   1
   6   1   0 13.6688 2.46277   5
  -7  -1   0 14.7946 2.22440   7
   7  -1   0 10.6114 2.41759   1
  -7  -1   0 11.9913 1.74230   4
  -7  -1   0 10.8792 2.06035   3
   7  -1   0 12.5054 1.47610   2
  -7  -1   0 13.6356 2.26573   6
   7  -1   0 13.1526 2.34830   5
   7  -1   0 13.1150 2.65997   8
  -7   1   0 12.4050 2.07826   7
  -7   1   0 13.2606 2.16744   6
  -7   1   0 11.3479 1.97168   4
   7   1   0 15.2848 2.73626   8
  -7   1   0 14.3753 2.16397   3
   7   1   0 12.7407 2.36047   5
   7   1   0 14.4763 1.82627   2
   7   1   0 13.8420 2.90155   1
   8  -1   0 26.1634 3.76875   5
  -8  -1   0 33.4701 3.33676   4
   8  -1   0 32.5874 2.92442   2
  -8  -1   0 40.5962 4.08733   7
  -8  -1   0 32.3784 3.92876   3
   8  -1   0 29.2982 4.27268   1
  -8  -1   0 26.4048 3.56215   6
   8  -1   0 34.8958 4.42391   8
  -8   1   0 22.9625 3.43921   7
   8   1   0 29.4850 4.17729   8
  -8   1   0 36.9902 3.45414   6
  -8   1   0 33.3048 3.77312   3
  -8   1   0 33.9634 3.66911   4
   8   1   0 30.3909 3.17618   2
   8   1   0 38.7884 4.37584   5
   8   1   0 37.2763 4.91054   1
   9  -1   0 591.747 44.2414   5
  -9  -1   0 636.581 43.7525   4
   9  -1   0 632.103 43.3743   2
   9  -1   0 596.613 44.8853   1
  -9  -1   0 614.123 44.0402   7
  -9  -1   0 612.147 43.9371   6
   9  -1   0 570.952 44.3539   8
  -9  -1   0 608.795 44.2809   3
   9   1   0 608.106 43.5793   2
   9   1   0 632.489 44.4003   8
  -9   1   0 573.303 44.0809   7
  -9   1   0 654.344 43.9170   6
  -9   1   0 634.576 44.1971   3
   9   1   0 643.236 44.4762   5
  -9   1   0 636.811 44.0185   4
   9   1   0 607.305 44.9905   1
 -10  -1   0 30.7388 4.07293   6
 -10  -1   0 32.7723 4.10163   7
  10  -1   0 35.1202 5.48728   1
  10  -1   0 29.7743 4.32488   5
  10  -1   0 31.2579 4.65369   8
 -10  -1   0 39.3361 3.96811   4
 -10  -1   0 29.9896 4.25775   3
  10   1   0 31.3365 3.43756   2
 -10   1   0 34.1541 4.02733   4
  10   1   0 33.7610 5.25865   1
 -10   1   0 25.3093 3.83527   7
  10   1   0 30.4241 4.35453   5
 -10   1   0 31.3735 4.21829   3
  10   1   0 39.7047 5.03444   8
 -11  -1   0 156.423 13.2854   6
 -11  -1   0 177.299 12.8742   4
 -11  -1   0 169.344 13.4591   3
  11  -1   0 146.422 13.2407   5
 -11  -1   0 176.360 13.2216   7
  11  -1   0 175.111 13.9008   8
  11  -1   0 172.423 15.4883   1
  11   1   0 180.910 13.8433   8
 -11   1   0 143.198 13.0265   7
 -11   1   0 163.291 13.2668   3
  11   1   0 162.601 15.4354   1
 -11   1   0 183.580 13.1770   4
  11   1   0 170.791 13.6610   5
 -12  -1   0 115.194 10.7862   3
 -12  -1   0 111.094 10.3062   7
  12  -1   0 85.8866 11.0011   1
  12  -1   0 118.684 10.8439   5
  12  -1   0 134.015 11.7224   8
 -12  -1   0 112.975 9.75567   4
  12   1   0 127.104 12.2988   1
  12   1   0 98.8657 10.4010   5
 -12   1   0 99.9889 10.0481   7
 -12   1   0 113.307 9.36565   4
  12   1   0 102.453 10.6026   8
 -12   1   0 112.343 10.4970   3
  13  -1   0 11.7401 3.90390   8
 -13  -1   0 12.0012 2.97357   7
  13  -1   0 9.13186 3.24559   5
  13  -1   0 -1.2414 3.01209   1
 -13  -1   0 6.23577 3.11597   3
 -13   1   0 11.2787 3.01139   4
  13   1   0 8.80695 4.84737   8
  13   1   0 7.14343 4.49934   1
 -13   1   0 5.94688 2.61063   7
  13   1   0 7.26156 3.24531   5
 -13   1   0 4.21172 3.21177   3
 -14  -1   0 13.4101 3.52445   7
 -14  -1   0 7.65810 3.62728   3
  14  -1   0 6.51265 4.11747   8
  14  -1   0 10.0169 3.63914   5
  14  -1   0 2.50067 3.62813   1
 -14   1   0 1.09113 2.77763   3
  14   1   0 9.78118 4.74071   1
 -14   1   0 3.69381 2.46835   7
 -14   1   0 2.59809 3.14061   4
  14   1   0 6.61622 3.34495   5
  15  -1   0 52.1301 8.33856   8
  15  -1   0 68.7199 7.82023   5
 -15  -1   0 36.8121 5.59435   7
  15  -1   0 33.8249 7.05727   1
 -15  -1   0 39.8004 6.32933   3
 -15   1   0 32.6491 5.78260   3
  15   1   0 51.7588 8.50854   1
  15   1   0 44.4820 6.68986   5
 -15   1   0 39.7406 5.86005   7
 -16  -1   0 2.83712 2.99783   7
  16  -1   0 3.20212 4.13318   1
 -16  -1   0 1.43829 3.65754   3
  16  -1   0 0.24309 3.98457   5
 -16   1   0 4.93910 4.29585   3
 -16   1   0 1.03257 2.86995   7
  16   1   0 1.09775 4.22584   1
  16   1   0 5.98655 4.20006   5
 -17  -1   0 40.7749 7.58260   3
  17  -1   0 46.2968 7.89883   5
 -17  -1   0 63.5836 7.49472   7
  17  -1   0 55.5963 9.87181   1
  17   1   0 41.3208 8.79461   1
 -17   1   0 40.1948 6.74894   7
 -17   1   0 49.8796 7.67008   3
  17   1   0 48.3961 8.03945   5
 -18  -1   0 -1.4685 3.75215   7
 -18   1   0 -5.2288 6.38434   3
 -18   1   0 3.90334 4.02203   7
  18   1   0 1.11332 7.53635   5
   0  -2   0 3525.67 247.519   3
   0  -2   0 3593.77 247.662   1
   0  -2   0 3482.42 247.648   2
   0   2   0 3615.48 247.544   4
  -1  -2   0 1171.66 81.0825   3
   1  -2   0 1122.05 80.9429   3
  -1  -2   0 1112.90 81.1781   5
   1  -2   0 1124.04 81.1892   1
   1  -2   0 1169.07 81.0732   2
  -1  -2   0 1134.31 81.1716   2
   1   2   0 1176.57 81.3769   1
   1   2   0 1227.06 80.9247   4
  -1   2   0 1206.61 81.1133   4
  -2  -2   0 892.994 65.5162   6
  -2  -2   0 904.313 65.4645   3
  -2  -2   0 937.304 65.5341   2
   2  -2   0 948.657 65.3374   2
  -2  -2   0 958.376 65.5605   5
   2  -2   0 905.730 65.4810   5
   2  -2   0 942.504 65.5990   8
   2  -2   0 930.829 65.6142   1
   2   2   0 957.724 65.1226   4
   2   2   0 935.079 65.8106   1
  -2   2   0 921.442 65.4667   4
  -2   2   0 980.813 65.2737   3
   3  -2   0 74.1573 5.89311   8
   3  -2   0 68.4611 5.66426   5
  -3  -2   0 67.9866 5.72951   6
   3  -2   0 68.1178 5.83089   1
   3  -2   0 70.5010 5.39991   2
  -3  -2   0 69.4596 5.66303   3
  -3  -2   0 72.7839 5.70313   2
  -3   2   0 69.5757 5.64596   4
  -3   2   0 74.6683 5.66862   7
   3   2   0 76.2331 5.25366   4
   3   2   0 77.3528 6.23118   8
   3   2   0 71.4391 6.08978   1
  -3   2   0 78.3068 5.48223   3
   3   2   0 68.9993 5.86351   5
   4  -2   0 6.20366 1.56736   1
   4  -2   0 5.31062 1.37196   5
   4  -2   0 4.07837 0.79058   2
  -4  -2   0 4.32910 1.34328   6
  -4  -2   0 5.75401 1.36563   2
   4  -2   0 4.43925 1.60760   8
  -4  -2   0 3.34602 1.08682   7
  -4  -2   0 6.36514 1.37198   3
   4   2   0 2.69077 1.80804   8
  -4   2   0 8.45974 1.28090   3
  -4   2   0 5.71122 1.27320   7
  -4   2   0 5.06060 1.16334   4
   4   2   0 2.83331 1.48921   1
   4   2   0 2.35083 1.31406   5
   5  -2   0 95.9303 7.86472   5
   5  -2   0 103.205 7.41026   2
   5  -2   0 94.1359 8.05134   8
   5  -2   0 113.566 8.34384   1
  -5  -2   0 99.4636 7.67200   7
  -5  -2   0 106.873 7.91493   2
  -5  -2   0 98.8986 7.92819   6
  -5  -2   0 101.799 7.39252   4
  -5  -2   0 96.4499 7.89237   3
   5   2   0 98.4055 8.03208   8
  -5   2   0 110.437 7.72540   3
   5   2   0 110.896 9.33435   1
  -5   2   0 101.641 7.83462   4
   5   2   0 110.268 8.20719   5
  -5   2   0 97.0823 7.83858   7
  -6  -2   0 623.869 45.6954   3
   6  -2   0 661.052 45.9222   8
   6  -2   0 648.085 46.0917   1
  -6  -2   0 650.541 45.1432   4
  -6  -2   0 651.135 45.6170   2
  -6  -2   0 641.305 45.6316   6
  -6  -2   0 641.126 45.4188   7
   6  -2   0 645.907 45.6556   5
   6  -2   0 646.603 45.0867   2
  -6   2   0 665.030 45.5033   3
  -6   2   0 631.348 45.5768   7
   6   2   0 620.089 45.8084   5
  -6   2   0 633.715 45.5872   4
   6   2   0 649.253 45.7088   8
   6   2   0 645.177 46.2735   1
   7  -2   0 30.4358 2.74800   2
  -7  -2   0 38.2234 3.66830   7
  -7  -2   0 32.2762 3.00782   4
  -7  -2   0 30.1441 3.73738   6
   7  -2   0 31.7751 3.74050   5
  -7  -2   0 31.4599 3.79247   3
   7  -2   0 37.3932 4.40698   8
   7  -2   0 27.5582 3.92958   1
  -7   2   0 33.3251 3.65632   4
  -7   2   0 34.3356 3.58982   3
  -7   2   0 28.4303 3.49980   7
   7   2   0 29.8577 3.88263   8
   7   2   0 29.6523 4.33790   1
   7   2   0 26.8391 3.83493   5
  -8  -2   0 1432.15 100.817   7
  -8  -2   0 1494.86 100.483   4
   8  -2   0 1452.38 100.275   2
   8  -2   0 1402.86 101.058   5
   8  -2   0 1534.87 101.796   1
  -8  -2   0 1357.44 101.084   3
   8  -2   0 1415.75 101.326   8
  -8  -2   0 1426.66 100.975   6
  -8   2   0 1392.25 100.941   4
   8   2   0 1445.13 101.928   1
   8   2   0 1432.04 101.112   8
  -8   2   0 1428.20 101.029   7
   8   2   0 1429.77 100.668   2
  -8   2   0 1514.10 100.949   3
   8   2   0 1394.66 101.250   5
   9  -2   0 24.2825 3.42775   5
  -9  -2   0 15.2679 2.77268   7
   9  -2   0 13.7755 3.22345   8
   9  -2   0 21.2661 4.06138   1
  -9  -2   0 18.8839 3.14687   6
   9  -2   0 19.4545 2.08918   2
  -9  -2   0 17.8137 3.16847   3
  -9  -2   0 20.2476 2.41981   4
   9   2   0 19.7778 4.32274   1
  -9   2   0 16.0850 2.76583   4
   9   2   0 15.1391 3.18845   5
  -9   2   0 15.7143 2.75697   7
   9   2   0 15.0063 2.39763   2
   9   2   0 20.5877 3.57333   8
  -9   2   0 16.8639 2.81683   3
  10  -2   0 53.7546 6.18492   5
  10  -2   0 36.8121 6.13784   1
 -10  -2   0 63.4093 5.96699   7
 -10  -2   0 53.2999 5.97561   3
 -10  -2   0 56.7548 5.15181   4
  10  -2   0 52.9431 6.41522   8
 -10  -2   0 66.3403 6.18452   6
  10   2   0 44.7889 6.57265   1
  10   2   0 55.2152 5.21247   2
 -10   2   0 47.6219 5.64635   7
  10   2   0 62.6969 6.62375   8
 -10   2   0 43.1178 5.38720   4
 -10   2   0 73.7708 6.43994   3
  10   2   0 53.8001 6.35792   5
 -11  -2   0 5.48209 2.07543   7
  11  -2   0 6.58783 3.24412   1
  11  -2   0 7.19439 2.58243   5
 -11  -2   0 6.77143 2.65581   3
 -11  -2   0 8.54627 2.85053   6
  11  -2   0 6.25337 2.98028   8
  11   2   0 6.84274 2.81022   5
 -11   2   0 8.50083 2.33947   4
 -11   2   0 0.63291 1.97371   7
  11   2   0 5.01032 3.22525   1
  11   2   0 8.17814 3.51302   8
 -11   2   0 8.81110 2.82345   3
  11   2   0 5.87063 3.85982   2
  12  -2   0 33.6386 4.86141   5
 -12  -2   0 29.8632 4.87351   3
 -12  -2   0 33.4243 5.21219   6
  12  -2   0 21.6959 4.60762   8
  12  -2   0 36.7662 6.14017   1
 -12  -2   0 24.8872 4.02750   7
 -12   2   0 28.3808 4.53255   7
  12   2   0 30.5601 5.83638   8
 -12   2   0 33.6092 4.56751   4
  12   2   0 26.4143 4.85982   5
 -12   2   0 21.5473 4.24226   3
  12   2   0 25.7368 5.60251   1
 -13  -2   0 27.8070 4.98080   3
  13  -2   0 28.2376 5.90048   1
  13  -2   0 33.0534 5.14753   5
  13  -2   0 31.5689 5.59447   8
 -13  -2   0 41.5723 4.97067   7
  13   2   0 23.8005 4.79382   5
 -13   2   0 24.3150 4.67892   7
 -13   2   0 32.9289 4.92358   3
 -13   2   0 33.9985 4.76648   4
  13   2   0 24.8214 6.26205   1
  14  -2   0 61.5886 9.24050   1
 -14  -2   0 76.2390 8.93507   3
  14  -2   0 88.1888 9.55744   8
 -14  -2   0 75.0234 7.89042   7
  14  -2   0 75.9741 8.34724   5
  14   2   0 71.8063 9.80147   1
 -14   2   0 73.8652 7.86882   4
 -14   2   0 57.5580 7.50205   7
  14   2   0 68.4034 8.43169   5
 -14   2   0 75.4664 8.29863   3
 -15  -2   0 1.36549 3.43549   3
  15  -2   0 -6.6350 4.16140   8
  15  -2   0 4.16150 4.78488   1
  15  -2   0 -0.7322 3.12875   5
 -15  -2   0 0.91277 2.71588   7
 -15   2   0 3.61401 3.74187   4
  15   2   0 -0.0249 4.18951   1
 -15   2   0 3.33036 2.86374   7
 -15   2   0 2.68989 3.51088   3
  15   2   0 8.20739 3.98262   5
  16  -2   0 2.42354 7.22378   8
 -16  -2   0 6.30645 3.56287   7
 -16  -2   0 1.15881 3.16787   3
  16  -2   0 6.99899 4.70801   1
  16  -2   0 4.18703 3.96895   5
 -16   2   0 6.99489 3.31540   7
  16   2   0 4.02096 4.36883   5
  16   2   0 4.38135 5.40178   1
 -16   2   0 8.10272 4.42602   3
  17  -2   0 4.91026 6.12721   1
 -17  -2   0 1.38055 3.62017   7
 -17  -2   0 2.96873 4.66218   3
  17  -2   0 3.61522 5.17987   5
  17   2   0 1.14022 6.09037   1
 -17   2   0 1.56202 3.68833   7
 -17   2   0 -5.2059 4.71034   3
  17   2   0 1.42313 4.52145   5
   0  -3   0 -0.9849 0.80730   5
   0  -3   0 -0.7070 0.43697   3
   0  -3   0 -1.2874 0.50524   2
   0  -3   0 -1.2746 0.57185   1
   0  -3   0 -1.2111 0.90051   6
   0   3   0 -1.0496 0.48924   4
   1  -3   0 1853.41 130.680   2
   1  -3   0 1842.20 130.764   8
   1  -3   0 1804.63 130.463   3
  -1  -3   0 1889.45 130.614   3
   1  -3   0 1855.99 130.787   1
  -1  -3   0 1900.52 130.785   6
   1  -3   0 1706.90 130.726   5
  -1  -3   0 1954.58 130.829   2
  -1  -3   0 1809.16 130.787   5
   1   3   0 1990.06 130.808   8
   1   3   0 1859.25 131.028   1
  -1   3   0 1957.59 130.663   4
   1   3   0 1927.61 130.459   4
   2  -3   0 83.2228 6.91579   8
   2  -3   0 86.0328 6.65661   2
  -2  -3   0 88.4912 6.89624   6
   2  -3   0 87.2234 6.92863   1
  -2  -3   0 83.4044 6.87529   2
  -2  -3   0 91.9575 6.77052   3
   2  -3   0 80.8471 6.79664   5
  -2   3   0 89.6968 6.77409   4
  -2   3   0 92.4633 6.47912   3
   2   3   0 86.4851 7.22727   1
  -2   3   0 102.936 6.75757   7
   2   3   0 94.1117 7.02469   8
   2   3   0 91.1403 6.38734   4
  -3  -3   0 389.263 29.5400   2
  -3  -3   0 389.955 29.4561   3
  -3  -3   0 410.669 29.5921   6
   3  -3   0 439.173 29.5515   5
   3  -3   0 399.465 29.6208   8
   3  -3   0 411.509 29.6890   1
  -3  -3   0 426.500 29.5963   5
   3  -3   0 423.473 29.2723   2
   3   3   0 411.315 29.9977   1
  -3   3   0 427.631 29.3819   7
  -3   3   0 414.790 29.1567   3
  -3   3   0 424.008 29.4932   4
   3   3   0 418.603 29.5386   8
  -4  -3   0 31.9246 3.33737   2
   4  -3   0 28.9129 3.52087   8
  -4  -3   0 25.1369 3.13758   3
   4  -3   0 33.4229 3.63737   1
  -4  -3   0 30.4894 2.85889   7
   4  -3   0 32.4374 2.84848   2
   4  -3   0 31.6165 3.31563   5
  -4  -3   0 32.7921 3.49072   6
   4   3   0 33.8825 3.70364   5
  -4   3   0 33.6107 3.30009   4
  -4   3   0 24.9596 2.97802   7
   4   3   0 33.5025 4.07113   1
   4   3   0 30.6124 3.49290   8
  -4   3   0 31.2375 2.86583   3
  -5  -3   0 11.9884 1.72868   7
   5  -3   0 12.8636 2.10139   5
  -5  -3   0 12.3034 2.07232   3
  -5  -3   0 16.0368 1.27847   4
   5  -3   0 18.0909 2.75750   8
   5  -3   0 9.81683 2.15805   1
  -5  -3   0 15.5769 2.39972   6
  -5  -3   0 12.7190 2.19188   2
   5  -3   0 15.5852 1.68956   2
   5   3   0 13.6962 2.68036   1
   5   3   0 17.9859 2.80509   8
  -5   3   0 11.9681 1.77046   3
   5   3   0 12.9304 2.45981   5
  -5   3   0 14.2155 2.16006   7
  -5   3   0 12.2772 2.04882   4
   6  -3   0 137.709 11.3087   1
   6  -3   0 142.733 10.3362   2
  -6  -3   0 152.532 10.6015   7
   6  -3   0 126.465 11.0182   8
  -6  -3   0 142.437 10.9769   3
   6  -3   0 123.398 10.8001   5
  -6  -3   0 140.433 10.9627   2
  -6  -3   0 149.106 10.1687   4
  -6  -3   0 136.875 11.0241   6
   6   3   0 146.745 11.2520   5
  -6   3   0 130.846 10.8006   4
   6   3   0 143.216 11.6204   1
   6   3   0 156.645 11.1649   8
  -6   3   0 143.405 10.5952   3
  -6   3   0 153.979 10.8997   7
  -7  -3   0 112.160 9.08664   2
   7  -3   0 121.723 9.44833   8
  -7  -3   0 112.481 8.67919   7
  -7  -3   0 104.045 9.01552   3
   7  -3   0 118.287 8.33614   2
   7  -3   0 111.385 9.04532   5
  -7  -3   0 116.924 8.24763   4
  -7  -3   0 122.377 9.23442   6
   7  -3   0 86.9622 9.66054   1
   7   3   0 116.693 10.7768   1
   7   3   0 106.310 9.24285   5
  -7   3   0 118.122 8.78187   3
  -7   3   0 104.248 8.93750   4
   7   3   0 107.013 9.13843   8
  -7   3   0 119.170 9.00503   7
   8  -3   0 46.1080 5.61194   1
  -8  -3   0 50.5418 5.21423   2
   8  -3   0 43.6500 3.75814   2
   8  -3   0 54.9116 5.79566   8
  -8  -3   0 49.5059 4.02800   4
   8  -3   0 45.6647 4.97304   5
  -8  -3   0 42.3393 4.92894   6
  -8  -3   0 34.6496 4.72317   3
  -8  -3   0 47.8340 4.60719   7
  -8   3   0 46.0031 4.91116   4
   8   3   0 35.5379 5.50744   1
   8   3   0 51.9680 5.49313   8
   8   3   0 53.1548 5.71757   5
  -8   3   0 53.9734 4.95155   3
  -8   3   0 41.5462 4.77573   7
  -9  -3   0 163.121 12.6916   6
   9  -3   0 159.296 12.6831   5
  -9  -3   0 164.456 12.8346   3
  -9  -3   0 156.377 12.8747   4
  -9  -3   0 171.545 12.3571   7
   9  -3   0 188.342 13.7599   1
   9  -3   0 157.568 13.0387   8
  -9   3   0 173.319 12.6515   4
  -9   3   0 150.188 12.3262   3
   9   3   0 152.058 14.5670   1
   9   3   0 161.520 12.2659   2
   9   3   0 162.480 13.1028   5
  -9   3   0 140.495 12.4193   7
   9   3   0 158.432 12.8677   8
  10  -3   0 35.9300 5.66509   1
 -10  -3   0 36.5383 4.93284   6
  10  -3   0 40.3861 5.50260   8
 -10  -3   0 37.6999 4.43542   7
 -10  -3   0 32.7678 4.96120   3
  10  -3   0 35.3244 4.82316   5
 -10   3   0 38.4617 4.59533   3
  10   3   0 41.3627 5.30869   8
 -10   3   0 43.9921 4.96545   4
 -10   3   0 38.4273 4.80633   7
  10   3   0 39.0379 4.31600   2
  10   3   0 36.3526 5.13090   5
  10   3   0 30.5696 5.71742   1
 -11  -3   0 180.577 14.1917   7
  11  -3   0 181.334 15.0116   8
  11  -3   0 201.620 14.7596   5
 -11  -3   0 181.841 14.6649   6
  11  -3   0 209.934 17.2175   1
 -11  -3   0 188.162 14.9629   3
 -11   3   0 161.532 14.3774   7
  11   3   0 167.481 16.6574   1
 -11   3   0 173.112 14.4263   4
  11   3   0 204.348 15.3285   8
  11   3   0 171.172 14.8265   5
 -11   3   0 183.335 14.4361   3
  11   3   0 194.087 14.1187   2
  12  -3   0 14.5599 4.24256   8
  12  -3   0 16.0169 4.58863   1
 -12  -3   0 19.9345 4.14875   3
  12  -3   0 15.5090 3.54894   5
 -12  -3   0 18.9412 4.14690   6
 -12  -3   0 13.6250 3.06106   7
 -12   3   0 13.9433 3.20227   7
 -12   3   0 19.9304 3.77861   3
  12   3   0 16.7815 5.17396   1
  12   3   0 16.1979 3.72820   5
 -12   3   0 16.9828 3.29759   4
  13  -3   0 71.6144 8.14953   5
 -13  -3   0 65.5694 8.20311   3
  13  -3   0 99.4519 9.81910   8
 -13  -3   0 86.1686 8.09022   7
 -13  -3   0 68.6073 8.59252   6
  13  -3   0 64.1718 8.99933   1
  13   3   0 81.7459 9.04684   5
 -13   3   0 70.8582 8.14451   7
 -13   3   0 71.9439 7.81927   4
 -13   3   0 71.7586 7.96493   3
  13   3   0 74.9302 10.0906   1
 -14  -3   0 1.31704 3.13777   3
  14  -3   0 0.76133 3.69946   8
  14  -3   0 3.34002 2.82533   5
  14  -3   0 6.75757 4.59391   1
 -14  -3   0 5.79881 2.82681   7
 -14   3   0 2.34295 3.02435   3
  14   3   0 3.25230 3.37867   5
  14   3   0 4.71846 4.05395   1
 -14   3   0 0.43892 2.72756   7
 -14   3   0 0.64262 2.69346   4
 -15  -3   0 21.8549 4.97014   3
  15  -3   0 21.0137 4.99507   5
 -15  -3   0 19.9400 4.17367   7
  15  -3   0 27.8132 6.07306   8
  15  -3   0 25.1514 6.18087   1
  15   3   0 11.2636 5.69922   1
 -15   3   0 24.6828 5.27659   3
 -15   3   0 16.0863 4.48977   4
 -15   3   0 27.2728 5.13218   7
  15   3   0 19.6339 5.24231   5
  16  -3   0 6.69534 5.72987   8
  16  -3   0 9.45893 5.48416   1
  16  -3   0 5.18814 4.30508   5
 -16  -3   0 2.86859 3.33069   7
 -16  -3   0 3.64719 3.51111   3
  16   3   0 1.25922 4.23867   5
 -16   3   0 4.83236 3.53010   7
 -16   3   0 3.49988 4.68282   4
  16   3   0 2.19992 4.32420   1
 -17  -3   0 24.3189 5.57445   7
 -17  -3   0 22.1373 6.49417   3
  17  -3   0 21.5269 9.28824   1
  17  -3   0 34.8976 7.61838   5
  17   3   0 36.4784 9.69246   1
 -17   3   0 23.1149 5.07039   7
  17   3   0 28.6362 6.88440   5
   0  -4   0 2157.70 151.798   3
   0  -4   0 2172.34 152.106   2
   0  -4   0 2229.44 152.058   6
   0  -4   0 2109.80 152.140   5
   0  -4   0 2122.47 152.045   1
   0   4   0 2200.28 151.843   4
   0   4   0 2250.02 152.168   8
   1  -4   0 92.3653 7.24326   5
  -1  -4   0 101.848 7.31426   6
   1  -4   0 78.1978 7.02954   2
  -1  -4   0 89.1241 7.26282   5
   1  -4   0 93.5417 7.07624   6
   1  -4   0 102.267 7.27305   8
   1  -4   0 92.0013 6.81400   3
  -1  -4   0 93.9309 7.29105   2
  -1  -4   0 89.9600 6.95613   3
   1  -4   0 80.6536 7.11083   1
   1   4   0 98.7869 6.83690   4
   1   4   0 83.5375 7.20829   8
  -1   4   0 100.456 6.99886   7
  -1   4   0 93.5321 7.01712   4
   1   4   0 98.5789 7.61806   1
   2  -4   0 744.070 52.7247   6
   2  -4   0 732.151 53.0485   1
   2  -4   0 726.111 52.8286   2
   2  -4   0 768.924 53.0118   5
  -2  -4   0 727.171 52.8217   3
  -2  -4   0 767.388 53.0840   6
  -2  -4   0 732.247 53.0497   2
  -2  -4   0 746.751 53.0834   5
   2  -4   0 722.323 53.0250   8
   2   4   0 777.058 52.4817   4
   2   4   0 727.082 53.4199   1
  -2   4   0 788.882 52.6990   7
   2   4   0 760.840 53.0131   8
  -2   4   0 763.748 52.5025   3
  -2   4   0 762.984 52.8699   4
   3  -4   0 102.452 9.04566   5
   3  -4   0 119.343 9.26288   8
   3  -4   0 119.276 8.90263   2
  -3  -4   0 122.024 9.27272   2
  -3  -4   0 115.285 9.26964   6
  -3  -4   0 128.296 9.32423   5
  -3  -4   0 114.233 9.01695   3
   3  -4   0 107.469 9.22493   1
  -3   4   0 126.962 8.66853   3
   3   4   0 136.925 9.39391   8
  -3   4   0 110.788 9.00489   4
   3   4   0 114.618 9.65288   1
  -3   4   0 120.713 8.92536   7
   3   4   0 121.658 8.45821   4
  -4  -4   0 279.097 20.3711   3
   4  -4   0 277.518 20.5988   8
  -4  -4   0 269.175 20.5278   6
   4  -4   0 260.138 20.5660   1
  -4  -4   0 280.958 20.5583   2
  -4  -4   0 271.831 19.8959   7
   4  -4   0 265.218 20.3838   5
   4  -4   0 310.061 20.1528   2
   4   4   0 305.712 20.5584   8
  -4   4   0 289.689 19.9449   3
   4   4   0 262.219 20.9721   1
  -4   4   0 271.475 20.3445   4
  -4   4   0 288.428 20.2350   7
  -5  -4   0 121.614 8.65643   7
   5  -4   0 102.516 9.02573   5
   5  -4   0 109.230 9.29863   8
  -5  -4   0 120.017 9.34089   6
   5  -4   0 117.858 8.70851   2
   5  -4   0 104.369 9.33616   1
  -5  -4   0 125.623 9.37476   2
  -5  -4   0 126.958 9.23988   3
   5   4   0 117.031 10.6900   1
  -5   4   0 109.471 9.04386   4
  -5   4   0 121.980 8.71374   3
   5   4   0 120.318 9.53503   5
   5   4   0 118.703 9.31599   8
  -5   4   0 114.547 8.97421   7
   6  -4   0 852.339 61.1173   5
   6  -4   0 871.719 60.6085   2
   6  -4   0 837.612 61.3866   8
  -6  -4   0 870.400 61.2352   3
   6  -4   0 839.110 61.5129   1
  -6  -4   0 886.029 61.3054   2
  -6  -4   0 879.847 60.6596   7
  -6  -4   0 813.245 61.2349   6
   6   4   0 873.904 61.1595   8
   6   4   0 898.468 62.0710   1
  -6   4   0 856.698 61.1207   4
  -6   4   0 868.931 61.0082   7
  -6   4   0 898.085 60.6981   3
   6   4   0 835.866 61.4413   5
  -7  -4   0 65.7540 6.30442   3
   7  -4   0 60.0279 4.86996   2
   7  -4   0 68.5688 6.85027   1
   7  -4   0 52.5085 6.16077   8
  -7  -4   0 63.2096 5.43815   7
  -7  -4   0 60.8016 6.25043   6
  -7  -4   0 58.6668 6.10855   2
   7  -4   0 65.2942 6.22510   5
   7   4   0 61.5449 7.15482   1
  -7   4   0 50.2966 5.67366   4
   7   4   0 73.3762 6.59731   8
   7   4   0 52.1788 6.28467   5
  -7   4   0 66.2799 5.55217   3
  -7   4   0 60.6395 5.86152   7
   8  -4   0 709.132 49.6702   2
  -8  -4   0 709.557 50.6276   3
   8  -4   0 731.290 51.1162   1
   8  -4   0 691.915 50.4318   5
  -8  -4   0 729.975 50.0035   7
  -8  -4   0 735.169 50.6243   2
   8   4   0 651.655 50.7100   5
  -8   4   0 674.327 50.3663   4
   8   4   0 674.245 51.3815   1
  -8   4   0 705.017 50.3496   7
  -8   4   0 744.977 50.0737   3
   8   4   0 701.716 50.4713   8
   9  -4   0 11.2439 2.78275   5
   9  -4   0 5.07490 2.82219   1
   9  -4   0 9.48714 2.86983   8
  -9  -4   0 14.6515 3.07689   3
  -9  -4   0 10.9670 2.17269   7
  -9  -4   0 8.52381 2.69667   6
  -9  -4   0 12.0959 3.02382   2
  -9   4   0 11.7955 2.43694   3
   9   4   0 9.04556 3.60871   1
  -9   4   0 10.5392 2.37243   7
   9   4   0 11.0626 3.18704   5
  -9   4   0 6.35482 2.09425   4
   9   4   0 11.0309 3.15092   8
  10  -4   0 88.4093 8.98266   8
 -10  -4   0 81.8291 7.59745   7
 -10  -4   0 92.6918 8.74105   6
  10  -4   0 80.5078 8.25002   5
  10  -4   0 73.5027 8.70570   1
 -10  -4   0 88.5806 8.69788   3
 -10   4   0 75.9675 7.90943   4
  10   4   0 71.1759 8.54862   5
 -10   4   0 85.1620 8.26897   7
  10   4   0 77.5181 9.56678   1
 -10   4   0 93.8370 8.08408   3
  10   4   0 78.8559 7.61899   2
  10   4   0 94.1616 8.94187   8
  11  -4   0 4.23122 2.66471   8
  11  -4   0 7.66909 3.53069   1
 -11  -4   0 4.59384 2.63119   3
  11  -4   0 14.3907 3.25262   5
 -11  -4   0 3.29204 2.87672   6
 -11  -4   0 9.83793 2.51404   7
  11   4   0 9.44524 4.68988   1
  11   4   0 8.20737 3.26404   5
  11   4   0 4.19038 2.24349   2
 -11   4   0 6.35416 2.45007   4
 -11   4   0 6.34527 2.37367   7
 -11   4   0 11.7304 3.12282   3
 -12  -4   0 46.2104 6.22926   6
  12  -4   0 38.7693 6.12893   8
  12  -4   0 46.5326 5.95212   5
 -12  -4   0 44.8334 6.35915   3
 -12  -4   0 45.4568 5.26029   7
  12  -4   0 43.9207 6.88584   1
  12   4   0 41.8673 6.04560   5
 -12   4   0 42.0798 5.63670   4
 -12   4   0 56.2387 6.12005   3
  12   4   0 37.0391 7.33255   1
 -12   4   0 39.6665 5.60530   7
  13  -4   0 3.13127 3.55117   8
 -13  -4   0 5.58596 3.59678   6
 -13  -4   0 3.97260 3.41724   3
 -13  -4   0 2.83758 2.53828   7
  13  -4   0 7.03794 3.00164   5
  13  -4   0 4.18196 3.89239   1
  13   4   0 1.92527 3.20371   5
 -13   4   0 4.60642 3.98524   3
 -13   4   0 1.30565 2.68516   7
 -13   4   0 0.65370 2.30547   4
  13   4   0 6.74610 4.39702   1
 -14  -4   0 15.0981 4.31094   3
  14  -4   0 28.9379 6.11100   1
  14  -4   0 18.6181 4.54547   5
 -14  -4   0 21.1815 5.84170   6
  14  -4   0 22.5844 5.38287   8
 -14  -4   0 16.3024 4.01508   7
 -14   4   0 14.7037 3.90590   4
  14   4   0 13.9517 5.92236   1
 -14   4   0 21.3097 4.41706   7
  14   4   0 13.2957 4.47274   5
 -15  -4   0 2.91354 3.68157   3
 -15  -4   0 1.00805 3.64610   7
  15  -4   0 4.30676 3.83023   5
  15  -4   0 -0.2792 4.13758   8
  15  -4   0 6.69033 4.30661   1
  15   4   0 -2.4850 3.50224   5
 -15   4   0 2.32506 2.84046   7
  15   4   0 3.37890 4.40053   1
 -15   4   0 1.86388 3.14320   4
 -16  -4   0 7.76678 4.50730   3
  16  -4   0 14.7118 5.00164   5
  16  -4   0 -3.2464 5.08620   1
 -16  -4   0 2.12981 8.14148   7
  16  -4   0 4.51315 4.74683   8
 -16   4   0 8.62923 4.68475   4
 -16   4   0 7.25858 3.65567   7
  16   4   0 7.87019 5.36691   1
  16   4   0 7.97957 4.84227   5
  17  -4   0 20.0650 7.34503   5
  17  -4   0 8.32485 6.57334   8
 -17   4   0 13.2730 4.80488   7
 -17   4   0 8.38529 6.70192   4
  17   4   0 12.5275 5.94851   5
   0  -5   0 3.59600 1.44440   5
   0  -5   0 4.70978 1.37625   2
   0  -5   0 5.69695 1.34262   1
   0  -5   0 3.36433 1.01163   3
   0  -5   0 7.31507 1.58972   6
   0   5   0 8.43244 1.31830   4
   0   5   0 7.06573 1.87339   8
  -1  -5   0 606.123 43.7783   6
   1  -5   0 635.792 43.7810   8
  -1  -5   0 595.024 43.8282   5
   1  -5   0 592.938 43.2934   3
   1  -5   0 637.169 43.6422   6
  -1  -5   0 628.091 43.8662   2
  -1  -5   0 604.027 43.4668   3
   1  -5   0 628.720 43.7580   2
   1  -5   0 597.673 43.7314   1
   1  -5   0 593.344 43.8117   5
  -1   5   0 619.693 43.5317   4
   1   5   0 580.880 44.1175   1
   1   5   0 632.419 43.8411   8
  -1   5   0 659.130 43.2949   7
   1   5   0 621.297 43.3171   4
  -2  -5   0 169.551 13.0065   5
  -2  -5   0 174.301 12.6529   3
   2  -5   0 165.377 12.8847   5
   2  -5   0 184.710 12.8161   2
   2  -5   0 147.952 12.7903   8
   2  -5   0 160.272 12.2797   3
   2  -5   0 183.776 12.6561   6
  -2  -5   0 166.005 12.9464   2
   2  -5   0 168.091 12.9179   1
  -2  -5   0 173.592 12.9728   6
   2   5   0 173.461 12.9810   8
  -2   5   0 186.248 12.5034   7
   2   5   0 173.364 12.2852   4
   2   5   0 159.949 13.3817   1
  -2   5   0 173.318 12.6888   4
   3  -5   0 637.965 46.1007   5
  -3  -5   0 624.330 46.2169   6
   3  -5   0 616.203 45.6824   6
  -3  -5   0 654.110 45.9808   3
   3  -5   0 645.549 46.2716   1
  -3  -5   0 659.922 46.2991   2
   3  -5   0 660.780 45.9238   2
  -3  -5   0 638.143 46.2175   5
   3   5   0 662.527 45.3728   4
  -3   5   0 678.893 45.4929   3
  -3   5   0 627.902 45.9564   4
   3   5   0 611.573 46.6906   1
  -3   5   0 672.286 45.7751   7
   3   5   0 673.744 46.2020   8
  -4  -5   0 3.68378 1.75834   6
   4  -5   0 3.26051 2.07533   6
  -4  -5   0 6.18074 1.89470   5
  -4  -5   0 4.45538 1.59675   2
   4  -5   0 2.94312 1.63148   5
   4  -5   0 3.14617 1.53381   8
   4  -5   0 4.81693 1.76470   1
  -4  -5   0 3.46660 1.49784   3
   4  -5   0 3.67927 1.26552   2
  -4  -5   0 4.08215 1.40960   7
  -4   5   0 3.69699 1.05869   3
   4   5   0 5.78453 2.16128   8
  -4   5   0 3.78671 1.39402   4
  -4   5   0 4.18148 1.44100   7
   4   5   0 3.51825 1.91611   1
  -5  -5   0 48.6382 4.87221   3
   5  -5   0 49.5792 5.32646   1
   5  -5   0 51.9842 5.39698   8
   5  -5   0 43.8035 4.27781   2
   5  -5   0 35.9632 4.62067   5
  -5  -5   0 44.9830 5.10753   2
  -5  -5   0 45.4845 3.80315   7
  -5  -5   0 42.3209 4.96989   6
  -5   5   0 50.4670 4.59272   7
   5   5   0 43.0004 5.24077   5
  -5   5   0 47.4088 3.88333   3
   5   5   0 54.4063 5.28993   8
   5   5   0 38.0881 5.58819   1
  -5   5   0 51.1221 4.94386   4
   6  -5   0 55.5817 6.26599   1
   6  -5   0 58.5601 5.83090   5
  -6  -5   0 48.4657 5.65005   3
   6  -5   0 62.2474 5.24762   2
   6  -5   0 56.0417 6.07434   8
  -6  -5   0 69.0192 6.55127   6
  -6  -5   0 57.0310 4.73599   7
  -6  -5   0 63.6280 6.17417   2
  -6   5   0 43.1866 5.31723   4
   6   5   0 61.3858 6.17284   8
   6   5   0 56.3729 6.39806   5
   6   5   0 55.4865 7.05517   1
  -6   5   0 64.5255 4.89587   3
  -6   5   0 61.1660 5.62796   7
  -7  -5   0 -0.3747 1.35700   3
  -7  -5   0 0.60475 1.71968   6
  -7  -5   0 1.63298 1.23401   7
   7  -5   0 2.74390 1.23404   2
   7  -5   0 -0.4605 1.47376   8
  -7  -5   0 3.59807 1.86292   2
   7  -5   0 1.30698 1.64628   5
   7  -5   0 3.68994 2.18777   1
   7   5   0 2.78761 2.61915   1
  -7   5   0 2.02357 1.48691   4
   7   5   0 0.72131 1.79276   5
  -7   5   0 2.06681 1.50790   7
  -7   5   0 3.30392 1.47602   3
   7   5   0 2.98494 2.57714   8
   8  -5   0 15.3467 3.53911   1
   8  -5   0 14.3291 2.13356   2
  -8  -5   0 8.38124 2.40196   6
  -8  -5   0 10.8912 2.02729   7
   8  -5   0 8.51815 2.72916   8
   8  -5   0 8.42074 2.54511   5
  -8  -5   0 11.9744 3.05057   2
  -8  -5   0 9.97576 2.65588   3
  -8   5   0 9.74866 2.30509   4
   8   5   0 10.9898 3.72253   1
  -8   5   0 12.3211 2.31979   3
  -8   5   0 10.2644 2.28726   7
   8   5   0 6.70971 2.92619   8
   8   5   0 4.51211 2.56961   5
   9  -5   0 96.3811 10.8636   1
  -9  -5   0 110.203 10.5489   3
   9  -5   0 119.466 11.1686   8
  -9  -5   0 113.299 9.13235   7
  -9  -5   0 117.664 10.8852   6
  -9  -5   0 130.627 11.2172   2
   9  -5   0 111.861 10.4779   5
  -9   5   0 123.245 9.48329   3
   9   5   0 132.972 11.1249   8
   9   5   0 109.490 11.0274   5
  -9   5   0 120.669 9.79690   4
   9   5   0 96.7108 11.8295   1
  -9   5   0 113.244 10.3006   7
  10  -5   0 23.9563 4.07986   5
 -10  -5   0 28.6921 4.92720   2
 -10  -5   0 26.7169 3.55128   7
 -10  -5   0 29.0475 4.51216   6
  10  -5   0 30.2721 5.31761   1
 -10  -5   0 24.6328 4.38356   3
  10  -5   0 32.3154 4.87535   8
 -10   5   0 19.4781 3.57598   7
  10   5   0 24.6289 5.48547   1
  10   5   0 16.2661 4.01920   5
 -10   5   0 22.3564 3.92267   4
 -10   5   0 31.8944 4.30133   3
  11  -5   0 103.951 11.0615   1
 -11  -5   0 111.396 9.51965   7
  11  -5   0 98.3486 10.5508   8
 -11  -5   0 99.9080 10.5176   6
  11  -5   0 112.622 10.3583   5
 -11  -5   0 95.0178 10.2405   3
  11   5   0 114.870 11.2857   5
  11   5   0 100.163 11.8484   1
  11   5   0 104.596 9.67740   2
 -11   5   0 109.483 10.1796   7
 -11   5   0 116.113 10.4133   4
  12  -5   0 4.19743 2.69621   5
 -12  -5   0 5.65256 3.01927   7
 -12  -5   0 -0.1795 3.06248   6
  12  -5   0 1.51762 3.22961   8
 -12  -5   0 8.02835 3.25685   3
  12  -5   0 2.88360 3.59834   1
  12   5   0 8.20122 3.70743   5
 -12   5   0 6.92202 3.03559   4
  12   5   0 5.93450 3.51010   2
 -12   5   0 2.36651 2.55391   7
  12   5   0 10.7996 5.38320   1
  13  -5   0 25.8814 5.84416   1
  13  -5   0 29.9116 5.64229   8
  13  -5   0 22.6471 4.66200   5
 -13  -5   0 22.2772 4.73890   3
 -13  -5   0 26.0796 5.04941   6
  13   5   0 19.4109 6.40450   1
  13   5   0 27.9744 5.20617   5
 -13   5   0 30.4542 4.71067   4
 -13   5   0 14.6765 3.96274   7
 -14  -5   0 6.95821 3.81015   3
  14  -5   0 4.84987 3.56661   5
 -14  -5   0 3.54297 4.35310   6
  14  -5   0 -0.3016 3.62063   1
  14  -5   0 9.78876 4.53570   8
 -14   5   0 2.64329 3.13890   4
  14   5   0 2.76014 3.67823   5
  14   5   0 8.27006 5.10589   1
 -14   5   0 5.24414 3.12182   7
  15  -5   0 57.5702 8.72492   1
 -15  -5   0 36.7099 6.92631   3
 -15  -5   0 38.2643 9.16927   6
  15  -5   0 36.0979 6.42290   5
  15  -5   0 54.5847 8.09309   8
  15   5   0 42.5617 8.31914   1
 -15   5   0 36.5121 6.10875   7
  15   5   0 44.9759 7.35206   5
 -15   5   0 35.4182 6.42316   4
  16  -5   0 -0.8759 5.67174   1
  16  -5   0 0.22416 4.44863   8
  16  -5   0 -0.0371 4.49051   5
 -16  -5   0 -1.3708 4.76217   3
 -16   5   0 2.09582 3.35895   7
  16   5   0 -1.6062 4.19347   5
  16   5   0 4.27273 5.97895   1
 -16   5   0 0.20039 4.33879   4
  17  -5   0 21.1852 8.97553   5
  17  -5   0 12.1488 6.13601   8
 -17   5   0 12.6006 12.5411   4
  17   5   0 24.6545 6.85939   5
 -17   5   0 18.5010 4.86507   7
   0  -6   0 659.154 52.0379   5
   0  -6   0 700.546 51.5533   3
   0  -6   0 731.858 52.0065   6
   0  -6   0 714.966 52.0857   2
   0   6   0 765.714 52.1665   8
   0   6   0 747.874 51.6438   4
   0   6   0 792.952 51.3488   7
  -1  -6   0 0.16567 1.10080   2
   1  -6   0 -0.1397 1.14883   6
  -1  -6   0 1.28802 1.40368   5
   1  -6   0 1.55349 1.28553   2
   1  -6   0 0.89152 0.89365   3
  -1  -6   0 0.91552 1.39224   6
  -1  -6   0 5.54452 1.33195   3
   1  -6   0 1.54192 1.14913   1
   1  -6   0 1.90377 1.43165   5
  -1   6   0 1.13593 1.03551   4
  -1   6   0 0.40762 1.44129   8
   1   6   0 0.59658 1.33554   8
  -1   6   0 0.71201 1.16799   7
   1   6   0 -0.4655 0.92238   4
   1   6   0 2.58521 1.88416   1
   2  -6   0 125.482 10.0677   8
  -2  -6   0 124.035 9.73117   3
   2  -6   0 117.232 10.0198   1
  -2  -6   0 130.493 10.2667   2
  -2  -6   0 127.636 10.2548   5
   2  -6   0 131.645 9.84736   6
   2  -6   0 119.005 9.34100   3
   2  -6   0 119.948 10.0790   5
   2  -6   0 129.972 9.97577   2
  -2  -6   0 135.212 10.2801   6
  -2   6   0 138.902 9.58617   7
  -2   6   0 121.281 9.76368   4
   2   6   0 122.194 11.4068   1
   2   6   0 138.044 9.42185   4
   2   6   0 130.729 10.2216   8
   3  -6   0 51.0683 4.60495   6
   3  -6   0 45.6619 5.01963   5
   3  -6   0 43.6114 4.62948   2
   3  -6   0 45.4650 5.00475   1
  -3  -6   0 54.2939 5.54143   2
  -3  -6   0 45.4563 4.64362   3
   3  -6   0 40.7343 4.80945   8
  -3  -6   0 43.7792 5.08368   6
  -3  -6   0 43.0273 5.06325   5
   3   6   0 48.5861 5.80468   1
   3   6   0 46.4793 5.23478   8
  -3   6   0 57.1677 4.60137   7
   3   6   0 48.4746 3.79533   4
  -3   6   0 46.7462 4.69732   4
  -3   6   0 47.3450 3.84672   3
  -4  -6   0 26.3390 3.42782   3
   4  -6   0 21.0282 3.63967   8
  -4  -6   0 27.5356 3.87685   6
   4  -6   0 27.2469 3.28643   2
   4  -6   0 22.9232 3.59251   1
  -4  -6   0 25.9745 3.73416   5
   4  -6   0 30.2017 3.89966   5
  -4  -6   0 25.2200 3.82366   2
  -4  -6   0 35.0974 3.36540   7
   4  -6   0 29.7235 3.26531   6
   4   6   0 20.2799 4.24909   1
  -4   6   0 32.3379 3.68962   4
   4   6   0 35.3293 2.86190   4
   4   6   0 28.3141 4.11574   8
  -4   6   0 30.5728 3.30362   7
  -4   6   0 28.6246 2.76569   3
   5  -6   0 0.30869 1.64552   8
  -5  -6   0 0.74374 1.68873   7
  -5  -6   0 0.46765 1.44420   3
  -5  -6   0 0.94174 1.73091   6
   5  -6   0 2.63829 1.72978   5
   5  -6   0 2.91938 1.35816   2
   5  -6   0 1.12910 1.78414   1
  -5  -6   0 2.49113 1.97225   2
  -5   6   0 2.37434 1.55284   4
  -5   6   0 1.04378 1.39689   7
  -5   6   0 1.89299 1.28700   3
   5   6   0 4.89993 2.61250   1
   5   6   0 2.04266 2.17992   8
   6  -6   0 247.484 19.6627   1
   6  -6   0 250.066 19.5553   8
   6  -6   0 264.031 19.4695   5
  -6  -6   0 260.040 19.6875   2
  -6  -6   0 268.410 19.3977   3
   6  -6   0 270.321 18.9226   2
  -6  -6   0 273.226 19.7891   6
   6   6   0 289.908 19.7133   8
  -6   6   0 236.402 19.2122   4
   6   6   0 225.734 19.6172   5
  -6   6   0 265.387 18.6405   3
  -6   6   0 258.904 19.0482   7
   6   6   0 229.472 20.2152   1
   7  -6   0 14.1365 3.45002   1
   7  -6   0 19.3420 3.35338   5
   7  -6   0 14.2285 2.29643   2
  -7  -6   0 10.8260 2.85091   6
   7  -6   0 7.72670 2.64481   8
  -7  -6   0 11.8084 3.01679   2
  -7  -6   0 15.7630 2.95668   3
   7   6   0 12.1075 4.08822   1
  -7   6   0 3.90981 2.24244   3
   7   6   0 12.9338 3.30050   5
   7   6   0 13.1583 3.44030   8
  -7   6   0 13.5582 2.83827   4
  -7   6   0 13.3615 2.38816   7
  -8  -6   0 291.650 22.0414   6
  -8  -6   0 291.012 22.0233   2
  -8  -6   0 319.310 21.9116   3
   8  -6   0 256.016 20.9378   2
   8  -6   0 277.861 21.6413   5
   8  -6   0 284.176 21.9500   8
   8  -6   0 325.420 22.5317   1
   8   6   0 273.528 22.0493   5
   8   6   0 313.038 23.3486   1
   8   6   0 274.053 21.8505   8
  -8   6   0 277.983 21.5909   4
  -8   6   0 303.369 21.4433   7
  -9  -6   0 22.3072 4.10290   3
   9  -6   0 23.7959 4.01649   5
   9  -6   0 26.1085 4.93499   1
  -9  -6   0 34.5453 4.99294   6
  -9  -6   0 27.6421 4.90729   2
   9  -6   0 22.4196 4.34411   8
   9   6   0 25.1946 4.78041   5
   9   6   0 26.1144 5.54500   1
   9   6   0 30.5399 5.80322   8
  -9   6   0 22.5819 3.74029   4
  -9   6   0 20.8863 3.52387   7
 -10  -6   0 98.4561 9.88202   6
 -10  -6   0 78.6513 8.93501   3
 -10  -6   0 109.287 10.3089   2
  10  -6   0 113.778 10.4122   8
  10  -6   0 83.4591 10.0159   1
  10  -6   0 86.0781 8.82756   5
  10   6   0 85.5998 10.6103   1
  10   6   0 108.553 10.4699   5
 -10   6   0 75.9060 8.44549   4
 -10   6   0 80.3849 8.47263   7
 -11  -6   0 77.9795 8.95233   2
  11  -6   0 85.9264 9.32216   8
  11  -6   0 79.8996 9.69391   1
 -11  -6   0 80.3573 8.94421   6
  11  -6   0 92.9499 8.63945   5
 -11  -6   0 80.3709 8.75696   3
  11   6   0 70.0423 8.66117   5
  11   6   0 69.2137 9.72081   1
 -11   6   0 66.0978 7.89153   7
 -11   6   0 71.8851 8.13659   4
 -12  -6   0 11.6005 4.23507   6
  12  -6   0 9.60573 3.39017   5
 -12  -6   0 13.2927 3.77377   3
  12  -6   0 10.7511 4.43070   1
  12  -6   0 13.4757 4.28002   8
  12   6   0 6.83241 3.56782   2
 -12   6   0 8.10731 3.16879   4
  12   6   0 11.1765 4.05994   5
 -12   6   0 7.00336 3.17888   7
  12   6   0 9.55704 5.31457   1
  13  -6   0 16.4880 4.87015   8
 -13  -6   0 13.1611 4.06532   3
  13  -6   0 16.6347 4.35058   5
 -13  -6   0 14.3552 4.89182   6
  13  -6   0 17.7114 5.45682   1
 -13   6   0 9.72520 3.63539   4
  13   6   0 14.6082 5.87607   1
 -13   6   0 6.08769 3.29640   7
  13   6   0 5.09096 3.64799   5
  14  -6   0 12.1363 4.36937   5
  14  -6   0 13.4053 5.15385   8
 -14  -6   0 9.18315 4.20543   3
  14  -6   0 7.28283 4.62486   1
 -14  -6   0 3.38210 4.79300   6
 -14   6   0 6.30510 3.87620   4
 -14   6   0 3.30291 3.09098   7
  14   6   0 9.55502 4.71044   5
  14   6   0 10.7971 5.27859   1
 -15  -6   0 1.18574 4.18701   3
 -15  -6   0 -7.2451 4.01426   6
  15  -6   0 -7.0358 3.72185   8
  15  -6   0 -0.6751 3.75360   5
  15  -6   0 -1.9509 4.92624   1
 -15   6   0 2.00779 3.08531   7
  15   6   0 4.11031 4.47873   5
  15   6   0 -5.6480 4.45825   1
 -15   6   0 -0.4827 3.27670   4
  16  -6   0 33.1641 7.23575   5
  16  -6   0 35.3204 7.34312   8
 -16   6   0 27.0300 7.49337   4
 -16   6   0 18.1156 4.98725   7
  16   6   0 26.3420 6.88610   5
   0  -7   0 2.93491 1.83476   2
   0  -7   0 8.31883 1.96195   6
   0  -7   0 2.34339 1.31989   3
   0  -7   0 2.21277 1.71643   5
   0   7   0 2.41251 2.25112   1
   0   7   0 7.10052 2.29259   8
   0   7   0 9.49751 1.71707   4
   0   7   0 3.50800 1.94540   7
  -1  -7   0 34.6132 4.47912   5
  -1  -7   0 39.1035 3.97086   3
   1  -7   0 42.4294 4.46310   6
   1  -7   0 31.2122 4.24895   2
   1  -7   0 28.6431 3.97496   1
  -1  -7   0 26.6477 4.13549   2
   1  -7   0 37.8457 4.58640   5
   1  -7   0 37.9422 3.68664   3
  -1  -7   0 44.3336 4.80710   6
   1   7   0 38.3165 3.74482   4
  -1   7   0 40.6440 4.03940   4
  -1   7   0 40.0794 4.73648   8
   1   7   0 31.3350 4.90429   1
   1   7   0 43.1154 4.87874   8
  -1   7   0 46.0303 3.74901   7
   2  -7   0 0.14173 1.34880   6
   2  -7   0 -0.0419 1.26787   2
  -2  -7   0 0.49858 1.30079   3
  -2  -7   0 0.31924 1.41705   2
   2  -7   0 -0.0835 0.97909   3
  -2  -7   0 0.21449 1.52966   5
   2  -7   0 -1.4242 1.05885   1
  -2  -7   0 1.08222 1.63745   6
   2  -7   0 0.72444 1.58608   5
  -2   7   0 2.93857 1.33787   4
   2   7   0 -0.0455 1.85352   8
  -2   7   0 0.24233 1.34583   7
   2   7   0 -2.1378 1.05560   4
   2   7   0 0.59501 2.29638   1
  -3  -7   0 68.6441 8.15487   2
   3  -7   0 99.3213 8.65893   8
   3  -7   0 87.7886 7.35804   6
  -3  -7   0 88.4214 8.55156   6
  -3  -7   0 81.8926 8.38133   5
   3  -7   0 90.4673 8.42081   5
  -3  -7   0 97.9924 7.48935   3
   3  -7   0 93.3699 8.39100   1
   3  -7   0 98.8931 8.36633   2
  -3   7   0 95.8995 7.20184   7
   3   7   0 78.2303 9.03511   1
  -3   7   0 91.7394 6.89319   3
  -3   7   0 90.9848 7.46545   4
   3   7   0 93.5016 8.59929   8
   3   7   0 84.7586 6.89085   4
   4  -7   0 28.7248 3.55017   2
  -4  -7   0 19.5492 3.64057   5
   4  -7   0 22.1058 3.64777   5
   4  -7   0 23.5756 3.86097   8
   4  -7   0 30.0627 4.08704   1
  -4  -7   0 26.6595 4.13366   2
  -4  -7   0 28.6935 3.53969   3
   4  -7   0 32.5585 3.75274   6
  -4  -7   0 21.3252 3.70037   6
  -4   7   0 25.4276 3.52555   4
  -4   7   0 29.8604 3.37606   7
   4   7   0 22.8818 4.64503   1
   4   7   0 21.7989 4.00744   8
   5  -7   0 2.59454 1.95716   5
   5  -7   0 4.28361 2.19525   8
  -5  -7   0 3.00796 2.26961   2
   5  -7   0 2.14500 1.59462   2
  -5  -7   0 -0.0108 1.39546   3
  -5  -7   0 1.13189 2.05745   5
   5  -7   0 3.15857 1.91317   1
  -5  -7   0 5.30326 2.25962   6
   5   7   0 5.31339 3.10557   1
   5   7   0 4.21723 2.57309   8
  -5   7   0 0.99879 1.61970   7
  -5   7   0 1.66396 1.83925   4
  -6  -7   0 29.2665 4.74670   2
   6  -7   0 40.6434 5.28472   1
  -6  -7   0 34.8403 4.86437   6
   6  -7   0 36.0147 4.80934   5
   6  -7   0 37.0120 4.85099   8
  -6  -7   0 44.9973 4.85110   3
   6  -7   0 26.2089 3.77460   2
  -6   7   0 30.0721 4.27491   4
   6   7   0 32.4391 5.01804   5
  -6   7   0 42.9304 4.45474   7
   6   7   0 36.9688 5.05819   8
   6   7   0 26.4635 5.54395   1
   7  -7   0 3.38044 2.46524   5
   7  -7   0 1.33010 1.70870   2
  -7  -7   0 2.61627 2.18197   6
   7  -7   0 8.79091 2.80151   8
  -7  -7   0 4.67853 2.79010   2
  -7  -7   0 3.15574 2.08161   3
   7  -7   0 -0.4757 2.16158   1
   7   7   0 5.61742 4.04783   1
  -7   7   0 2.22719 2.23875   4
   7   7   0 2.55457 3.11663   8
   7   7   0 2.71245 2.63124   5
  -7   7   0 4.44552 1.95299   7
  -8  -7   0 44.9114 6.31207   6
   8  -7   0 50.4663 6.11490   5
   8  -7   0 59.8831 7.06801   1
   8  -7   0 42.6350 5.94077   8
  -8  -7   0 58.6939 7.16929   2
  -8  -7   0 58.9442 6.46904   3
   8   7   0 66.9302 7.98009   8
   8   7   0 41.4842 6.33606   5
  -8   7   0 54.3622 6.14575   4
  -8   7   0 47.0687 5.44850   7
   8   7   0 38.0835 7.16130   1
  -9  -7   0 160.513 14.3528   3
   9  -7   0 193.052 14.5415   5
   9  -7   0 187.033 14.8370   8
   9  -7   0 164.740 15.7830   1
  -9  -7   0 190.524 15.1077   2
  -9  -7   0 152.813 15.4685   6
  -9   7   0 188.409 14.1931   7
  -9   7   0 182.986 14.4069   4
   9   7   0 162.081 15.8953   5
   9   7   0 173.775 17.1010   1
  10  -7   0 -2.3009 1.90165   5
 -10  -7   0 3.36178 3.86868   2
 -10  -7   0 3.42583 3.37887   6
  10  -7   0 4.07513 2.85246   8
 -10  -7   0 -0.3914 2.66020   3
  10  -7   0 3.85427 3.42595   1
  10   7   0 3.26171 4.28913   1
 -10   7   0 0.19906 2.20740   7
 -10   7   0 1.46581 2.50764   4
  10   7   0 -0.8534 2.91571   5
  11  -7   0 84.6785 8.74446   5
  11  -7   0 70.0228 9.13629   1
 -11  -7   0 71.8587 8.30093   3
 -11  -7   0 64.0422 8.61776   6
 -11  -7   0 74.3884 9.24344   2
  11  -7   0 80.6131 9.07431   8
  11   7   0 53.8035 9.59850   1
  11   7   0 72.1100 8.86261   5
 -11   7   0 65.1136 7.83058   4
 -11   7   0 72.5065 7.93399   7
  12  -7   0 0.26765 3.94581   1
  12  -7   0 7.30437 4.02896   8
 -12  -7   0 11.5214 4.09594   3
 -12  -7   0 10.5384 4.50636   6
  12  -7   0 10.9248 3.62458   5
 -12   7   0 10.7754 3.66598   4
 -12   7   0 10.8177 3.66931   7
  12   7   0 8.39830 4.02168   5
  12   7   0 13.0714 5.83058   1
  13  -7   0 13.6647 5.30577   1
  13  -7   0 19.0782 4.67191   5
  13  -7   0 21.2288 5.32270   8
 -13  -7   0 15.2703 4.85757   3
 -13  -7   0 21.4371 5.46058   6
  13   7   0 13.5383 4.86899   5
  13   7   0 11.2572 6.25660   1
 -13   7   0 19.6030 4.60663   7
 -13   7   0 9.77752 3.68631   4
 -14  -7   0 4.61956 4.40591   3
 -14  -7   0 1.52558 4.14246   6
  14  -7   0 8.39129 5.20003   1
  14  -7   0 1.67337 3.89893   5
  14  -7   0 8.06512 4.60658   8
  14   7   0 4.67832 4.35423   5
  14   7   0 7.05974 5.83452   1
 -14   7   0 5.66230 3.68644   4
 -14   7   0 0.89367 3.55602   7
  15  -7   0 24.3360 6.30532   8
 -15  -7   0 32.0918 7.46718   6
  15  -7   0 22.5432 5.98545   5
  15  -7   0 31.2532 8.58164   1
 -15  -7   0 41.5784 7.99068   3
  15   7   0 38.2905 7.37740   5
  15   7   0 25.9751 9.43705   1
 -15   7   0 31.3277 5.88383   7
 -15   7   0 36.9818 7.10577   4
   0  -8   0 324.106 24.5344   5
   0  -8   0 300.534 24.2477   6
   0  -8   0 324.519 23.6826   3
   0  -8   0 333.942 24.4999   2
   0   8   0 352.560 23.8005   4
   0   8   0 330.572 24.5225   8
   0   8   0 322.264 25.0962   1
   1  -8   0 18.8630 3.24270   2
  -1  -8   0 14.8232 2.55701   3
   1  -8   0 15.6891 2.52096   3
   1  -8   0 20.4692 3.60827   5
  -1  -8   0 16.6665 3.14205   6
   1  -8   0 19.7919 3.15701   6
  -1  -8   0 17.3923 3.35237   2
  -1  -8   0 14.9841 3.07628   5
   1  -8   0 16.6522 2.83418   1
  -1   8   0 13.3248 3.17324   8
  -1   8   0 13.5979 2.46724   4
   1   8   0 17.9599 3.39745   8
   1   8   0 10.5137 3.80613   1
   1   8   0 17.7938 2.54518   4
   2  -8   0 200.593 16.0065   6
  -2  -8   0 227.146 16.7275   2
   2  -8   0 206.110 16.4283   5
   2  -8   0 215.008 16.3200   2
  -2  -8   0 214.903 16.5216   5
  -2  -8   0 208.199 15.8185   3
   2  -8   0 215.750 16.2729   1
  -2  -8   0 210.298 16.4482   6
   2   8   0 221.367 17.4205   1
  -2   8   0 204.831 15.8433   4
   2   8   0 218.332 15.5369   4
   2   8   0 206.530 16.4164   8
  -2   8   0 204.663 16.4408   8
  -3  -8   0 42.4671 4.45773   3
   3  -8   0 31.2466 4.42634   1
  -3  -8   0 36.7326 5.05724   6
  -3  -8   0 29.6380 4.58656   5
  -3  -8   0 34.7012 4.98092   2
   3  -8   0 37.2053 4.45677   6
   3  -8   0 39.6405 4.64847   2
   3  -8   0 37.3583 5.02237   5
   3  -8   0 28.3080 4.36743   8
   3   8   0 46.1526 6.44778   1
   3   8   0 48.4112 5.49733   8
  -3   8   0 42.1367 4.19583   7
  -3   8   0 27.6014 4.01870   4
  -4  -8   0 130.527 12.0700   6
  -4  -8   0 126.648 11.9737   5
   4  -8   0 131.667 11.8309   8
   4  -8   0 134.983 12.1196   5
   4  -8   0 145.431 10.9494   2
  -4  -8   0 133.605 12.2708   2
   4  -8   0 128.635 10.9709   1
  -4  -8   0 123.094 10.5683   3
   4   8   0 143.448 11.3782   8
  -4   8   0 136.190 10.3520   7
   4   8   0 94.6276 12.1409   1
  -4   8   0 143.102 10.8026   4
  -5  -8   0 105.623 10.3351   2
   5  -8   0 102.571 9.95237   1
   5  -8   0 118.581 9.69341   2
   5  -8   0 80.7269 9.39870   8
   5  -8   0 103.058 9.91841   5
  -5  -8   0 95.9768 10.0898   5
  -5  -8   0 83.6446 9.66053   6
  -5  -8   0 101.767 9.42615   3
  -5   8   0 112.572 8.60612   7
   5   8   0 114.376 10.1710   8
  -5   8   0 114.977 8.95509   4
   5   8   0 111.298 11.8825   1
  -6  -8   0 259.331 17.5662   3
   6  -8   0 224.476 17.7349   1
   6  -8   0 217.991 17.6965   8
  -6  -8   0 211.668 17.8998   2
  -6  -8   0 214.848 17.8010   6
   6  -8   0 238.548 17.1883   2
   6  -8   0 229.658 17.6047   5
   6   8   0 198.867 17.9748   5
  -6   8   0 223.738 17.3481   4
   6   8   0 216.149 17.6739   8
   6   8   0 208.446 19.8963   1
  -6   8   0 229.455 16.9234   7
  -7  -8   0 0.66476 3.12596   2
   7  -8   0 0.18875 2.32707   2
   7  -8   0 -0.3384 2.18001   5
  -7  -8   0 -0.5270 2.02472   6
  -7  -8   0 -2.3708 1.88343   3
   7  -8   0 -1.9946 2.01806   1
   7  -8   0 0.71273 2.10028   8
  -7   8   0 0.15222 1.89339   7
   7   8   0 2.32452 4.40509   8
   7   8   0 0.45875 2.54049   5
  -7   8   0 0.38027 2.24499   4
   7   8   0 3.16608 4.18748   1
   8  -8   0 230.177 16.9652   8
   8  -8   0 206.689 16.8765   1
  -8  -8   0 190.504 16.7900   6
   8  -8   0 213.295 16.6096   5
  -8  -8   0 213.369 16.5419   3
  -8  -8   0 207.626 17.1361   2
  -8   8   0 204.867 15.9409   7
   8   8   0 208.252 19.6525   1
  -8   8   0 194.259 16.1873   4
   8   8   0 191.383 16.8671   5
  -9  -8   0 -2.1346 2.85594   6
   9  -8   0 1.24873 2.46440   8
  -9  -8   0 0.75718 2.44220   3
   9  -8   0 0.02475 3.12065   1
  -9  -8   0 2.28859 3.44215   2
   9  -8   0 2.27087 2.49733   5
   9   8   0 1.46481 2.81160   5
  -9   8   0 2.21969 2.50919   7
  -9   8   0 1.20123 2.36786   4
   9   8   0 4.23826 4.73621   1
 -10  -8   0 91.4266 10.8562   6
  10  -8   0 131.207 11.4667   5
  10  -8   0 107.799 11.3474   1
 -10  -8   0 113.904 11.6482   2
  10  -8   0 112.584 11.3713   8
 -10  -8   0 111.130 10.6477   3
 -10   8   0 92.3071 10.0832   4
 -10   8   0 88.1127 9.77088   7
  10   8   0 93.4080 12.4990   1
  10   8   0 101.116 11.2653   5
  11  -8   0 -0.3774 3.50317   1
 -11  -8   0 -0.3548 3.10897   3
  11  -8   0 3.21704 3.36780   5
  11  -8   0 3.40087 3.16028   8
 -11  -8   0 -8.1430 3.97957   2
 -11  -8   0 -0.7313 3.48923   6
 -11   8   0 6.08409 3.08771   7
  11   8   0 4.81967 5.35161   1
 -11   8   0 2.03919 2.97634   4
  11   8   0 0.93897 3.67775   5
 -12  -8   0 -5.8739 4.58655   2
  12  -8   0 0.76393 3.65583   1
  12  -8   0 -1.5513 3.36721   5
  12  -8   0 -0.3930 3.44426   8
 -12  -8   0 1.90754 4.20078   6
 -12  -8   0 6.23420 3.99632   3
  12   8   0 0.17170 5.22012   1
 -12   8   0 0.50106 3.01277   4
 -12   8   0 -0.5264 3.19782   7
  12   8   0 0.27889 3.83511   5
  13  -8   0 1.22709 3.56574   8
  13  -8   0 -9.2322 2.73739   1
  13  -8   0 5.35872 4.13517   5
 -13  -8   0 -4.6221 4.05989   6
 -13  -8   0 0.44355 3.66568   3
 -13   8   0 -0.8117 3.05309   4
 -13   8   0 1.20572 3.31840   7
  13   8   0 3.94163 5.22897   1
  13   8   0 3.12194 3.71847   5
  14  -8   0 0.20323 3.56185   5
  14  -8   0 6.33293 5.43711   1
 -14  -8   0 -0.5368 4.19736   6
  14  -8   0 2.04264 4.36984   8
 -14  -8   0 -5.5400 4.13624   3
 -14   8   0 1.89796 3.27686   7
  14   8   0 2.56445 6.10344   1
  14   8   0 0.67534 4.59699   5
 -14   8   0 -3.2270 3.48978   4
 -15  -8   0 0.09951 4.76070   6
  15  -8   0 -2.8091 4.57232   5
  15  -8   0 4.84568 4.73267   8
  15   8   0 0.21894 4.74028   5
 -15   8   0 -4.1343 2.73458   7
   0  -9   0 0.50698 1.88895   2
   0  -9   0 1.57325 2.01029   5
   0  -9   0 2.75564 2.24051   6
   0   9   0 0.40399 2.07476   8
   0   9   0 0.12569 2.92318   1
   0   9   0 -3.0965 1.69008   4
  -1  -9   0 2.32405 2.08157   2
   1  -9   0 3.11624 2.22864   6
  -1  -9   0 0.37795 1.88946   5
   1  -9   0 0.06062 1.92405   2
   1  -9   0 3.09670 2.29176   5
  -1  -9   0 -0.0767 2.07869   6
   1   9   0 -0.5031 3.46722   4
  -1   9   0 0.50967 1.69529   4
   1   9   0 0.51606 2.39898   8
   1   9   0 -1.4288 3.09967   1
  -1   9   0 -1.8819 1.79291   8
   2  -9   0 33.5964 4.56394   2
   2  -9   0 32.7641 4.77233   5
  -2  -9   0 27.8410 4.57254   2
  -2  -9   0 23.4246 3.63022   3
  -2  -9   0 28.0251 4.43305   6
  -2  -9   0 18.9323 3.86989   5
   2  -9   0 24.1912 3.84540   1
  -2   9   0 28.6008 3.78376   4
   2   9   0 29.5114 4.66014   8
  -2   9   0 18.8210 3.79623   8
   2   9   0 13.9165 4.37700   1
  -3  -9   0 7.13169 2.92155   6
  -3  -9   0 3.59698 2.88481   2
   3  -9   0 8.62354 2.58397   1
   3  -9   0 3.37319 2.18699   2
  -3  -9   0 3.70022 2.08828   3
   3  -9   0 3.32538 2.32615   5
  -3  -9   0 5.45901 2.61312   5
   3  -9   0 8.21272 3.72189   6
  -3   9   0 6.03460 2.39508   8
   3   9   0 7.03844 3.06049   8
   3   9   0 4.65890 3.72593   1
  -3   9   0 9.54540 2.55392   4
  -4  -9   0 11.5347 3.37058   6
  -4  -9   0 10.1860 3.39471   2
  -4  -9   0 7.88429 3.05199   5
  -4  -9   0 12.8961 2.98276   3
   4  -9   0 13.3060 3.61489   5
   4  -9   0 13.5522 3.28577   1
   4  -9   0 9.91181 2.84169   2
  -4   9   0 8.92533 2.77771   4
   4   9   0 9.65282 3.58426   8
   4   9   0 14.3653 5.09785   1
  -5  -9   0 1.54900 2.47294   6
   5  -9   0 2.28264 2.50584   8
   5  -9   0 -0.0373 2.24448   2
  -5  -9   0 -3.1510 2.35116   2
  -5  -9   0 -0.8599 2.03543   3
  -5  -9   0 1.60370 2.73504   5
   5  -9   0 0.56949 2.09573   1
   5  -9   0 1.12969 2.38722   5
  -5   9   0 2.52181 2.35807   4
   5   9   0 2.10336 3.77150   1
   5   9   0 0.70912 3.12776   8
  -5   9   0 -0.0602 3.12073   7
   6  -9   0 12.5443 3.52692   5
  -6  -9   0 15.7422 4.25340   2
  -6  -9   0 6.95289 3.32693   6
   6  -9   0 17.2928 3.89730   1
  -6  -9   0 19.1540 3.65101   3
   6  -9   0 13.3306 3.33339   2
   6  -9   0 13.2918 3.58598   8
   6   9   0 2.27566 4.08688   1
   6   9   0 7.26467 3.53870   5
  -6   9   0 16.7233 3.40397   4
   6   9   0 15.5133 5.05178   8
  -6   9   0 10.3963 3.33102   7
   7  -9   0 58.8061 6.76036   2
   7  -9   0 60.0216 7.14299   1
  -7  -9   0 56.2949 6.46013   3
   7  -9   0 44.4125 6.30882   5
  -7  -9   0 51.7831 7.25478   2
   7  -9   0 42.2051 6.22303   8
  -7  -9   0 45.5003 6.76662   6
  -7   9   0 46.4300 6.18311   4
   7   9   0 44.7092 6.81181   5
  -7   9   0 49.6187 5.87379   7
   7   9   0 47.0349 7.95758   1
   8  -9   0 -0.5927 2.61706   1
  -8  -9   0 1.50098 3.50355   2
  -8  -9   0 1.86371 2.76601   3
  -8  -9   0 4.07467 3.02798   6
   8  -9   0 2.13902 2.56458   8
   8  -9   0 -1.4764 2.74739   5
  -8   9   0 -5.2563 1.74432   4
   8   9   0 2.23140 4.65348   1
   8   9   0 1.10155 3.15861   5
  -8   9   0 0.14518 2.45281   7
   9  -9   0 33.5324 5.59878   5
  -9  -9   0 15.2170 5.72772   2
  -9  -9   0 28.8278 5.06625   3
  -9  -9   0 33.7833 6.13267   6
   9  -9   0 48.2954 6.98484   1
   9  -9   0 25.7558 5.28467   8
   9   9   0 38.5907 7.56057   1
  -9   9   0 33.1621 5.25385   4
   9   9   0 25.8177 5.55761   5
  -9   9   0 36.3483 5.09645   7
  10  -9   0 1.88660 3.20646   5
  10  -9   0 2.48860 3.48880   1
 -10  -9   0 3.76166 3.35949   3
  10  -9   0 4.71911 3.66048   8
 -10  -9   0 4.24052 3.87633   6
 -10  -9   0 4.94926 4.31285   2
  10   9   0 0.74963 3.74106   5
  10   9   0 4.98183 5.45016   1
 -10   9   0 1.68141 2.59878   4
 -10   9   0 2.51097 2.83967   7
 -11  -9   0 16.3532 4.98607   3
  11  -9   0 26.5532 5.39087   5
 -11  -9   0 23.7047 6.06198   2
  11  -9   0 12.2226 4.73129   1
  11  -9   0 19.8767 5.44215   8
 -11  -9   0 14.9136 5.36360   6
 -11   9   0 19.2272 4.43110   4
  11   9   0 5.40678 5.25538   1
  11   9   0 25.3840 5.98509   5
 -11   9   0 19.3560 4.27477   7
 -12  -9   0 0.02203 4.79866   2
  12  -9   0 2.90228 3.87233   5
 -12  -9   0 4.95637 4.03951   3
  12  -9   0 1.49027 3.95754   1
  12  -9   0 1.39448 3.52045   8
 -12  -9   0 -0.3039 4.41644   6
  12   9   0 1.70566 4.31181   5
 -12   9   0 0.79520 3.12003   4
 -12   9   0 -2.0094 3.37702   7
  12   9   0 4.96666 5.83953   1
  13  -9   0 10.8126 6.32578   1
  13  -9   0 7.52672 4.34485   8
 -13  -9   0 -0.6173 4.68549   6
  13  -9   0 15.1476 5.33824   5
 -13  -9   0 10.1992 5.19449   3
 -13   9   0 13.6490 4.65637   7
  13   9   0 10.7857 7.19016   1
 -13   9   0 5.08587 4.56946   4
  13   9   0 12.9496 5.90696   5
 -14  -9   0 1.62230 5.26338   6
  14  -9   0 0.36619 4.96369   5
  14  -9   0 0.33966 4.21089   8
  14   9   0 1.52119 4.80279   5
 -14   9   0 2.42663 3.60277   7
   0 -10   0 228.421 17.8779   6
   0 -10   0 219.577 17.9600   5
   0 -10   0 227.545 18.0379   2
   0  10   0 244.561 19.0050   1
   0  10   0 212.199 17.8224   8
  -1 -10   0 2.89201 2.82222   2
   1 -10   0 4.48135 2.77070   5
   1 -10   0 2.32217 2.56802   6
   1 -10   0 3.05717 2.57129   2
  -1 -10   0 1.58829 2.26927   5
  -1 -10   0 1.33689 2.20485   6
  -1  10   0 -0.5143 3.39731   1
   1  10   0 -1.5696 3.31872   1
  -1  10   0 4.22061 3.12176   8
   1  10   0 1.83936 2.84683   8
  -1  10   0 1.85676 2.47558   4
   2 -10   0 204.979 16.5592   6
   2 -10   0 206.796 16.5843   2
  -2 -10   0 209.033 16.7155   6
   2 -10   0 229.410 16.5146   1
  -2 -10   0 197.699 16.7784   5
  -2 -10   0 219.525 17.0597   2
   2 -10   0 202.472 16.7672   5
  -2  10   0 179.469 16.4462   8
   2  10   0 195.781 19.0166   1
   2  10   0 216.781 16.7800   8
  -2  10   0 206.226 15.9769   4
   3 -10   0 -0.2817 2.02834   1
   3 -10   0 2.18575 2.36735   2
  -3 -10   0 -2.9712 2.26169   5
  -3 -10   0 1.70264 2.53774   6
   3 -10   0 3.05441 2.98058   5
  -3 -10   0 1.18457 2.68336   2
   3  10   0 0.55308 4.27476   1
  -3  10   0 2.80695 3.05967   8
   3  10   0 4.46130 3.21559   8
  -3  10   0 1.41733 2.34560   4
   4 -10   0 279.376 20.2230   5
  -4 -10   0 260.113 22.8591   3
  -4 -10   0 270.971 20.3927   6
  -4 -10   0 219.433 19.8203   5
  -4 -10   0 257.000 20.4153   2
   4 -10   0 262.089 19.8538   1
   4 -10   0 251.923 19.5857   2
   4  10   0 216.358 21.8938   1
  -4  10   0 228.365 19.9094   8
  -4  10   0 266.079 19.3566   4
   4  10   0 247.673 20.0107   8
  -5 -10   0 46.4605 6.93273   2
   5 -10   0 48.6752 6.39083   1
   5 -10   0 51.2408 6.67430   5
   5 -10   0 51.3964 6.26987   2
  -5 -10   0 50.0044 7.07928   5
  -5 -10   0 57.5790 6.66305   3
  -5 -10   0 56.2866 7.20731   6
   5  10   0 41.2679 7.77601   1
  -5  10   0 43.0878 5.81150   4
   5  10   0 42.2936 6.99760   8
  -6 -10   0 29.8943 5.16556   3
   6 -10   0 40.3930 6.01110   8
  -6 -10   0 38.3045 6.05640   6
   6 -10   0 32.0681 5.32535   2
  -6 -10   0 28.5507 5.81472   2
   6 -10   0 36.4136 5.24129   1
   6 -10   0 52.5768 6.69132   5
   6  10   0 32.0597 6.04733   5
   6  10   0 25.3212 6.61222   1
   6  10   0 35.6678 7.69961   8
  -6  10   0 31.6407 5.17605   4
  -7 -10   0 6.35814 3.46444   3
   7 -10   0 -0.9279 2.71306   5
  -7 -10   0 6.29910 3.96156   2
  -7 -10   0 9.10528 3.75188   6
   7 -10   0 7.11629 3.20875   8
   7 -10   0 5.62488 3.22404   1
   7  10   0 1.59328 5.18025   1
   7  10   0 4.55519 3.86900   5
  -7  10   0 3.70165 3.00115   4
  -8 -10   0 83.6948 8.82486   3
   8 -10   0 80.0919 9.21328   8
   8 -10   0 78.0781 9.07503   1
  -8 -10   0 83.1700 10.1790   2
   8 -10   0 72.1439 8.77785   5
  -8 -10   0 66.9879 8.89666   6
   8  10   0 56.2989 9.94986   1
   8  10   0 50.6900 8.32014   5
  -8  10   0 68.1702 7.97278   4
   9 -10   0 2.28879 3.13533   5
  -9 -10   0 0.49115 3.48133   3
   9 -10   0 3.41248 3.43332   1
  -9 -10   0 -3.6894 3.39193   6
   9 -10   0 -5.6607 2.80453   8
  -9 -10   0 8.65817 4.99794   2
  -9  10   0 2.25520 3.07427   4
   9  10   0 4.51023 4.82472   1
   9  10   0 1.46600 3.42082   5
  -9  10   0 0.31713 3.65050   7
  10 -10   0 21.2677 5.32598   8
  10 -10   0 24.4287 5.47010   5
 -10 -10   0 28.4660 6.73207   2
 -10 -10   0 16.1435 5.27931   6
  10 -10   0 27.7677 5.97243   1
 -10 -10   0 33.4982 6.06680   3
  10  10   0 9.31413 5.83613   1
 -10  10   0 25.2438 5.02936   7
  10  10   0 18.7631 5.36716   5
 -10  10   0 23.4456 4.86105   4
  11 -10   0 -0.3640 3.68459   8
 -11 -10   0 6.77727 5.16579   2
 -11 -10   0 14.0864 5.64049   6
  11 -10   0 12.6916 4.87077   5
  11 -10   0 9.78408 5.31611   1
 -11 -10   0 7.70507 4.85887   3
  11  10   0 7.56659 5.72984   1
  11  10   0 -0.9949 3.46235   5
 -11  10   0 9.40101 3.51845   4
 -11  10   0 13.5876 4.69421   7
 -12 -10   0 -3.3818 5.24294   2
  12 -10   0 0.71211 3.37419   8
 -12 -10   0 0.86935 5.31772   3
  12 -10   0 0.31260 3.77382   5
  12 -10   0 -1.3334 5.08164   1
 -12 -10   0 -6.0179 3.89994   6
 -12  10   0 -3.2787 3.73079   4
  12  10   0 -0.3236 4.21784   5
  12  10   0 2.81395 6.12174   1
 -12  10   0 -3.8050 3.74768   7
  13 -10   0 3.27779 5.20972   5
  13 -10   0 3.15546 3.61465   8
 -13 -10   0 -2.8585 12.4616   3
 -13 -10   0 14.2198 5.97527   6
  13  10   0 -4.1347 4.64003   5
 -13  10   0 -0.2753 3.43190   7
   0 -11   0 2.45429 3.04990   5
   0 -11   0 6.12863 3.28261   6
   0 -11   0 4.86946 3.35831   2
   0  11   0 4.51767 4.79475   1
   0  11   0 3.73605 3.29735   8
  -1 -11   0 4.17485 2.90414   5
  -1 -11   0 7.19285 3.53396   2
   1 -11   0 6.24370 3.29071   5
   1 -11   0 5.01442 3.10781   2
  -1 -11   0 3.68622 3.36179   6
   1 -11   0 5.55095 3.43993   6
   1  11   0 2.94168 4.69565   1
  -1  11   0 7.28698 3.28776   8
  -1  11   0 3.25724 4.52265   1
   1  11   0 -1.3601 3.15146   8
   2 -11   0 2.23976 2.88470   2
   2 -11   0 -2.3115 2.84909   5
  -2 -11   0 -0.9505 2.58372   2
  -2 -11   0 8.72942 3.71725   6
  -2 -11   0 2.21009 3.15282   5
  -2  11   0 1.67770 3.28299   8
  -2  11   0 0.65020 3.93253   1
  -2  11   0 0.69943 3.25853   4
   2  11   0 1.48535 3.33865   8
   2  11   0 -0.6200 3.99718   1
   3 -11   0 7.36361 3.50607   2
  -3 -11   0 7.05780 3.68391   6
   3 -11   0 1.78738 3.03270   5
  -3 -11   0 0.41997 3.05205   5
  -3 -11   0 8.42778 3.77654   2
   3 -11   0 5.06539 2.82489   1
   3  11   0 4.42669 4.68870   1
  -3  11   0 5.86414 3.19548   4
   3  11   0 7.29600 3.97572   8
  -3  11   0 5.38263 3.22012   8
  -4 -11   0 47.3183 6.63148   6
  -4 -11   0 39.2782 6.73035   2
   4 -11   0 37.8973 5.94457   1
   4 -11   0 39.6968 6.23223   5
   4 -11   0 41.7611 6.15854   2
  -4 -11   0 38.5846 6.61356   5
  -4  11   0 49.4097 5.93520   4
   4  11   0 40.2165 6.75706   8
  -4  11   0 37.7987 6.31964   8
   4  11   0 33.4755 7.69029   1
   5 -11   0 -1.9640 2.92845   2
   5 -11   0 1.90341 2.96353   1
  -5 -11   0 0.01306 3.91838   2
   5 -11   0 2.99223 3.69092   5
  -5 -11   0 6.05142 3.88155   5
  -5 -11   0 0.39350 3.12657   6
   5  11   0 4.35913 4.75085   1
  -5  11   0 7.58999 3.77342   8
   5  11   0 5.45545 5.34537   8
  -5  11   0 -0.1190 2.75673   4
  -6 -11   0 3.36315 3.60075   2
   6 -11   0 -2.7806 3.21472   5
   6 -11   0 0.43518 4.42785   2
   6 -11   0 -1.1241 2.90493   1
  -6 -11   0 0.98452 3.04624   6
   6  11   0 1.20628 3.86475   5
  -6  11   0 -2.5779 3.15426   8
   6  11   0 -4.2218 4.20966   1
  -6  11   0 2.46129 3.04979   4
   7 -11   0 33.4297 5.64591   5
   7 -11   0 13.3186 4.20209   1
  -7 -11   0 27.8374 5.60188   6
  -7 -11   0 8.76903 4.93732   2
   7  11   0 18.1823 5.47685   5
  -7  11   0 16.3264 4.05465   4
   7  11   0 15.6930 6.56012   1
  -8 -11   0 -0.8838 6.14068   3
   8 -11   0 5.00211 4.02209   1
  -8 -11   0 4.02150 4.12937   6
   8 -11   0 2.12350 3.58637   8
   8 -11   0 4.27562 3.94148   5
  -8 -11   0 6.54928 4.55375   2
  -8  11   0 5.11837 3.45785   4
   8  11   0 -1.1278 4.54392   1
   8  11   0 1.00066 3.45108   5
   9 -11   0 3.80909 3.83493   5
  -9 -11   0 5.42733 5.94326   3
   9 -11   0 7.32442 4.61160   1
   9 -11   0 5.03362 4.04316   8
  -9 -11   0 10.7624 5.44693   2
  -9 -11   0 13.4998 4.92247   6
   9  11   0 5.74023 5.79366   1
  -9  11   0 6.04071 3.19018   4
   9  11   0 5.18681 4.12309   5
 -10 -11   0 -1.3714 4.34735   2
  10 -11   0 1.64633 3.63637   5
  10 -11   0 -2.5964 3.70600   1
 -10 -11   0 -3.7495 5.51512   3
 -10 -11   0 -2.7913 4.02533   6
  10 -11   0 -3.3366 3.36250   8
  10  11   0 -4.6846 5.79231   1
 -10  11   0 0.75063 3.41338   4
  10  11   0 2.38274 4.15485   5
 -11 -11   0 7.73568 4.86055   6
 -11 -11   0 -0.4065 6.62133   3
  11 -11   0 17.7838 5.70180   5
 -11 -11   0 -0.4377 6.39843   2
  11 -11   0 6.56491 4.55172   8
  11  11   0 8.66637 5.34386   5
  11  11   0 4.95849 7.85410   1
 -11  11   0 0.65535 4.63295   4
  12 -11   0 0.09779 3.18212   8
 -12 -11   0 -2.3734 9.70689   3
  12 -11   0 4.00995 4.64676   5
 -12 -11   0 -3.6558 4.32350   6
 -12 -11   0 0.30964 9.88411   2
  12  11   0 1.47758 4.89827   5
   0 -12   0 31.4805 6.05776   5
   0 -12   0 26.4651 5.55230   2
   0 -12   0 39.1055 6.64159   6
   0  12   0 31.1271 7.09008   1
   0  12   0 31.6591 6.09706   8
   1 -12   0 -1.9111 3.23233   2
  -1 -12   0 2.41103 3.27671   5
  -1 -12   0 5.33384 3.67086   2
   1 -12   0 13.3069 4.49397   5
  -1 -12   0 10.8986 4.26071   6
   1  12   0 0.98679 3.73537   8
   1  12   0 4.82928 4.80405   1
  -1  12   0 -0.8430 4.80423   1
  -1  12   0 4.76846 4.01810   8
  -2 -12   0 104.207 12.0041   2
  -2 -12   0 104.550 11.7387   5
  -2 -12   0 113.192 11.9351   6
   2 -12   0 135.623 12.6270   5
   2  12   0 124.885 14.0431   1
  -2  12   0 95.9220 12.4446   1
   2  12   0 121.978 12.2590   8
  -2  12   0 106.644 11.6661   8
  -3 -12   0 31.4601 6.43867   2
  -3 -12   0 49.3475 7.20826   6
   3 -12   0 35.2664 6.35267   5
   3 -12   0 44.5359 6.34018   2
  -3 -12   0 27.4857 5.83346   5
   3  12   0 32.8009 7.83595   1
  -3  12   0 23.6108 6.46959   1
   3  12   0 36.7593 6.60461   8
  -3  12   0 34.4411 6.57708   8
  -4 -12   0 24.7384 5.79153   5
   4 -12   0 24.9151 5.37189   2
  -4 -12   0 28.7584 5.70579   6
  -4 -12   0 23.0379 5.54454   2
   4 -12   0 11.3726 4.48853   5
   4 -12   0 20.8161 4.71027   1
   4  12   0 13.1996 5.93828   1
  -4  12   0 18.2597 4.61155   4
   4  12   0 24.0418 7.06705   8
  -4  12   0 29.4449 5.70882   8
  -5 -12   0 7.24111 4.45245   6
   5 -12   0 17.6774 4.60953   1
  -5 -12   0 15.7054 5.02005   5
   5 -12   0 10.1604 4.55671   5
   5 -12   0 11.9631 5.06872   2
  -5 -12   0 12.1230 4.93891   2
  -5  12   0 15.7453 4.38404   4
   5  12   0 6.36654 5.74884   1
  -5  12   0 18.5671 5.20017   8
  -6 -12   0 -5.6987 3.12730   2
   6 -12   0 2.52050 3.41678   5
  -6 -12   0 3.36127 3.94473   6
   6 -12   0 -0.7630 2.98976   1
   6  12   0 4.02434 4.47643   5
  -6  12   0 2.40103 3.34689   4
   6  12   0 2.06794 5.16186   1
  -6  12   0 5.54004 4.11896   8
   7 -12   0 1.89324 3.60313   5
   7 -12   0 8.15177 4.09697   1
  -7 -12   0 4.27141 4.09161   6
  -7 -12   0 4.80446 4.29312   2
   7  12   0 -0.9934 4.77147   1
  -7  12   0 7.22347 3.73675   4
   7  12   0 2.89582 3.85842   5
  -7  12   0 6.69915 4.46909   8
   8 -12   0 19.3379 5.38891   5
  -8 -12   0 12.6746 5.46655   6
  -8 -12   0 5.60226 5.54354   2
   8 -12   0 8.77618 4.32640   1
  -8  12   0 13.5539 5.28713   8
  -8  12   0 11.3469 4.26177   4
   8  12   0 9.10515 6.20363   1
   8  12   0 6.06757 4.61663   5
   9 -12   0 4.90198 5.22014   1
  -9 -12   0 4.09314 6.13475   2
   9 -12   0 20.2226 4.84328   5
  -9 -12   0 1.19129 4.65958   6
   9  12   0 0.27100 4.46740   5
  -9  12   0 3.31026 4.36223   4
   9  12   0 -1.3988 6.90965   1
  -9  12   0 3.02307 4.46428   8
  10 -12   0 13.8629 5.91087   5
 -10 -12   0 21.8189 6.62321   6
  10  12   0 11.6216 5.32937   5
   0 -13   0 -1.7083 3.72927   5
   0 -13   0 4.69441 4.67843   2
   0  13   0 6.41558 5.72914   1
   0  13   0 6.22110 4.42149   8
   1 -13   0 -2.1275 4.07653   2
   1 -13   0 0.92728 3.69319   5
  -1 -13   0 0.42585 4.05980   2
  -1 -13   0 1.47051 3.58827   5
  -1 -13   0 -0.8816 3.96294   6
   1  13   0 3.51325 4.41633   8
  -1  13   0 1.97396 5.30341   1
   1  13   0 4.50778 4.95743   1
  -1  13   0 -0.2815 4.10878   8
  -2 -13   0 -1.2683 3.62002   5
  -2 -13   0 2.29766 4.35500   6
   2 -13   0 3.50429 3.95400   2
  -2 -13   0 3.89665 4.33302   2
   2 -13   0 12.4288 4.67152   5
  -2  13   0 1.92236 3.80423   8
   2  13   0 -0.7432 5.17434   1
   2  13   0 4.20031 4.81605   8
  -2  13   0 0.28673 4.69792   1
   3 -13   0 9.06352 5.22419   2
   3 -13   0 -1.8209 3.75133   5
  -3 -13   0 1.33664 4.49742   6
  -3 -13   0 1.34968 3.65754   5
  -3 -13   0 7.16918 4.47478   2
  -3  13   0 8.98647 6.27311   1
   3  13   0 -2.8721 5.49291   1
   3  13   0 4.88770 6.18833   8
  -3  13   0 6.05678 4.34383   8
   4 -13   0 3.87191 5.08675   2
  -4 -13   0 -0.6231 4.16911   6
   4 -13   0 2.95019 3.89212   5
  -4 -13   0 -1.0152 3.93444   2
  -4 -13   0 3.63026 4.16740   5
  -4  13   0 0.61390 5.80128   1
   4  13   0 2.05874 5.65430   1
  -4  13   0 7.69388 4.90487   8
  -5 -13   0 6.00434 4.68786   6
   5 -13   0 0.66329 7.36267   2
  -5 -13   0 -8.3518 4.61058   2
   5 -13   0 3.48115 4.30066   5
   5 -13   0 7.47631 4.23792   1
  -5 -13   0 -0.5047 3.64289   5
  -5  13   0 5.84936 4.67662   8
   5  13   0 -1.9856 5.17709   1
   6 -13   0 -5.8274 4.03139   1
   6 -13   0 2.90905 4.21142   5
  -6 -13   0 6.31526 5.59457   2
  -6 -13   0 2.45744 4.13708   6
   6  13   0 2.62312 6.37725   1
  -6  13   0 -3.2672 3.64305   4
   6  13   0 3.72499 4.32709   5
  -6  13   0 5.64490 4.51959   8
  -7 -13   0 -3.6916 3.66684   6
  -7 -13   0 2.64358 6.69151   2
   7 -13   0 7.17028 5.03579   5
   7  13   0 -1.1208 8.24358   1
   7  13   0 -2.1753 3.82008   5
  -7  13   0 -7.7364 3.17723   4
  -7  13   0 6.04233 4.31579   8
   8 -13   0 -2.4017 4.00795   5
  -8 -13   0 2.30468 5.35708   6
  -8  13   0 -0.6294 3.88672   8
  -8  13   0 0.44288 5.14269   4
   8  13   0 3.16401 4.63927   5
   0 -14   0 20.9129 5.84287   5
   0 -14   0 7.14141 7.20308   2
   0  14   0 46.9322 7.82399   8
   0  14   0 15.5569 8.59506   1
   1 -14   0 1.59307 4.51921   5
  -1 -14   0 12.7893 6.74049   2
  -1 -14   0 15.1821 5.34218   5
   1 -14   0 9.82650 6.86830   2
   1  14   0 8.18966 5.59082   8
  -1  14   0 1.98360 4.95380   8
  -1  14   0 16.6248 7.92770   1
   1  14   0 0.20465 7.71268   1
   2 -14   0 11.0614 4.96027   5
  -2 -14   0 8.20622 5.81573   6
  -2 -14   0 9.51400 4.67813   5
   2 -14   0 7.75404 6.17291   2
  -2 -14   0 2.87168 7.20713   2
  -2  14   0 8.82197 8.34592   1
   2  14   0 6.54589 8.45919   1
   2  14   0 15.9833 7.20578   8
  -2  14   0 10.8144 5.45040   8
  -3 -14   0 23.6136 6.71710   6
   3 -14   0 17.9877 5.43336   5
  -3 -14   0 20.0939 6.00505   5
   3 -14   0 12.3454 6.89868   2
  -3  14   0 17.6870 13.9222   1
  -3  14   0 16.7713 6.15387   8
   3  14   0 17.0931 10.6463   1
   4 -14   0 11.7070 5.54782   5
  -4 -14   0 12.4828 6.36416   6
  -4 -14   0 13.0691 5.38228   5
   4 -14   0 11.4198 9.35469   2
  -4  14   0 13.9990 5.36402   8
  -5 -14   0 -1.4102 5.04522   6
   5 -14   0 0.58417 4.17390   5
  -5  14   0 2.69529 4.58686   8
 -18   0   1 21.1693 4.80971   7
 -18   0   1 7.81017 6.16890   3
 -17   0   1 -2.6318 3.13671   3
  17   0  -1 -3.6705 5.68649   5
  17   0  -1 -5.4417 3.73587   1
 -17   0   1 0.78509 3.23475   7
 -16   0   1 -0.2032 3.68660   3
  16   0  -1 4.93712 4.39947   1
 -16   0   1 5.35883 3.29018   7
  16   0  -1 4.62380 4.25841   5
 -15   0   1 0.09656 2.19225   7
  15   0  -1 0.52810 4.22351   1
 -15   0   1 0.01832 2.90632   3
  15   0  -1 1.85134 4.30248   8
  15   0  -1 3.79844 3.42049   5
  14   0  -1 8.49384 4.30668   8
  14   0  -1 6.92157 3.08581   5
 -14   0   1 10.0060 3.18978   7
 -14   0   1 6.72195 4.24236   4
 -14   0   1 4.11566 3.15883   3
  14   0  -1 3.56047 3.89184   1
 -13   0   1 3.03344 2.89437   3
 -13   0   1 4.64141 2.62153   7
  13   0  -1 -2.9298 1.96153   5
  13   0  -1 1.82536 3.09852   8
  13   0  -1 3.98599 3.62363   1
 -13   0   1 -1.6646 1.99017   4
  12   0  -1 244.115 19.0909   1
 -12   0   1 189.815 15.4177   7
 -12   0   1 209.797 15.8148   3
  12   0  -1 199.507 15.7932   5
 -12   0   1 183.264 15.1081   4
  12   0  -1 206.779 16.2046   8
 -11   0   1 7.78721 2.11220   7
 -11   0   1 0.03065 1.39190   4
  11   0  -1 -1.9299 1.72689   5
 -11   0   1 0.44851 2.07409   3
  11   0  -1 1.52531 2.39383   8
  11   0  -1 1.16349 2.51388   1
 -10   0   1 72.4719 7.42092   3
 -10   0   1 79.3935 6.61491   4
  10   0  -1 87.0623 7.80319   5
 -10   0   1 58.7236 6.92834   7
  10   0  -1 86.0285 8.37994   8
  10   0  -1 86.9341 8.85577   1
 -10   0   1 91.7236 7.25268   6
  -9   0   1 -0.3583 1.56088   6
  -9   0   1 1.13634 1.16536   4
  -9   0   1 0.33030 1.33699   7
   9   0  -1 0.27427 0.78178   2
   9   0  -1 0.31091 1.94336   8
   9   0  -1 0.19633 1.46435   5
  -9   0   1 -1.0139 1.07584   3
   9   0  -1 -2.1569 1.40270   1
  -8   0   1 204.567 14.8685   4
  -8   0   1 195.318 14.9681   7
   8   0  -1 207.617 15.4717   8
   8   0  -1 184.819 15.5944   1
   8   0  -1 205.885 14.4162   2
  -8   0   1 204.012 14.7798   6
  -8   0   1 201.530 15.1121   3
   8   0  -1 200.374 15.1416   5
  -7   0   1 0.35820 1.11649   6
   7   0  -1 -0.9211 0.49608   2
   7   0  -1 -1.3571 1.30796   1
   7   0  -1 0.15959 1.11266   5
  -7   0   1 -0.2559 0.81958   3
  -7   0   1 0.82207 0.97667   7
   7   0  -1 -0.0418 0.94347   4
   7   0  -1 0.19610 1.47119   8
   6   0  -1 21.1185 2.74081   4
  -6   0   1 23.2751 2.85602   3
  -6   0   1 27.8738 2.95322   7
   6   0  -1 30.3348 3.61658   1
  -6   0   1 30.0697 2.79458   6
   6   0  -1 27.0086 2.32055   2
   6   0  -1 26.3322 3.01541   5
   6   0  -1 31.6234 3.59968   8
   5   0  -1 -0.7427 0.37481   2
   5   0  -1 -0.6167 0.81774   5
  -5   0   1 -0.3297 0.67197   7
   5   0  -1 0.69471 1.11391   1
  -5   0   1 -0.3550 0.61217   3
   5   0  -1 -0.6919 1.05489   8
  -5   0   1 -0.6907 1.20912   6
   5   0  -1 -0.0422 0.74864   4
   4   0  -1 1003.98 70.4230   4
  -4   0   1 981.092 70.4431   3
  -4   0   1 1039.59 70.4268   7
   4   0  -1 977.181 70.4324   5
   4   0  -1 1000.11 70.6285   8
   4   0  -1 1029.28 70.1409   2
  -3   0   1 -2.9146 0.45833   3
   3   0  -1 -3.2566 1.48526   8
  -3   0   1 -2.9962 0.33358   2
   3   0  -1 -3.0269 0.62909   1
  -3   0   1 -2.7877 0.89843   7
  -2   0   1 -3.8027 0.79745   3
   2   0  -1 -4.3784 0.78938   4
   2   0  -1 -6.2066 0.83203   1
  -2   0   1 -6.2811 0.49557   2
   2   0  -1 -6.1703 0.53707   2
   1   0  -1 -3.0045 0.43814   4
   1   0  -1 -6.5637 0.25064   1
  -1   0   1 -6.8634 0.13199   2
  -1   0   1 -6.5916 0.18180   3
   0   0  -1 10.9524 1.04951   3
   0   0  -1 13.3122 1.06578   4
   0   0   1 14.6263 1.08213   2
   1   0   1 -5.2538 0.30770   2
  -1   0  -1 -6.0158 0.24708   4
  -1   0  -1 -6.0798 0.29529   3
   1   0   1 -5.1348 0.44315   1
  -2   0  -1 924.971 62.8890   4
  -2   0  -1 904.650 62.9470   3
   2   0   1 871.388 63.0878   1
   2   0   1 897.721 62.8695   2
  -3   0  -1 -1.1859 0.40314   4
  -3   0  -1 -1.3995 0.62244   7
   3   0   1 -1.4931 0.41094   2
  -3   0  -1 -1.2020 0.59574   3
   3   0   1 -1.7244 0.84587   5
   3   0   1 -0.7566 0.79928   1
   4   0   1 405.533 29.6935   1
   4   0   1 399.290 29.5112   5
  -4   0  -1 422.091 29.3689   7
  -4   0  -1 410.621 29.2758   6
  -4   0  -1 419.107 29.2581   4
   4   0   1 400.576 29.1599   2
  -4   0  -1 437.843 29.4256   3
   4   0   1 407.321 29.4117   8
  -5   0  -1 0.25879 0.84950   3
  -5   0  -1 -2.5048 1.27452   6
   5   0   1 0.85109 1.28008   8
  -5   0  -1 -0.3747 0.61084   4
   5   0   1 -1.0779 1.06406   5
  -5   0  -1 -0.4356 0.83086   7
   5   0   1 -1.8884 1.05168   1
   5   0   1 -0.1514 0.59880   2
  -6   0  -1 84.0387 6.97982   7
   6   0   1 98.9082 8.43465   1
   6   0   1 89.7487 7.21009   8
  -6   0  -1 94.2098 6.89358   4
   6   0   1 83.8481 6.66393   2
  -6   0  -1 89.2472 7.09584   3
  -6   0  -1 89.5475 6.90714   6
   6   0   1 83.4008 7.22047   5
  -7   0  -1 -0.2446 1.38574   6
   7   0   1 0.25448 0.78694   2
  -7   0  -1 -1.4936 0.85734   3
  -7   0  -1 0.20684 1.14527   7
   7   0   1 1.44296 1.69538   1
  -7   0  -1 0.00808 0.93706   4
   7   0   1 0.36478 1.67275   8
   7   0   1 1.09345 1.31210   5
  -8   0  -1 22.9986 3.34651   3
  -8   0  -1 30.0541 3.66118   7
  -8   0  -1 28.1867 3.22866   4
   8   0   1 32.4774 4.14949   5
   8   0   1 27.4259 4.26501   1
   8   0   1 24.8083 2.85428   2
  -8   0  -1 36.3611 3.59034   6
   8   0   1 27.3822 3.82806   8
   9   0   1 0.65048 2.11348   8
  -9   0  -1 1.13448 1.53179   7
   9   0   1 2.63225 2.32698   1
  -9   0  -1 0.79890 1.67686   3
  -9   0  -1 0.34134 2.08215   6
   9   0   1 -0.1093 1.54693   5
  -9   0  -1 -1.0157 1.17375   4
  10   0   1 24.5823 3.19605   2
 -10   0  -1 32.0921 3.70610   4
 -10   0  -1 30.8931 4.23125   3
  10   0   1 29.3767 4.31532   8
  10   0   1 26.5283 4.16853   5
  10   0   1 38.1386 5.60637   1
 -10   0  -1 23.0383 3.73257   7
  11   0   1 -1.7745 2.52199   8
  11   0   1 0.94933 2.01975   5
 -11   0  -1 1.76102 1.84618   4
 -11   0  -1 1.48898 1.84786   7
  11   0   1 -2.3531 2.92889   1
 -11   0  -1 0.28089 1.92950   3
 -12   0  -1 90.7987 9.74055   3
  12   0   1 91.3806 10.8574   1
  12   0   1 119.165 10.5654   8
  12   0   1 95.0406 9.90891   5
 -12   0  -1 98.7101 9.59123   7
 -12   0  -1 106.289 9.20594   4
 -13   0  -1 3.18087 2.54962   7
  13   0   1 -0.1288 4.88185   8
 -13   0  -1 2.02046 3.14683   3
  13   0   1 -0.7443 2.25031   5
  13   0   1 -3.3627 3.47456   1
  14   0   1 2.04951 3.74759   1
 -14   0  -1 4.71916 3.34774   3
 -14   0  -1 2.68780 2.83707   7
  14   0   1 -0.8536 2.67524   5
 -15   0  -1 1.98703 2.59669   7
  15   0   1 5.63396 3.83048   5
  15   0   1 -0.5383 4.10200   1
 -15   0  -1 -0.9284 3.62999   3
 -16   0  -1 36.7207 6.44333   3
  16   0   1 26.9310 7.12266   1
 -16   0  -1 31.8744 5.74138   7
  16   0   1 41.8920 7.53937   5
 -17   0  -1 0.75356 3.29349   7
  17   0   1 0.55747 4.38498   5
 -17   0  -1 -3.3408 4.58845   3
  17   0   1 -7.7278 6.15687   1
 -18  -1   1 -2.8740 3.38193   7
 -18  -1   1 -2.8259 5.29811   3
 -18   1   1 5.85890 4.07383   7
 -18   1   1 12.2197 5.81860   3
  17  -1  -1 4.14494 5.22759   1
 -17  -1   1 7.08015 3.80776   7
 -17  -1   1 11.9485 4.61799   3
  17  -1  -1 9.84437 6.29595   5
  17   1  -1 17.5029 6.25697   5
  17   1  -1 12.5681 5.67585   1
 -17   1   1 11.8485 4.15407   7
 -17   1   1 9.24815 4.66041   3
  16  -1  -1 -0.2792 5.23896   8
 -16  -1   1 1.01230 3.44863   3
  16  -1  -1 2.42481 4.36401   1
 -16  -1   1 4.91475 3.14789   7
  16  -1  -1 -5.7310 3.61586   5
  16   1  -1 0.69250 3.38183   5
 -16   1   1 -6.5937 2.96381   3
  16   1  -1 -3.7765 3.98550   1
 -16   1   1 -1.4680 2.59011   7
 -15  -1   1 7.31550 3.22449   7
  15  -1  -1 6.24283 4.84389   1
  15  -1  -1 9.67457 4.80031   8
  15  -1  -1 15.4434 4.37580   5
 -15  -1   1 11.4922 4.18391   3
  15   1  -1 8.67846 4.86040   1
 -15   1   1 7.65175 4.35584   4
  15   1  -1 15.3025 6.64155   8
 -15   1   1 10.8010 3.89710   3
 -15   1   1 10.0278 3.25122   7
  15   1  -1 10.3085 4.00872   5
 -14  -1   1 11.3237 3.11688   7
 -14  -1   1 14.8789 4.13838   3
  14  -1  -1 19.8118 4.39427   5
  14  -1  -1 11.3062 4.59150   1
  14  -1  -1 7.55816 4.23933   8
  14   1  -1 11.7347 4.73502   8
 -14   1   1 18.7682 3.66845   4
  14   1  -1 20.4246 5.45958   1
 -14   1   1 19.0886 4.25515   3
 -14   1   1 9.96742 3.43538   7
  14   1  -1 15.6206 4.10370   5
 -13  -1   1 112.558 11.3802   7
 -13  -1   1 131.330 12.4218   3
  13  -1  -1 127.575 13.4756   1
  13  -1  -1 148.341 13.1386   8
  13  -1  -1 150.622 11.6739   5
 -13   1   1 128.838 10.9342   4
  13   1  -1 146.614 12.9585   8
  13   1  -1 132.711 13.9861   1
 -13   1   1 111.552 11.5383   7
  13   1  -1 142.199 12.5026   5
 -13   1   1 143.196 12.4056   3
 -12  -1   1 15.0859 3.09627   7
 -12  -1   1 11.9055 2.75349   4
 -12  -1   1 16.2561 4.46576   6
  12  -1  -1 20.1637 4.23917   8
  12  -1  -1 16.4494 3.59942   5
  12  -1  -1 18.7596 4.54815   1
 -12  -1   1 21.6997 3.87287   3
  12   1  -1 21.4514 4.43635   8
 -12   1   1 15.6909 3.05882   4
  12   1  -1 18.4118 3.66570   5
 -12   1   1 21.0563 3.61876   7
  12   1  -1 16.4686 4.51042   1
 -12   1   1 15.7361 3.69653   3
 -11  -1   1 118.191 9.34101   6
  11  -1  -1 133.915 11.3563   8
 -11  -1   1 105.566 9.78724   7
  11  -1  -1 105.709 10.1439   5
  11  -1  -1 92.5902 10.7433   1
 -11  -1   1 109.251 10.2060   3
 -11  -1   1 100.918 8.86934   4
  11   1  -1 131.282 11.1619   8
 -11   1   1 127.730 10.5159   3
 -11   1   1 120.691 10.3298   7
  11   1  -1 93.1091 10.8565   1
  11   1  -1 119.504 10.5870   5
 -11   1   1 113.541 9.21166   4
 -10  -1   1 24.7443 3.37225   7
 -10  -1   1 21.7716 2.94054   4
 -10  -1   1 20.5515 3.56708   3
  10  -1  -1 30.6154 4.01557   5
 -10  -1   1 21.2390 3.38929   6
  10  -1  -1 18.3665 3.75998   8
  10  -1  -1 29.5381 4.64596   1
  10   1  -1 26.4090 4.23420   8
  10   1  -1 27.6628 4.50937   1
  10   1  -1 23.5841 3.74284   5
 -10   1   1 30.3365 3.70730   7
 -10   1   1 22.7925 3.20234   4
 -10   1   1 23.9009 3.52214   3
  10   1  -1 28.7237 2.90776   2
   9  -1  -1 61.6641 8.34586   1
   9  -1  -1 91.9815 7.72378   5
   9  -1  -1 92.0251 6.73848   2
   9  -1  -1 101.392 9.00004   8
  -9  -1   1 89.4764 7.24640   4
  -9  -1   1 95.0363 7.60585   7
  -9  -1   1 94.1186 8.39652   3
  -9  -1   1 97.4768 7.63175   6
  -9   1   1 98.9935 7.73780   7
   9   1  -1 102.176 7.09907   2
   9   1  -1 94.2357 8.49522   5
  -9   1   1 92.9027 7.33849   6
   9   1  -1 88.1826 8.60262   8
  -9   1   1 90.8650 8.22415   3
   9   1  -1 62.3616 8.44396   1
  -9   1   1 90.5275 7.46189   4
   8  -1  -1 1.39758 1.87735   1
  -8  -1   1 0.04662 1.24469   3
  -8  -1   1 1.59174 1.60015   6
   8  -1  -1 0.64372 1.31150   5
   8  -1  -1 0.37366 1.66215   8
   8  -1  -1 0.39510 0.55204   2
  -8  -1   1 0.39737 1.17192   7
   8   1  -1 0.47487 0.84151   2
   8   1  -1 -0.3043 1.18289   5
  -8   1   1 2.39972 1.36742   3
  -8   1   1 1.66646 1.16174   4
  -8   1   1 0.93027 1.43482   6
   8   1  -1 1.61886 1.90271   8
  -8   1   1 2.83250 1.31711   7
   8   1  -1 -1.4204 1.22883   1
   7  -1  -1 1127.21 79.5154   8
  -7  -1   1 1140.37 79.3001   3
   7  -1  -1 1088.36 79.1614   5
   7  -1  -1 1129.55 78.5127   2
  -7  -1   1 1120.64 79.0223   6
  -7  -1   1 1095.16 79.0572   7
   7  -1  -1 1134.71 79.7794   1
   7   1  -1 1111.22 79.2851   5
   7   1  -1 1160.33 79.4471   8
  -7   1   1 1100.96 79.1387   3
   7   1  -1 1085.92 79.8221   1
   7   1  -1 1161.95 78.7856   2
  -7   1   1 1104.59 79.1509   7
   7   1  -1 1190.63 78.9943   4
  -7   1   1 1128.26 78.7417   6
   6  -1  -1 12.0734 2.26140   8
  -6  -1   1 12.5280 2.04413   3
  -6  -1   1 13.5588 1.84722   2
   6  -1  -1 11.3365 1.98916   4
  -6  -1   1 15.5147 2.08175   6
   6  -1  -1 13.3246 1.24108   2
  -6  -1   1 13.6131 1.82960   7
   6  -1  -1 11.0328 1.90652   5
   6  -1  -1 12.7885 2.55069   1
   6   1  -1 11.7994 2.02649   5
   6   1  -1 14.5654 2.52601   8
   6   1  -1 15.2534 1.89700   4
  -6   1   1 12.6561 1.86170   7
   6   1  -1 14.5239 2.67151   1
  -6   1   1 16.9288 2.23735   6
  -6   1   1 13.5379 1.92638   3
  -5  -1   1 1233.04 85.8038   3
  -5  -1   1 1276.39 85.6391   7
   5  -1  -1 1211.01 85.2390   2
   5  -1  -1 1194.32 86.0944   1
  -5  -1   1 1255.04 85.5718   2
   5  -1  -1 1201.21 85.7783   4
   5  -1  -1 1248.10 86.0114   8
  -5  -1   1 1217.79 85.6383   6
   5  -1  -1 1168.63 85.6776   5
  -5   1   1 1219.61 85.7161   7
   5   1  -1 1255.40 85.5715   4
  -5   1   1 1283.42 85.7353   3
   5   1  -1 1244.91 85.9343   8
   5   1  -1 1156.02 85.7613   5
   5   1  -1 1191.70 86.1917   1
  -4  -1   1 2397.88 165.886   3
   4  -1  -1 2380.17 165.897   4
   4  -1  -1 2281.52 166.023   8
  -4  -1   1 2451.28 165.713   2
   4  -1  -1 2416.18 166.134   1
   4  -1  -1 2344.48 165.792   5
   4  -1  -1 2312.52 165.427   2
  -4  -1   1 2385.08 165.789   6
  -4  -1   1 2260.96 165.708   7
   4   1  -1 2390.60 165.888   5
   4   1  -1 2419.24 166.246   1
   4   1  -1 2434.17 165.704   4
   4   1  -1 2399.20 166.000   8
  -4   1   1 2383.07 165.799   3
  -4   1   1 2423.78 165.826   7
   3  -1  -1 3119.57 237.838   2
   3  -1  -1 3442.66 238.332   8
  -3  -1   1 3350.71 238.118   6
   3  -1  -1 3271.26 238.189   4
  -3  -1   1 3400.27 238.169   3
  -3  -1   1 3491.96 238.056   2
   3  -1  -1 3345.21 238.336   1
  -3   1   1 3456.87 238.105   3
   3   1  -1 3486.25 238.469   1
  -3   1   1 3636.54 238.147   7
   3   1  -1 3519.91 238.317   8
   3   1  -1 3517.57 238.036   4
   2  -1  -1 123.017 9.35602   1
  -2  -1   1 130.654 9.22140   2
  -2  -1   1 127.741 9.25570   3
   2  -1  -1 129.769 9.10677   2
   2   1  -1 127.045 9.50149   1
   2   1  -1 134.381 9.17644   4
   1  -1  -1 4949.34 349.043   3
   1  -1  -1 5166.63 349.078   4
   1  -1  -1 5097.95 349.063   1
   1  -1  -1 4861.63 349.019   2
  -1  -1   1 4953.36 349.472   2
  -1  -1   1 4363.04 348.971   3
   1   1  -1 5420.84 349.204   1
   1   1  -1 5334.89 349.005   4
   0  -1   1 56.7967 4.08228   2
   0  -1   1 52.0877 4.08851   1
   0  -1  -1 49.8192 4.09228   3
   0  -1  -1 51.1016 4.14127   2
   0  -1  -1 47.1545 4.00004   4
   0   1   1 53.3026 4.14679   1
   0   1  -1 48.4225 4.06483   4
  -1  -1  -1 1501.76 106.029   3
   1  -1   1 1510.77 106.052   1
  -1  -1  -1 1478.19 106.070   2
  -1  -1  -1 1545.72 105.821   4
   1  -1   1 1443.02 105.927   2
   1   1   1 1623.98 106.145   1
  -1   1  -1 1543.30 105.852   3
   2  -1   1 1548.84 108.142   5
   2  -1   1 1505.54 108.196   1
  -2  -1  -1 1631.78 108.172   2
  -2  -1  -1 1359.26 108.243   6
   2  -1   1 1616.59 107.959   2
  -2  -1  -1 1586.50 107.854   4
  -2  -1  -1 1537.81 108.115   3
  -2   1  -1 1542.39 108.071   4
  -2   1  -1 1547.84 108.053   7
  -2   1  -1 1586.00 107.963   3
   2   1   1 1547.33 108.284   1
   2   1   1 1544.70 108.216   5
  -3  -1  -1 451.563 30.7413   7
   3  -1   1 425.252 31.0106   1
   3  -1   1 417.273 30.8507   8
   3  -1   1 424.509 30.5912   2
   3  -1   1 438.763 30.8885   5
  -3  -1  -1 432.394 30.8474   3
  -3  -1  -1 434.794 30.5468   4
  -3  -1  -1 444.870 30.8306   6
   3   1   1 436.998 31.0922   1
  -3   1  -1 443.451 30.7967   7
  -3   1  -1 433.849 30.6978   3
  -3   1  -1 440.135 30.7848   4
   4  -1   1 449.953 32.2217   2
  -4  -1  -1 438.532 32.3981   7
   4  -1   1 447.386 32.6044   5
  -4  -1  -1 471.018 32.2296   4
  -4  -1  -1 474.145 32.5797   3
   4  -1   1 477.593 32.8457   1
   4  -1   1 451.062 32.5758   8
  -4  -1  -1 445.260 32.4508   6
  -4   1  -1 450.824 32.4058   3
   4   1   1 458.629 32.6974   5
  -4   1  -1 460.206 32.5002   7
   4   1   1 486.468 32.9544   1
  -4   1  -1 447.949 32.4435   4
   4   1   1 456.665 32.4960   8
   4   1   1 473.517 32.3813   2
  -5  -1  -1 127.060 9.13897   4
  -5  -1  -1 125.092 9.42177   6
  -5  -1  -1 121.608 9.46324   3
  -5  -1  -1 121.661 9.33417   7
   5  -1   1 126.117 9.09200   2
   5  -1   1 135.667 9.94093   1
   5  -1   1 119.087 9.54663   5
   5  -1   1 123.263 9.57342   8
  -5   1  -1 124.563 9.36845   3
   5   1   1 126.599 9.94686   1
   5   1   1 130.515 9.72423   5
   5   1   1 127.466 9.24720   2
  -5   1  -1 124.017 9.36855   4
  -5   1  -1 110.218 9.35116   7
   5   1   1 128.142 9.53859   8
   6  -1   1 86.6944 7.22507   8
   6  -1   1 107.871 8.58890   1
  -6  -1  -1 82.6353 6.86630   7
  -6  -1  -1 92.2844 6.68768   4
   6  -1   1 93.3780 6.59067   2
  -6  -1  -1 86.3735 7.02609   6
  -6  -1  -1 80.2737 7.00461   3
   6  -1   1 83.6896 7.19330   5
  -6   1  -1 82.8475 6.88373   3
  -6   1  -1 92.8979 6.96622   4
   6   1   1 83.3611 6.70093   2
   6   1   1 90.6272 7.21355   8
  -6   1  -1 80.6050 7.11060   6
  -6   1  -1 85.4404 6.95342   7
   6   1   1 87.3695 8.20844   1
   6   1   1 89.1783 7.29101   5
   7  -1   1 7.77325 2.18966   8
   7  -1   1 7.50269 2.03992   5
  -7  -1  -1 7.96619 1.77400   3
   7  -1   1 9.15088 1.33566   2
  -7  -1  -1 6.89893 1.78550   7
  -7  -1  -1 11.0442 2.08835   6
  -7  -1  -1 6.64701 1.40601   4
   7  -1   1 5.36228 2.15766   1
   7   1   1 5.25990 2.01702   1
   7   1   1 6.10799 1.38970   2
   7   1   1 14.5551 2.58878   8
   7   1   1 5.54345 1.92493   5
  -7   1  -1 5.70468 1.95224   6
  -7   1  -1 8.66981 1.71824   4
  -7   1  -1 5.17217 1.55486   3
  -7   1  -1 11.0197 2.13950   7
  -8  -1  -1 2.10289 1.79438   6
  -8  -1  -1 2.07504 1.19359   4
   8  -1   1 1.03749 0.91998   2
  -8  -1  -1 2.11818 1.47281   3
   8  -1   1 2.66817 1.94672   8
  -8  -1  -1 0.27879 1.43989   7
   8  -1   1 0.88266 1.50706   5
   8  -1   1 1.70638 1.90605   1
   8   1   1 2.68500 1.91429   5
  -8   1  -1 2.37756 2.10230   6
   8   1   1 0.54097 1.72248   1
   8   1   1 2.65736 1.26457   2
  -8   1  -1 2.15389 1.48487   7
   8   1   1 3.75149 2.17711   8
  -8   1  -1 1.58109 1.37667   3
  -8   1  -1 2.11894 1.38211   4
  -9  -1  -1 378.752 29.5776   7
  -9  -1  -1 424.337 29.3271   4
  -9  -1  -1 411.408 29.5886   6
   9  -1   1 404.806 29.0306   2
  -9  -1  -1 417.298 29.9188   3
   9  -1   1 398.881 29.9782   5
   9  -1   1 420.277 30.6051   1
   9  -1   1 419.843 30.0048   8
   9   1   1 426.607 29.2631   2
  -9   1  -1 387.596 29.6602   3
  -9   1  -1 429.881 29.6273   4
   9   1   1 402.669 30.1112   5
   9   1   1 412.876 30.6314   1
   9   1   1 413.137 29.8575   8
  -9   1  -1 381.196 29.6494   7
 -10  -1  -1 1.35560 2.44150   6
  10  -1   1 5.22972 2.77120   8
 -10  -1  -1 1.06508 1.65408   7
 -10  -1  -1 5.73488 1.83743   4
  10  -1   1 2.21849 2.57150   1
  10  -1   1 -3.0389 1.44429   5
 -10  -1  -1 -1.1905 1.71726   3
  10   1   1 4.56562 1.70077   2
  10   1   1 1.86704 2.74733   1
 -10   1  -1 2.63696 1.71220   7
  10   1   1 7.79422 2.72158   5
  10   1   1 4.09574 2.69654   8
 -10   1  -1 5.67218 1.90370   4
 -10   1  -1 3.98337 2.01679   3
  11  -1   1 143.009 12.4254   8
 -11  -1  -1 117.013 11.3372   7
 -11  -1  -1 121.629 10.4663   4
  11  -1   1 131.849 12.1305   5
  11  -1   1 119.870 12.6831   1
 -11  -1  -1 140.185 12.1903   3
 -11   1  -1 140.401 11.9405   3
 -11   1  -1 116.964 11.3957   7
  11   1   1 136.380 12.0891   8
 -11   1  -1 135.305 10.7642   4
  11   1   1 166.401 14.1558   1
  11   1   1 149.086 11.6070   5
 -12  -1  -1 0.00197 2.44244   3
  12  -1   1 1.32074 2.42595   5
 -12  -1  -1 -0.4746 1.88791   7
  12  -1   1 -2.3054 3.17317   1
  12  -1   1 -2.6272 2.75710   8
 -12   1  -1 1.02258 2.05931   4
 -12   1  -1 -2.1355 1.98324   7
  12   1   1 0.41176 2.48610   5
 -12   1  -1 -0.1350 2.30446   3
  12   1   1 2.28623 3.52000   1
  12   1   1 2.77347 4.49125   8
  13  -1   1 43.5124 7.08826   1
  13  -1   1 52.8303 7.07783   8
 -13  -1  -1 36.0200 5.85200   3
  13  -1   1 30.2548 5.64213   5
 -13  -1  -1 51.2416 6.06794   7
  13   1   1 46.7327 6.40988   5
 -13   1  -1 47.1079 6.16585   3
 -13   1  -1 38.1144 5.57970   7
  13   1   1 45.9577 7.75075   1
 -13   1  -1 42.4858 5.51180   4
 -14  -1  -1 2.49875 3.17055   3
  14  -1   1 -1.5743 2.69277   5
 -14  -1  -1 4.19767 2.89097   7
  14  -1   1 -0.4156 3.82083   1
 -14   1  -1 2.71104 3.00954   7
  14   1   1 2.45279 4.55919   1
 -14   1  -1 2.81345 3.54293   3
  14   1   1 0.24102 3.12993   5
 -14   1  -1 4.32454 4.96510   4
 -15  -1  -1 26.7375 4.85606   7
 -15  -1  -1 22.9050 5.12303   3
  15  -1   1 31.6339 6.04830   5
  15  -1   1 28.5886 6.24273   1
  15   1   1 11.3074 5.36986   1
 -15   1  -1 19.6980 4.33895   7
  15   1   1 25.9278 5.69048   5
 -15   1  -1 27.1769 5.65041   3
  16  -1   1 7.22042 4.52968   5
 -16  -1  -1 0.45401 2.80774   7
  16  -1   1 -0.0245 4.00657   1
 -16  -1  -1 -0.6939 3.83630   3
  16   1   1 0.43187 3.85770   1
 -16   1  -1 -2.4759 2.68267   7
 -16   1  -1 1.76189 3.97697   3
  16   1   1 -0.6490 3.80289   5
  17  -1   1 -1.5591 10.4698   1
 -17  -1  -1 -1.9080 3.47507   7
  17  -1   1 2.55264 4.74806   5
 -17  -1  -1 1.30160 5.03987   3
 -17   1  -1 1.33811 3.72211   7
 -17   1  -1 -0.5356 4.97105   3
  17   1   1 8.56665 7.90839   1
  17   1   1 3.86087 4.46327   5
 -18  -2   1 9.09514 4.43237   7
 -18   2   1 8.57635 6.39809   3
 -18   2   1 6.44300 4.34264   7
 -17  -2   1 -0.7795 3.39918   3
 -17  -2   1 4.17172 3.41440   7
  17  -2  -1 -6.0559 5.19169   1
  17  -2  -1 5.02837 6.60933   8
  17   2  -1 7.49536 5.83318   1
 -17   2   1 -0.1838 2.85414   7
 -17   2   1 -0.0838 3.96141   3
  17   2  -1 0.65593 5.28554   5
  16  -2  -1 26.3418 5.76400   5
  16  -2  -1 20.7715 6.37473   8
 -16  -2   1 33.5889 6.04681   3
 -16  -2   1 25.6931 4.89403   7
  16  -2  -1 37.4940 7.48311   1
 -16   2   1 34.5646 5.68527   7
  16   2  -1 26.7113 5.75908   5
 -16   2   1 26.8242 6.02819   4
  16   2  -1 38.2922 7.55887   1
 -16   2   1 36.7408 6.20793   3
  15  -2  -1 -3.1314 3.60006   8
  15  -2  -1 2.02686 3.12814   5
  15  -2  -1 -1.4339 3.57519   1
 -15  -2   1 -2.1149 2.28036   7
 -15  -2   1 1.81096 2.84046   3
 -15   2   1 -2.3460 2.52181   4
 -15   2   1 3.47333 2.84528   7
 -15   2   1 -2.8991 3.25766   3
  15   2  -1 -2.8111 4.19538   1
  15   2  -1 6.02845 3.57665   5
 -14  -2   1 106.667 9.77379   7
  14  -2  -1 93.7302 9.92329   5
 -14  -2   1 83.3625 9.77920   3
  14  -2  -1 101.856 10.7554   8
  14  -2  -1 90.2760 11.1300   1
  14   2  -1 107.374 12.2759   1
 -14   2   1 85.8111 9.63274   7
 -14   2   1 97.3228 9.77248   4
  14   2  -1 88.3905 9.79127   5
  14   2  -1 107.929 11.4323   8
 -14   2   1 115.185 10.4572   3
  13  -2  -1 31.7220 5.57028   8
  13  -2  -1 35.9409 6.14161   1
  13  -2  -1 31.9832 4.61652   5
 -13  -2   1 19.7285 4.21713   3
 -13  -2   1 32.3816 5.97576   6
 -13  -2   1 25.5717 4.07980   7
  13   2  -1 17.8345 5.09700   1
 -13   2   1 30.7392 4.42937   4
 -13   2   1 27.2700 4.67257   3
  13   2  -1 24.9553 4.52562   5
 -13   2   1 23.8669 4.27638   7
  13   2  -1 11.7123 5.00978   8
 -12  -2   1 216.030 16.8627   6
 -12  -2   1 209.791 16.6304   7
  12  -2  -1 214.777 17.9940   1
  12  -2  -1 223.424 17.5684   8
 -12  -2   1 226.196 17.2983   3
  12  -2  -1 228.460 16.9892   5
  12   2  -1 218.222 17.4150   8
 -12   2   1 202.447 16.8053   7
  12   2  -1 217.775 17.2501   5
 -12   2   1 231.075 16.8234   4
  12   2  -1 197.386 19.0004   1
 -12   2   1 211.808 16.8578   3
 -11  -2   1 11.6654 2.77706   7
  11  -2  -1 19.3861 3.31166   5
 -11  -2   1 15.2260 3.39787   3
  11  -2  -1 11.1307 3.38745   8
  11  -2  -1 18.4111 4.18259   1
 -11  -2   1 19.1745 3.48380   6
 -11  -2   1 17.3611 2.83116   4
 -11   2   1 25.0480 3.72530   3
  11   2  -1 26.4086 4.47897   8
  11   2  -1 22.3930 3.64378   5
  11   2  -1 13.0518 4.05939   1
 -11   2   1 22.2238 3.36609   7
 -11   2   1 18.2911 3.16100   4
 -10  -2   1 367.166 28.4769   3
 -10  -2   1 401.347 28.3313   6
  10  -2  -1 372.493 28.8089   8
  10  -2  -1 388.676 29.2439   1
 -10  -2   1 385.575 27.7650   4
  10  -2  -1 397.917 28.3749   5
 -10  -2   1 384.964 28.1198   7
  10   2  -1 432.053 28.8792   8
  10   2  -1 396.990 27.8114   2
  10   2  -1 367.425 28.5052   5
 -10   2   1 378.919 28.2283   4
  10   2  -1 385.070 29.4215   1
 -10   2   1 363.506 28.2590   7
 -10   2   1 405.840 28.3325   3
   9  -2  -1 13.1114 3.20549   1
  -9  -2   1 14.9843 2.46530   7
   9  -2  -1 9.04581 2.71718   8
  -9  -2   1 9.19369 2.38770   3
  -9  -2   1 13.6928 1.97425   4
  -9  -2   1 15.0051 2.74613   6
   9  -2  -1 16.2466 2.81326   5
   9   2  -1 14.8383 3.46535   1
   9   2  -1 10.1053 2.53793   5
   9   2  -1 12.7769 3.13236   8
   9   2  -1 16.1930 2.15044   2
  -9   2   1 14.6598 2.54194   4
  -9   2   1 13.2983 2.48714   3
  -9   2   1 7.23766 2.17839   7
   8  -2  -1 204.802 15.2832   5
   8  -2  -1 200.246 15.7121   8
  -8  -2   1 177.512 15.2632   3
  -8  -2   1 217.774 15.2288   2
   8  -2  -1 207.678 14.4405   2
   8  -2  -1 195.580 15.8780   1
  -8  -2   1 191.244 15.0256   7
  -8  -2   1 215.793 15.3175   6
   8   2  -1 203.999 15.5361   5
  -8   2   1 217.524 15.2413   3
   8   2  -1 195.330 16.0651   1
   8   2  -1 210.643 15.6582   8
  -8   2   1 200.625 15.2739   7
  -8   2   1 207.636 15.2553   4
  -7  -2   1 252.370 17.8341   3
   7  -2  -1 241.017 18.0420   8
   7  -2  -1 237.745 16.9325   2
  -7  -2   1 249.298 17.5562   2
   7  -2  -1 252.979 17.6762   5
  -7  -2   1 239.290 17.6543   6
   7  -2  -1 236.043 18.1707   1
  -7  -2   1 230.615 17.4273   7
   7   2  -1 241.600 17.2869   4
   7   2  -1 224.251 17.7982   5
   7   2  -1 248.810 17.9694   8
  -7   2   1 225.108 17.5798   4
  -7   2   1 238.528 17.5150   3
   7   2  -1 238.876 18.4503   1
  -7   2   1 253.341 17.6830   7
   6  -2  -1 114.818 9.55625   1
   6  -2  -1 116.050 9.47931   8
  -6  -2   1 116.856 9.22190   3
  -6  -2   1 128.465 8.99184   7
   6  -2  -1 117.843 8.53161   2
  -6  -2   1 113.994 9.04988   2
   6  -2  -1 127.104 9.18374   5
  -6  -2   1 127.963 9.24128   6
   6   2  -1 120.752 8.80941   4
   6   2  -1 116.963 9.33853   5
  -6   2   1 117.628 9.03995   3
   6   2  -1 124.600 9.48373   8
   6   2  -1 115.502 9.76973   1
  -6   2   1 113.450 9.10142   7
  -5  -2   1 1.08387 0.92751   2
   5  -2  -1 0.22183 1.18020   1
  -5  -2   1 0.65371 0.97903   6
   5  -2  -1 0.34890 0.81167   4
   5  -2  -1 0.12904 1.18788   8
  -5  -2   1 1.13789 0.90944   3
   5  -2  -1 -0.1857 0.85754   5
  -5  -2   1 0.32927 0.76561   7
   5   2  -1 0.23458 0.70988   4
  -5   2   1 0.33965 0.65448   3
  -5   2   1 0.39871 0.94018   7
   5   2  -1 -0.1155 1.18298   1
   5   2  -1 0.46525 1.05470   5
   5   2  -1 1.10742 1.49178   8
  -4  -2   1 0.92688 0.99254   7
  -4  -2   1 0.29521 0.77068   2
  -4  -2   1 -0.2827 0.89954   6
   4  -2  -1 0.38095 1.05838   8
   4  -2  -1 -0.2152 0.93053   1
   4  -2  -1 -0.2584 0.86064   5
   4  -2  -1 0.66082 0.46688   2
  -4  -2   1 -0.1826 0.70350   3
   4  -2  -1 -0.5155 0.70317   4
   4   2  -1 -1.0262 1.33581   8
   4   2  -1 -0.8578 1.09035   1
  -4   2   1 0.95180 0.74168   3
   4   2  -1 0.27994 0.61347   4
   4   2  -1 1.37306 1.03903   5
  -4   2   1 -1.1932 0.73518   7
  -3  -2   1 50.9946 4.25066   3
   3  -2  -1 50.3886 4.32264   5
  -3  -2   1 49.3873 4.27414   2
  -3  -2   1 52.9728 4.34740   6
   3  -2  -1 54.1204 4.03734   2
   3  -2  -1 52.2721 4.56614   8
  -3  -2   1 55.0409 4.52529   5
   3  -2  -1 49.0023 4.42624   1
   3  -2  -1 49.0278 4.33225   4
  -3   2   1 55.3369 4.16361   3
   3   2  -1 51.2947 5.11676   1
  -3   2   1 50.5221 4.31472   7
   3   2  -1 63.8501 4.80661   8
   3   2  -1 55.0189 4.02970   4
   2  -2  -1 402.936 30.1032   1
  -2  -2   1 417.818 30.0157   2
  -2  -2   1 417.028 29.9602   3
   2  -2  -1 398.688 30.1240   8
   2  -2  -1 416.345 29.9060   2
  -2  -2   1 441.962 30.1075   5
   2  -2  -1 432.609 30.0831   4
   2   2  -1 446.147 29.8280   4
   2   2  -1 413.640 30.1941   8
  -2   2   1 437.605 29.8924   3
   2   2  -1 428.381 30.3703   1
   1  -2  -1 34.8645 3.06296   1
  -1  -2   1 36.8764 3.05565   2
  -1  -2   1 32.4827 3.54362   5
   1  -2  -1 36.4270 2.99245   3
   1  -2  -1 34.4136 3.02075   2
  -1  -2   1 38.7547 2.91020   3
   1  -2  -1 35.6141 3.02499   4
   1   2  -1 40.5402 3.58451   1
   1   2  -1 38.7084 2.94839   4
   1   2  -1 46.9044 3.99359   8
   0  -2  -1 472.523 32.6507   2
   0  -2  -1 458.134 32.4451   4
   0  -2   1 460.903 32.6300   5
   0  -2   1 462.471 32.3109   3
   0  -2   1 445.050 32.5472   2
   0  -2  -1 454.131 32.5443   3
   0  -2   1 479.068 32.6069   1
   0   2  -1 469.033 32.5357   4
   0   2  -1 467.644 32.7115   8
   1  -2   1 1350.91 94.6970   8
  -1  -2  -1 1440.26 94.7495   5
  -1  -2  -1 1353.27 94.7457   6
   1  -2   1 1277.67 94.7027   1
   1  -2   1 1395.99 94.6983   5
  -1  -2  -1 1348.21 94.6566   3
  -1  -2  -1 1336.30 94.3705   4
   1  -2   1 1334.59 94.5710   2
  -1  -2  -1 1277.51 94.7213   2
  -1   2  -1 1394.17 94.3294   3
   1   2   1 1350.06 94.8631   1
  -2  -2  -1 432.396 31.3624   2
   2  -2   1 431.357 31.3016   5
   2  -2   1 453.900 31.1323   2
  -2  -2  -1 442.663 31.3004   3
   2  -2   1 438.109 31.3361   8
  -2  -2  -1 452.219 31.3758   6
   2  -2   1 425.982 31.3831   1
  -2   2  -1 452.776 30.9936   3
  -2   2  -1 454.376 31.2012   7
   2   2   1 443.211 31.5643   1
  -2   2  -1 425.735 31.2538   4
   2   2   1 437.434 31.4353   5
  -3  -2  -1 30.6735 2.98822   2
   3  -2   1 27.1739 2.83483   5
  -3  -2  -1 24.9780 1.97786   4
   3  -2   1 25.8043 2.38397   2
  -3  -2  -1 18.2065 2.67044   6
   3  -2   1 23.7303 2.86153   8
   3  -2   1 26.9739 3.04558   1
  -3  -2  -1 20.6257 2.63113   3
  -3  -2  -1 29.1247 2.60823   7
  -3   2  -1 25.0865 2.37323   3
  -3   2  -1 28.1686 2.79172   4
  -3   2  -1 30.6603 2.83892   7
   3   2   1 34.2462 3.32685   5
   3   2   1 22.7828 3.07042   1
   4  -2   1 2386.04 167.993   8
  -4  -2  -1 2371.12 167.979   3
  -4  -2  -1 2378.77 167.730   7
   4  -2   1 2491.92 167.991   5
   4  -2   1 2303.41 167.569   2
  -4  -2  -1 2460.09 167.427   4
  -4  -2  -1 2414.36 167.993   2
  -4  -2  -1 2338.07 167.939   6
   4  -2   1 2386.32 168.165   1
   4   2   1 2419.63 168.359   1
  -4   2  -1 2426.73 167.861   7
   4   2   1 2413.60 167.781   8
  -4   2  -1 2423.24 167.906   4
  -4   2  -1 2412.59 167.676   3
   4   2   1 2458.02 168.149   5
  -5  -2  -1 2.02182 1.41690   6
   5  -2   1 1.30632 1.21642   5
  -5  -2  -1 0.73856 0.58223   4
  -5  -2  -1 -0.6664 1.03966   2
   5  -2   1 1.72235 0.71766   2
  -5  -2  -1 1.25937 1.08789   3
   5  -2   1 1.31479 1.33725   8
   5  -2   1 0.64143 1.26419   1
  -5  -2  -1 1.44508 0.94871   7
   5   2   1 1.05501 1.40817   1
  -5   2  -1 0.25028 0.78742   3
   5   2   1 1.38893 1.61904   8
  -5   2  -1 -0.0135 0.77463   4
  -5   2  -1 -0.0396 1.02565   7
   5   2   1 1.77487 1.31906   5
  -6  -2  -1 50.3250 4.97216   3
  -6  -2  -1 48.4510 4.87060   6
   6  -2   1 56.6246 5.27906   8
  -6  -2  -1 54.1980 4.65912   7
   6  -2   1 45.0104 5.21610   1
   6  -2   1 39.4176 3.79621   2
  -6  -2  -1 45.9115 3.80592   4
   6  -2   1 54.3205 5.08338   5
  -6   2  -1 44.8200 4.63932   7
   6   2   1 43.6184 5.29195   1
  -6   2  -1 47.4162 4.70601   4
   6   2   1 58.0187 5.40625   5
  -6   2  -1 48.9426 4.55129   3
   6   2   1 60.4454 5.03224   8
   6   2   1 50.5599 4.49199   2
   7  -2   1 -0.6226 1.35644   8
   7  -2   1 0.56556 1.45377   1
  -7  -2  -1 0.37050 0.81786   4
   7  -2   1 2.13868 1.70871   5
  -7  -2  -1 1.13793 1.56977   6
   7  -2   1 -0.6147 0.71351   2
  -7  -2  -1 -0.3692 1.02351   7
  -7  -2  -1 0.02423 1.14557   3
  -7   2  -1 1.12985 1.21128   4
   7   2   1 -0.1710 1.01215   2
   7   2   1 -0.3281 1.82619   8
  -7   2  -1 1.03053 1.19315   3
   7   2   1 -0.7595 1.74448   1
   7   2   1 1.48142 1.59577   5
  -7   2  -1 0.41429 1.15647   7
  -8  -2  -1 63.5473 6.17476   3
  -8  -2  -1 49.4634 5.32669   7
   8  -2   1 62.7134 6.39156   8
   8  -2   1 70.2017 6.37118   5
  -8  -2  -1 56.9940 4.74944   4
  -8  -2  -1 64.4861 5.98553   6
   8  -2   1 58.4705 4.62602   2
   8  -2   1 51.2439 6.24274   1
   8   2   1 49.8371 5.15074   2
   8   2   1 45.3832 5.87455   5
  -8   2  -1 69.4572 6.13793   7
  -8   2  -1 47.9414 5.29750   3
   8   2   1 67.9578 6.18506   8
  -8   2  -1 63.9351 5.91649   4
   8   2   1 51.2248 6.56403   1
   9  -2   1 72.0406 7.64056   5
  -9  -2  -1 93.1567 7.60288   7
  -9  -2  -1 77.6695 6.33978   4
   9  -2   1 78.2707 6.20109   2
   9  -2   1 69.5267 8.15907   1
  -9  -2  -1 82.4807 7.89941   3
   9  -2   1 67.2616 7.56560   8
  -9  -2  -1 85.8384 7.67310   6
  -9   2  -1 73.8297 7.45576   7
   9   2   1 87.1457 8.34618   5
  -9   2  -1 76.3543 7.19630   4
  -9   2  -1 70.9558 7.13251   3
   9   2   1 81.0523 6.55587   2
   9   2   1 85.7429 7.88469   8
   9   2   1 85.6348 8.97551   1
 -10  -2  -1 304.853 23.4121   7
  10  -2   1 346.672 24.7896   1
 -10  -2  -1 334.230 23.6717   6
  10  -2   1 309.031 23.7840   5
  10  -2   1 324.339 23.9762   8
 -10  -2  -1 271.077 23.8677   4
 -10  -2  -1 332.833 23.9790   3
  10   2   1 314.600 23.7899   8
 -10   2  -1 314.494 23.5352   3
  10   2   1 322.097 24.0317   5
  10   2   1 324.737 23.1371   2
 -10   2  -1 293.616 23.5070   7
  10   2   1 325.469 24.8165   1
 -10   2  -1 338.741 23.5937   4
  11  -2   1 1.42419 2.56031   8
 -11  -2  -1 -0.1103 1.73892   7
 -11  -2  -1 0.55685 2.22332   3
  11  -2   1 4.72760 2.74935   5
  11  -2   1 -0.7228 2.94961   1
 -11  -2  -1 -4.2773 2.40637   6
  11   2   1 -3.1361 2.43737   1
  11   2   1 0.27537 2.41799   2
 -11   2  -1 0.38563 2.27225   3
 -11   2  -1 0.31049 1.85418   7
 -11   2  -1 -0.7089 1.76119   4
  11   2   1 -2.4909 3.98543   8
  11   2   1 0.65795 2.18319   5
  12  -2   1 156.342 13.8239   5
 -12  -2  -1 170.657 12.5844   7
  12  -2   1 136.080 14.3715   1
 -12  -2  -1 142.508 13.7156   3
  12  -2   1 163.177 13.1427   8
 -12   2  -1 147.706 12.3924   4
  12   2   1 129.327 13.5358   5
 -12   2  -1 158.522 12.7020   3
  12   2   1 162.503 15.5523   1
 -12   2  -1 145.372 12.4484   7
 -13  -2  -1 36.8490 5.06287   7
 -13  -2  -1 35.1125 5.89106   3
  13  -2   1 36.0353 6.73946   1
  13  -2   1 40.8647 5.85525   5
  13  -2   1 40.4952 6.28960   8
 -13   2  -1 33.3583 5.32341   7
  13   2   1 32.7825 6.94489   1
 -13   2  -1 34.4999 5.08790   4
  13   2   1 37.6239 5.99137   5
 -13   2  -1 41.8462 5.81207   3
  14  -2   1 4.50996 3.51550   5
 -14  -2  -1 8.27655 4.07759   3
  14  -2   1 11.0051 4.98787   8
 -14  -2  -1 7.97920 3.23376   7
  14  -2   1 6.22488 4.44144   1
 -14   2  -1 14.7874 4.39492   3
  14   2   1 3.71326 4.91799   1
 -14   2  -1 9.58867 3.53578   4
 -14   2  -1 7.81366 3.20273   7
  14   2   1 10.3349 4.10315   5
  15  -2   1 -7.3302 3.64399   1
  15  -2   1 4.24295 3.94679   5
 -15  -2  -1 2.53362 3.74683   3
 -15  -2  -1 4.23163 3.11216   7
 -15   2  -1 4.73537 4.99156   4
 -15   2  -1 4.27164 2.89060   7
 -15   2  -1 8.69353 4.43667   3
  15   2   1 -2.8834 3.22046   5
  15   2   1 2.66563 5.09749   1
 -16  -2  -1 51.0981 6.93953   7
  16  -2   1 41.5245 7.30810   5
  16  -2   1 45.7202 8.37429   1
 -16  -2  -1 51.1144 7.69758   3
 -16   2  -1 37.9843 7.36186   3
  16   2   1 44.8916 7.44570   5
 -16   2  -1 50.4751 7.14140   7
  16   2   1 47.2404 8.59785   1
  17  -2   1 -2.3456 4.34633   5
 -17  -2  -1 -6.2464 2.99404   7
 -17   2  -1 -0.0695 3.58856   7
  17   2   1 -0.8690 4.64432   5
 -18  -3   1 2.53920 5.45042   7
 -18   3   1 -1.5807 3.68188   7
  17  -3  -1 -13.089 4.11926   8
 -17  -3   1 -2.3345 3.52047   7
  17  -3  -1 12.9833 7.11151   1
 -17  -3   1 0.79233 4.01152   3
 -17   3   1 4.02999 5.87602   4
  17   3  -1 10.3570 6.14328   1
  17   3  -1 2.08702 5.27546   5
 -17   3   1 2.03130 3.33834   7
  16  -3  -1 -0.0557 4.37169   5
 -16  -3   1 -2.2019 2.96094   7
  16  -3  -1 2.43334 4.44819   8
 -16  -3   1 -0.2680 3.25245   3
  16  -3  -1 4.78790 4.31348   1
  16   3  -1 -2.1422 4.25676   1
 -16   3   1 0.84732 4.07460   3
 -16   3   1 -3.3091 2.17850   7
 -16   3   1 -0.8978 3.46717   4
  16   3  -1 2.65513 4.12090   5
  15  -3  -1 14.0896 5.29188   8
  15  -3  -1 18.4957 5.47042   1
 -15  -3   1 12.9714 3.82226   7
  15  -3  -1 13.7485 4.28514   5
 -15  -3   1 12.2626 4.36099   3
 -15   3   1 10.6990 3.60681   4
 -15   3   1 14.9556 4.29816   3
  15   3  -1 14.7894 5.19964   1
  15   3  -1 6.72152 4.01320   5
 -15   3   1 16.7475 4.20426   7
  14  -3  -1 2.28255 4.26994   1
 -14  -3   1 -0.2129 2.69334   3
  14  -3  -1 2.04282 2.91763   5
 -14  -3   1 0.41857 2.29339   7
  14  -3  -1 0.99039 3.60915   8
 -14  -3   1 -0.4931 6.80370   6
 -14   3   1 -1.4595 2.30762   4
  14   3  -1 0.45598 3.23519   5
 -14   3   1 2.18796 3.18048   3
  14   3  -1 -1.7039 3.80787   1
 -14   3   1 -0.0818 2.15123   7
 -13  -3   1 39.6221 5.69055   3
 -13  -3   1 32.5396 4.62834   7
  13  -3  -1 43.0586 6.41717   8
  13  -3  -1 27.8560 6.19319   1
  13  -3  -1 37.0825 5.24862   5
 -13  -3   1 45.7158 5.96224   6
  13   3  -1 34.3518 5.68591   5
 -13   3   1 38.9179 5.19014   4
 -13   3   1 40.8847 5.55753   3
  13   3  -1 37.5006 6.83552   1
  13   3  -1 36.9191 7.15157   8
 -13   3   1 33.9712 5.02883   7
  12  -3  -1 17.7602 4.81835   1
  12  -3  -1 15.6584 4.14489   8
 -12  -3   1 22.4014 4.08532   6
 -12  -3   1 22.8716 3.44999   7
 -12  -3   1 24.7662 4.41929   3
  12  -3  -1 20.3544 3.58241   5
 -12   3   1 17.9003 3.66130   7
  12   3  -1 16.2342 4.56853   8
 -12   3   1 16.1308 3.40349   4
  12   3  -1 23.3030 5.54033   1
 -12   3   1 15.2865 3.51639   3
  12   3  -1 21.6904 4.31819   5
  11  -3  -1 268.402 19.5956   5
  11  -3  -1 268.483 20.5760   1
  11  -3  -1 269.302 20.2546   8
 -11  -3   1 255.237 19.8262   3
 -11  -3   1 269.283 19.7255   6
 -11  -3   1 264.726 19.2793   7
  11   3  -1 253.027 19.9672   8
  11   3  -1 243.991 19.7879   5
  11   3  -1 251.081 19.0524   2
 -11   3   1 253.839 19.4395   3
  11   3  -1 245.623 20.8349   1
 -11   3   1 255.882 19.5762   7
 -11   3   1 250.259 19.4532   4
 -10  -3   1 45.8131 5.25819   6
  10  -3  -1 40.2331 5.63333   1
 -10  -3   1 48.4141 5.35471   3
  10  -3  -1 36.7016 5.15041   8
 -10  -3   1 34.7451 4.35214   7
  10  -3  -1 40.6192 4.82857   5
 -10   3   1 42.3666 4.75090   3
  10   3  -1 33.1233 5.77951   1
  10   3  -1 43.7132 5.54138   8
 -10   3   1 39.4140 4.73552   7
  10   3  -1 44.0991 5.37930   5
 -10   3   1 39.2921 4.79006   4
   9  -3  -1 357.788 26.6796   8
  -9  -3   1 361.617 25.8828   7
  -9  -3   1 335.179 26.2848   3
   9  -3  -1 337.361 26.8056   1
  -9  -3   1 368.965 25.4966   4
   9  -3  -1 355.219 26.1561   5
  -9  -3   1 371.893 26.1962   2
  -9  -3   1 384.961 26.3782   6
  -9   3   1 352.767 26.0165   3
  -9   3   1 332.196 26.0827   7
  -9   3   1 361.825 26.2172   4
   9   3  -1 357.153 26.4972   5
   9   3  -1 366.212 26.5387   8
   9   3  -1 364.108 27.4003   1
  -8  -3   1 2.29304 1.59158   2
  -8  -3   1 5.84555 1.15735   4
   8  -3  -1 2.83303 1.95828   8
   8  -3  -1 2.05835 1.89197   1
   8  -3  -1 2.79342 1.60246   5
  -8  -3   1 3.54065 1.79032   6
   8  -3  -1 1.54018 0.83788   2
  -8  -3   1 1.86104 1.26308   7
  -8  -3   1 2.65901 1.51423   3
   8   3  -1 1.44560 2.09748   8
   8   3  -1 -2.4064 1.68745   1
  -8   3   1 3.66658 1.42711   3
  -8   3   1 0.57763 1.12906   4
   8   3  -1 1.22526 1.55570   5
  -8   3   1 3.50255 1.51116   7
   7  -3  -1 600.416 41.7587   1
  -7  -3   1 589.524 41.2634   6
   7  -3  -1 578.667 41.1356   5
  -7  -3   1 596.307 41.1908   2
   7  -3  -1 571.116 41.5550   8
  -7  -3   1 569.564 40.8069   7
   7  -3  -1 576.134 40.4738   2
  -7  -3   1 563.645 41.2580   3
   7   3  -1 635.858 40.6053   4
  -7   3   1 567.099 41.1119   7
   7   3  -1 548.168 41.3568   5
   7   3  -1 577.664 41.4108   8
  -7   3   1 512.064 41.0473   4
  -7   3   1 612.031 41.0045   3
   7   3  -1 533.652 41.8858   1
   6  -3  -1 278.759 20.2455   8
  -6  -3   1 273.928 19.9095   2
   6  -3  -1 270.206 19.3275   2
   6  -3  -1 265.260 19.8228   5
  -6  -3   1 284.298 19.5577   7
  -6  -3   1 273.906 19.9960   6
  -6  -3   1 258.938 19.9209   3
   6  -3  -1 257.028 20.2560   1
  -6   3   1 274.468 19.8500   7
   6   3  -1 278.388 20.1398   8
  -6   3   1 274.093 19.9107   4
   6   3  -1 251.849 20.0269   5
   6   3  -1 286.128 19.3455   4
  -6   3   1 289.600 19.7034   3
   6   3  -1 252.654 20.5579   1
  -5  -3   1 1107.67 76.7209   7
  -5  -3   1 1096.39 77.1294   3
   5  -3  -1 1083.87 77.0336   5
   5  -3  -1 1076.54 77.3928   1
   5  -3  -1 1083.12 76.6468   2
  -5  -3   1 1084.61 77.1433   6
  -5  -3   1 1147.15 77.1448   2
   5  -3  -1 1076.65 77.3590   8
   5   3  -1 1073.17 77.2849   5
   5   3  -1 1135.90 77.3017   8
  -5   3   1 1098.09 76.8509   3
   5   3  -1 1145.51 76.5794   4
   5   3  -1 1069.30 77.7369   1
  -5   3   1 1067.52 76.9908   7
  -4  -3   1 84.2891 5.89908   3
   4  -3  -1 71.4019 6.08549   8
  -4  -3   1 67.1521 5.87328   6
  -4  -3   1 75.8631 5.85700   2
   4  -3  -1 69.4327 6.03030   1
   4  -3  -1 70.0251 5.47011   2
   4  -3  -1 67.7446 5.73442   5
  -4   3   1 75.6543 5.79068   7
   4   3  -1 70.0969 6.87427   1
   4   3  -1 73.3140 6.13087   8
   4   3  -1 73.8378 5.35668   4
  -4   3   1 74.5779 5.57046   3
  -3  -3   1 104.633 8.03123   5
   3  -3  -1 103.496 8.10918   8
  -3  -3   1 105.224 8.01540   6
   3  -3  -1 98.2888 8.08946   1
  -3  -3   1 104.585 7.98169   2
  -3  -3   1 100.743 7.83659   3
   3  -3  -1 102.754 7.91908   5
   3  -3  -1 99.2675 7.72829   2
   3   3  -1 102.565 8.48518   1
  -3   3   1 111.716 7.70368   3
   3   3  -1 107.779 8.22482   8
   3   3  -1 109.749 7.57150   4
  -3   3   1 109.313 7.87525   7
  -2  -3   1 4.59661 1.11917   6
   2  -3  -1 5.82060 1.13996   4
  -2  -3   1 4.07283 1.09977   2
   2  -3  -1 2.18739 0.73909   3
  -2  -3   1 2.60045 0.81753   3
   2  -3  -1 3.70402 1.24373   8
  -2  -3   1 2.73618 1.13309   5
   2  -3  -1 2.93715 0.86223   2
   2  -3  -1 4.26617 1.09250   1
   2  -3  -1 3.56869 0.96022   7
   2  -3  -1 7.23382 1.38002   5
   2   3  -1 4.48179 0.80440   4
   2   3  -1 3.40559 1.35216   8
   2   3  -1 2.00791 1.30890   1
   1  -3  -1 24.1401 2.67527   5
   1  -3  -1 20.5860 2.46200   8
   1  -3  -1 19.2797 2.39674   2
  -1  -3   1 28.0130 2.29260   3
  -1  -3   1 23.9912 2.71294   5
  -1  -3   1 20.6032 2.42663   2
   1  -3  -1 37.2466 2.41252   4
  -1  -3   1 23.1314 2.48429   6
   1  -3  -1 18.7987 2.46682   6
   1  -3  -1 24.4883 2.36187   3
   1  -3  -1 25.4333 2.50648   1
   1   3  -1 19.5858 2.62165   8
   1   3  -1 32.0724 3.19435   1
   1   3  -1 30.7595 2.40634   4
   0  -3  -1 1938.01 136.494   3
   0  -3  -1 1882.62 136.485   8
   0  -3  -1 1934.72 136.635   5
   0  -3  -1 1915.82 136.649   2
   0  -3   1 1940.48 136.245   3
   0  -3   1 2001.14 136.608   1
   0  -3  -1 1957.58 136.644   6
   0  -3  -1 1902.19 136.526   1
   0  -3   1 1919.48 136.558   2
   0  -3   1 2008.52 136.641   5
   0   3  -1 2057.46 136.725   8
   0   3  -1 2032.51 136.491   4
  -1  -3  -1 9743.06 649.403   6
   1  -3   1 8669.28 649.179   2
   1  -3   1 9279.85 649.340   1
  -1  -3  -1 9396.03 649.367   5
  -1  -3  -1 9519.08 649.254   3
  -1  -3  -1 8957.78 649.371   2
   1  -3   1 9241.62 649.302   8
   1  -3   1 8425.41 649.269   5
  -1   3  -1 8978.26 649.080   3
   1   3   1 9896.97 649.308   4
   1   3   1 9999.99 649.233   8
  -1   3  -1 9502.91 649.239   4
   1   3   1 9699.85 649.603   1
   2  -3   1 2.17202 1.08987   1
  -2  -3  -1 3.31752 1.06949   3
   2  -3   1 2.61673 1.05937   5
  -2  -3  -1 4.25261 1.37851   5
  -2  -3  -1 3.84426 1.26634   6
  -2  -3  -1 2.87293 1.19716   2
   2  -3   1 3.36874 0.92793   2
   2  -3   1 3.17999 1.29384   8
  -2   3  -1 2.48426 0.98697   4
   2   3   1 3.63964 1.95768   8
   2   3   1 3.88324 1.45499   1
  -2   3  -1 2.66123 0.62585   3
  -2   3  -1 11.3608 1.44569   7
   3  -3   1 1010.27 70.7131   5
   3  -3   1 1024.92 70.8024   8
  -3  -3  -1 1023.16 70.3805   7
  -3  -3  -1 959.771 70.6764   3
   3  -3   1 1000.40 70.4415   2
  -3  -3  -1 1001.53 70.8078   6
  -3  -3  -1 978.930 70.8045   2
   3  -3   1 1003.49 70.8832   1
   3   3   1 1018.25 70.5914   8
  -3   3  -1 982.970 70.6656   4
   3   3   1 1016.11 71.1528   1
  -3   3  -1 1018.01 70.2622   3
  -3   3  -1 1016.77 70.5327   7
   3   3   1 1029.79 70.9605   5
   4  -3   1 674.504 48.1450   8
  -4  -3  -1 669.645 48.1366   2
  -4  -3  -1 689.834 48.1643   6
   4  -3   1 648.368 48.0314   5
  -4  -3  -1 665.487 48.0529   3
   4  -3   1 667.538 47.6844   2
  -4  -3  -1 692.570 47.7158   7
   4  -3   1 642.945 48.2156   1
  -4   3  -1 709.891 47.6498   3
   4   3   1 700.374 47.9353   8
   4   3   1 688.119 48.3069   5
  -4   3  -1 665.576 48.0045   4
   4   3   1 686.693 48.5894   1
  -4   3  -1 696.444 47.9136   7
   5  -3   1 732.629 51.2118   8
  -5  -3  -1 705.667 51.0929   3
  -5  -3  -1 710.961 51.1393   6
   5  -3   1 762.376 51.4279   1
  -5  -3  -1 723.212 50.7198   7
   5  -3   1 665.312 51.0040   5
  -5  -3  -1 747.089 51.1843   2
   5  -3   1 726.968 50.6030   2
  -5  -3  -1 717.523 50.2305   4
   5   3   1 728.665 50.8957   8
   5   3   1 730.127 51.3321   5
  -5   3  -1 746.967 50.6798   3
  -5   3  -1 687.189 50.9849   4
   5   3   1 715.305 51.6498   1
  -5   3  -1 715.650 50.9207   7
   6  -3   1 72.9461 7.42802   8
  -6  -3  -1 83.8505 6.11065   4
  -6  -3  -1 80.9645 6.62171   7
   6  -3   1 90.4582 7.04659   5
   6  -3   1 82.7822 6.40654   2
  -6  -3  -1 91.8886 7.77349   2
   6  -3   1 79.8809 7.94960   1
  -6  -3  -1 81.3363 7.51692   6
  -6  -3  -1 80.8187 7.55782   3
   6   3   1 91.3839 7.14487   8
  -6   3  -1 82.3197 6.87767   4
  -6   3  -1 76.5927 6.78215   7
  -6   3  -1 87.8373 6.67129   3
   6   3   1 91.2963 8.14942   5
   6   3   1 96.8935 8.82528   1
   7  -3   1 965.479 69.2970   8
  -7  -3  -1 962.127 69.2513   3
  -7  -3  -1 971.093 69.1870   6
   7  -3   1 996.358 69.6577   1
   7  -3   1 952.291 69.1348   5
  -7  -3  -1 980.453 68.8227   7
  -7  -3  -1 984.608 68.2752   4
   7  -3   1 985.740 68.4756   2
  -7   3  -1 1012.89 68.7976   3
  -7   3  -1 994.399 69.1169   4
   7   3   1 931.455 69.3999   5
   7   3   1 981.566 69.9034   1
   7   3   1 983.473 68.9912   8
  -7   3  -1 966.651 69.0512   7
   8  -3   1 4.05950 2.33628   1
  -8  -3  -1 7.00485 2.27492   6
   8  -3   1 13.6047 1.70101   2
   8  -3   1 9.03235 2.47014   8
  -8  -3  -1 6.24137 1.86029   7
  -8  -3  -1 8.84081 2.55023   3
   8  -3   1 5.99898 2.13944   5
  -8  -3  -1 7.61746 1.54226   4
   8   3   1 13.1307 2.23430   2
  -8   3  -1 7.40685 1.94609   3
  -8   3  -1 11.5210 2.36002   4
   8   3   1 10.2161 2.80754   8
   8   3   1 5.59775 2.81287   1
   8   3   1 10.1078 2.80802   5
  -8   3  -1 4.74923 1.80464   7
   9  -3   1 329.243 23.8083   8
   9  -3   1 347.406 24.4478   1
  -9  -3  -1 326.518 23.7655   3
   9  -3   1 305.578 23.5050   5
  -9  -3  -1 328.198 23.2185   7
   9  -3   1 271.834 22.7607   2
  -9  -3  -1 310.554 23.5097   6
   9   3   1 306.359 23.8468   5
  -9   3  -1 360.529 23.3035   3
  -9   3  -1 300.627 23.3525   4
   9   3   1 320.058 23.1328   2
  -9   3  -1 301.107 23.3367   7
   9   3   1 316.967 23.5082   8
   9   3   1 339.761 24.7001   1
 -10  -3  -1 19.4069 3.60017   6
  10  -3   1 14.1682 3.87920   1
  10  -3   1 16.8656 3.32540   5
 -10  -3  -1 15.8428 3.53670   3
 -10  -3  -1 19.0181 3.10138   7
  10  -3   1 16.8880 3.61655   8
 -10   3  -1 17.1019 3.14104   7
 -10   3  -1 14.7081 3.06277   4
  10   3   1 11.5378 4.16058   1
  10   3   1 14.6412 3.40315   5
 -10   3  -1 14.8540 3.08234   3
  10   3   1 14.9278 2.71234   2
  10   3   1 18.3894 4.87427   8
  11  -3   1 129.617 11.2370   8
  11  -3   1 102.914 10.4364   5
 -11  -3  -1 115.911 10.9712   3
 -11  -3  -1 104.277 9.80376   7
  11  -3   1 108.269 11.4916   1
 -11  -3  -1 111.656 10.4063   6
  11   3   1 110.967 12.0728   1
  11   3   1 94.5101 10.5549   5
 -11   3  -1 109.540 10.1333   3
 -11   3  -1 114.450 10.4442   7
 -11   3  -1 118.661 10.3454   4
  11   3   1 111.444 9.75338   2
 -12  -3  -1 -0.0122 2.53944   3
  12  -3   1 5.60643 3.23468   8
  12  -3   1 -3.5147 2.10269   5
 -12  -3  -1 -1.8781 1.86304   7
 -12  -3  -1 -7.7158 2.85152   6
  12  -3   1 2.90072 3.92104   1
  12   3   1 -1.1681 3.58468   1
 -12   3  -1 -1.4582 2.51598   3
 -12   3  -1 -0.6550 2.08591   4
 -12   3  -1 2.64815 2.35525   7
  12   3   1 -1.7183 2.67593   5
  13  -3   1 11.3506 4.27834   8
  13  -3   1 12.8717 3.73506   5
  13  -3   1 16.5350 5.40710   1
 -13  -3  -1 9.58571 3.23112   7
 -13  -3  -1 15.1702 4.11919   3
  13   3   1 12.3983 5.32605   1
  13   3   1 12.4254 3.90055   5
 -13   3  -1 14.6959 3.48619   7
 -13   3  -1 3.76435 3.58495   3
 -13   3  -1 16.6284 3.73048   4
 -14  -3  -1 0.08788 2.51997   7
  14  -3   1 -0.9758 3.83377   1
 -14  -3  -1 -0.8637 3.30750   3
  14  -3   1 -1.8624 2.75607   5
  14  -3   1 1.19486 3.94887   8
 -14   3  -1 -0.9154 2.73522   7
  14   3   1 -0.3812 4.13072   1
 -14   3  -1 1.30910 2.93252   4
  14   3   1 -0.3553 2.93858   5
 -14   3  -1 3.14565 4.24447   3
 -15  -3  -1 20.7398 4.50814   7
  15  -3   1 28.2525 5.22031   5
 -15  -3  -1 24.5276 5.21465   3
  15  -3   1 24.6802 6.72894   8
  15  -3   1 18.8234 6.04932   1
 -15   3  -1 10.2805 4.39400   4
  15   3   1 25.4784 6.90865   1
  15   3   1 20.9670 5.29202   5
 -15   3  -1 19.7159 4.76107   7
  16  -3   1 5.31740 4.45158   5
  16  -3   1 -8.2588 3.95337   1
 -16  -3  -1 2.15658 3.84223   3
 -16  -3  -1 8.83468 3.92916   7
  16   3   1 9.43787 4.93483   5
 -16   3  -1 10.1364 4.09946   7
 -16   3  -1 3.69541 6.43269   4
  16   3   1 -4.0812 4.98537   1
  17  -3   1 32.4364 7.23630   5
 -17  -3  -1 28.1537 5.82254   7
  17   3   1 23.9958 6.95174   5
 -17   3  -1 26.2272 5.80879   7
  17  -4  -1 0.11526 4.87947   8
  17  -4  -1 -5.1493 6.21467   1
 -17  -4   1 0.36098 5.07241   3
 -17   4   1 1.19039 4.82897   4
  17   4  -1 -0.6023 5.39072   5
 -17   4   1 0.94724 3.45575   7
  17   4  -1 -3.4241 6.81654   1
  16  -4  -1 19.7118 5.87832   8
  16  -4  -1 21.7234 6.58371   1
 -16  -4   1 18.0586 4.93982   3
  16  -4  -1 23.9003 6.14623   5
  16   4  -1 24.5670 5.78312   5
  16   4  -1 17.1437 6.02886   1
 -16   4   1 16.1362 4.97801   4
 -16   4   1 23.9664 5.11401   7
 -15  -4   1 0.12284 3.11494   3
  15  -4  -1 -0.2862 3.81126   1
  15  -4  -1 -2.4873 3.75488   8
  15  -4  -1 0.98387 3.50687   5
 -15  -4   1 -0.7036 3.64809   7
 -15   4   1 1.14420 2.74425   7
  15   4  -1 -3.2317 3.15145   5
 -15   4   1 0.09644 2.81045   4
  15   4  -1 0.52312 4.12161   1
  14  -4  -1 98.0735 10.0914   5
 -14  -4   1 99.0924 10.6891   6
  14  -4  -1 91.2763 11.1211   1
 -14  -4   1 86.8287 9.06226   7
  14  -4  -1 96.3319 11.0048   8
 -14  -4   1 98.1527 10.5397   3
  14   4  -1 97.7110 10.4666   5
 -14   4   1 97.8028 9.96883   3
  14   4  -1 107.049 12.4407   1
 -14   4   1 85.7503 9.52280   4
 -14   4   1 101.583 10.1327   7
 -13  -4   1 6.52293 3.66744   6
 -13  -4   1 3.86819 2.97685   3
  13  -4  -1 9.04108 4.01174   8
  13  -4  -1 4.93108 2.86367   5
 -13  -4   1 5.17088 2.46899   7
  13  -4  -1 4.61800 4.15179   1
 -13   4   1 5.34255 2.80930   4
 -13   4   1 7.33782 2.93783   7
  13   4  -1 3.19624 4.09993   1
  13   4  -1 1.72911 3.11391   5
 -13   4   1 3.72252 3.24684   3
  12  -4  -1 28.9942 5.58591   1
 -12  -4   1 20.3726 4.17769   6
 -12  -4   1 19.1696 4.07088   3
  12  -4  -1 25.9796 4.17247   5
  12  -4  -1 17.6138 4.18259   8
 -12  -4   1 27.4920 3.77615   7
 -12   4   1 18.7723 3.63997   4
 -12   4   1 15.3605 3.41712   7
  12   4  -1 17.3142 3.97436   5
  12   4  -1 16.5843 5.60968   8
  12   4  -1 17.3511 5.29224   1
 -12   4   1 16.3340 3.74019   3
 -11  -4   1 81.4882 8.22718   6
  11  -4  -1 72.5423 7.69097   5
  11  -4  -1 73.4882 8.70519   1
 -11  -4   1 74.4375 8.09954   3
  11  -4  -1 71.0537 8.41757   8
 -11  -4   1 85.8372 7.40391   7
  11   4  -1 88.2016 8.72764   8
  11   4  -1 68.2794 8.14901   5
 -11   4   1 84.2322 7.93158   4
  11   4  -1 74.0064 9.70591   1
 -11   4   1 71.1073 7.36969   3
 -11   4   1 67.0131 7.43463   7
 -10  -4   1 90.6783 7.60621   2
  10  -4  -1 61.7253 6.78817   5
  10  -4  -1 67.7967 7.47732   8
 -10  -4   1 68.3047 7.14623   6
 -10  -4   1 71.4780 7.36058   3
 -10  -4   1 77.5709 6.59610   7
  10  -4  -1 50.0236 7.25862   1
  10   4  -1 79.8742 9.16394   1
  10   4  -1 68.0455 7.55362   5
 -10   4   1 60.2214 6.69906   4
 -10   4   1 62.0821 6.72952   7
  10   4  -1 71.9637 7.71170   8
 -10   4   1 71.6184 6.72703   3
  -9  -4   1 -0.0577 1.43477   3
  -9  -4   1 -0.6523 1.55470   6
   9  -4  -1 1.29369 1.75362   5
  -9  -4   1 -0.3167 1.75516   2
   9  -4  -1 1.60658 2.06180   1
   9  -4  -1 1.89785 2.07267   8
  -9  -4   1 -0.8948 1.25172   7
  -9   4   1 0.86784 1.50463   3
  -9   4   1 3.21328 1.71643   7
   9   4  -1 -1.0136 2.23260   8
   9   4  -1 -0.8909 2.05897   5
  -9   4   1 -2.0054 1.33636   4
   9   4  -1 0.21525 2.68261   1
  -8  -4   1 345.682 25.6482   6
  -8  -4   1 358.807 25.0223   7
   8  -4  -1 361.792 25.5146   5
   8  -4  -1 325.647 25.9606   1
   8  -4  -1 359.719 24.7299   2
   8  -4  -1 344.026 25.9182   8
  -8  -4   1 325.964 25.4890   2
  -8  -4   1 339.104 25.6033   3
  -8   4   1 344.301 25.4283   7
  -8   4   1 355.180 25.5464   4
   8   4  -1 360.315 25.8902   5
  -8   4   1 347.646 25.1485   3
   8   4  -1 343.252 26.5533   1
   8   4  -1 348.857 25.7706   8
   7  -4  -1 12.3217 2.36534   5
   7  -4  -1 17.4810 1.90951   2
   7  -4  -1 7.38113 2.51220   1
  -7  -4   1 15.4930 2.08558   7
  -7  -4   1 17.5377 2.80256   2
  -7  -4   1 13.4894 2.47461   3
   7  -4  -1 14.9974 2.91059   8
  -7  -4   1 18.9489 3.01731   6
  -7   4   1 11.7939 2.32893   7
  -7   4   1 16.0704 2.30386   3
   7   4  -1 25.8990 3.71726   8
   7   4  -1 10.7059 3.24019   1
   7   4  -1 21.3860 3.29888   5
  -7   4   1 14.9519 2.52632   4
   6  -4  -1 125.224 9.68844   5
   6  -4  -1 116.465 10.0211   1
  -6  -4   1 117.966 9.75873   6
   6  -4  -1 121.217 9.14137   2
  -6  -4   1 105.508 9.55322   3
  -6  -4   1 129.566 9.83911   2
  -6  -4   1 121.020 9.15613   7
   6  -4  -1 127.943 10.0986   8
   6   4  -1 136.185 8.88662   4
  -6   4   1 119.769 9.55838   7
   6   4  -1 147.881 11.9829   1
   6   4  -1 122.568 10.0112   8
   6   4  -1 120.130 9.98539   5
  -6   4   1 122.501 9.29728   3
  -6   4   1 122.594 9.66521   4
  -5  -4   1 103.467 8.41055   2
   5  -4  -1 98.8983 8.60633   8
   5  -4  -1 113.371 8.40806   5
  -5  -4   1 101.410 8.49244   6
  -5  -4   1 112.603 7.87016   7
   5  -4  -1 104.555 7.91974   2
   5  -4  -1 100.594 8.62030   1
  -5  -4   1 97.5270 8.25501   3
  -5   4   1 111.019 8.36057   4
  -5   4   1 105.008 7.97600   3
   5   4  -1 112.445 7.65381   4
   5   4  -1 98.0837 8.66400   5
  -5   4   1 97.7104 8.17042   7
   5   4  -1 104.462 8.74756   8
   5   4  -1 126.085 10.3260   1
   4  -4  -1 1.38671 0.83809   2
   4  -4  -1 -0.1881 1.02736   8
   4  -4  -1 1.36134 1.17012   5
   4  -4  -1 0.06403 1.26108   1
  -4  -4   1 1.07161 1.29431   5
  -4  -4   1 2.42034 1.13365   2
  -4  -4   1 1.04143 1.24132   6
  -4  -4   1 0.68883 0.85760   3
  -4   4   1 1.61602 1.15126   7
   4   4  -1 -0.3193 1.44226   1
  -4   4   1 0.71169 0.82168   3
   4   4  -1 1.12155 1.56271   8
   4   4  -1 2.33165 0.75749   4
  -4   4   1 0.50095 0.85064   4
   3  -4  -1 506.120 35.7247   2
   3  -4  -1 477.076 35.9927   1
  -3  -4   1 481.015 35.9211   2
  -3  -4   1 491.067 35.9330   6
   3  -4  -1 465.573 35.8157   5
  -3  -4   1 493.664 35.9803   5
   3  -4  -1 503.126 35.6475   6
  -3  -4   1 508.492 35.7602   3
   3  -4  -1 474.595 35.9862   8
   3   4  -1 522.097 35.3961   4
   3   4  -1 510.014 36.5073   1
   3   4  -1 525.594 36.1158   8
  -3   4   1 522.412 35.6616   7
  -3   4   1 566.603 35.5534   3
  -3   4   1 502.164 35.7960   4
   2  -4  -1 0.92354 0.77067   7
   2  -4  -1 1.52556 1.07981   8
   2  -4  -1 0.93252 0.79705   2
   2  -4  -1 1.37718 1.05404   6
   2  -4  -1 1.08518 0.71390   3
   2  -4  -1 0.82452 1.01768   5
  -2  -4   1 0.86303 0.87420   2
  -2  -4   1 1.52877 0.79651   3
  -2  -4   1 0.46390 0.97050   6
   2  -4  -1 0.21847 0.95297   1
   2   4  -1 0.76381 1.18358   8
   2   4  -1 0.90553 0.67575   4
  -2   4   1 1.40130 0.87807   4
   2   4  -1 0.80178 1.30636   1
   1  -4  -1 39.0125 3.84163   5
   1  -4  -1 39.6271 3.41591   7
   1  -4  -1 45.3041 3.86682   2
   1  -4  -1 38.4511 3.44453   3
   1  -4  -1 39.5941 3.76846   8
  -1  -4   1 36.0043 3.78679   5
   1  -4  -1 39.5503 3.75121   1
  -1  -4   1 32.3658 3.58459   2
  -1  -4   1 35.6162 3.09541   3
  -1  -4   1 38.7710 3.72597   6
   1  -4  -1 41.0591 3.80540   6
   1   4  -1 43.1533 4.03842   8
  -1   4   1 37.4783 3.22947   4
   1   4  -1 35.5897 3.16692   4
   1   4  -1 42.3770 4.44033   1
   0  -4   1 175.457 12.1049   5
   0  -4  -1 167.262 12.0441   6
   0  -4   1 162.316 11.9258   2
   0  -4   1 153.403 11.5025   3
   0  -4   1 164.338 11.8412   6
   0  -4  -1 150.360 11.9871   2
   0  -4  -1 158.711 11.7764   3
   0  -4   1 163.935 11.9557   1
   0  -4  -1 162.044 12.0243   5
   0  -4  -1 144.957 12.2048   7
   0   4  -1 157.781 11.7501   4
   0   4   1 170.159 11.6582   4
   0   4  -1 167.935 12.1355   8
  -1  -4  -1 528.987 37.2513   3
   1  -4   1 512.924 37.2523   2
  -1  -4  -1 531.141 37.4691   6
  -1  -4  -1 510.155 37.4326   5
   1  -4   1 527.293 37.3953   5
   1  -4   1 514.278 37.3958   1
  -1  -4  -1 521.468 37.4845   2
   1  -4   1 503.721 36.8006   3
   1  -4   1 527.039 37.1228   6
   1  -4   1 531.193 37.3944   8
   1   4   1 556.012 37.8005   1
   1   4   1 536.397 36.9129   4
  -1   4  -1 533.098 37.2481   4
   1   4   1 536.009 37.3234   8
  -1   4  -1 537.684 37.0078   7
   2  -4   1 17.7451 2.51960   5
  -2  -4  -1 22.1603 2.85108   2
   2  -4   1 17.9831 2.52142   1
  -2  -4  -1 14.5429 2.48377   6
   2  -4   1 15.9090 2.29314   6
  -2  -4  -1 22.4446 2.18547   7
   2  -4   1 15.2335 2.42199   8
   2  -4   1 15.1519 2.11535   2
  -2  -4  -1 13.4534 2.18570   3
  -2  -4  -1 19.6334 2.69018   5
   2   4   1 18.6490 2.92060   1
  -2   4  -1 19.3394 2.22524   7
   2   4   1 21.7691 2.71893   8
  -2   4  -1 16.5790 2.22315   4
  -2   4  -1 19.0020 1.67071   3
   2   4   1 19.3239 1.66007   4
   3  -4   1 200.485 15.7587   5
   3  -4   1 233.251 16.0178   1
  -3  -4  -1 218.160 15.9454   6
  -3  -4  -1 225.566 15.3324   7
  -3  -4  -1 206.425 15.9004   2
   3  -4   1 219.607 15.9108   8
  -3  -4  -1 222.956 15.7982   3
   3  -4   1 199.668 15.4895   2
  -3   4  -1 191.039 15.6262   4
  -3   4  -1 213.482 15.5042   7
   3   4   1 225.870 15.7811   8
   3   4   1 198.662 16.2450   1
  -3   4  -1 221.968 15.1799   3
  -4  -4  -1 265.166 18.5994   7
   4  -4   1 268.979 19.3403   1
  -4  -4  -1 234.805 19.1311   2
  -4  -4  -1 258.748 19.0688   3
   4  -4   1 239.967 19.1121   8
   4  -4   1 248.196 19.0477   5
   4  -4   1 268.874 18.7387   2
  -4  -4  -1 264.701 19.2717   6
   4   4   1 241.346 19.5657   1
  -4   4  -1 248.823 18.9791   4
  -4   4  -1 267.367 18.4799   3
   4   4   1 297.211 19.5361   5
  -4   4  -1 259.545 18.8330   7
   4   4   1 272.620 19.0082   8
  -5  -4  -1 0.97674 1.32481   6
   5  -4   1 -0.6412 1.05174   5
  -5  -4  -1 0.48253 0.90606   7
  -5  -4  -1 -0.1572 1.34013   2
   5  -4   1 0.18884 1.27673   8
   5  -4   1 0.36711 1.25804   1
   5  -4   1 0.27882 0.82225   2
  -5  -4  -1 -2.2590 0.77086   3
  -5   4  -1 0.48686 0.89745   3
   5   4   1 0.12875 1.79376   8
   5   4   1 0.62962 1.46917   5
   5   4   1 0.10544 1.81353   1
  -5   4  -1 -0.1213 1.07910   4
  -5   4  -1 1.65595 1.28101   7
  -6  -4  -1 162.794 11.8994   7
  -6  -4  -1 163.006 12.4852   3
   6  -4   1 162.567 12.3833   5
  -6  -4  -1 151.605 12.4498   6
   6  -4   1 163.616 12.8115   1
   6  -4   1 160.272 11.7959   2
  -6  -4  -1 165.560 12.5292   2
   6  -4   1 165.197 12.6028   8
  -6   4  -1 175.664 11.8918   3
  -6   4  -1 145.541 12.2422   4
  -6   4  -1 151.986 12.1309   7
   6   4   1 155.391 12.7057   5
   6   4   1 160.891 12.3862   8
   6   4   1 149.340 13.0439   1
   7  -4   1 0.17180 0.95690   2
   7  -4   1 1.20220 1.74504   8
   7  -4   1 -0.6510 1.56615   5
  -7  -4  -1 -1.3462 0.98894   7
  -7  -4  -1 1.25277 1.85820   2
   7  -4   1 -0.3420 1.67016   1
  -7  -4  -1 0.60746 1.52285   3
  -7  -4  -1 -0.4077 1.43185   6
   7   4   1 1.26767 1.97043   5
   7   4   1 1.77792 2.19443   8
  -7   4  -1 -2.0304 1.13288   4
  -7   4  -1 0.09295 1.25389   3
   7   4   1 1.31677 2.17161   1
  -7   4  -1 0.60067 1.41787   7
   8  -4   1 0.55619 1.82290   8
  -8  -4  -1 1.27115 1.38355   7
  -8  -4  -1 -0.2537 1.63813   3
   8  -4   1 -0.1051 1.17593   2
  -8  -4  -1 1.11017 1.77343   6
  -8  -4  -1 1.74169 1.84917   2
   8  -4   1 -0.0914 1.61998   5
   8  -4   1 -0.2735 2.22710   1
  -8   4  -1 1.69331 1.56524   3
   8   4   1 -0.0643 2.74908   1
   8   4   1 -1.1765 2.48445   8
  -8   4  -1 2.42787 1.56228   7
   8   4   1 0.46771 1.81788   5
  -8   4  -1 3.54839 1.61123   4
   9  -4   1 7.29916 2.50026   5
  -9  -4  -1 12.4776 3.01978   3
   9  -4   1 11.3206 3.01244   8
  -9  -4  -1 11.3532 2.79942   6
   9  -4   1 5.87837 2.91466   1
  -9  -4  -1 11.6967 2.39575   7
  -9   4  -1 9.14459 2.38372   3
   9   4   1 10.6974 4.07765   8
  -9   4  -1 8.50294 2.40900   7
   9   4   1 9.28360 2.29071   2
   9   4   1 7.84139 3.49554   1
   9   4   1 9.02260 3.08378   5
  -9   4  -1 7.73974 2.27342   4
  10  -4   1 208.198 17.1226   8
  10  -4   1 199.617 17.6078   1
 -10  -4  -1 204.501 16.9687   6
 -10  -4  -1 247.465 17.3060   3
  10  -4   1 219.904 16.8978   5
 -10  -4  -1 222.971 16.3977   7
  10   4   1 228.749 17.5294   5
 -10   4  -1 214.915 16.4074   3
  10   4   1 220.538 18.1674   1
 -10   4  -1 209.454 16.7307   4
  10   4   1 209.643 16.4022   2
 -10   4  -1 209.511 16.6780   7
  11  -4   1 1.75792 3.03831   1
 -11  -4  -1 2.31486 1.98349   7
  11  -4   1 3.11835 2.66778   5
  11  -4   1 6.59880 3.04474   8
 -11  -4  -1 0.77212 2.42222   3
 -11  -4  -1 2.34587 2.83958   6
 -11   4  -1 4.43798 2.88299   3
  11   4   1 1.41719 2.21974   2
  11   4   1 -0.2283 2.19571   5
 -11   4  -1 3.03365 2.29086   4
  11   4   1 0.69582 3.43909   1
 -11   4  -1 0.80981 1.96542   7
  12  -4   1 107.742 11.7588   1
 -12  -4  -1 111.591 11.2348   3
 -12  -4  -1 110.472 10.9319   6
  12  -4   1 105.358 11.1056   8
  12  -4   1 117.537 11.0201   5
 -12  -4  -1 107.175 9.94614   7
  12   4   1 121.421 11.6499   5
 -12   4  -1 117.112 10.9521   7
 -12   4  -1 115.143 10.5221   3
 -12   4  -1 100.863 10.3218   4
  12   4   1 98.1980 12.1361   1
 -13  -4  -1 2.82825 2.73531   7
  13  -4   1 -1.4549 2.71441   5
  13  -4   1 0.43597 3.53372   8
 -13  -4  -1 0.80188 3.09005   3
  13  -4   1 1.59652 3.66058   1
 -13  -4  -1 0.44507 4.02323   6
  13   4   1 0.47397 2.67440   5
 -13   4  -1 1.22480 2.53044   4
  13   4   1 0.62286 4.48064   1
 -13   4  -1 -1.3931 2.35848   7
 -14  -4  -1 12.5898 3.65632   7
 -14  -4  -1 14.1812 4.31028   3
  14  -4   1 18.5079 4.46196   5
  14  -4   1 16.3759 5.56315   1
  14  -4   1 11.0060 4.61797   8
  14   4   1 11.7658 4.79777   5
  14   4   1 18.6697 5.84484   1
 -14   4  -1 12.5568 3.70280   7
 -14   4  -1 5.37312 3.35944   4
  15  -4   1 2.44380 4.64095   8
  15  -4   1 -0.5416 4.29550   1
 -15  -4  -1 -0.6363 3.46680   7
 -15  -4  -1 0.55302 3.61508   3
  15  -4   1 0.38438 3.68814   5
  15   4   1 3.15805 3.54461   5
 -15   4  -1 1.97132 3.68469   4
 -15   4  -1 7.50242 3.32555   7
  15   4   1 -1.7806 4.28753   1
  16  -4   1 39.0471 6.70808   5
 -16  -4  -1 20.8182 6.16971   7
 -16  -4  -1 18.2380 6.03274   3
  16  -4   1 11.7769 7.20013   8
  16  -4   1 27.7789 7.45020   1
 -16   4  -1 23.1775 5.16280   7
 -16   4  -1 19.3100 6.03701   4
  16   4   1 18.9684 7.10637   1
  16   4   1 12.1876 5.48566   5
  17  -5  -1 -8.8529 4.26012   8
 -17   5   1 -2.0283 2.91882   7
 -17   5   1 -10.732 5.45728   4
  17   5  -1 -7.3544 5.38814   5
 -16  -5   1 -2.7463 3.49632   3
  16  -5  -1 6.73582 5.79234   5
  16  -5  -1 17.7344 5.73722   8
  16  -5  -1 -3.3303 4.48042   1
  16   5  -1 3.58796 4.65337   5
  16   5  -1 -0.0394 4.75995   1
 -16   5   1 5.86222 3.84648   4
 -16   5   1 5.31882 3.47949   7
  15  -5  -1 12.5199 4.77474   1
 -15  -5   1 2.35557 3.94499   3
  15  -5  -1 9.57035 4.91399   8
  15  -5  -1 6.03178 4.05201   5
 -15  -5   1 8.78894 5.18212   6
  15   5  -1 8.34523 4.12998   5
  15   5  -1 3.70046 4.19057   1
 -15   5   1 14.2529 4.24297   7
 -15   5   1 8.88321 3.88535   4
  14  -5  -1 -2.5830 3.38090   8
 -14  -5   1 5.89676 4.22924   6
 -14  -5   1 4.00927 3.12914   3
  14  -5  -1 1.20934 3.21335   5
  14  -5  -1 3.29751 4.14989   1
 -14   5   1 2.25419 2.82764   4
  14   5  -1 2.94247 3.79036   5
 -14   5   1 -5.6979 2.11821   7
  14   5  -1 5.14229 5.03480   1
  13  -5  -1 -1.6304 2.52611   5
 -13  -5   1 1.04657 2.62887   3
 -13  -5   1 1.77903 3.33663   6
  13  -5  -1 4.11223 3.97671   1
  13  -5  -1 4.87025 3.61649   8
 -13   5   1 0.18335 2.08207   4
  13   5  -1 5.13476 4.70697   1
  13   5  -1 1.99937 2.90188   5
 -13   5   1 3.45377 2.36274   7
 -12  -5   1 22.9457 4.35206   3
 -12  -5   1 30.8434 5.21200   6
  12  -5  -1 27.1306 5.02521   8
  12  -5  -1 21.9194 5.12147   1
  12  -5  -1 28.1251 4.25958   5
  12   5  -1 10.9421 5.57002   1
 -12   5   1 20.3302 4.10679   4
 -12   5   1 25.5410 4.34998   7
  12   5  -1 30.2117 5.15117   5
 -12   5   1 33.9457 5.06930   3
  11  -5  -1 36.1151 5.08969   5
 -11  -5   1 43.2748 4.81586   7
  11  -5  -1 37.7660 5.65238   8
 -11  -5   1 44.6145 5.96763   2
  11  -5  -1 28.3564 5.38437   1
 -11  -5   1 38.8228 5.37748   6
 -11  -5   1 36.5828 5.46115   3
  11   5  -1 36.3240 6.61342   1
 -11   5   1 44.6473 5.22189   3
  11   5  -1 47.5697 6.68492   8
 -11   5   1 27.7456 4.47976   4
  11   5  -1 41.4086 5.88515   5
 -11   5   1 33.0456 4.85867   7
  10  -5  -1 -1.0636 2.31088   1
 -10  -5   1 4.57489 3.01484   2
 -10  -5   1 -0.3485 2.00543   3
 -10  -5   1 2.71973 2.00779   7
  10  -5  -1 2.12632 2.17234   8
  10  -5  -1 5.09728 2.46615   5
 -10  -5   1 2.66885 2.11870   6
 -10   5   1 2.62741 1.86752   7
  10   5  -1 5.90096 2.96598   5
 -10   5   1 -0.7532 1.92795   3
 -10   5   1 3.67737 2.06921   4
  10   5  -1 4.43225 3.60865   1
  10   5  -1 3.29576 3.08613   8
  -9  -5   1 198.733 15.1841   6
   9  -5  -1 181.485 15.2514   8
  -9  -5   1 211.214 14.2529   7
   9  -5  -1 189.336 14.7979   5
   9  -5  -1 184.004 15.4099   1
  -9  -5   1 205.340 15.0851   3
  -9  -5   1 179.824 14.9010   2
   9   5  -1 199.198 15.2486   8
   9   5  -1 170.944 15.1300   5
   9   5  -1 184.534 17.1265   1
  -9   5   1 160.471 14.4312   7
  -9   5   1 196.438 14.3372   3
  -9   5   1 198.772 14.9108   4
   8  -5  -1 67.6674 5.39500   2
   8  -5  -1 57.0034 6.79889   1
  -8  -5   1 58.8123 6.47923   6
  -8  -5   1 59.7048 5.37179   7
   8  -5  -1 60.7124 6.98441   8
  -8  -5   1 60.9188 6.49342   2
   8  -5  -1 62.4537 6.20301   5
  -8  -5   1 55.9746 6.21433   3
   8   5  -1 55.9517 7.55508   1
   8   5  -1 52.1778 6.41925   5
  -8   5   1 68.5871 5.78358   3
  -8   5   1 60.3465 6.10496   7
   8   5  -1 58.9888 6.65230   8
  -8   5   1 50.7204 5.84703   4
  -7  -5   1 425.813 30.0545   2
   7  -5  -1 387.068 30.1348   8
   7  -5  -1 375.732 29.7226   5
  -7  -5   1 431.352 29.1542   7
   7  -5  -1 398.985 30.2771   1
   7  -5  -1 424.275 29.2377   2
  -7  -5   1 398.932 29.8713   3
  -7  -5   1 390.871 29.9816   6
   7   5  -1 419.362 31.0346   1
   7   5  -1 417.536 30.1306   8
   7   5  -1 397.599 30.1948   5
  -7   5   1 422.448 29.6880   7
  -7   5   1 434.331 29.3720   3
  -7   5   1 397.779 29.7950   4
   6  -5  -1 64.4767 5.35651   2
  -6  -5   1 71.0907 6.52398   3
   6  -5  -1 82.2349 7.27203   1
  -6  -5   1 67.6641 5.15951   7
   6  -5  -1 65.9534 6.35155   5
  -6  -5   1 74.5137 6.67295   2
  -6  -5   1 60.9042 6.50403   6
   6  -5  -1 54.7298 6.35871   8
  -6   5   1 66.3179 5.36598   3
   6   5  -1 64.0751 6.65826   8
   6   5  -1 65.9212 6.86722   5
  -6   5   1 59.8850 6.04887   4
   6   5  -1 52.8366 6.98401   1
  -6   5   1 66.4351 6.02838   7
  -5  -5   1 109.948 9.17691   2
   5  -5  -1 112.683 9.34763   1
  -5  -5   1 123.685 8.47086   7
   5  -5  -1 123.712 8.77489   6
   5  -5  -1 116.270 9.38828   8
  -5  -5   1 131.988 9.42223   5
  -5  -5   1 103.991 8.93892   3
  -5  -5   1 117.582 9.25424   6
   5  -5  -1 98.5313 9.01435   5
   5  -5  -1 108.095 8.71190   2
   5   5  -1 118.970 11.1175   1
  -5   5   1 105.155 8.95143   4
  -5   5   1 106.284 8.51567   3
   5   5  -1 116.297 9.40865   8
  -5   5   1 121.824 8.89871   7
   5   5  -1 115.725 8.19720   4
   4  -5  -1 337.076 23.6817   5
  -4  -5   1 331.572 23.5134   3
   4  -5  -1 316.345 23.7931   8
  -4  -5   1 323.690 23.7575   5
   4  -5  -1 315.938 23.3897   2
  -4  -5   1 330.183 23.7794   2
   4  -5  -1 317.035 23.2398   6
   4  -5  -1 308.062 23.7980   1
  -4  -5   1 315.287 23.7722   6
   4   5  -1 293.445 24.2486   1
   4   5  -1 337.515 22.9282   4
  -4   5   1 326.865 23.5611   4
  -4   5   1 335.444 23.1329   3
   4   5  -1 318.027 23.8473   8
  -4   5   1 346.911 23.4042   7
   3  -5  -1 794.751 56.0686   6
   3  -5  -1 754.442 56.3833   8
  -3  -5   1 768.398 56.3918   6
   3  -5  -1 785.218 56.1864   2
   3  -5  -1 793.610 56.4503   1
  -3  -5   1 779.145 56.4409   5
   3  -5  -1 816.388 56.3844   5
  -3  -5   1 767.914 56.4095   2
  -3  -5   1 790.195 56.1122   3
   3   5  -1 791.335 57.0018   1
  -3   5   1 871.186 55.8639   3
   3   5  -1 799.909 56.5081   8
   3   5  -1 817.238 55.7613   4
  -3   5   1 754.709 56.1536   4
  -3   5   1 833.919 56.0058   7
   2  -5  -1 110.863 8.51296   5
   2  -5  -1 107.572 8.04077   3
   2  -5  -1 101.233 8.31485   2
   2  -5  -1 98.8028 8.38117   1
  -2  -5   1 106.788 8.47091   2
  -2  -5   1 98.1787 8.37191   6
   2  -5  -1 110.794 8.32998   6
   2  -5  -1 105.669 8.42128   8
  -2  -5   1 103.742 8.06416   3
   2  -5  -1 114.514 8.06680   7
  -2  -5   1 113.210 8.56627   5
   2   5  -1 108.982 9.71621   1
   2   5  -1 106.739 8.58753   8
  -2   5   1 111.252 8.22586   4
   2   5  -1 108.247 7.96554   4
   1  -5  -1 1850.55 132.133   7
   1  -5  -1 1817.84 132.541   1
  -1  -5   1 1898.18 132.649   2
  -1  -5   1 1901.58 132.193   3
   1  -5  -1 1888.49 132.524   8
  -1  -5   1 1856.22 132.663   5
   1  -5  -1 1859.95 132.295   3
  -1  -5   1 1952.72 132.575   6
   1  -5  -1 1882.24 132.610   2
   1  -5  -1 1951.85 132.599   6
   1  -5  -1 1874.90 132.652   5
  -1   5   1 1968.21 132.330   4
   1   5  -1 1918.30 132.248   4
   1   5  -1 1913.93 132.747   8
   1   5  -1 1879.90 133.027   1
   0  -5   1 65.4401 5.49134   2
   0  -5   1 58.7102 4.44463   3
   0  -5  -1 54.5515 4.72906   3
   0  -5  -1 67.1156 5.79799   5
   0  -5   1 52.4320 5.15730   1
   0  -5   1 62.9632 5.66210   5
   0  -5  -1 54.1401 4.56170   7
   0  -5   1 60.3647 4.91430   6
   0  -5  -1 62.0912 5.57476   6
   0  -5  -1 45.7690 5.19474   2
   0   5   1 52.5410 5.65398   1
   0   5  -1 54.8707 4.70030   4
   0   5   1 61.6736 5.44183   8
   0   5   1 59.5368 4.59460   4
   0   5  -1 58.2076 5.56729   8
  -1  -5  -1 1332.23 97.0024   2
   1  -5   1 1332.63 96.8463   1
  -1  -5  -1 1446.75 96.7250   3
   1  -5   1 1384.85 96.6366   6
   1  -5   1 1332.85 96.7704   2
   1  -5   1 1286.86 96.8652   5
   1  -5   1 1322.28 96.2237   3
  -1  -5  -1 1369.61 96.3437   7
  -1  -5  -1 1347.82 96.9752   5
  -1  -5  -1 1428.58 97.0377   6
   1   5   1 1404.24 96.8323   8
  -1   5  -1 1447.07 96.3770   7
  -1   5  -1 1417.79 96.6973   4
   1   5   1 1454.97 96.3675   4
   2  -5   1 166.435 12.8238   8
  -2  -5  -1 169.844 12.3282   7
   2  -5   1 157.760 12.7894   5
  -2  -5  -1 174.667 12.7448   3
  -2  -5  -1 157.900 12.9052   6
  -2  -5  -1 174.493 13.0386   2
   2  -5   1 160.416 12.6097   2
   2  -5   1 171.812 12.4821   6
   2  -5   1 163.699 12.8568   1
  -2   5  -1 182.602 12.0773   3
   2   5   1 170.056 12.1343   4
   2   5   1 186.160 13.5134   1
  -2   5  -1 179.936 12.4424   7
   2   5   1 168.330 12.8055   8
  -2   5  -1 157.913 12.6310   4
   3  -5   1 1723.81 126.616   2
  -3  -5  -1 1773.05 127.003   5
  -3  -5  -1 1714.11 127.026   2
   3  -5   1 1811.66 126.352   6
   3  -5   1 1790.11 126.923   5
  -3  -5  -1 1873.54 126.846   3
   3  -5   1 1747.86 126.931   8
  -3  -5  -1 1783.95 127.062   6
   3  -5   1 1737.44 126.999   1
  -3  -5  -1 1905.45 126.308   7
  -3   5  -1 1793.37 126.770   4
  -3   5  -1 1816.25 126.495   7
   3   5   1 1812.48 127.497   1
   3   5   1 1905.88 126.836   8
  -3   5  -1 1921.42 126.126   3
  -4  -5  -1 55.0879 5.61364   2
   4  -5   1 51.3867 5.51448   1
  -4  -5  -1 47.3219 5.24981   6
   4  -5   1 48.6916 5.22576   5
  -4  -5  -1 54.1908 4.20597   7
   4  -5   1 56.2605 4.84596   2
  -4  -5  -1 50.3302 5.12930   3
   4  -5   1 47.8326 5.24473   8
  -4   5  -1 44.8747 4.85351   4
  -4   5  -1 40.8726 4.50653   7
   4   5   1 57.7071 5.99740   5
  -4   5  -1 54.2574 4.05001   3
   4   5   1 37.6687 5.44609   1
   4   5   1 61.5439 5.46976   8
  -5  -5  -1 218.353 17.2484   2
   5  -5   1 228.910 16.6236   2
  -5  -5  -1 234.134 16.4359   7
   5  -5   1 226.806 17.0926   5
  -5  -5  -1 223.612 17.2705   6
  -5  -5  -1 227.435 17.0759   3
   5  -5   1 238.028 17.3996   1
   5  -5   1 221.703 17.1574   8
  -5   5  -1 221.887 16.7492   7
   5   5   1 207.263 17.3735   5
   5   5   1 230.195 17.0608   8
  -5   5  -1 240.164 16.3456   3
   5   5   1 219.382 17.7985   1
   6  -5   1 3.14667 1.98918   1
  -6  -5  -1 4.53148 1.81369   3
  -6  -5  -1 7.46348 1.52683   7
   6  -5   1 3.89351 1.38714   2
   6  -5   1 5.34795 2.17663   8
  -6  -5  -1 3.83048 1.97462   6
   6  -5   1 5.45170 1.96446   5
  -6  -5  -1 5.69181 2.09989   2
  -6   5  -1 2.74528 1.54261   4
   6   5   1 6.74524 2.57606   8
   6   5   1 4.36258 2.71573   1
  -6   5  -1 5.68470 1.54934   3
   6   5   1 1.87260 1.98602   5
  -6   5  -1 4.87554 1.63335   7
   7  -5   1 259.274 20.5400   5
   7  -5   1 264.480 19.8579   2
  -7  -5  -1 269.982 20.7620   2
  -7  -5  -1 287.149 19.9345   7
  -7  -5  -1 285.596 20.8918   6
   7  -5   1 278.804 20.8018   8
  -7  -5  -1 278.947 20.6855   3
   7  -5   1 272.071 21.0976   1
  -7   5  -1 272.875 20.3226   7
  -7   5  -1 262.397 20.4542   4
   7   5   1 271.544 21.5613   1
   7   5   1 261.523 20.8831   5
   7   5   1 286.656 20.5863   8
  -7   5  -1 282.318 19.9037   3
  -8  -5  -1 -0.4610 1.30978   7
   8  -5   1 1.84070 2.49275   1
   8  -5   1 -0.9607 1.56379   5
  -8  -5  -1 -0.7161 1.95495   6
   8  -5   1 -1.1840 1.34814   2
  -8  -5  -1 -2.1828 1.45508   3
  -8  -5  -1 2.79943 2.36048   2
   8  -5   1 0.74683 1.75723   8
   8   5   1 -1.5100 2.15766   5
  -8   5  -1 1.64763 2.05457   3
  -8   5  -1 -1.4427 1.49037   4
   8   5   1 -1.6095 3.24608   8
   8   5   1 -3.9310 2.35950   1
  -8   5  -1 -0.7245 1.33039   7
   9  -5   1 249.374 20.3522   8
  -9  -5  -1 266.594 20.3187   3
  -9  -5  -1 235.259 20.2002   6
   9  -5   1 243.707 20.0015   5
  -9  -5  -1 272.095 20.5854   2
  -9  -5  -1 300.371 19.6462   7
   9  -5   1 256.158 20.7578   1
   9   5   1 267.775 20.6826   5
  -9   5  -1 270.293 19.9779   7
  -9   5  -1 266.100 19.8713   3
   9   5   1 266.565 21.4099   1
  -9   5  -1 264.555 20.1006   4
  10  -5   1 17.3200 4.42579   1
 -10  -5  -1 17.0152 3.04386   7
  10  -5   1 17.4971 3.77403   8
  10  -5   1 17.3085 3.72671   5
 -10  -5  -1 23.5684 4.28771   3
 -10  -5  -1 19.9766 3.98885   6
  10   5   1 23.5004 5.52017   1
  10   5   1 17.7049 4.31343   5
 -10   5  -1 19.2550 3.80461   4
 -10   5  -1 27.2047 4.01469   7
  10   5   1 21.9824 3.50696   2
 -11  -5  -1 26.2376 4.05170   7
  11  -5   1 22.8186 4.44605   5
  11  -5   1 30.3167 4.95301   8
  11  -5   1 23.7555 5.71567   1
 -11  -5  -1 36.8474 5.72980   6
 -11  -5  -1 28.2754 4.86662   3
 -11   5  -1 29.9335 4.65138   7
  11   5   1 34.0170 6.78611   1
  11   5   1 41.6695 6.16478   5
 -11   5  -1 26.4505 4.38945   4
  11   5   1 36.1198 4.68824   2
  12  -5   1 0.25049 3.24939   8
  12  -5   1 1.30026 3.40831   1
  12  -5   1 1.59388 2.47136   5
 -12  -5  -1 1.20498 2.63232   3
 -12  -5  -1 -0.6651 3.29067   6
 -12  -5  -1 -4.4221 2.42799   7
 -12   5  -1 -0.3600 2.61138   7
  12   5   1 0.52879 4.07184   1
  12   5   1 -0.2241 2.71946   5
 -12   5  -1 0.22128 2.40565   4
  12   5   1 3.31018 3.64033   2
  13  -5   1 -7.7492 2.73845   8
  13  -5   1 1.76592 3.10664   5
 -13  -5  -1 1.61218 3.08530   3
 -13  -5  -1 4.67844 4.13367   6
 -13  -5  -1 0.20473 3.78071   7
  13  -5   1 2.98658 4.17504   1
  13   5   1 1.11075 3.14412   5
 -13   5  -1 1.24315 2.81032   7
  13   5   1 6.67247 4.65948   1
 -13   5  -1 -2.3902 2.48635   4
  14  -5   1 9.91243 4.81612   8
 -14  -5  -1 12.4731 4.20306   3
  14  -5   1 10.9427 3.97866   5
  14  -5   1 16.7077 5.30258   1
 -14  -5  -1 17.1884 6.26995   6
 -14   5  -1 14.0244 3.95227   7
 -14   5  -1 12.9537 3.94134   4
  14   5   1 4.46264 5.36584   1
  14   5   1 16.4591 4.75627   5
 -15  -5  -1 15.7764 5.20794   3
  15  -5   1 23.9724 6.91123   1
  15  -5   1 10.4138 4.57033   5
  15  -5   1 16.9907 5.80275   8
  15   5   1 24.4313 6.64105   1
  15   5   1 24.8051 6.34767   5
 -15   5  -1 17.0599 5.04330   4
 -15   5  -1 7.60743 3.55544   7
  16  -5   1 3.16941 5.04495   8
  16  -5   1 -2.3274 4.24039   5
  16   5   1 0.95450 7.49091   1
 -16   5  -1 -3.0837 5.36608   4
 -16   5  -1 1.88351 2.93911   7
  16   5   1 0.48512 4.67377   5
  16  -6  -1 31.5041 7.26995   8
  16  -6  -1 51.2949 9.93991   1
  16  -6  -1 54.5355 14.1542   5
 -16  -6   1 53.1275 8.67365   3
 -16  -6   1 45.7708 8.68610   6
 -16   6   1 27.5254 6.45739   4
  16   6  -1 30.5981 9.12836   1
  16   6  -1 50.5122 8.33918   5
 -16   6   1 38.1574 6.43788   7
  15  -6  -1 2.09300 4.24070   8
 -15  -6   1 0.63854 4.39322   6
  15  -6  -1 0.79916 4.07539   1
  15  -6  -1 -4.7550 3.51755   5
 -15  -6   1 0.45559 4.12011   3
  15   6  -1 -1.2673 4.19558   1
 -15   6   1 -1.1638 3.19315   7
  15   6  -1 0.80405 3.81414   5
 -15   6   1 2.43476 3.54208   4
 -14  -6   1 39.5747 6.95235   6
  14  -6  -1 38.8153 7.07379   8
  14  -6  -1 35.4532 7.06691   1
  14  -6  -1 39.6673 6.12466   5
 -14  -6   1 46.6554 7.13478   3
 -14   6   1 34.9131 6.05776   4
  14   6  -1 47.3118 7.21155   5
 -14   6   1 36.5452 5.86333   7
  14   6  -1 42.1618 8.06425   1
 -13  -6   1 11.7596 4.26891   6
  13  -6  -1 16.4698 5.21237   1
  13  -6  -1 19.9708 5.13171   8
 -13  -6   1 8.82502 4.00605   3
  13  -6  -1 14.8212 4.09616   5
  13   6  -1 20.5964 5.18267   5
 -13   6   1 12.8921 3.58405   4
  13   6  -1 12.6451 5.74149   1
 -13   6   1 15.2721 3.78022   7
 -12  -6   1 144.798 13.7230   3
  12  -6  -1 149.054 14.6921   1
  12  -6  -1 143.648 13.2473   5
 -12  -6   1 157.889 14.6046   2
 -12  -6   1 154.734 14.2172   6
  12  -6  -1 147.501 14.4226   8
  12   6  -1 155.705 14.3673   5
  12   6  -1 121.063 14.9016   1
 -12   6   1 143.860 13.4617   4
 -12   6   1 153.135 13.5504   7
 -11  -6   1 1.34773 2.48304   6
  11  -6  -1 -1.2532 2.48952   1
  11  -6  -1 0.12791 2.75814   8
 -11  -6   1 -1.2383 2.15570   3
  11  -6  -1 -1.6852 1.95248   5
 -11  -6   1 2.89213 3.82644   2
 -11   6   1 0.67283 2.22214   4
  11   6  -1 2.45298 2.89795   5
  11   6  -1 3.30936 3.97394   1
 -11   6   1 -0.3476 2.03559   7
 -10  -6   1 75.0025 8.33975   6
  10  -6  -1 72.6628 8.56273   1
  10  -6  -1 75.5516 8.60946   8
  10  -6  -1 82.9639 8.07142   5
 -10  -6   1 88.6754 8.45570   3
 -10  -6   1 95.5358 8.91082   2
 -10   6   1 58.9435 7.01641   7
  10   6  -1 70.7789 9.80833   1
 -10   6   1 50.9841 6.99129   4
  10   6  -1 80.4989 8.89669   5
  10   6  -1 91.9538 9.20524   8
  -9  -6   1 6.02870 2.71046   3
  -9  -6   1 2.99851 2.25803   6
   9  -6  -1 1.40295 2.35730   8
   9  -6  -1 4.06017 2.84713   1
   9  -6  -1 -0.2056 1.70281   5
  -9  -6   1 8.35131 3.25939   2
   9   6  -1 1.75163 2.22514   5
  -9   6   1 1.64337 2.55152   3
   9   6  -1 0.54161 3.06496   8
  -9   6   1 1.99792 2.12609   4
  -9   6   1 3.19859 2.01456   7
   9   6  -1 2.28406 3.76397   1
   8  -6  -1 21.6376 3.93928   1
  -8  -6   1 23.0379 3.73653   6
  -8  -6   1 17.5122 3.71066   2
  -8  -6   1 27.1412 3.78029   3
   8  -6  -1 16.0120 3.27411   5
   8  -6  -1 15.3686 3.41311   8
   8  -6  -1 20.1382 3.08746   2
  -8   6   1 23.6692 3.30858   3
   8   6  -1 27.6628 4.64914   8
  -8   6   1 21.9559 3.33920   7
   8   6  -1 17.4347 3.95188   5
   8   6  -1 16.0392 4.52428   1
  -8   6   1 20.4355 3.38978   4
   7  -6  -1 12.7473 2.16386   2
  -7  -6   1 12.0296 2.76686   6
   7  -6  -1 8.43587 2.67963   8
   7  -6  -1 12.0071 2.80093   5
   7  -6  -1 12.1513 2.93453   1
  -7  -6   1 17.0197 3.30482   2
  -7  -6   1 8.08862 2.32842   3
   7   6  -1 7.29470 2.79634   5
   7   6  -1 8.62161 3.52935   1
  -7   6   1 8.17695 2.52694   4
  -7   6   1 8.42233 2.04728   3
   7   6  -1 12.0452 3.31024   8
  -7   6   1 12.9847 2.54949   7
  -6  -6   1 238.344 16.9477   2
   6  -6  -1 212.460 16.8901   1
  -6  -6   1 193.086 16.7349   6
   6  -6  -1 194.480 16.7001   8
   6  -6  -1 239.626 16.7077   5
  -6  -6   1 212.042 16.4864   3
   6  -6  -1 216.493 16.1601   2
   6   6  -1 225.984 16.8940   8
   6   6  -1 210.693 17.0427   5
  -6   6   1 232.483 16.3484   7
  -6   6   1 230.110 16.5837   4
  -6   6   1 232.315 15.9581   3
   6   6  -1 182.506 17.3555   1
  -5  -6   1 -0.4986 1.36380   6
  -5  -6   1 -0.5752 1.23244   3
   5  -6  -1 -0.7178 1.50059   1
  -5  -6   1 -0.6904 1.70079   5
   5  -6  -1 0.75928 1.47995   8
   5  -6  -1 -1.7315 1.61359   6
  -5  -6   1 -0.2505 1.35904   2
   5  -6  -1 0.44424 1.47739   5
   5  -6  -1 -0.3603 1.09962   2
  -5   6   1 -1.0894 1.23254   7
   5   6  -1 0.98516 2.14178   1
  -5   6   1 1.88822 1.15594   3
  -5   6   1 -1.2766 1.16401   4
   5   6  -1 -0.7013 1.87028   8
   4  -6  -1 127.090 9.85102   1
  -4  -6   1 125.598 9.44983   3
   4  -6  -1 112.754 9.66615   5
  -4  -6   1 108.428 9.65722   5
  -4  -6   1 127.481 9.87343   6
   4  -6  -1 125.294 9.48269   2
   4  -6  -1 123.043 9.27126   6
   4  -6  -1 108.288 9.67830   8
  -4  -6   1 123.796 9.82552   2
   4   6  -1 131.212 11.7301   1
   4   6  -1 120.497 9.98347   8
  -4   6   1 125.532 8.99567   3
   4   6  -1 116.112 8.80755   4
  -4   6   1 118.936 9.28528   7
  -4   6   1 123.516 9.50528   4
   3  -6  -1 1.15978 1.18355   2
   3  -6  -1 -0.3770 1.22651   8
  -3  -6   1 0.05519 1.05186   3
   3  -6  -1 1.02556 1.39803   1
   3  -6  -1 -0.0511 1.44940   5
  -3  -6   1 0.37360 1.42999   6
  -3  -6   1 0.69784 1.23223   2
  -3  -6   1 -0.9077 1.35215   5
   3  -6  -1 0.03162 1.22834   6
   3   6  -1 -0.7728 1.60067   8
  -3   6   1 0.57481 1.22479   7
   3   6  -1 -0.2333 0.94849   4
  -3   6   1 0.39801 1.04673   4
   3   6  -1 0.32263 1.67847   1
  -3   6   1 0.16076 0.92209   3
   2  -6  -1 157.665 11.8432   5
  -2  -6   1 138.359 11.7070   6
  -2  -6   1 155.064 11.8726   2
  -2  -6   1 158.099 11.3362   3
   2  -6  -1 153.667 11.5949   6
   2  -6  -1 145.723 11.6697   8
   2  -6  -1 139.739 11.6079   1
   2  -6  -1 137.789 11.6281   2
   2  -6  -1 150.365 11.2426   3
  -2  -6   1 150.672 11.8772   5
   2   6  -1 162.289 12.0219   8
   2   6  -1 161.124 11.2072   4
  -2   6   1 148.967 11.3950   4
   2   6  -1 134.138 12.1944   1
  -2   6   1 169.739 11.2622   7
   1  -6  -1 280.961 19.7857   3
  -1  -6   1 276.824 20.2366   2
   1  -6  -1 262.042 20.0515   1
   1  -6  -1 281.052 20.1803   6
  -1  -6   1 292.942 20.3618   5
   1  -6  -1 259.566 19.5422   7
  -1  -6   1 281.496 19.6579   3
   1  -6  -1 274.190 20.2280   2
   1  -6  -1 274.948 20.2552   5
  -1  -6   1 277.385 20.1453   6
  -1   6   1 279.894 19.7917   4
   1   6  -1 253.173 20.6365   1
   1   6  -1 274.589 19.7153   4
   1   6  -1 266.994 20.3196   8
   0  -6   1 30.9392 3.77751   1
   0  -6  -1 35.6425 3.16714   7
   0  -6   1 29.8884 3.90495   5
   0  -6  -1 34.9919 4.08601   5
   0  -6  -1 26.0195 3.73930   2
   0  -6   1 30.9865 3.75518   2
   0  -6  -1 37.5841 3.61790   3
   0  -6   1 31.1574 3.67726   6
   0  -6  -1 37.2134 4.00975   6
   0  -6   1 31.3272 3.07750   3
   0   6   1 39.6190 4.17127   8
   0   6  -1 43.0650 4.58059   8
   0   6   1 31.1342 3.24840   4
   0   6   1 23.3743 3.91740   1
   0   6  -1 34.1694 3.45527   4
   0   6  -1 41.1751 3.30059   7
  -1  -6  -1 66.9117 5.51618   3
  -1  -6  -1 65.7566 6.57662   5
  -1  -6  -1 66.3581 5.19186   7
   1  -6   1 65.6782 6.31704   5
   1  -6   1 59.3809 4.96279   3
   1  -6   1 66.1397 6.22778   1
   1  -6   1 71.8515 6.27520   2
  -1  -6  -1 65.9400 6.39379   6
  -1  -6  -1 74.6065 6.58873   2
   1  -6   1 64.7270 5.85627   6
   1   6   1 66.9136 6.26607   8
  -1   6  -1 61.4161 5.73675   4
   1   6   1 66.6069 5.18559   4
  -1   6  -1 66.4529 5.20333   7
   1   6   1 62.3320 6.70003   1
  -1   6  -1 80.1068 6.86400   8
  -2  -6  -1 301.771 21.9087   7
   2  -6   1 294.813 22.1986   6
   2  -6   1 298.124 22.6466   5
  -2  -6  -1 320.171 22.4558   3
  -2  -6  -1 299.096 22.7461   5
  -2  -6  -1 283.949 22.7296   2
  -2  -6  -1 300.238 22.7837   6
   2  -6   1 311.452 22.6826   8
   2  -6   1 294.366 22.4320   2
   2  -6   1 307.519 22.6441   1
  -2   6  -1 316.469 22.4196   4
   2   6   1 305.012 23.2528   1
  -2   6  -1 331.769 22.0707   7
   2   6   1 308.139 21.8293   4
  -2   6  -1 322.863 21.7044   3
   2   6   1 314.224 22.6243   8
  -3  -6  -1 84.3908 6.38418   7
   3  -6   1 87.0714 7.76436   1
  -3  -6  -1 74.7963 7.61660   6
  -3  -6  -1 74.1896 7.61865   2
  -3  -6  -1 82.2280 7.38863   3
   3  -6   1 91.1094 7.91261   8
  -3  -6  -1 92.5414 8.22645   5
   3  -6   1 81.6265 6.81269   2
   3  -6   1 83.2859 7.77879   5
   3  -6   1 88.2638 6.57629   6
   3   6   1 100.724 7.94638   8
   3   6   1 75.7917 6.03279   4
  -3   6  -1 81.4848 6.56394   7
  -3   6  -1 85.1942 6.89542   4
  -3   6  -1 81.8917 6.08446   3
   3   6   1 71.1224 8.26617   1
   4  -6   1 132.657 10.0924   2
  -4  -6  -1 136.568 9.69291   7
  -4  -6  -1 114.663 10.2123   3
   4  -6   1 120.441 9.90387   6
  -4  -6  -1 133.583 10.6953   6
   4  -6   1 132.809 10.5549   8
  -4  -6  -1 121.784 10.6096   2
   4  -6   1 122.384 10.4509   5
   4  -6   1 122.272 10.5140   1
   4   6   1 115.204 11.8975   1
  -4   6  -1 137.755 9.50418   3
   4   6   1 138.757 10.5129   8
  -4   6  -1 142.363 10.0504   7
  -4   6  -1 128.282 10.2096   4
   5  -6   1 40.7316 4.05263   2
   5  -6   1 33.4215 4.58951   1
  -5  -6  -1 41.4969 4.99940   2
  -5  -6  -1 32.3258 4.54825   6
   5  -6   1 25.7931 4.11034   5
  -5  -6  -1 37.5280 4.45221   3
   5  -6   1 35.1424 4.46606   8
  -5  -6  -1 46.3904 3.79404   7
   5   6   1 30.6068 5.08780   1
   5   6   1 38.3774 4.67531   8
  -5   6  -1 33.7846 4.32457   3
  -5   6  -1 44.6578 4.18701   7
   5   6   1 30.1672 4.64883   5
  -5   6  -1 27.7847 3.94853   4
  -6  -6  -1 79.1052 8.13295   2
   6  -6   1 74.0782 7.73421   5
   6  -6   1 81.9666 6.65101   2
  -6  -6  -1 79.0549 6.52806   7
   6  -6   1 84.8477 8.26942   1
   6  -6   1 83.4381 8.13660   8
  -6  -6  -1 85.3490 7.85673   3
  -6  -6  -1 82.9466 8.32491   6
  -6   6  -1 75.3378 7.63553   4
   6   6   1 81.6025 7.85314   8
   6   6   1 68.8294 8.70654   1
  -6   6  -1 80.5887 7.34867   7
   6   6   1 80.1922 8.52569   5
   7  -6   1 7.07050 1.89067   2
  -7  -6  -1 3.90913 2.26780   6
  -7  -6  -1 4.05956 2.21536   3
   7  -6   1 2.59679 2.02348   8
  -7  -6  -1 2.83407 2.45449   2
   7  -6   1 4.38238 2.19069   5
   7  -6   1 1.28519 2.26362   1
  -7  -6  -1 3.77766 1.94596   7
  -7   6  -1 3.20595 1.89282   4
   7   6   1 5.11018 3.99490   8
   7   6   1 0.13309 2.79908   1
  -7   6  -1 4.89670 1.88805   7
   7   6   1 4.77626 2.65130   5
   8  -6   1 147.523 12.6175   8
  -8  -6  -1 155.590 12.8724   6
  -8  -6  -1 146.622 13.6087   2
  -8  -6  -1 149.541 12.2407   7
   8  -6   1 147.674 12.4070   5
   8  -6   1 158.507 14.0345   1
  -8  -6  -1 153.523 12.6329   3
   8  -6   1 143.794 11.7495   2
   8   6   1 155.252 14.8752   1
  -8   6  -1 172.469 12.3060   7
  -8   6  -1 163.893 12.4910   4
   8   6   1 131.226 13.5106   5
   9  -6   1 19.3344 4.48636   1
  -9  -6  -1 15.4870 4.32408   2
   9  -6   1 16.3914 3.78719   8
   9  -6   1 11.9580 3.17933   5
  -9  -6  -1 31.4325 4.62816   3
  -9  -6  -1 25.6534 4.32691   6
   9   6   1 13.2018 3.93997   5
  -9   6  -1 22.8098 3.50054   7
   9   6   1 15.5426 4.96510   1
  -9   6  -1 19.7892 3.51939   4
  10  -6   1 76.6447 7.90182   5
 -10  -6  -1 66.6734 7.82919   3
  10  -6   1 61.7813 7.78169   8
 -10  -6  -1 79.6876 8.61799   6
  10  -6   1 77.1961 9.17146   1
 -10   6  -1 64.0638 7.33047   4
  10   6   1 61.1110 8.26030   5
 -10   6  -1 74.9312 7.63192   7
  10   6   1 89.2468 10.6623   1
 -11  -6  -1 40.2017 5.99030   3
  11  -6   1 47.9340 7.27947   1
  11  -6   1 40.4870 6.14910   8
  11  -6   1 56.4717 6.56777   5
 -11  -6  -1 27.6540 6.00936   6
 -11   6  -1 36.4656 5.32032   4
 -11   6  -1 36.1502 5.23311   7
  11   6   1 33.9864 6.13979   5
  11   6   1 58.8405 8.89191   1
  11   6   1 46.8061 5.72807   2
  12  -6   1 48.4550 6.47948   5
 -12  -6  -1 47.9393 6.61689   3
  12  -6   1 30.8923 6.02762   8
 -12  -6  -1 38.8732 6.48210   6
  12  -6   1 24.7981 6.55591   1
 -12   6  -1 53.9615 6.57456   7
  12   6   1 37.0012 7.87414   1
 -12   6  -1 31.2002 5.46758   4
  12   6   1 47.1847 6.30957   2
  12   6   1 38.4926 6.52338   5
  13  -6   1 2.41948 3.34534   5
 -13  -6  -1 -1.3431 4.24530   6
  13  -6   1 0.24906 3.66913   8
  13  -6   1 0.06660 4.06340   1
 -13  -6  -1 1.98864 3.24028   3
  13   6   1 -0.0461 3.48912   5
 -13   6  -1 -1.1596 2.84249   7
  13   6   1 -6.9205 4.06032   1
 -13   6  -1 1.98769 3.19867   4
  14  -6   1 52.0036 7.20903   5
  14  -6   1 40.5212 7.56929   1
 -14  -6  -1 19.9349 5.61579   3
  14  -6   1 33.4440 6.47835   8
 -14  -6  -1 49.6250 7.96964   6
  14   6   1 25.5988 7.07587   1
 -14   6  -1 29.3254 5.32670   7
  14   6   1 40.4561 7.17176   5
 -14   6  -1 39.6782 6.39403   4
  15  -6   1 0.63749 4.24628   8
 -15  -6  -1 -5.5110 6.36992   6
 -15  -6  -1 -0.8009 4.66011   3
  15  -6   1 -4.7563 3.70549   5
  15  -6   1 5.15256 5.72842   1
  15   6   1 4.47467 4.80442   5
  15   6   1 6.72650 6.22498   1
 -15   6  -1 2.79370 4.38989   4
 -15   6  -1 -2.9725 2.53805   7
  16  -6   1 15.9548 5.86267   8
  16  -6   1 16.8636 6.04763   5
 -16   6  -1 10.0602 4.08680   7
  16   6   1 13.0573 6.08974   5
 -16  -7   1 4.76733 5.61737   6
  16  -7  -1 9.44985 5.41147   8
 -16   7   1 5.16579 4.10900   7
  16   7  -1 -0.3433 5.23277   5
  15  -7  -1 4.45709 4.73187   8
  15  -7  -1 1.39103 4.91627   5
 -15  -7   1 -2.2963 4.35680   3
  15  -7  -1 1.06804 5.51551   1
 -15  -7   1 4.96385 4.96135   6
 -15   7   1 -7.0700 3.42003   4
 -15   7   1 0.75255 3.11730   7
  15   7  -1 5.30727 5.85548   1
  15   7  -1 5.81627 4.70259   5
  14  -7  -1 3.95879 4.36821   1
  14  -7  -1 -1.6101 3.55478   5
 -14  -7   1 2.87525 4.07788   3
 -14  -7   1 2.69469 4.23511   6
  14  -7  -1 0.78061 3.65952   8
 -14   7   1 -1.2296 2.86373   7
  14   7  -1 1.27176 4.16557   5
 -14   7   1 -0.8268 3.15288   4
  14   7  -1 3.16450 4.67693   1
 -13  -7   1 27.5880 6.17972   6
  13  -7  -1 20.2836 4.82504   5
  13  -7  -1 25.0681 5.62690   8
  13  -7  -1 19.9919 5.47472   1
 -13  -7   1 17.9522 4.95654   3
  13   7  -1 10.7537 4.76203   5
 -13   7   1 16.9308 4.33145   4
  13   7  -1 13.2540 6.43049   1
 -13   7   1 15.5146 3.91452   7
 -12  -7   1 4.40605 3.53259   6
  12  -7  -1 -1.0781 3.01274   8
  12  -7  -1 3.01393 3.22740   1
  12  -7  -1 5.24422 3.36762   5
 -12  -7   1 2.15052 3.22175   3
 -12  -7   1 10.4692 5.38954   2
  12   7  -1 1.48208 3.13774   5
 -12   7   1 6.04937 3.04510   7
 -12   7   1 1.92327 2.82362   4
  12   7  -1 2.52037 4.52019   1
 -11  -7   1 112.828 11.3843   6
 -11  -7   1 113.974 11.2777   2
 -11  -7   1 110.010 10.6366   3
  11  -7  -1 101.162 10.2420   5
  11  -7  -1 98.9064 11.0296   1
  11  -7  -1 115.955 11.5596   8
  11   7  -1 100.673 12.2536   1
  11   7  -1 121.190 12.0518   5
 -11   7   1 91.4373 9.70038   7
 -11   7   1 90.6773 10.0338   4
 -10  -7   1 1.95966 2.39117   3
 -10  -7   1 2.78939 3.03636   6
 -10  -7   1 1.42876 3.47775   2
  10  -7  -1 -0.7563 2.63318   8
  10  -7  -1 3.11026 2.68321   5
  10  -7  -1 5.38793 3.30053   1
  10   7  -1 3.02912 3.10242   5
 -10   7   1 3.13911 2.33046   7
 -10   7   1 1.63086 2.22276   4
  10   7  -1 3.83000 4.63741   1
   9  -7  -1 238.462 17.7928   5
  -9  -7   1 214.428 18.1540   6
   9  -7  -1 223.454 18.2169   8
  -9  -7   1 224.729 17.8058   3
   9  -7  -1 235.482 18.3909   1
  -9  -7   1 242.065 18.4687   2
   9   7  -1 223.165 18.2190   5
  -9   7   1 218.011 17.3255   7
   9   7  -1 251.071 18.5197   8
  -9   7   1 213.683 17.5791   4
   9   7  -1 208.042 20.6533   1
   8  -7  -1 25.7255 4.57443   1
  -8  -7   1 25.3353 4.40352   6
  -8  -7   1 36.2843 4.65328   3
   8  -7  -1 25.7610 4.21615   5
   8  -7  -1 17.0358 4.02643   8
  -8  -7   1 29.0824 4.96746   2
   8   7  -1 21.5523 5.46237   1
  -8   7   1 32.8028 4.44595   4
   8   7  -1 25.7310 4.55602   5
   8   7  -1 33.1077 5.28527   8
  -8   7   1 30.0828 4.04985   7
  -7  -7   1 188.982 14.9241   6
   7  -7  -1 190.239 14.9297   8
   7  -7  -1 186.832 14.5307   5
  -7  -7   1 193.363 14.5670   3
   7  -7  -1 185.357 14.9902   1
  -7  -7   1 216.823 15.2242   2
   7  -7  -1 196.244 14.1574   2
  -7   7   1 185.653 14.4524   4
  -7   7   1 168.550 14.0699   7
   7   7  -1 155.236 14.7975   5
   7   7  -1 195.466 15.0351   8
   7   7  -1 145.057 16.2974   1
  -6  -7   1 41.0675 5.59162   6
   6  -7  -1 45.8484 5.81734   1
   6  -7  -1 55.5639 5.37565   2
  -6  -7   1 50.7374 6.08696   2
   6  -7  -1 62.1402 6.36095   5
  -6  -7   1 44.8769 5.34576   3
   6  -7  -1 42.2260 5.65526   8
  -6   7   1 53.2039 5.61203   4
   6   7  -1 48.4439 6.91204   1
  -6   7   1 58.1837 5.46297   7
   6   7  -1 61.5656 6.62834   8
  -5  -7   1 134.204 10.5548   5
   5  -7  -1 124.746 10.2423   5
  -5  -7   1 113.444 11.0352   2
  -5  -7   1 129.921 10.0137   3
   5  -7  -1 135.751 10.4747   1
  -5  -7   1 115.113 11.0006   6
   5  -7  -1 124.604 10.4703   8
   5  -7  -1 124.025 9.93884   2
   5   7  -1 126.225 10.5163   8
   5   7  -1 102.944 11.7938   1
  -5   7   1 124.960 9.47583   3
  -5   7   1 135.732 9.78991   7
  -5   7   1 107.378 9.81383   4
  -4  -7   1 20.9528 3.59607   5
   4  -7  -1 17.8401 3.43116   5
  -4  -7   1 26.0363 3.93382   2
  -4  -7   1 25.6563 3.33240   3
  -4  -7   1 26.3882 3.91626   6
   4  -7  -1 26.5388 3.56977   2
   4  -7  -1 30.2400 3.53490   6
   4  -7  -1 28.0500 4.05227   8
   4  -7  -1 30.6242 3.99322   1
  -4   7   1 26.1766 3.44614   4
   4   7  -1 25.4199 4.04380   8
  -4   7   1 29.5769 2.96205   3
  -4   7   1 27.1683 3.31543   7
   4   7  -1 26.6239 4.79673   1
   3  -7  -1 274.774 20.0065   2
  -3  -7   1 265.904 20.2423   5
   3  -7  -1 286.831 20.2653   5
   3  -7  -1 254.899 19.9804   8
  -3  -7   1 278.615 19.6612   3
  -3  -7   1 266.481 20.2164   2
   3  -7  -1 267.320 20.0351   1
   3  -7  -1 269.084 19.7706   6
  -3   7   1 274.466 19.4493   7
   3   7  -1 273.216 20.2900   8
  -3   7   1 261.884 19.7127   4
   3   7  -1 245.582 20.7680   1
   3   7  -1 264.216 19.2479   4
   2  -7  -1 7.86864 2.19810   2
  -2  -7   1 11.8467 2.53575   2
   2  -7  -1 11.9586 2.39971   1
   2  -7  -1 14.3789 2.11994   3
   2  -7  -1 11.0738 2.40454   8
  -2  -7   1 11.6252 2.69673   5
   2  -7  -1 12.7196 2.66312   5
   2  -7  -1 15.1292 2.62611   6
  -2  -7   1 15.8596 2.23092   3
  -2  -7   1 11.6353 2.69982   6
   2   7  -1 12.0656 3.25343   1
   2   7  -1 11.1554 1.89163   4
  -2   7   1 11.2591 2.07105   7
   2   7  -1 5.58539 2.43543   8
  -2   7   1 11.3475 2.10544   4
  -1  -7   1 195.650 13.9144   3
  -1  -7   1 165.666 14.5423   5
   1  -7  -1 185.814 14.4058   1
   1  -7  -1 184.167 14.5997   5
  -1  -7   1 190.813 14.5226   6
   1  -7  -1 185.509 14.5198   6
   1  -7  -1 200.232 14.0800   3
   1  -7  -1 196.366 14.7027   2
  -1  -7   1 187.708 14.6002   2
   1   7  -1 167.403 14.5629   8
   1   7  -1 177.366 15.0544   1
   1   7  -1 192.733 13.9940   4
  -1   7   1 202.413 14.0971   4
  -1   7   1 205.871 14.7134   8
   0  -7   1 138.561 11.3690   6
   0  -7  -1 148.659 11.7531   5
   0  -7   1 144.934 11.6427   5
   0  -7   1 128.064 11.3988   2
   0  -7   1 146.147 10.7868   3
   0  -7  -1 146.759 11.5725   6
   0  -7  -1 136.820 10.6987   7
   0  -7  -1 146.029 11.6721   2
   0  -7  -1 154.707 11.1367   3
   0   7  -1 134.540 11.6991   8
   0   7  -1 158.568 11.1433   4
   0   7   1 152.734 11.6457   8
   0   7   1 146.359 12.9872   1
   0   7   1 159.430 10.9876   4
  -1  -7  -1 381.377 29.3511   5
   1  -7   1 408.901 29.0156   6
  -1  -7  -1 376.834 29.3963   2
  -1  -7  -1 412.294 28.9214   3
   1  -7   1 403.320 28.3558   3
  -1  -7  -1 413.594 28.4131   7
   1  -7   1 421.602 29.2788   1
  -1  -7  -1 421.916 29.4884   6
   1  -7   1 389.719 29.3595   5
   1  -7   1 381.858 29.1492   2
  -1   7  -1 403.306 28.4287   7
  -1   7  -1 376.951 29.2977   8
   1   7   1 404.183 28.5088   4
  -1   7  -1 404.593 28.8800   4
   1   7   1 413.792 29.2728   8
   1   7   1 384.505 29.8634   1
   2  -7   1 146.063 11.2978   1
  -2  -7  -1 121.778 11.3535   5
  -2  -7  -1 138.701 11.5109   2
  -2  -7  -1 149.592 11.0507   3
   2  -7   1 149.451 11.2119   2
   2  -7   1 133.661 11.3254   5
   2  -7   1 142.590 10.9399   6
  -2  -7  -1 156.155 11.6981   6
   2   7   1 143.509 10.4502   4
  -2   7  -1 146.686 10.6102   7
   2   7   1 137.321 11.3007   8
  -2   7  -1 129.867 11.3458   8
  -2   7  -1 145.115 10.9933   4
   2   7   1 134.803 12.8707   1
   3  -7   1 291.346 22.9326   8
  -3  -7  -1 287.602 23.2413   2
  -3  -7  -1 323.630 22.8152   3
  -3  -7  -1 300.677 23.2338   6
   3  -7   1 298.129 22.9927   1
   3  -7   1 311.711 22.4603   6
   3  -7   1 302.722 23.0306   5
  -3  -7  -1 286.627 23.0615   5
   3  -7   1 320.834 22.7686   2
   3   7   1 317.409 23.9106   1
   3   7   1 334.358 23.0799   8
  -3   7  -1 316.775 22.3260   7
  -3   7  -1 322.918 22.7565   4
   4  -7   1 6.77977 2.26593   1
   4  -7   1 8.29100 2.03745   2
  -4  -7  -1 5.37825 2.23350   5
   4  -7   1 3.10098 2.04201   5
  -4  -7  -1 3.45528 1.78342   3
   4  -7   1 5.95758 2.36517   8
  -4  -7  -1 8.49049 2.70033   2
  -4  -7  -1 8.05427 2.69436   6
  -4   7  -1 5.39032 2.12849   4
   4   7   1 8.47672 2.86235   8
  -4   7  -1 7.85363 1.94550   7
   4   7   1 5.36166 3.32143   1
   5  -7   1 510.627 36.8272   5
  -5  -7  -1 508.524 37.1639   6
   5  -7   1 511.427 36.3832   2
   5  -7   1 530.257 37.1279   1
  -5  -7  -1 531.605 36.7500   3
  -5  -7  -1 513.740 37.2051   2
   5  -7   1 464.083 36.7744   8
   5   7   1 526.728 36.7733   8
   5   7   1 458.799 37.5864   1
   5   7   1 475.778 37.2486   5
  -5   7  -1 517.794 36.2469   7
  -6  -7  -1 110.560 9.99983   3
  -6  -7  -1 90.7914 9.98375   6
   6  -7   1 88.9395 9.81619   8
   6  -7   1 122.010 10.7659   1
   6  -7   1 105.543 10.0506   5
  -6  -7  -1 104.693 10.5316   2
   6  -7   1 117.808 8.84232   2
   6   7   1 101.046 10.6847   5
  -6   7  -1 103.688 8.77139   7
  -6   7  -1 101.981 9.77123   4
   6   7   1 125.986 10.4946   8
   6   7   1 115.676 11.8210   1
  -7  -7  -1 373.227 28.8845   3
   7  -7   1 377.809 28.9844   5
   7  -7   1 393.612 28.3426   2
  -7  -7  -1 405.815 29.4760   6
  -7  -7  -1 380.615 29.3491   2
   7  -7   1 392.505 29.1965   8
   7  -7   1 417.986 29.5299   1
  -7   7  -1 407.597 28.5619   7
  -7   7  -1 388.597 28.8886   4
   7   7   1 387.956 29.4992   5
   7   7   1 356.600 30.0122   1
   8  -7   1 46.1672 5.93459   5
  -8  -7  -1 52.7848 6.78805   2
  -8  -7  -1 45.4337 6.34990   6
   8  -7   1 48.0581 6.39523   1
  -8  -7  -1 48.6737 6.10787   3
   8  -7   1 43.9046 6.24782   8
  -8   7  -1 49.5188 5.60675   7
   8   7   1 41.1523 7.15406   1
   8   7   1 42.6803 6.34344   5
  -9  -7  -1 268.666 20.4275   3
   9  -7   1 269.758 20.9978   1
   9  -7   1 259.265 20.2850   5
  -9  -7  -1 264.101 20.9085   2
   9  -7   1 271.019 20.6352   8
  -9  -7  -1 269.501 20.8268   6
   9   7   1 264.905 21.8711   1
  -9   7  -1 242.444 19.7240   7
  -9   7  -1 246.410 20.1845   4
   9   7   1 263.399 20.8898   5
  10  -7   1 1.06058 2.95587   8
 -10  -7  -1 -0.0510 2.32811   3
  10  -7   1 -0.5264 3.46416   1
 -10  -7  -1 1.64085 4.18484   2
 -10  -7  -1 -0.1611 3.10727   6
  10  -7   1 -1.2035 2.63930   5
 -10   7  -1 0.02790 2.07094   4
 -10   7  -1 -3.6244 2.26938   7
  10   7   1 2.51959 4.72366   1
  10   7   1 -3.3174 3.08989   5
  11  -7   1 28.5103 5.93142   1
  11  -7   1 26.5738 5.50204   8
  11  -7   1 39.8263 5.94157   5
 -11  -7  -1 28.5505 5.99365   6
 -11  -7  -1 25.9787 5.33519   3
  11   7   1 33.4584 6.15153   5
 -11   7  -1 36.3026 5.16914   7
  11   7   1 29.0648 7.01051   1
 -11   7  -1 29.2846 4.92705   4
  12  -7   1 14.1547 4.41422   5
  12  -7   1 17.8353 5.21042   1
 -12  -7  -1 11.1454 4.09079   3
  12  -7   1 7.15719 4.18505   8
 -12  -7  -1 10.9883 4.87580   6
  12   7   1 18.5729 4.60197   2
 -12   7  -1 8.79437 3.71287   4
  12   7   1 15.1203 6.86624   1
  12   7   1 10.4128 4.33547   5
 -12   7  -1 15.2085 4.04974   7
 -13  -7  -1 -6.5732 3.33695   6
  13  -7   1 10.9761 4.68099   8
 -13  -7  -1 1.73238 3.95140   3
  13  -7   1 5.95057 3.54122   5
  13  -7   1 -7.0286 3.40979   1
  13   7   1 -1.2819 3.87455   5
 -13   7  -1 7.77582 3.37174   7
  13   7   1 7.92392 5.24402   1
 -13   7  -1 7.45907 3.66301   4
  14  -7   1 4.99279 4.36338   8
  14  -7   1 -1.4608 4.36075   1
  14  -7   1 1.90605 3.55516   5
 -14  -7  -1 -2.0777 4.19428   3
 -14  -7  -1 5.29500 4.86052   6
 -14   7  -1 2.76681 3.39818   7
 -14   7  -1 -0.7367 3.73372   4
  14   7   1 -3.9523 3.95235   1
  14   7   1 1.44051 4.18794   5
  15  -7   1 16.0633 5.96134   8
 -15  -7  -1 15.4846 6.71468   6
  15  -7   1 14.3984 5.51401   5
  15   7   1 16.5000 6.21861   5
 -15   7  -1 9.34079 4.48941   7
  15  -8  -1 16.4739 7.24320   5
 -15  -8   1 20.6195 6.18339   6
  15  -8  -1 12.9608 5.64571   8
 -15   8   1 11.5826 4.65273   7
  15   8  -1 30.4780 6.81319   5
  14  -8  -1 16.4657 5.38822   8
 -14  -8   1 15.7723 5.69129   3
 -14  -8   1 19.4720 5.74765   6
  14  -8  -1 21.3283 5.56407   5
  14  -8  -1 14.0473 6.19000   1
 -14   8   1 8.47318 4.20406   7
  14   8  -1 5.81936 5.24948   5
 -14   8   1 12.7448 4.79656   4
  14   8  -1 2.46365 6.33106   1
 -13  -8   1 3.34350 4.06134   3
  13  -8  -1 -5.8797 3.76808   1
 -13  -8   1 4.01771 4.46649   6
  13  -8  -1 -0.9903 3.60719   5
  13  -8  -1 1.23063 3.56369   8
 -13   8   1 5.22798 3.41707   7
  13   8  -1 2.09155 4.15021   5
  13   8  -1 3.87564 4.88461   1
 -13   8   1 3.24534 3.18547   4
 -12  -8   1 35.8200 7.39539   2
 -12  -8   1 28.1651 5.58307   3
 -12  -8   1 34.2043 6.41108   6
  12  -8  -1 35.2042 6.40670   1
  12  -8  -1 38.7534 6.80772   8
  12  -8  -1 46.5599 6.47399   5
  12   8  -1 27.0808 7.53353   1
 -12   8   1 32.2825 5.58261   4
 -12   8   1 36.9087 5.64879   7
  12   8  -1 46.7172 7.32805   5
  11  -8  -1 15.4830 4.21883   8
 -11  -8   1 11.3908 4.23664   6
 -11  -8   1 5.94375 4.59784   2
 -11  -8   1 7.45649 3.36943   3
  11  -8  -1 6.97969 4.03754   1
  11  -8  -1 9.97406 3.88104   5
  11   8  -1 16.2390 4.51055   5
 -11   8   1 7.23187 3.11121   7
 -11   8   1 7.61974 3.19766   4
  11   8  -1 9.80180 5.70268   1
  10  -8  -1 44.4895 5.75157   5
 -10  -8   1 30.4358 5.84089   6
 -10  -8   1 28.8575 5.12375   3
 -10  -8   1 29.0056 6.13988   2
  10  -8  -1 36.3039 5.97956   1
  10  -8  -1 30.1149 5.54859   8
  10   8  -1 32.1198 5.71413   5
 -10   8   1 38.2772 5.21212   4
  10   8  -1 29.9571 6.99209   1
 -10   8   1 27.2683 4.71547   7
  -9  -8   1 2.66664 2.63600   3
   9  -8  -1 1.49117 2.67140   5
   9  -8  -1 -0.0693 2.55514   1
   9  -8  -1 0.10902 2.49475   8
  -9  -8   1 2.83407 3.64863   2
  -9  -8   1 1.28335 2.67812   6
  -9   8   1 0.03849 2.07255   7
  -9   8   1 0.55434 2.22034   4
   9   8  -1 3.28342 4.18357   1
   9   8  -1 8.78929 6.55642   8
   9   8  -1 4.38430 3.00505   5
  -8  -8   1 29.5423 5.17371   2
   8  -8  -1 28.0617 4.95941   8
  -8  -8   1 30.6450 4.61977   3
   8  -8  -1 27.8295 4.43044   5
   8  -8  -1 38.9275 5.57985   1
  -8  -8   1 20.6296 4.42585   6
  -8   8   1 24.3484 4.22025   4
   8   8  -1 13.0518 5.13413   1
   8   8  -1 25.4816 5.54211   8
  -8   8   1 27.5495 4.04769   7
   8   8  -1 24.1058 4.94218   5
  -7  -8   1 -0.5096 2.33327   6
   7  -8  -1 -1.7108 2.11294   2
   7  -8  -1 -5.3274 1.73298   8
   7  -8  -1 -3.1032 1.89295   1
   7  -8  -1 0.90818 2.28449   5
  -7  -8   1 0.11572 2.54009   2
  -7  -8   1 -0.0449 2.08708   3
   7   8  -1 -4.7334 1.94318   5
   7   8  -1 1.33152 3.53830   1
  -7   8   1 1.48572 1.97755   4
  -7   8   1 -0.1213 1.88348   7
   7   8  -1 -1.9867 2.86045   8
   6  -8  -1 1.84869 1.94066   2
  -6  -8   1 -0.1283 2.18759   2
  -6  -8   1 -1.5004 1.71798   3
  -6  -8   1 1.36825 2.22434   6
  -6  -8   1 2.54215 2.37021   5
   6  -8  -1 1.51386 2.16773   5
   6  -8  -1 2.41847 2.14208   8
   6  -8  -1 -0.1369 2.14520   1
   6   8  -1 2.39840 2.92937   8
   6   8  -1 -0.6614 3.08932   1
  -6   8   1 0.88178 2.04962   4
  -6   8   1 -3.1410 1.52522   7
   5  -8  -1 20.3199 3.25960   2
   5  -8  -1 22.2684 3.95516   5
   5  -8  -1 18.6269 3.72029   8
   5  -8  -1 23.6778 3.80458   1
  -5  -8   1 21.7155 3.33179   3
  -5  -8   1 20.6483 3.83117   5
  -5  -8   1 18.3365 3.68757   6
  -5  -8   1 26.9833 4.27954   2
  -5   8   1 23.4435 3.26488   7
   5   8  -1 14.1178 4.54846   1
   5   8  -1 26.9336 4.55194   8
  -5   8   1 18.5391 3.20346   4
   4  -8  -1 6.42839 2.22214   2
  -4  -8   1 3.11023 2.25749   2
  -4  -8   1 2.75431 2.05232   6
   4  -8  -1 6.74154 2.46914   5
   4  -8  -1 4.44965 2.71023   6
  -4  -8   1 2.53763 2.22164   5
   4  -8  -1 5.97162 2.67532   8
  -4  -8   1 4.50961 1.91107   3
   4  -8  -1 7.72658 2.41209   1
   4   8  -1 5.97888 2.89121   8
  -4   8   1 3.79864 1.77878   4
  -4   8   1 2.79274 1.92301   7
   4   8  -1 4.86725 3.63513   1
   3  -8  -1 93.7327 8.43329   5
  -3  -8   1 72.8647 7.78652   5
   3  -8  -1 73.7183 7.52928   1
  -3  -8   1 61.2221 7.45939   2
   3  -8  -1 76.0659 7.31199   6
  -3  -8   1 72.6578 6.88870   3
  -3  -8   1 77.9508 7.98693   6
   3  -8  -1 74.5555 7.78314   8
   3  -8  -1 74.3886 7.54705   2
  -3   8   1 94.6202 7.02538   7
   3   8  -1 62.3734 8.38174   1
  -3   8   1 82.9307 7.27558   4
   3   8  -1 75.2991 8.02340   8
  -2  -8   1 30.2959 4.35000   5
   2  -8  -1 26.8744 3.87717   1
   2  -8  -1 30.5118 4.46499   5
  -2  -8   1 36.4385 3.81254   3
  -2  -8   1 29.6328 4.32856   6
   2  -8  -1 37.9994 4.56949   2
  -2  -8   1 16.8507 3.78527   2
   2  -8  -1 35.1958 4.39675   6
   2  -8  -1 31.5400 3.55363   3
  -2   8   1 31.7321 3.76529   4
  -2   8   1 38.3374 3.84462   7
  -2   8   1 36.7095 4.71098   8
   2   8  -1 29.3830 5.13438   1
   2   8  -1 30.3169 3.52355   4
   2   8  -1 32.1612 4.57153   8
  -1  -8   1 9.85897 2.56094   6
   1  -8  -1 5.95752 2.18343   2
   1  -8  -1 4.14082 1.82290   3
  -1  -8   1 5.14126 1.84293   3
  -1  -8   1 5.02050 2.35740   5
   1  -8  -1 8.51629 2.52952   5
   1  -8  -1 8.47975 2.45231   6
  -1  -8   1 6.98351 2.31832   2
   1   8  -1 7.28813 1.90193   4
   1   8  -1 6.64036 2.33453   8
  -1   8   1 10.1750 2.62910   8
   1   8  -1 4.34075 3.03859   1
  -1   8   1 6.63460 1.84033   4
   0  -8   1 1.05556 1.78147   6
   0  -8   1 0.48005 1.55119   2
   0  -8  -1 0.70499 1.62085   2
   0  -8  -1 0.64625 1.67746   6
   0  -8  -1 1.64005 1.87476   5
   0  -8  -1 1.62509 1.52102   3
   0  -8   1 0.62926 1.73697   5
   0   8  -1 -0.3139 2.33272   1
   0   8  -1 -0.0620 1.45934   4
   0   8   1 -0.5544 2.43514   1
   0   8   1 1.67517 1.51201   4
   0   8  -1 0.19700 2.10412   8
   0   8   1 0.77461 2.07617   8
   1  -8   1 30.0554 4.78530   5
  -1  -8  -1 31.1299 4.06221   3
   1  -8   1 34.6548 4.54325   1
  -1  -8  -1 45.9812 5.35876   2
  -1  -8  -1 37.5639 5.01941   5
   1  -8   1 34.7977 4.33632   6
  -1  -8  -1 42.3587 5.15813   6
   1  -8   1 38.0970 4.59908   2
  -1   8  -1 33.3736 4.62808   8
   1   8   1 40.1891 3.89991   4
   1   8   1 23.8856 5.14586   1
   1   8   1 40.9286 5.01200   8
  -1   8  -1 36.3418 4.17222   4
   2  -8   1 19.2076 3.23415   2
  -2  -8  -1 28.0617 4.26205   6
  -2  -8  -1 21.8689 3.86187   2
  -2  -8  -1 16.1459 3.33424   5
   2  -8   1 18.3992 3.07019   6
   2  -8   1 17.5370 3.37834   1
   2  -8   1 20.3779 3.70495   5
  -2  -8  -1 19.5630 3.10783   3
  -2   8  -1 21.3421 3.57997   8
   2   8   1 20.3972 3.65046   8
   2   8   1 22.2937 4.70492   1
  -2   8  -1 18.3832 2.90944   4
  -3  -8  -1 102.486 7.87869   3
   3  -8   1 82.7068 8.65250   5
   3  -8   1 106.314 8.81129   2
   3  -8   1 83.8821 8.57111   1
   3  -8   1 96.3823 8.33884   6
  -3  -8  -1 75.6672 8.79085   6
  -3  -8  -1 72.4173 8.55600   5
  -3  -8  -1 93.5337 9.31441   2
   3   8   1 82.5702 9.91575   1
  -3   8  -1 97.2911 7.62505   7
  -3   8  -1 80.3058 8.05243   4
   3   8   1 105.486 9.20263   8
   4  -8   1 3.07887 2.07765   2
  -4  -8  -1 2.04940 2.32536   6
   4  -8   1 5.58682 2.49551   5
   4  -8   1 1.92933 2.09689   1
  -4  -8  -1 0.33932 1.92771   5
  -4  -8  -1 4.95740 2.77649   2
  -4  -8  -1 1.74946 2.02507   3
   4  -8   1 2.77792 2.27420   8
  -4   8  -1 3.20592 2.10179   7
   4   8   1 3.89227 3.03559   8
  -4   8  -1 1.58159 2.00877   4
   4   8   1 -0.4054 3.39820   1
   5  -8   1 27.6207 3.91657   2
  -5  -8  -1 22.2095 4.74111   2
  -5  -8  -1 23.3963 4.25577   6
  -5  -8  -1 30.1906 4.25598   3
   5  -8   1 32.5079 4.89862   1
   5  -8   1 24.5045 4.20863   5
   5  -8   1 22.6750 4.21252   8
  -5   8  -1 27.6304 3.99473   4
  -5   8  -1 33.9363 3.89404   7
   5   8   1 18.8624 4.51538   8
   5   8   1 25.3955 5.57416   1
   5   8   1 26.1587 4.83297   5
  -6  -8  -1 15.8173 3.63211   6
   6  -8   1 11.5635 2.74921   2
   6  -8   1 8.52712 3.19728   1
  -6  -8  -1 14.8228 4.06834   2
   6  -8   1 11.5964 3.16623   5
   6  -8   1 5.62968 2.74199   8
  -6  -8  -1 14.2818 3.07872   3
   6   8   1 13.1575 4.94433   1
  -6   8  -1 6.44330 2.56793   4
  -6   8  -1 14.3908 2.83925   7
   6   8   1 6.52264 3.02181   5
   6   8   1 2.36912 5.03489   8
   7  -8   1 16.9599 3.74753   8
  -7  -8  -1 12.3481 4.43561   2
   7  -8   1 16.2481 4.24988   1
   7  -8   1 15.8930 3.37912   2
   7  -8   1 14.8777 3.60953   5
  -7  -8  -1 9.20481 3.30768   6
  -7  -8  -1 14.4449 3.34168   3
   7   8   1 17.2383 5.51032   1
  -7   8  -1 9.81336 2.90084   4
   7   8   1 10.1946 3.56919   5
  -7   8  -1 10.5218 2.90701   7
  -8  -8  -1 111.224 10.4128   3
   8  -8   1 91.6898 10.2369   8
   8  -8   1 96.6665 10.0982   5
  -8  -8  -1 106.547 11.0990   6
   8  -8   1 97.4338 10.6491   1
  -8  -8  -1 119.205 11.2583   2
   8   8   1 91.6626 10.7760   5
  -8   8  -1 100.088 9.44336   7
  -8   8  -1 108.807 10.1149   4
   8   8   1 97.6745 11.9207   1
  -9  -8  -1 7.32812 4.45298   2
   9  -8   1 9.77682 3.85031   8
   9  -8   1 14.0508 3.81853   5
   9  -8   1 15.4171 4.91834   1
  -9  -8  -1 16.9305 3.98852   3
  -9  -8  -1 3.99378 3.48816   6
   9   8   1 16.3143 4.52604   5
  -9   8  -1 7.51570 3.12009   4
  -9   8  -1 12.6034 3.24560   7
   9   8   1 11.4101 5.71187   1
  10  -8   1 81.9203 9.64312   1
 -10  -8  -1 55.0229 8.16737   6
  10  -8   1 68.9862 8.15637   5
 -10  -8  -1 83.7449 9.63659   2
  10  -8   1 68.2144 8.31897   8
 -10  -8  -1 61.6763 7.77816   3
 -10   8  -1 66.0388 7.93950   4
 -10   8  -1 74.7463 7.81959   7
  10   8   1 58.2591 9.66236   1
  10   8   1 62.1253 8.76454   5
  11  -8   1 2.94912 3.63938   1
 -11  -8  -1 -2.0533 3.01656   3
  11  -8   1 0.68002 3.15053   5
  11  -8   1 -1.2131 3.34231   8
 -11  -8  -1 0.01847 3.73390   6
 -11   8  -1 -1.6948 3.04913   7
  11   8   1 -2.3538 4.42606   1
  11   8   1 -2.0704 3.53266   5
 -11   8  -1 2.07430 2.84425   4
  12  -8   1 22.4713 5.58113   8
  12  -8   1 32.5545 5.45268   5
 -12  -8  -1 24.0072 6.30371   6
  12  -8   1 25.7886 5.96191   1
 -12  -8  -1 25.8149 5.74541   3
  12   8   1 22.4121 5.92831   5
 -12   8  -1 18.6373 4.59697   7
  12   8   1 14.8723 5.11298   2
  12   8   1 19.6345 7.02376   1
 -12   8  -1 15.0007 4.34809   4
 -13  -8  -1 -3.8570 3.44570   3
 -13  -8  -1 1.52483 5.08027   6
  13  -8   1 6.94970 4.65111   8
  13  -8   1 5.21325 4.30606   1
  13  -8   1 -0.2109 3.18850   5
  13   8   1 3.53706 5.55312   1
 -13   8  -1 0.18879 3.50795   4
 -13   8  -1 -1.1910 3.24587   7
  13   8   1 2.37335 4.39142   5
 -14  -8  -1 8.92070 6.13260   6
  14  -8   1 24.3062 5.73199   5
  14  -8   1 8.27931 5.27913   8
 -14  -8  -1 7.85263 7.61426   3
  14   8   1 8.26774 4.70420   5
  14   8   1 10.0255 8.47447   1
 -14   8  -1 15.3903 4.55235   7
  14  -9  -1 13.6742 5.42176   8
 -14  -9   1 9.01902 7.10734   3
 -14  -9   1 10.1642 5.19344   6
  14  -9  -1 -3.8988 4.83206   5
  14   9  -1 9.68131 5.63173   5
 -14   9   1 4.17929 4.12200   7
 -13  -9   1 4.09961 4.47451   6
  13  -9  -1 -0.7573 4.04335   1
  13  -9  -1 4.14070 4.27785   8
  13  -9  -1 -0.9310 4.14195   5
 -13  -9   1 3.25331 4.28227   3
 -13   9   1 -1.1476 3.10914   4
  13   9  -1 1.97112 4.60144   5
  13   9  -1 -1.2288 5.84044   1
 -13   9   1 5.99416 3.51875   7
 -12  -9   1 2.30283 3.57826   6
 -12  -9   1 4.12781 3.77608   3
  12  -9  -1 -2.6848 3.32119   5
  12  -9  -1 2.69155 3.83278   1
  12  -9  -1 4.16743 4.10658   8
 -12  -9   1 2.14491 5.29684   2
  12   9  -1 -2.3347 4.62103   1
 -12   9   1 5.66641 3.44646   4
 -12   9   1 0.99891 3.04424   7
  12   9  -1 -3.5361 4.10313   5
 -11  -9   1 15.6298 4.96374   6
  11  -9  -1 13.6489 4.96953   1
 -11  -9   1 13.0788 4.21853   3
 -11  -9   1 19.5132 5.84469   2
  11  -9  -1 16.4272 4.91577   8
  11  -9  -1 20.9589 4.80544   5
 -11   9   1 17.7488 4.33073   4
  11   9  -1 21.6875 5.57032   5
  11   9  -1 16.1476 6.15040   1
 -11   9   1 13.9813 4.13791   7
  10  -9  -1 4.26916 3.84019   1
  10  -9  -1 1.91149 2.82271   5
 -10  -9   1 -2.2115 2.45586   3
 -10  -9   1 7.59112 4.10344   6
  10  -9  -1 4.46346 3.20819   8
 -10  -9   1 1.17204 3.97764   2
  10   9  -1 -1.1966 2.91807   5
 -10   9   1 3.10608 2.87514   4
 -10   9   1 0.79661 2.75597   7
  10   9  -1 -1.5980 4.85975   1
  -9  -9   1 96.9037 9.10830   3
  -9  -9   1 87.7332 9.73681   6
  -9  -9   1 69.9764 9.15092   2
   9  -9  -1 90.1222 9.62672   8
   9  -9  -1 86.5740 9.19980   5
   9  -9  -1 68.0999 8.76525   1
  -9   9   1 74.1197 7.85447   7
  -9   9   1 67.5182 8.19214   4
   9   9  -1 56.7606 8.63558   5
   9   9  -1 73.8013 10.5213   1
   8  -9  -1 7.29287 3.42189   8
  -8  -9   1 10.5622 4.35347   2
  -8  -9   1 9.80066 3.25520   3
   8  -9  -1 15.2182 4.12487   1
   8  -9  -1 18.2642 4.13283   5
  -8  -9   1 6.06433 3.40925   6
  -8   9   1 11.0167 3.05161   7
  -8   9   1 15.4655 3.74772   4
   8   9  -1 6.40082 3.52312   5
   8   9  -1 11.8423 5.18718   1
   8   9  -1 14.0159 5.77595   8
  -7  -9   1 109.386 10.6513   6
   7  -9  -1 103.716 10.3263   8
   7  -9  -1 96.2347 9.52633   2
  -7  -9   1 103.283 9.54286   3
  -7  -9   1 102.686 10.6126   2
   7  -9  -1 104.816 10.3296   5
   7  -9  -1 88.4637 9.75188   1
  -7   9   1 95.4347 8.85304   7
  -7   9   1 79.1983 8.87751   4
   7   9  -1 103.039 10.4798   8
   7   9  -1 80.4688 10.0123   5
   7   9  -1 92.7510 11.9383   1
   6  -9  -1 19.3215 3.94394   5
  -6  -9   1 17.6079 4.31577   2
   6  -9  -1 14.2369 3.70623   8
   6  -9  -1 19.6484 3.66299   2
   6  -9  -1 18.6010 3.85170   1
  -6  -9   1 15.0491 4.00641   5
  -6  -9   1 19.0867 3.69651   3
  -6  -9   1 20.4922 4.25084   6
   6   9  -1 15.3208 5.01811   1
  -6   9   1 17.1639 3.40116   4
   6   9  -1 18.7532 4.44794   8
  -6   9   1 12.6525 3.37565   7
   5  -9  -1 179.146 15.5366   5
   5  -9  -1 192.324 15.4268   8
   5  -9  -1 183.341 15.3766   1
  -5  -9   1 206.329 16.0536   2
  -5  -9   1 206.064 15.9812   6
   5  -9  -1 214.511 15.3932   2
  -5  -9   1 208.206 15.1126   3
  -5  -9   1 175.021 15.5276   5
  -5   9   1 205.823 14.8349   7
   5   9  -1 140.471 16.9747   1
   5   9  -1 202.066 15.9262   8
  -5   9   1 176.609 15.0212   4
   4  -9  -1 1.80999 1.96647   2
  -4  -9   1 -2.2721 1.69530   5
  -4  -9   1 3.14183 2.62533   2
  -4  -9   1 3.93740 2.42870   6
   4  -9  -1 1.91899 2.24193   8
   4  -9  -1 5.56128 2.72744   5
   4  -9  -1 -4.4462 1.40422   1
  -4  -9   1 2.30756 2.13572   3
   4   9  -1 2.25991 3.98517   1
   4   9  -1 -3.2265 2.40385   8
  -4   9   1 0.35062 2.07286   4
  -3  -9   1 108.617 10.3636   5
  -3  -9   1 94.7834 9.65847   6
  -3  -9   1 93.8058 10.1479   2
   3  -9  -1 86.5190 9.53877   5
   3  -9  -1 108.814 9.60519   6
   3  -9  -1 110.804 9.82489   2
   3  -9  -1 104.097 9.67021   1
  -3  -9   1 114.960 9.19316   3
  -3   9   1 101.026 9.02044   4
  -3   9   1 80.4110 9.22528   8
   3   9  -1 115.887 10.5149   8
   3   9  -1 86.5336 10.5304   1
   2  -9  -1 1.43921 2.16087   5
   2  -9  -1 1.45529 1.80217   1
  -2  -9   1 4.15300 2.19706   6
   2  -9  -1 3.92791 2.28943   2
  -2  -9   1 -0.1776 2.00187   2
   2  -9  -1 3.07409 2.29016   6
  -2  -9   1 2.86819 2.23090   5
  -2   9   1 3.39673 2.34168   8
  -2   9   1 3.29928 1.97647   4
   2   9  -1 2.26009 2.52014   8
   2   9  -1 3.19203 3.67038   1
  -1  -9   1 193.626 14.3110   5
  -1  -9   1 183.305 13.9860   6
  -1  -9   1 161.484 13.8937   2
   1  -9  -1 170.092 14.0848   5
   1  -9  -1 153.981 13.9507   2
   1  -9  -1 177.576 13.9334   6
  -1   9   1 169.973 13.9462   8
   1   9  -1 160.905 15.6932   1
  -1   9   1 177.860 13.1990   4
  -1   9   1 186.194 16.1372   1
   1   9  -1 178.850 13.1891   4
   1   9  -1 143.178 14.5122   8
   0  -9   1 77.5303 8.58689   2
   0  -9   1 90.0021 8.59104   6
   0  -9  -1 97.3165 9.09184   6
   0  -9  -1 107.272 8.34681   3
   0  -9   1 95.2210 9.27883   5
   0  -9  -1 76.9187 8.70627   2
   0  -9  -1 104.070 9.58250   5
   0   9   1 80.5995 9.48222   1
   0   9   1 86.4527 7.74026   4
   0   9   1 92.5271 8.95790   8
   0   9  -1 91.8559 10.0252   1
   0   9  -1 72.6283 8.51411   8
   0   9  -1 78.2835 7.65254   4
  -1  -9  -1 88.4633 9.44065   5
  -1  -9  -1 80.3518 9.09523   6
   1  -9   1 82.6283 9.16026   5
   1  -9   1 108.002 9.20973   6
  -1  -9  -1 89.2983 9.48942   2
  -1  -9  -1 97.3733 8.48000   3
   1  -9   1 103.670 9.45990   2
  -1   9  -1 102.826 8.13783   4
   1   9   1 94.7144 9.25693   8
   1   9   1 74.5583 9.71053   1
  -1   9  -1 98.6509 9.70788   8
  -2  -9  -1 18.2826 3.83397   2
  -2  -9  -1 11.2325 3.20461   6
   2  -9   1 15.6207 3.43142   6
   2  -9   1 15.4880 3.53670   5
  -2  -9  -1 20.6408 3.25214   3
   2  -9   1 24.8957 3.77783   2
  -2  -9  -1 11.2060 3.25111   5
   2  -9   1 16.3937 3.16353   1
  -2   9  -1 17.8684 3.24971   4
   2   9   1 15.3747 4.45099   1
   2   9   1 9.98573 3.24926   8
  -2   9  -1 13.2303 3.43087   8
  -3  -9  -1 241.612 18.5978   5
   3  -9   1 243.327 18.2455   2
  -3  -9  -1 264.803 18.0737   3
   3  -9   1 267.474 18.4889   1
   3  -9   1 222.701 18.3845   5
  -3  -9  -1 217.587 18.6222   2
  -3  -9  -1 218.892 18.4637   6
  -3   9  -1 235.208 17.9003   4
   3   9   1 210.001 20.4410   1
   3   9   1 224.291 18.2607   8
  -3   9  -1 219.770 18.3530   8
   4  -9   1 19.7398 3.46759   2
  -4  -9  -1 4.12557 2.85379   5
   4  -9   1 14.7457 3.61220   5
   4  -9   1 9.78364 3.05426   1
  -4  -9  -1 12.3723 3.78165   2
  -4  -9  -1 12.5336 3.63338   6
  -4  -9  -1 11.0368 3.01363   3
   4   9   1 11.2970 4.13384   8
  -4   9  -1 15.6160 3.85226   8
  -4   9  -1 17.7766 3.40193   4
   4   9   1 9.11026 4.58354   1
   5  -9   1 122.224 11.9678   1
   5  -9   1 147.971 10.9886   2
   5  -9   1 108.482 11.6814   5
  -5  -9  -1 137.412 12.6318   6
  -5  -9  -1 111.608 12.4018   2
  -5  -9  -1 150.357 11.2206   3
   5  -9   1 145.272 12.5822   8
   5   9   1 127.239 12.2354   8
  -5   9  -1 124.871 10.7362   4
   5   9   1 94.2677 12.7231   1
  -6  -9  -1 49.3248 6.75638   6
  -6  -9  -1 42.1927 6.95067   2
   6  -9   1 49.2751 6.70657   1
   6  -9   1 59.6272 6.36483   2
   6  -9   1 59.7277 7.03602   8
   6  -9   1 49.4360 6.64634   5
  -6  -9  -1 52.7625 6.21660   3
   6   9   1 55.2303 7.45817   5
   6   9   1 44.2966 7.77449   1
  -6   9  -1 48.0524 5.89068   7
  -6   9  -1 50.3981 6.05870   4
   7  -9   1 13.2397 3.62858   8
  -7  -9  -1 9.95504 4.39103   2
  -7  -9  -1 20.5255 4.17658   3
   7  -9   1 19.0415 4.49516   2
   7  -9   1 17.3187 3.91615   5
   7  -9   1 11.3670 3.86428   1
  -7  -9  -1 11.5873 3.94153   6
  -7   9  -1 17.1017 3.78410   4
  -7   9  -1 19.0649 3.78442   7
   7   9   1 7.70248 3.87923   5
   7   9   1 12.6845 5.80548   1
  -8  -9  -1 3.95804 3.08220   3
  -8  -9  -1 2.63355 3.13373   6
   8  -9   1 2.19910 3.33160   8
  -8  -9  -1 2.90348 3.61937   2
   8  -9   1 6.68211 3.16060   5
   8  -9   1 0.76604 3.48518   1
   8   9   1 3.47469 4.76506   1
  -8   9  -1 3.26740 2.92681   4
  -8   9  -1 2.28362 2.68714   7
   8   9   1 1.11912 3.12038   5
  -9  -9  -1 2.84673 4.29692   2
   9  -9   1 21.0470 4.54797   5
  -9  -9  -1 10.9608 4.16449   6
   9  -9   1 17.7969 4.99113   1
   9  -9   1 7.79429 3.84091   8
  -9  -9  -1 14.3138 4.12370   3
  -9   9  -1 17.2000 3.95524   7
   9   9   1 15.8238 6.55708   1
  -9   9  -1 14.7187 3.81357   4
   9   9   1 22.3865 4.89830   5
  10  -9   1 5.46881 3.62850   5
 -10  -9  -1 -1.4059 3.49724   6
 -10  -9  -1 -5.1235 4.32834   2
 -10  -9  -1 -3.3157 3.17199   3
  10  -9   1 -2.1699 3.15372   8
  10  -9   1 -0.5088 3.13443   1
  10   9   1 0.18966 4.66761   1
 -10   9  -1 4.47594 3.27957   7
  10   9   1 0.35140 3.42907   5
 -10   9  -1 0.78761 2.91469   4
 -11  -9  -1 0.94755 3.86792   3
 -11  -9  -1 6.45106 4.75548   6
 -11  -9  -1 3.88855 5.15498   2
  11  -9   1 -2.6842 3.44731   1
  11  -9   1 4.13502 3.87328   8
  11  -9   1 2.24859 3.68433   5
  11   9   1 2.94790 5.20876   1
  11   9   1 5.16709 4.25749   5
 -11   9  -1 -1.7912 3.04339   7
 -11   9  -1 -4.9756 2.15910   4
 -12  -9  -1 -3.1711 3.94810   6
  12  -9   1 0.59792 4.75065   1
  12  -9   1 1.88931 3.95106   5
 -12  -9  -1 6.91321 4.90317   3
  12  -9   1 2.93329 3.68001   8
  12   9   1 4.02087 5.07258   1
  12   9   1 -0.2399 4.18919   5
  12   9   1 10.0924 4.90448   2
 -12   9  -1 2.14711 3.16527   7
 -12   9  -1 -1.4608 3.19748   4
 -13  -9  -1 -3.1798 6.04512   3
 -13  -9  -1 2.25376 4.31358   6
  13  -9   1 0.83003 4.26290   5
  13  -9   1 -2.7682 3.67367   8
  13   9   1 2.52548 4.24476   5
  13   9   1 -8.9760 7.23411   1
 -13   9  -1 0.53977 8.61417   4
 -13   9  -1 1.22491 3.60996   7
  13 -10  -1 0.50256 3.97268   8
 -13 -10   1 0.43895 4.66496   6
 -13 -10   1 -13.890 6.00683   3
  13 -10  -1 -1.0934 4.51415   5
 -13  10   1 3.60476 3.99618   7
  13  10  -1 -0.9225 4.69595   5
 -12 -10   1 7.47461 5.40328   3
  12 -10  -1 4.64084 4.53383   5
  12 -10  -1 4.78794 4.66591   1
  12 -10  -1 9.01257 4.51803   8
 -12 -10   1 11.3051 5.59364   2
 -12 -10   1 2.05961 4.53422   6
  12  10  -1 -1.3718 5.66878   1
 -12  10   1 7.12420 3.81261   7
 -12  10   1 0.60147 3.51913   4
  12  10  -1 8.98434 4.77888   5
  11 -10  -1 3.53829 3.93329   8
 -11 -10   1 -2.5108 3.83925   3
 -11 -10   1 0.16350 3.43930   6
 -11 -10   1 2.17610 4.49459   2
  11 -10  -1 2.97247 4.03021   5
  11 -10  -1 -0.6487 3.92481   1
  11  10  -1 2.09388 3.76997   5
 -11  10   1 -1.6179 2.86968   4
  11  10  -1 -2.6146 4.39945   1
 -11  10   1 -3.1462 3.26491   7
  10 -10  -1 13.6370 4.61003   8
  10 -10  -1 16.4911 4.75028   5
 -10 -10   1 12.0198 4.59736   6
  10 -10  -1 18.8456 5.00018   1
 -10 -10   1 10.7199 4.36203   3
 -10 -10   1 4.66946 5.19020   2
  10  10  -1 13.3199 4.94071   5
  10  10  -1 8.27013 5.48349   1
 -10  10   1 12.4155 4.27366   7
 -10  10   1 8.97676 3.51613   4
  -9 -10   1 7.49222 4.44756   2
  -9 -10   1 11.0255 3.93663   3
   9 -10  -1 4.93326 3.84764   5
  -9 -10   1 3.69148 3.52518   6
   9 -10  -1 9.72971 4.28281   1
   9 -10  -1 13.7742 4.40455   8
  -9  10   1 5.85185 3.81255   7
   9  10  -1 8.86187 4.55904   5
   9  10  -1 2.22038 4.85035   1
  -9  10   1 4.07461 3.07272   4
  -8 -10   1 51.3969 6.75411   3
  -8 -10   1 55.1949 7.59261   6
   8 -10  -1 58.4168 7.32855   1
  -8 -10   1 48.2406 7.70757   2
   8 -10  -1 50.2484 7.24471   8
   8 -10  -1 52.1905 7.31582   5
   8  10  -1 62.2351 8.11558   5
  -8  10   1 48.4674 6.85292   7
  -8  10   1 43.0746 6.28033   4
   8  10  -1 35.1894 8.02553   1
   7 -10  -1 18.4274 4.32077   5
  -7 -10   1 11.6369 4.14698   3
  -7 -10   1 16.7818 4.35417   6
   7 -10  -1 15.9927 4.25802   8
   7 -10  -1 18.9186 4.12394   1
  -7 -10   1 13.5516 4.51951   2
   7  10  -1 10.9507 4.17586   5
  -7  10   1 10.9630 3.44796   4
   7  10  -1 25.1695 6.21560   8
   7  10  -1 12.8476 5.97568   1
  -6 -10   1 -0.4040 3.52570   3
  -6 -10   1 1.44515 3.41918   5
   6 -10  -1 -0.2711 2.85898   2
   6 -10  -1 -0.4043 2.62005   5
   6 -10  -1 -2.0611 2.33587   8
   6 -10  -1 -1.4747 2.15527   1
  -6 -10   1 2.61726 3.79178   2
  -6 -10   1 0.40124 3.00868   6
   6  10  -1 4.98794 3.83038   8
   6  10  -1 -1.7221 3.92138   1
  -6  10   1 0.82990 2.64884   4
  -5 -10   1 11.6647 3.85712   6
   5 -10  -1 14.5475 3.82245   8
   5 -10  -1 13.6224 3.46499   2
  -5 -10   1 16.0806 4.33512   2
  -5 -10   1 11.0582 3.84621   5
   5 -10  -1 15.9974 3.73737   1
   5 -10  -1 11.0817 3.69199   5
   5  10  -1 6.33127 3.71522   8
   5  10  -1 8.19084 4.88665   1
  -5  10   1 14.6356 3.61085   4
  -4 -10   1 7.04461 3.05995   5
   4 -10  -1 4.91200 2.52202   1
  -4 -10   1 5.48037 2.86960   6
   4 -10  -1 6.63133 3.11480   5
   4 -10  -1 7.50506 2.88454   2
  -4 -10   1 1.99789 3.05754   2
  -4  10   1 6.93580 3.14515   8
   4  10  -1 3.62129 3.20579   8
  -4  10   1 8.65890 2.95445   4
   4  10  -1 6.17254 4.42176   1
  -3 -10   1 2.46553 2.77912   2
   3 -10  -1 4.39031 2.69989   5
   3 -10  -1 1.66987 2.49042   2
   3 -10  -1 1.08270 2.10193   1
  -3 -10   1 1.39029 2.51450   5
  -3 -10   1 4.70223 2.99204   6
  -3  10   1 2.07021 2.32309   4
   3  10  -1 0.90281 4.23259   1
   3  10  -1 -0.7510 2.72278   8
  -3  10   1 1.28203 2.73568   8
   2 -10  -1 3.26383 2.83763   6
  -2 -10   1 0.69984 2.45797   6
   2 -10  -1 2.57848 2.62476   2
  -2 -10   1 0.57935 2.29573   2
  -2 -10   1 1.61827 2.26845   5
   2 -10  -1 0.60164 2.38471   5
  -2  10   1 -0.2052 2.15537   4
   2  10  -1 0.30516 3.51018   1
   2  10  -1 -0.9213 2.44329   8
  -2  10   1 2.05778 2.69857   8
   1 -10  -1 1.66481 2.73151   2
  -1 -10   1 -0.3534 2.18500   2
  -1 -10   1 1.25961 2.30466   6
  -1 -10   1 2.09213 2.43344   5
   1 -10  -1 4.80993 2.92364   6
   1 -10  -1 -0.4924 2.27076   5
   1  10  -1 4.95716 2.85992   8
  -1  10   1 2.09295 4.09629   1
   1  10  -1 6.55588 4.40386   1
  -1  10   1 2.31495 2.67502   4
  -1  10   1 1.15959 2.79419   8
   0 -10  -1 -0.0011 2.24510   5
   0 -10   1 -1.1981 2.34025   2
   0 -10   1 -4.7013 1.72368   6
   0 -10   1 0.75898 2.61834   5
   0 -10  -1 -1.6481 2.33265   6
   0 -10  -1 -1.1210 2.13818   2
   0  10  -1 -0.4645 2.58905   4
   0  10   1 0.89218 3.40973   1
   0  10  -1 0.76019 3.47428   1
   0  10   1 2.22161 2.57054   8
   0  10  -1 3.69089 2.71029   8
   1 -10   1 11.1777 3.32076   5
  -1 -10  -1 1.49930 2.70761   2
   1 -10   1 1.11547 2.74847   6
   1 -10   1 9.12552 3.20371   2
  -1 -10  -1 8.47009 3.23218   6
  -1 -10  -1 9.22175 3.24979   5
  -1  10  -1 6.05304 3.36049   8
   1  10   1 -2.1619 3.82575   1
   1  10   1 0.67217 2.80275   8
  -1  10  -1 2.97725 3.61612   1
  -1  10  -1 5.37213 2.61440   4
   2 -10   1 21.0582 4.11038   2
   2 -10   1 11.8374 3.68520   5
   2 -10   1 15.0398 3.30495   1
  -2 -10  -1 9.86920 3.61957   6
  -2 -10  -1 20.7090 4.34006   5
  -2 -10  -1 15.0679 3.92799   2
   2  10   1 20.4378 4.28034   8
  -2  10  -1 19.3836 4.48557   8
  -2  10  -1 10.3828 3.15646   4
   2  10   1 26.1755 6.07890   1
   3 -10   1 22.3543 4.08246   1
  -3 -10  -1 30.6663 4.81622   3
  -3 -10  -1 19.1774 4.62075   6
   3 -10   1 14.6478 4.05485   5
  -3 -10  -1 21.4810 4.49309   5
  -3 -10  -1 21.7127 4.62004   2
   3 -10   1 30.8922 4.84326   2
   3  10   1 24.6792 5.00334   8
   3  10   1 29.1774 6.52302   1
  -3  10  -1 22.2502 4.70992   8
  -3  10  -1 23.0724 4.11138   4
  -4 -10  -1 -3.2818 2.62127   5
  -4 -10  -1 3.28317 2.98366   3
   4 -10   1 6.39382 3.31539   5
   4 -10   1 3.03064 2.71839   2
   4 -10   1 1.68961 2.60627   1
  -4 -10  -1 5.93832 3.15425   6
  -4 -10  -1 3.75811 3.41760   2
  -4  10  -1 6.25445 2.92012   4
   4  10   1 1.46100 4.52638   1
   4  10   1 4.73633 4.45520   8
  -4  10  -1 0.24096 2.47939   8
   5 -10   1 1.21809 2.74912   2
   5 -10   1 0.26429 2.64190   5
  -5 -10  -1 2.35079 3.33166   6
   5 -10   1 1.95470 2.70359   1
  -5 -10  -1 3.47258 3.45125   2
  -5 -10  -1 0.47600 2.67623   3
   5  10   1 -2.5047 3.99357   1
  -5  10  -1 1.36500 2.55813   4
  -5  10  -1 1.21946 3.02669   8
   6 -10   1 0.51036 3.14759   2
   6 -10   1 2.85127 2.89137   5
  -6 -10  -1 0.86101 2.95766   6
  -6 -10  -1 0.09560 2.94148   3
   6 -10   1 3.14774 2.92848   1
  -6 -10  -1 3.66808 3.74183   2
   6  10   1 2.27635 5.08436   1
  -6  10  -1 0.37715 2.33002   4
   6  10   1 -1.2521 2.80034   5
   7 -10   1 18.4333 4.56271   5
  -7 -10  -1 15.5781 5.04231   2
   7 -10   1 15.7297 4.21951   8
  -7 -10  -1 13.7676 4.04802   3
  -7 -10  -1 6.64284 4.13361   6
   7 -10   1 13.1259 3.96125   1
  -7  10  -1 8.34769 3.40403   4
   7  10   1 0.58257 3.21861   5
   7  10   1 13.1093 5.63296   1
  -8 -10  -1 -0.2777 3.92287   2
  -8 -10  -1 1.42845 3.39271   3
  -8 -10  -1 5.19074 4.22263   6
   8 -10   1 4.01541 3.38911   8
   8 -10   1 6.50719 4.00253   5
   8 -10   1 4.58103 3.83150   1
   8  10   1 3.19666 3.64199   5
   8  10   1 5.02968 5.76738   1
  -8  10  -1 3.68814 3.07286   4
  -9 -10  -1 4.67522 4.30361   2
  -9 -10  -1 4.25968 3.76693   3
   9 -10   1 0.78140 3.55712   1
   9 -10   1 0.91332 3.72184   5
   9 -10   1 1.34873 3.62285   8
  -9 -10  -1 1.11085 3.93360   6
   9  10   1 1.84688 3.37556   5
   9  10   1 1.49861 5.39029   1
  -9  10  -1 4.40975 3.13993   4
 -10 -10  -1 10.0268 5.31197   2
  10 -10   1 9.76959 4.13226   8
 -10 -10  -1 7.44920 4.63827   3
  10 -10   1 11.2956 4.62680   5
  10 -10   1 9.93491 4.71143   1
 -10 -10  -1 2.02691 4.64670   6
  10  10   1 11.8794 4.68483   5
  10  10   1 10.4798 6.19275   1
 -10  10  -1 15.4114 4.22184   4
 -10  10  -1 10.9803 4.81585   7
  11 -10   1 -1.7969 3.64898   5
 -11 -10  -1 4.63768 4.99965   2
  11 -10   1 -0.2109 4.63774   1
  11 -10   1 2.59323 3.85873   8
 -11 -10  -1 -0.5499 4.58177   6
 -11 -10  -1 0.01016 3.99400   3
  11  10   1 -10.777 4.61613   1
  11  10   1 -1.6144 4.32834   5
 -11  10  -1 0.83760 4.09940   7
 -11  10  -1 4.17925 3.59520   4
 -12 -10  -1 -9.8865 5.85451   3
 -12 -10  -1 4.31183 4.60357   6
  12 -10   1 4.78117 4.30301   8
  12 -10   1 5.11018 4.53022   5
  12  10   1 4.43926 5.28698   5
 -12  10  -1 4.98625 4.13115   7
  12  10   1 -1.8589 7.35593   1
 -12 -11   1 -18.774 7.44236   3
  12 -11  -1 3.61947 3.89230   8
  12 -11  -1 -0.5981 4.72821   5
 -12 -11   1 5.03399 6.89126   2
 -12 -11   1 -1.1966 3.95517   6
  12  11  -1 1.59428 4.63173   5
  11 -11  -1 16.7097 5.80107   5
 -11 -11   1 20.6712 6.19482   6
 -11 -11   1 20.3618 7.78127   3
 -11 -11   1 10.2464 6.28708   2
  11 -11  -1 16.2677 5.37521   8
  11 -11  -1 19.1586 6.95208   1
  11  11  -1 3.18998 7.75226   1
 -11  11   1 21.6516 5.56238   4
  11  11  -1 12.4524 5.77724   5
 -10 -11   1 8.29089 10.4222   3
  10 -11  -1 9.64947 4.78730   1
 -10 -11   1 8.45663 5.03407   6
 -10 -11   1 -0.7161 5.06813   2
  10 -11  -1 3.57759 3.95186   5
  10 -11  -1 4.23927 3.80676   8
  10  11  -1 0.64574 5.63418   1
 -10  11   1 -1.1201 3.16999   4
  10  11  -1 5.21467 4.88866   5
   9 -11  -1 41.4092 6.88085   1
   9 -11  -1 35.2788 6.17000   8
   9 -11  -1 27.5643 5.62678   5
  -9 -11   1 25.4129 5.84253   6
  -9 -11   1 29.3448 6.73302   2
  -9  11   1 19.4264 4.86113   4
   9  11  -1 25.7407 6.34087   5
   9  11  -1 28.6501 7.51580   1
  -8 -11   1 5.50178 4.24293   2
  -8 -11   1 4.53238 3.54454   6
   8 -11  -1 7.07093 3.63759   8
   8 -11  -1 7.10808 4.05114   1
   8 -11  -1 4.38272 3.87718   5
   8  11  -1 1.37606 3.76489   5
  -8  11   1 4.34527 3.42026   4
   8  11  -1 2.27281 5.17625   1
   7 -11  -1 7.20978 3.70198   5
   7 -11  -1 4.14256 3.31607   8
  -7 -11   1 2.78015 3.42323   6
  -7 -11   1 5.08818 4.42259   2
   7 -11  -1 5.73950 3.64151   1
   7  11  -1 5.33197 4.34961   5
   7  11  -1 2.56157 4.71379   1
  -7  11   1 6.79146 3.70916   4
   6 -11  -1 8.82202 4.19028   5
  -6 -11   1 6.23697 3.60911   6
   6 -11  -1 12.3436 3.50565   1
  -6 -11   1 5.90723 3.86570   2
  -6 -11   1 7.45241 3.91437   5
   6 -11  -1 4.90682 4.86385   2
   6  11  -1 13.3365 5.94210   1
   6  11  -1 5.54848 5.05061   8
  -6  11   1 6.48301 3.20430   4
  -5 -11   1 84.0113 9.95647   6
  -5 -11   1 90.9083 10.1843   5
   5 -11  -1 93.4972 9.91887   2
   5 -11  -1 95.8616 9.73526   1
   5 -11  -1 105.098 10.4675   5
  -5 -11   1 89.0397 10.4517   2
   5  11  -1 80.3348 10.0069   8
  -5  11   1 94.0450 9.33885   4
   5  11  -1 93.1628 12.0828   1
  -5  11   1 81.9778 9.68217   8
  -4 -11   1 9.74313 3.97899   2
  -4 -11   1 6.22993 3.45515   5
   4 -11  -1 3.49018 3.02972   2
  -4 -11   1 5.30164 3.27652   6
   4 -11  -1 10.6555 3.90713   5
   4 -11  -1 13.8949 3.51900   1
   4  11  -1 -0.8557 3.65547   8
  -4  11   1 6.65450 3.22597   4
   4  11  -1 5.83169 5.40120   1
  -4  11   1 4.18056 3.46074   8
  -3 -11   1 153.783 14.3481   6
   3 -11  -1 147.643 14.1116   5
  -3 -11   1 168.532 14.9344   2
  -3 -11   1 142.418 14.0777   5
   3 -11  -1 153.808 14.1937   2
  -3  11   1 158.316 12.6627   4
   3  11  -1 144.378 14.1859   8
  -3  11   1 135.109 13.6416   8
   3  11  -1 137.517 15.2040   1
  -2 -11   1 -2.6451 2.60640   6
  -2 -11   1 1.67627 3.03547   2
   2 -11  -1 3.76265 3.34938   5
   2 -11  -1 1.93659 2.64939   2
  -2 -11   1 -1.8818 2.46428   5
   2 -11  -1 2.71915 4.14240   6
   2  11  -1 3.77370 4.27841   1
   2  11  -1 4.52352 3.53884   8
  -2  11   1 -0.0246 3.33564   8
  -2  11   1 4.44425 4.30715   1
  -1 -11   1 101.963 9.31246   6
  -1 -11   1 66.3276 8.42122   2
   1 -11  -1 86.5556 9.25508   2
   1 -11  -1 68.7753 8.40916   6
   1 -11  -1 83.5836 9.26063   5
  -1 -11   1 67.2569 8.58166   5
   1  11  -1 73.1110 8.77647   8
  -1  11   1 68.7673 8.38420   8
  -1  11   1 88.6044 10.7405   1
   1  11  -1 73.1057 10.0487   1
   0 -11   1 1.35161 2.76118   6
   0 -11  -1 1.02408 2.75289   2
   0 -11   1 3.66729 2.87991   5
   0 -11  -1 -2.6207 2.60273   5
   0 -11   1 3.21517 2.78071   2
   0 -11  -1 -0.6533 2.60918   6
   0  11   1 0.63227 3.08256   8
   0  11   1 -1.4186 3.92339   1
   0  11  -1 0.33300 2.89985   8
   0  11  -1 0.75292 3.98011   1
   1 -11   1 96.2958 10.4359   6
  -1 -11  -1 71.3630 8.31155   5
   1 -11   1 71.1591 8.53813   5
   1 -11   1 54.3805 7.37474   2
  -1 -11  -1 70.9235 8.41336   2
  -1 -11  -1 70.9213 8.34983   6
  -1  11  -1 65.9539 9.36978   1
   1  11   1 53.8268 7.58514   8
  -1  11  -1 68.6212 8.26818   8
   1  11   1 54.3387 8.50917   1
  -2 -11  -1 -1.4308 2.57421   5
  -2 -11  -1 2.60387 3.27705   2
   2 -11   1 5.39421 3.25680   5
  -2 -11  -1 4.57905 3.39114   6
   2 -11   1 3.97885 2.76430   2
  -2  11  -1 1.02061 3.10229   8
  -2  11  -1 -1.4820 2.68595   4
  -2  11  -1 3.66985 4.12490   1
   2  11   1 0.49407 3.45441   8
   2  11   1 2.48979 4.33093   1
   3 -11   1 18.5338 4.58439   5
  -3 -11  -1 18.4715 4.99748   2
   3 -11   1 10.9616 3.63163   2
   3 -11   1 19.7682 4.19324   1
  -3 -11  -1 14.7470 4.56599   5
  -3 -11  -1 23.4484 4.78819   6
  -3  11  -1 13.7752 3.63967   4
  -3  11  -1 19.3694 4.92391   8
   3  11   1 14.9773 5.87000   1
   3  11   1 9.01122 4.74534   8
  -4 -11  -1 36.5709 6.47256   2
   4 -11   1 33.0259 5.19307   1
   4 -11   1 25.2578 5.28087   2
  -4 -11  -1 19.7606 5.16212   5
  -4 -11  -1 45.9535 6.89669   6
   4 -11   1 25.2689 5.34891   5
   4  11   1 28.3928 7.29976   1
  -4  11  -1 31.8166 5.67600   8
  -4  11  -1 29.5228 4.72002   4
   5 -11   1 -1.7351 2.49720   1
   5 -11   1 3.29285 3.25365   5
  -5 -11  -1 -3.4165 2.76995   6
   5 -11   1 2.35299 3.32686   2
  -5 -11  -1 3.54204 3.82303   2
  -5  11  -1 4.28075 3.58873   8
  -5  11  -1 2.27212 3.12340   4
   5  11   1 2.03641 5.34722   1
  -6 -11  -1 16.3885 5.33716   2
   6 -11   1 8.36840 3.87536   5
  -6 -11  -1 5.28461 4.25837   6
   6 -11   1 5.81309 3.73555   1
   6 -11   1 6.61732 5.16551   2
  -6  11  -1 1.92686 3.20817   8
   6  11   1 2.89731 3.72498   5
   6  11   1 6.74332 5.82627   1
  -6  11  -1 6.73342 3.57752   4
  -7 -11  -1 64.0725 8.91349   6
  -7 -11  -1 50.8325 8.67889   2
   7 -11   1 54.3538 7.84916   1
   7 -11   1 70.5791 8.47142   5
  -7 -11  -1 71.4789 8.87749   3
   7  11   1 60.2051 8.99179   5
   7  11   1 54.6368 9.37732   1
  -7  11  -1 47.8786 7.90019   8
  -7  11  -1 67.8848 7.93727   4
  -8 -11  -1 6.82227 4.77848   2
  -8 -11  -1 1.68229 4.09812   6
  -8 -11  -1 6.02340 5.34358   3
   8 -11   1 10.4279 4.03403   1
   8 -11   1 13.7908 4.80890   5
   8  11   1 9.53886 6.10777   1
  -8  11  -1 1.79486 3.10470   4
   8  11   1 2.86644 3.81745   5
  -9 -11  -1 30.9053 6.94291   6
   9 -11   1 27.5572 5.86365   1
  -9 -11  -1 5.99689 4.96911   2
  -9 -11  -1 27.3562 6.88618   3
   9 -11   1 26.9958 5.83845   5
   9  11   1 13.4864 5.30904   5
   9  11   1 20.1591 7.32170   1
  -9  11  -1 28.0621 5.23334   4
 -10 -11  -1 -9.6707 4.37354   2
  10 -11   1 -0.9816 4.12666   5
  10 -11   1 1.88375 3.64601   8
 -10 -11  -1 3.43250 5.82799   3
  10 -11   1 -6.2885 3.80421   1
 -10 -11  -1 0.18208 4.26292   6
  10  11   1 1.78905 3.85534   5
 -10  11  -1 2.08095 3.47340   4
  10  11   1 -0.8198 6.50707   1
  11 -11   1 7.61274 5.40887   5
 -11 -11  -1 5.00393 8.09385   2
 -11 -11  -1 10.1676 5.10694   6
  11 -11   1 5.45614 4.46981   8
 -11 -11  -1 2.72545 7.57021   3
  11  11   1 7.27076 5.72305   5
 -10 -12   1 6.20603 7.15452   2
  10 -12  -1 1.70357 4.74836   5
  10 -12  -1 5.09215 4.62582   8
 -10 -12   1 5.13070 5.17608   6
 -10  12   1 2.59247 4.37158   4
  10  12  -1 4.92077 4.90815   5
   9 -12  -1 5.48308 4.52404   5
  -9 -12   1 2.31503 5.47839   2
  -9 -12   1 0.69205 3.90037   6
   9 -12  -1 -2.6317 4.45554   1
   9  12  -1 8.73791 6.87257   1
  -9  12   1 -2.5440 3.57945   4
   9  12  -1 2.94229 4.85955   5
  -8 -12   1 3.38949 3.87314   6
   8 -12  -1 0.27488 3.94987   5
  -8 -12   1 4.37859 4.45811   2
   8 -12  -1 6.77165 4.05661   1
   8  12  -1 -0.7982 5.51392   1
  -8  12   1 3.98254 3.56672   4
   8  12  -1 0.96344 3.69578   5
  -7 -12   1 1.12138 3.89421   6
   7 -12  -1 6.34051 4.13240   1
  -7 -12   1 5.03852 4.09878   2
   7 -12  -1 7.74515 4.51376   5
   7  12  -1 0.35446 5.21469   1
  -7  12   1 -6.1176 3.40083   8
  -7  12   1 4.13042 3.54962   4
   7  12  -1 1.31556 3.88394   5
   6 -12  -1 6.87790 4.08268   1
  -6 -12   1 14.9857 5.06625   6
  -6 -12   1 3.96687 4.25532   5
  -6 -12   1 8.50267 4.38534   2
   6 -12  -1 9.79670 4.24803   5
   6  12  -1 8.26290 5.20122   1
  -6  12   1 8.24957 3.80507   4
  -6  12   1 2.13423 3.69953   8
  -5 -12   1 2.64696 3.48323   2
  -5 -12   1 1.42510 3.58134   5
  -5 -12   1 2.01088 3.42720   6
   5 -12  -1 -2.2681 4.27485   2
   5 -12  -1 0.52699 3.63274   5
   5 -12  -1 1.19822 3.28284   1
   5  12  -1 5.35960 4.89740   1
  -5  12   1 -7.0580 2.79626   4
   5  12  -1 2.48836 5.50979   8
  -5  12   1 -6.9916 3.10246   8
   4 -12  -1 3.16148 3.57901   5
  -4 -12   1 2.89579 3.98412   2
   4 -12  -1 5.59849 3.71150   2
  -4 -12   1 5.69523 3.37294   6
  -4 -12   1 4.99508 3.58689   5
   4  12  -1 7.91705 5.77281   1
  -4  12   1 2.97308 3.54217   8
  -4  12   1 5.33905 4.27829   4
   4  12  -1 9.56190 5.16781   8
  -3 -12   1 -2.7114 2.87036   2
   3 -12  -1 0.05881 3.72972   5
  -3 -12   1 1.96512 3.32655   5
  -3 -12   1 -1.1154 3.35295   6
   3 -12  -1 4.92248 3.56355   2
   3  12  -1 1.46800 3.94926   8
  -3  12   1 2.50479 5.04045   1
   3  12  -1 0.21516 5.10338   1
  -3  12   1 0.63920 4.06149   8
  -2 -12   1 13.2805 4.85616   5
  -2 -12   1 35.5564 5.74527   6
   2 -12  -1 32.8751 5.90193   5
  -2 -12   1 19.0606 4.82678   2
   2 -12  -1 23.0877 4.94957   2
  -2  12   1 10.9903 4.66527   8
   2  12  -1 11.7490 5.90329   1
  -2  12   1 21.5176 6.16852   1
   2  12  -1 22.0660 5.25565   8
   1 -12  -1 2.68346 3.81820   2
  -1 -12   1 6.25681 4.01156   5
   1 -12  -1 3.57439 4.67577   6
  -1 -12   1 1.97543 3.25138   2
   1 -12  -1 4.93414 3.55078   5
  -1 -12   1 7.52780 4.07345   6
  -1  12   1 2.33297 5.05775   1
  -1  12   1 3.26656 3.55206   8
   1  12  -1 6.90615 3.84534   8
   1  12  -1 8.58952 5.12199   1
   0 -12  -1 4.79478 3.93628   5
   0 -12   1 2.33188 3.20402   5
   0 -12   1 1.05271 2.81683   2
   0 -12   1 2.12711 4.82894   6
   0 -12  -1 4.71126 3.74868   6
   0 -12  -1 4.05308 3.50464   2
   0  12  -1 11.5060 5.48262   1
   0  12   1 4.42309 4.08301   8
   0  12  -1 4.22244 3.92693   8
   0  12   1 8.43502 5.40422   1
  -1 -12  -1 -0.3170 3.57245   6
  -1 -12  -1 -0.7255 3.10695   2
  -1 -12  -1 -2.6089 3.26629   5
   1 -12   1 1.75701 3.32090   5
   1 -12   1 -0.0605 2.78969   2
   1  12   1 -1.7345 3.55758   8
  -1  12  -1 0.18120 3.36421   8
   1  12   1 5.79695 5.48956   1
  -1  12  -1 0.58830 4.31374   1
  -2 -12  -1 0.69129 3.43698   2
   2 -12   1 -1.5614 3.04456   5
  -2 -12  -1 2.12557 3.76072   6
   2 -12   1 6.25089 3.22109   2
  -2 -12  -1 0.90254 3.34404   5
  -2  12  -1 -4.2373 3.88022   1
   2  12   1 -2.0712 4.26623   1
  -2  12  -1 -1.1459 3.35077   8
   2  12   1 -1.2547 4.30926   8
   3 -12   1 -3.0754 3.13934   5
  -3 -12  -1 1.93644 3.64853   2
   3 -12   1 -3.1132 3.21432   2
  -3 -12  -1 0.56941 3.56806   5
  -3 -12  -1 5.19085 3.83765   6
   3  12   1 -2.9376 8.19853   8
  -3  12  -1 -0.7268 3.59503   4
   3  12   1 4.07482 5.58287   1
  -3  12  -1 5.35087 4.15969   8
   4 -12   1 -1.6166 2.53337   1
  -4 -12  -1 1.61253 3.72422   2
  -4 -12  -1 2.09980 4.01929   6
   4 -12   1 2.35480 3.69081   2
  -4 -12  -1 5.18570 3.96132   5
   4 -12   1 4.70794 3.67883   5
  -4  12  -1 0.28601 3.23056   4
  -4  12  -1 -3.1750 3.68115   8
   4  12   1 -0.8419 4.60415   1
   5 -12   1 -0.0688 3.37477   5
   5 -12   1 6.75383 3.64187   1
  -5 -12  -1 4.39480 4.36591   6
   5 -12   1 2.81754 4.49704   2
  -5 -12  -1 2.59275 3.68641   2
   5  12   1 -1.0136 3.48199   5
  -5  12  -1 3.37480 3.47727   4
   5  12   1 3.29004 5.52404   1
  -5  12  -1 1.73936 3.82195   8
  -6 -12  -1 0.75286 4.43248   2
  -6 -12  -1 -2.9084 3.27238   6
   6 -12   1 8.26147 3.76455   1
   6 -12   1 6.58113 4.09640   5
   6  12   1 13.1747 6.59167   1
  -6  12  -1 6.45655 3.67447   4
   6  12   1 2.34397 4.36352   5
  -6  12  -1 -1.0132 3.83871   8
  -7 -12  -1 4.90624 4.31433   2
   7 -12   1 0.81991 3.75820   1
  -7 -12  -1 1.65941 3.83039   6
   7 -12   1 3.17304 3.71122   5
  -7  12  -1 2.04267 4.33269   8
  -7  12  -1 2.14258 3.33426   4
   7  12   1 7.31903 5.38108   1
   7  12   1 3.88767 4.42239   5
   8 -12   1 9.98139 5.04461   1
   8 -12   1 17.6656 5.90603   5
  -8 -12  -1 9.08818 5.62761   2
  -8 -12  -1 12.8578 5.35782   6
   8  12   1 13.1737 5.29266   5
   8  12   1 10.1154 6.53565   1
  -8  12  -1 7.55559 4.35420   8
  -8  12  -1 18.3509 5.05205   4
  -9 -12  -1 -4.3141 4.52592   6
   9 -12   1 -0.0372 4.46515   5
  -9 -12  -1 -0.5337 6.19382   2
  -9  12  -1 4.52535 4.02726   8
  -9  12  -1 8.91646 5.00719   4
   9  12   1 3.57407 4.55058   5
   9  12   1 -6.5566 7.68329   1
 -10 -12  -1 11.1757 5.23379   6
  10 -12   1 7.96742 5.44471   5
 -10  12  -1 5.03534 5.24606   8
  10  12   1 13.1832 6.21946   5
   8 -13  -1 0.09776 4.28402   5
  -8 -13   1 -0.1980 4.72784   6
  -8  13   1 4.15274 4.66943   4
   8  13  -1 -1.4569 4.62052   5
  -8  13   1 -4.8482 3.64227   8
   7 -13  -1 15.1875 6.08336   1
  -7 -13   1 19.4150 6.11868   6
   7 -13  -1 16.1265 5.80336   5
  -7 -13   1 26.1568 7.21172   2
  -7  13   1 10.4260 5.31004   8
  -7  13   1 7.68522 4.48071   4
   7  13  -1 7.13211 7.99071   1
   7  13  -1 8.76001 5.72423   5
  -6 -13   1 -0.6388 4.22206   6
   6 -13  -1 -1.0486 3.75805   1
   6 -13  -1 0.99352 4.27036   5
  -6 -13   1 8.03060 6.04773   2
   6  13  -1 -0.1488 6.58632   1
  -6  13   1 -3.6635 3.62735   8
  -6  13   1 -1.5495 4.56191   4
  -5 -13   1 -3.5465 3.55935   5
  -5 -13   1 7.04652 4.24791   6
   5 -13  -1 -2.2777 3.24506   5
   5 -13  -1 9.41261 7.63297   2
  -5 -13   1 -0.2283 4.99839   2
   5  13  -1 -2.6100 5.67937   1
  -5  13   1 1.12458 4.38381   8
   4 -13  -1 43.5710 7.17630   5
  -4 -13   1 29.4051 6.32266   6
  -4 -13   1 32.1403 7.19133   2
   4 -13  -1 37.4567 7.15304   2
  -4 -13   1 27.0547 6.28982   5
  -4  13   1 35.0257 7.20162   8
   4  13  -1 36.7257 8.18223   1
  -4  13   1 42.3233 8.61878   1
   4  13  -1 30.6712 7.80449   8
  -3 -13   1 73.7553 9.48954   6
  -3 -13   1 65.8615 9.22855   2
   3 -13  -1 83.4231 9.74028   2
  -3 -13   1 59.7307 8.69373   5
   3 -13  -1 58.0343 8.55344   5
   3  13  -1 53.3668 8.75684   8
  -3  13   1 86.2888 11.5218   1
  -3  13   1 64.7244 8.80141   8
   3  13  -1 66.0983 10.9740   1
   2 -13  -1 11.0315 4.70585   5
  -2 -13   1 9.17207 4.70302   2
  -2 -13   1 3.50072 4.71439   6
  -2 -13   1 12.2047 4.92781   5
   2 -13  -1 17.4701 5.39797   2
  -2  13   1 6.07501 5.72379   1
   2  13  -1 3.07149 4.38450   8
  -2  13   1 6.24644 4.29118   8
   2  13  -1 9.26165 5.67816   1
  -1 -13   1 37.1504 7.25746   2
   1 -13  -1 60.4625 8.53345   5
  -1 -13   1 69.0698 9.59261   6
  -1 -13   1 39.7488 7.17518   5
   1 -13  -1 54.9025 8.28141   2
  -1  13   1 56.7047 9.62975   1
   1  13  -1 33.5426 8.19870   1
   1  13  -1 61.9848 8.65125   8
  -1  13   1 56.1906 8.26352   8
   0 -13   1 8.79281 4.29753   5
   0 -13   1 13.1008 5.42185   2
   0 -13  -1 17.3392 6.70607   6
   0 -13  -1 9.13004 4.45479   5
   0 -13  -1 14.1096 5.39344   2
   0  13  -1 13.1685 5.41822   8
   0  13   1 5.72438 5.70055   1
   0  13  -1 15.1453 6.36022   1
   0  13   1 18.2095 5.69229   8
   1 -13   1 19.1974 5.79371   2
  -1 -13  -1 21.4415 6.33374   2
   1 -13   1 18.2949 5.05173   5
  -1 -13  -1 21.5341 5.45995   5
  -1 -13  -1 18.1118 5.74436   6
  -1  13  -1 17.6506 6.72381   1
   1  13   1 14.0250 6.00617   8
   1  13   1 17.5209 6.87479   1
  -1  13  -1 23.5460 5.68073   8
  -2 -13  -1 2.40863 4.81777   2
   2 -13   1 6.83043 4.12790   5
  -2 -13  -1 10.8348 4.73593   5
   2 -13   1 9.52436 4.85817   2
  -2 -13  -1 15.9875 5.39195   6
  -2  13  -1 8.67718 6.09604   1
   2  13   1 7.29098 5.48617   1
   2  13   1 8.74105 7.17374   8
  -2  13  -1 8.88247 4.81271   8
  -3 -13  -1 1.85647 3.69893   6
  -3 -13  -1 6.93098 5.01666   2
   3 -13   1 1.57025 4.57515   2
   3 -13   1 2.37465 3.67251   5
  -3 -13  -1 -1.7255 3.64092   5
  -3  13  -1 -4.0423 3.46540   8
   3  13   1 -1.8847 4.83752   1
  -3  13  -1 0.06629 5.64795   1
  -4 -13  -1 4.62881 4.69759   6
   4 -13   1 1.42452 3.60755   5
  -4 -13  -1 -3.3902 4.23383   2
  -4 -13  -1 7.25037 4.37024   5
   4 -13   1 3.86885 5.08967   2
  -4  13  -1 1.73982 4.63895   8
   4  13   1 1.10166 5.62213   1
  -5 -13  -1 3.32192 4.72766   6
   5 -13   1 7.12823 4.72927   5
  -5 -13  -1 8.00929 5.61317   2
   5 -13   1 2.55719 4.14671   1
   5 -13   1 0.12144 11.9225   2
  -5  13  -1 3.22961 4.26693   4
  -5  13  -1 -4.6358 4.24171   8
   5  13   1 0.74042 4.64724   5
   5  13   1 -5.8888 5.50367   1
  -6 -13  -1 2.65421 5.76937   2
   6 -13   1 -4.5341 4.73220   1
   6 -13   1 5.80387 4.72871   5
  -6 -13  -1 -0.6889 4.27788   6
   6  13   1 -1.9827 7.06166   1
  -6  13  -1 -0.8413 3.82303   8
  -6  13  -1 -1.3174 3.11505   4
   6  13   1 2.22657 4.78688   5
  -7 -13  -1 12.4125 5.64285   6
   7 -13   1 20.2975 6.23117   5
   7  13   1 8.13656 5.53311   5
   7  13   1 2.21988 14.8025   1
  -7  13  -1 18.8392 5.58561   4
  -7  13  -1 5.17687 4.16950   8
  -8 -13  -1 -0.7658 5.01290   6
   8 -13   1 -1.6667 5.01349   5
   8  13   1 0.42423 5.30963   5
  -8  13  -1 -1.4678 3.69091   8
  -6 -14   1 6.96003 5.81437   6
   6 -14  -1 2.88389 5.13618   5
  -6  14   1 5.18986 4.78293   8
  -5 -14   1 -2.1856 4.30352   6
  -5 -14   1 -1.0242 4.05754   5
   5 -14  -1 1.63021 5.01684   5
  -5  14   1 5.75189 4.86022   8
  -4 -14   1 2.60298 4.33315   5
  -4 -14   1 12.7879 5.62771   6
   4 -14  -1 -7.3395 8.05474   2
   4 -14  -1 -1.0163 3.98732   5
  -4  14   1 -0.7373 4.44414   8
   3 -14  -1 5.16136 4.72456   5
   3 -14  -1 -0.5384 5.99230   2
  -3 -14   1 1.73457 5.16318   6
  -3 -14   1 3.84664 8.13256   2
  -3 -14   1 2.08664 3.85625   5
   3  14  -1 8.96667 6.33661   8
  -3  14   1 7.65359 5.13507   8
  -3  14   1 4.78910 8.55856   1
   3  14  -1 2.42724 9.14014   1
  -2 -14   1 -2.0735 3.80408   5
  -2 -14   1 0.77614 6.03712   2
   2 -14  -1 3.18205 4.07567   5
  -2 -14   1 -0.1648 7.08326   6
   2 -14  -1 0.82146 5.78410   2
  -2  14   1 4.76842 4.98711   8
   2  14  -1 -4.1246 7.64410   1
   2  14  -1 3.47765 5.46132   8
  -2  14   1 -0.7196 6.75345   1
   1 -14  -1 -1.6323 6.48662   2
  -1 -14   1 -1.9430 5.44241   2
   1 -14  -1 3.47388 4.28352   5
  -1 -14   1 0.68472 4.38542   5
   1  14  -1 2.28800 7.76826   1
   1  14  -1 1.12129 4.64857   8
  -1  14   1 0.42955 4.87981   8
  -1  14   1 -6.6175 6.73911   1
   0 -14   1 0.86950 4.01471   5
   0 -14  -1 1.38106 4.01770   5
   0 -14   1 -9.4785 4.77879   2
   0 -14  -1 -8.7657 6.34562   2
   0  14   1 -2.5817 4.91853   8
   0  14  -1 -1.6897 6.44934   1
   0  14   1 1.89125 7.36929   1
   0  14  -1 1.95879 4.72767   8
  -1 -14  -1 -5.2017 6.46745   6
   1 -14   1 -7.1847 5.15560   2
  -1 -14  -1 -2.0606 6.61767   2
   1 -14   1 0.04067 3.83340   5
  -1 -14  -1 -1.5280 4.07846   5
  -1  14  -1 -5.2834 7.33481   1
   1  14   1 -1.0112 7.48787   1
  -1  14  -1 0.32390 4.76255   8
   2 -14   1 1.15329 4.09194   5
  -2 -14  -1 -0.4324 6.41849   2
   2 -14   1 1.86848 6.37744   2
  -2 -14  -1 4.80047 4.81081   5
  -2 -14  -1 7.19968 5.53514   6
  -2  14  -1 4.88557 9.11556   1
   2  14   1 -0.3685 8.41624   1
  -2  14  -1 4.29308 4.30271   8
   3 -14   1 2.06627 4.04584   5
  -3 -14  -1 0.61535 4.30203   5
  -3 -14  -1 14.4802 5.86474   6
   3 -14   1 -4.9707 6.61469   2
   3  14   1 5.18186 9.31196   1
  -3  14  -1 2.66777 4.27857   8
  -4 -14  -1 0.16950 4.93480   6
   4 -14   1 -16.721 7.32869   2
   4 -14   1 5.07650 5.09893   5
  -4  14  -1 -6.4887 3.60782   8
   5 -14   1 2.09327 5.04580   5
  -5 -14  -1 1.45245 5.22967   6
  -5  14  -1 -0.9116 3.88068   8
   5  14   1 1.07035 5.50860   5
 -18   0   2 -0.6617 4.41366   3
  18   0  -2 6.81209 6.82720   1
 -18   0   2 5.92240 4.00903   7
 -17   0   2 -0.1423 3.09076   3
 -17   0   2 3.85321 3.22694   7
  17   0  -2 2.42116 4.46238   1
  17   0  -2 -0.8796 6.22372   8
  16   0  -2 2.99946 5.41317   5
 -16   0   2 2.33120 3.36181   3
 -16   0   2 0.17516 2.82194   7
  16   0  -2 3.99312 3.94793   1
  16   0  -2 -2.0182 4.26196   8
 -15   0   2 0.08086 3.14555   3
  15   0  -2 0.36404 3.73369   8
 -15   0   2 -2.4832 2.42395   7
  15   0  -2 4.56540 4.05675   1
  15   0  -2 -0.8965 3.09634   5
 -14   0   2 3.64266 2.36827   7
  14   0  -2 9.51292 3.15683   5
  14   0  -2 4.11032 3.72900   8
 -14   0   2 5.81802 2.88630   4
  14   0  -2 6.37919 4.23368   1
 -14   0   2 0.26136 2.94468   3
 -13   0   2 -1.4131 2.16789   3
 -13   0   2 -1.0995 1.75661   4
 -13   0   2 -0.3667 1.77481   7
  13   0  -2 -4.0918 2.35458   8
  13   0  -2 -1.2359 2.00089   5
  13   0  -2 1.01340 3.40594   1
 -12   0   2 4.88669 2.37946   3
  12   0  -2 4.59381 3.01020   8
 -12   0   2 2.20207 1.86126   7
 -12   0   2 9.78515 2.25751   4
  12   0  -2 1.52955 2.75580   1
  12   0  -2 8.08034 2.62930   5
 -11   0   2 -0.2685 1.51817   7
  11   0  -2 -3.2201 1.46660   5
  11   0  -2 -3.5414 1.72309   1
  11   0  -2 1.53776 2.44256   8
 -11   0   2 0.00114 1.95505   3
 -11   0   2 -0.5455 2.23998   6
 -11   0   2 0.13317 1.35275   4
 -10   0   2 259.031 20.4711   3
  10   0  -2 296.307 20.5197   5
 -10   0   2 266.550 20.3244   7
  10   0  -2 273.221 21.3437   1
  10   0  -2 267.306 20.8851   8
 -10   0   2 284.728 20.1015   6
  -9   0   2 -0.6071 1.21789   7
  -9   0   2 -0.9077 1.39396   6
   9   0  -2 -1.0037 0.62381   2
   9   0  -2 -2.2376 1.37305   1
   9   0  -2 -0.7307 1.20692   5
   9   0  -2 -0.2615 1.26960   4
  -9   0   2 0.64198 1.15478   3
   9   0  -2 0.47021 1.93872   8
  -8   0   2 541.649 37.7841   3
   8   0  -2 548.873 36.9985   2
   8   0  -2 512.508 38.1014   8
  -8   0   2 483.834 37.5628   7
  -8   0   2 550.495 37.4256   6
   8   0  -2 516.276 37.6500   5
   8   0  -2 510.383 38.3179   1
   8   0  -2 542.145 37.7031   4
  -7   0   2 -0.3090 1.03602   6
  -7   0   2 -0.2242 0.94948   3
   7   0  -2 -1.5085 1.26644   1
   7   0  -2 -1.0116 0.95402   5
   7   0  -2 -0.8889 1.46915   8
  -7   0   2 1.43017 0.98980   7
   7   0  -2 -0.5657 0.92073   4
   7   0  -2 -0.3961 0.45038   2
   6   0  -2 2127.38 146.716   4
   6   0  -2 2102.85 147.026   8
  -6   0   2 2117.02 146.650   7
   6   0  -2 2090.87 147.165   1
   6   0  -2 2120.89 146.634   5
   6   0  -2 2106.68 146.186   2
  -6   0   2 2038.89 146.723   3
  -6   0   2 2094.86 146.483   6
  -5   0   2 0.22034 0.72381   3
  -5   0   2 -0.4351 0.91349   6
   5   0  -2 -0.1408 1.10142   8
   5   0  -2 -0.3820 0.67261   4
   5   0  -2 -0.2845 0.91118   1
   5   0  -2 0.66519 1.26587   5
  -5   0   2 -0.1398 0.71711   7
  -5   0   2 -0.2532 0.48068   2
  -4   0   2 7621.21 521.113   2
  -4   0   2 6434.08 521.174   7
  -4   0   2 7619.10 521.305   3
   4   0  -2 7887.16 521.353   4
   4   0  -2 7837.08 521.582   1
   4   0  -2 7627.09 521.539   8
  -4   0   2 7419.66 521.167   6
  -3   0   2 -1.2851 0.43175   3
   3   0  -2 -1.8828 0.50646   4
   3   0  -2 -1.7916 0.91582   7
   3   0  -2 -2.6231 1.26639   8
  -3   0   2 -1.7354 0.26210   2
   3   0  -2 -1.5922 0.58385   1
  -2   0   2 4326.39 315.810   2
  -2   0   2 4566.31 315.732   3
   2   0  -2 4801.85 315.799   1
   2   0  -2 4457.10 315.777   4
  -1   0   2 -6.1313 0.55843   1
   1   0  -2 -6.5355 0.27558   4
   1   0  -2 -6.4758 0.25831   1
   1   0  -2 -5.9331 0.36874   3
  -1   0   2 -6.7745 0.22418   2
   0   0  -2 354.385 24.8702   3
   0   0  -2 347.621 24.8560   4
   0   0   2 359.521 24.8743   2
   0   0   2 350.108 24.7470   1
   1   0   2 -1.2849 0.32777   2
   1   0   2 -0.7372 0.55543   1
  -1   0  -2 -0.3605 0.46740   3
  -1   0  -2 -0.9632 0.96715   7
  -1   0  -2 -1.2322 0.35207   4
   2   0   2 4171.67 286.239   1
  -2   0  -2 4198.62 286.120   3
   2   0   2 4011.82 286.064   2
  -2   0  -2 3881.86 286.095   7
  -2   0  -2 4214.22 286.046   4
   2   0   2 4166.24 286.260   5
  -3   0  -2 -0.6993 1.67031   6
   3   0   2 -1.4272 0.86204   1
  -3   0  -2 -0.9779 0.55923   4
   3   0   2 -0.9895 0.96588   5
  -3   0  -2 -1.3853 0.60762   3
  -3   0  -2 -0.9867 0.66688   7
   3   0   2 -0.8113 0.56203   2
  -4   0  -2 267.633 19.7892   4
   4   0   2 265.652 19.8904   8
   4   0   2 273.684 19.7868   2
   4   0   2 287.101 20.3019   1
  -4   0  -2 279.842 19.9768   3
  -4   0  -2 264.699 19.9017   7
  -4   0  -2 288.413 19.8831   6
   4   0   2 286.607 20.2118   5
   5   0   2 0.05785 1.22622   1
  -5   0  -2 0.09903 1.35554   6
  -5   0  -2 -0.1470 0.87384   7
   5   0   2 -0.3602 1.04245   5
  -5   0  -2 -0.9997 0.76137   3
   5   0   2 -0.4670 1.30603   8
   5   0   2 -0.5998 0.62955   2
  -5   0  -2 0.09791 0.82428   4
  -6   0  -2 750.794 53.3604   3
  -6   0  -2 779.517 53.1250   6
  -6   0  -2 716.511 53.2758   7
  -6   0  -2 746.672 53.1115   4
   6   0   2 746.590 53.0364   2
   6   0   2 757.883 53.6265   5
   6   0   2 764.532 53.2938   8
   6   0   2 769.571 53.8600   1
  -7   0  -2 -1.0329 0.97704   4
   7   0   2 1.03101 1.71905   8
  -7   0  -2 0.39800 1.26698   3
   7   0   2 1.44859 1.01971   2
   7   0   2 0.16432 1.31899   5
   7   0   2 -0.9889 1.31238   1
  -7   0  -2 -0.6981 1.57319   6
  -7   0  -2 1.57844 1.44445   7
  -8   0  -2 1023.22 69.6410   3
   8   0   2 973.146 69.4838   8
   8   0   2 969.191 69.0509   2
   8   0   2 943.160 70.1522   1
  -8   0  -2 941.955 69.4672   7
   8   0   2 1001.37 69.8911   5
  -8   0  -2 985.487 69.1945   6
  -8   0  -2 1016.99 69.2644   4
   9   0   2 -1.9916 1.54807   5
  -9   0  -2 0.60024 2.72604   6
   9   0   2 1.53377 2.23142   8
   9   0   2 -0.9259 1.01356   2
  -9   0  -2 0.79198 1.61601   7
  -9   0  -2 0.66278 1.41124   4
   9   0   2 1.83524 2.36471   1
  -9   0  -2 -3.2916 1.53065   3
 -10   0  -2 172.500 14.4234   4
 -10   0  -2 195.371 15.1476   3
  10   0   2 183.524 15.2955   5
  10   0   2 203.776 14.3248   2
  10   0   2 196.281 15.1347   8
 -10   0  -2 194.250 14.9129   7
 -11   0  -2 1.33661 2.10889   7
  11   0   2 0.97305 2.35517   5
  11   0   2 0.61361 3.37844   1
 -11   0  -2 1.01791 2.59409   3
 -11   0  -2 0.55369 1.97952   4
  11   0   2 3.65512 3.78282   8
 -12   0  -2 135.652 11.6460   4
  12   0   2 154.282 13.0898   5
 -12   0  -2 125.935 11.7960   7
  12   0   2 122.608 13.2599   1
 -12   0  -2 121.471 12.2065   3
  13   0   2 3.43195 3.84111   1
  13   0   2 -0.6915 2.70428   5
 -13   0  -2 0.49263 2.87106   3
 -13   0  -2 0.31834 2.44865   7
 -14   0  -2 37.4681 6.27077   3
 -14   0  -2 42.2130 6.21492   7
  14   0   2 48.2849 8.22535   1
  14   0   2 41.9816 6.61172   5
  15   0   2 -1.3822 3.57523   5
 -15   0  -2 -1.3072 2.81615   7
 -15   0  -2 0.15969 3.42280   3
  15   0   2 -1.2175 3.99384   1
  16   0   2 5.14317 4.95338   5
 -16   0  -2 4.57869 4.48382   3
 -16   0  -2 -0.5033 3.01442   7
  16   0   2 -3.1212 4.07871   1
  17   0   2 2.51439 4.86270   5
 -17   0  -2 -3.0404 5.59177   3
 -17   0  -2 2.38068 3.73137   7
 -18  -1   2 4.61237 3.77465   7
  18  -1  -2 3.99101 6.83791   1
 -18  -1   2 8.18038 5.21239   3
 -18   1   2 1.63953 4.52233   3
 -18   1   2 3.51588 3.69056   7
  18   1  -2 -2.6836 6.62456   1
 -17  -1   2 19.7323 5.12747   3
 -17  -1   2 35.2189 5.70445   7
  17  -1  -2 32.2902 7.31299   8
  17  -1  -2 37.1771 7.59105   1
 -17   1   2 27.5414 5.78531   3
 -17   1   2 30.8655 5.51644   7
  17   1  -2 23.2680 6.71928   1
  16  -1  -2 3.32999 4.56466   8
  16  -1  -2 1.01966 4.72376   5
 -16  -1   2 1.69154 2.96228   7
  16  -1  -2 1.81628 3.52887   1
 -16  -1   2 3.25797 3.20278   3
 -16   1   2 3.68277 3.45726   3
  16   1  -2 5.93601 4.56067   5
  16   1  -2 3.84034 5.96567   8
  16   1  -2 1.98258 3.97926   1
 -16   1   2 1.99218 3.19275   7
  15  -1  -2 19.2460 5.32451   1
  15  -1  -2 25.6260 5.02627   5
 -15  -1   2 26.0185 5.07808   3
  15  -1  -2 22.4684 5.32125   8
 -15  -1   2 12.9119 3.62414   7
  15   1  -2 16.4991 5.13618   8
 -15   1   2 18.5151 4.49289   3
 -15   1   2 18.6785 4.05342   4
  15   1  -2 4.28577 5.01607   1
  15   1  -2 20.1015 4.57798   5
 -15   1   2 25.6351 4.58995   7
  14  -1  -2 10.7873 3.37089   5
  14  -1  -2 9.38834 4.33129   8
  14  -1  -2 13.6286 4.53963   1
 -14  -1   2 11.3846 3.56543   3
 -14  -1   2 17.0904 3.63637   7
 -14   1   2 10.3463 2.95895   4
 -14   1   2 11.6114 3.55123   3
  14   1  -2 8.36597 4.34948   1
  14   1  -2 18.0394 3.87964   5
  14   1  -2 4.63304 3.84317   8
 -14   1   2 11.9803 3.30871   7
 -13  -1   2 195.959 15.4788   7
  13  -1  -2 204.988 16.4621   8
 -13  -1   2 162.779 15.5810   3
  13  -1  -2 206.289 15.7163   5
  13  -1  -2 145.566 16.9449   1
 -13  -1   2 192.319 15.2463   4
 -13   1   2 196.883 15.6696   7
  13   1  -2 219.108 16.5605   8
  13   1  -2 211.074 15.8547   5
 -13   1   2 206.457 15.9121   3
 -13   1   2 225.839 15.6190   4
  13   1  -2 189.047 18.1880   1
 -12  -1   2 5.14692 1.96092   4
  12  -1  -2 5.72136 2.32270   5
 -12  -1   2 4.46731 2.84223   6
 -12  -1   2 4.00070 2.03482   7
  12  -1  -2 0.65182 2.42492   8
 -12  -1   2 7.02676 2.66007   3
  12  -1  -2 2.21034 2.92309   1
 -12   1   2 -0.7546 2.01390   3
  12   1  -2 2.99578 3.09056   8
  12   1  -2 2.22153 2.87370   1
 -12   1   2 3.24686 2.10654   7
  12   1  -2 4.27020 2.40192   5
 -12   1   2 4.46105 2.00941   4
 -11  -1   2 234.925 17.0613   4
 -11  -1   2 218.622 17.3024   7
  11  -1  -2 241.927 17.5048   5
  11  -1  -2 232.805 18.0846   8
 -11  -1   2 214.179 17.5372   3
 -11  -1   2 257.640 17.3360   6
  11  -1  -2 235.974 18.4454   1
 -11   1   2 229.479 17.2579   4
  11   1  -2 216.203 18.3705   1
 -11   1   2 214.167 17.4248   3
  11   1  -2 237.635 17.6227   5
 -11   1   2 212.984 17.3468   7
  11   1  -2 232.487 18.0796   8
  10  -1  -2 23.5008 3.29065   5
  10  -1  -2 21.0739 3.81799   8
 -10  -1   2 23.9506 3.27798   7
 -10  -1   2 21.8764 3.34092   6
 -10  -1   2 26.6480 3.63309   3
  10  -1  -2 17.9912 3.76354   1
  10   1  -2 23.0397 2.53410   2
 -10   1   2 24.2983 3.29961   6
  10   1  -2 19.0444 2.96459   4
 -10   1   2 21.0905 3.19993   7
 -10   1   2 16.8416 3.11732   3
  10   1  -2 21.4351 3.63352   8
  10   1  -2 12.3918 3.42622   1
  10   1  -2 26.8920 3.61390   5
   9  -1  -2 226.482 17.3840   4
  -9  -1   2 224.651 17.2026   7
  -9  -1   2 239.308 17.2139   6
   9  -1  -2 217.752 18.0432   1
   9  -1  -2 232.256 17.3055   5
   9  -1  -2 245.209 18.0110   8
  -9  -1   2 221.896 17.4426   3
  -9   1   2 229.617 17.3293   7
   9   1  -2 231.796 18.2596   1
   9   1  -2 239.812 16.7499   2
   9   1  -2 232.108 17.8435   8
   9   1  -2 243.653 17.2552   4
   9   1  -2 234.761 17.4244   5
  -9   1   2 230.291 17.3732   3
  -9   1   2 238.653 16.9038   6
   8  -1  -2 50.1715 5.13015   4
  -8  -1   2 54.3743 5.04128   7
   8  -1  -2 56.0517 5.17518   5
   8  -1  -2 51.8645 6.02456   1
  -8  -1   2 74.6598 5.50391   6
  -8  -1   2 47.4607 5.16107   3
   8  -1  -2 55.3394 5.82840   8
   8   1  -2 52.4647 6.17236   1
  -8   1   2 46.5914 5.01052   3
   8   1  -2 46.6633 5.09963   5
  -8   1   2 50.3321 5.07117   7
  -8   1   2 54.3604 4.51404   6
   8   1  -2 55.9445 5.82550   8
   8   1  -2 55.8663 5.03396   4
  -7  -1   2 675.731 45.7840   6
   7  -1  -2 633.456 46.2659   8
   7  -1  -2 633.226 46.4173   1
  -7  -1   2 683.082 45.5627   2
   7  -1  -2 676.809 46.0068   4
  -7  -1   2 627.697 45.9582   3
   7  -1  -2 665.474 45.8037   5
  -7  -1   2 654.378 45.7649   7
   7   1  -2 619.462 46.5021   1
   7   1  -2 661.472 45.9056   5
  -7   1   2 623.500 45.8627   3
   7   1  -2 608.203 46.1843   8
  -7   1   2 662.874 45.5016   6
  -7   1   2 615.468 45.8275   7
   7   1  -2 645.916 45.7421   4
  -6  -1   2 553.280 38.7852   7
   6  -1  -2 530.635 38.9609   4
   6  -1  -2 533.558 39.2409   8
   6  -1  -2 544.484 38.7943   5
  -6  -1   2 566.426 38.8272   6
   6  -1  -2 525.077 39.3194   1
  -6  -1   2 538.285 38.9505   3
  -6  -1   2 573.715 38.6447   2
  -6   1   2 547.474 38.8845   7
   6   1  -2 562.413 39.2574   8
  -6   1   2 569.352 38.9307   3
   6   1  -2 523.061 38.8833   5
   6   1  -2 560.199 38.8231   4
  -6   1   2 574.833 38.6135   6
   6   1  -2 512.185 39.3896   1
  -5  -1   2 2190.33 150.907   2
   5  -1  -2 2190.19 151.490   1
  -5  -1   2 2223.62 151.018   7
   5  -1  -2 2199.95 151.001   5
   5  -1  -2 2169.67 151.239   4
  -5  -1   2 2080.87 151.142   3
   5  -1  -2 2103.52 151.419   8
  -5  -1   2 2170.37 151.067   6
  -5   1   2 2193.43 151.129   3
   5   1  -2 2187.02 151.098   5
   5   1  -2 2146.68 151.059   4
  -5   1   2 2081.84 151.092   7
  -5   1   2 2191.65 150.890   6
   5   1  -2 2234.18 151.433   8
   5   1  -2 2107.97 151.562   1
   4  -1  -2 3396.45 243.537   4
   4  -1  -2 3626.61 243.468   7
   4  -1  -2 3517.30 243.713   8
   4  -1  -2 3367.18 243.650   1
  -4  -1   2 3628.13 243.429   6
  -4  -1   2 3595.27 243.269   2
  -4  -1   2 3378.45 243.458   3
   4   1  -2 3421.92 243.788   1
   4   1  -2 3485.94 243.377   4
   4   1  -2 3561.12 243.701   8
  -4   1   2 3441.82 243.413   3
  -3  -1   2 24.3332 2.44006   6
  -3  -1   2 25.2668 2.36530   3
   3  -1  -2 24.5186 2.57450   1
   3  -1  -2 28.5539 2.55170   7
  -3  -1   2 23.7072 2.06573   2
   3  -1  -2 23.8925 2.72306   8
   3  -1  -2 24.5431 2.48087   4
   3   1  -2 21.6279 2.61234   1
   3   1  -2 24.3987 2.81938   8
   3   1  -2 24.5931 2.30797   4
  -3   1   2 22.0742 1.89411   2
  -3   1   2 23.6471 2.32237   3
  -2  -1   2 704.315 48.3962   3
   2  -1  -2 649.553 48.4298   1
   2  -1  -2 671.859 48.5112   4
  -2  -1   2 714.360 48.3867   2
  -2   1   2 700.294 48.3135   2
   2   1  -2 690.918 48.6077   1
   2   1  -2 712.047 48.4246   4
   1  -1  -2 7.44379 0.99622   3
   1  -1  -2 5.76101 0.73999   1
  -1  -1   2 5.26154 0.70844   3
   1  -1  -2 6.58803 0.95730   4
  -1  -1   2 5.63899 0.85367   2
  -1   1   2 5.96738 0.87021   2
   1   1  -2 4.22399 0.93426   1
   1   1  -2 5.97916 0.87627   4
   0  -1   2 213.176 15.3638   2
   0  -1  -2 210.653 15.3126   4
   0  -1  -2 195.572 15.4063   3
   0  -1   2 219.024 15.3493   1
   0   1  -2 221.723 15.2523   3
   0   1   2 216.448 15.4054   2
   0   1   2 233.218 15.3863   1
   0   1  -2 218.735 15.4078   4
  -1  -1  -2 805.972 58.8333   3
   1  -1   2 844.634 58.8178   1
   1  -1   2 862.713 58.7541   2
   1  -1   2 813.839 58.8570   5
  -1  -1  -2 808.626 58.8870   6
  -1  -1  -2 836.849 58.6433   4
  -1   1  -2 837.702 58.8014   4
   1   1   2 891.932 58.9697   5
  -1   1  -2 832.372 58.6470   3
   1   1   2 869.323 58.8831   1
   1   1   2 811.095 58.7954   2
  -1   1  -2 851.408 58.7826   7
   2  -1   2 356.909 26.0300   1
  -2  -1  -2 360.978 26.0106   6
  -2  -1  -2 362.989 25.8836   7
  -2  -1  -2 369.287 26.0016   3
   2  -1   2 350.070 25.8197   2
   2  -1   2 357.227 25.9302   8
  -2  -1  -2 366.024 25.7249   4
   2  -1   2 372.080 26.0535   5
  -2   1  -2 361.577 25.9279   4
  -2   1  -2 364.649 25.9125   7
   2   1   2 380.016 26.1416   5
   2   1   2 378.457 25.9334   2
  -2   1  -2 366.035 25.8062   3
   2   1   2 371.071 26.1152   1
  -3  -1  -2 0.98048 0.62605   4
  -3  -1  -2 1.04501 1.28717   6
  -3  -1  -2 -0.7373 0.75967   3
   3  -1   2 1.97048 1.15877   5
   3  -1   2 0.81806 0.72822   2
   3  -1   2 -0.0172 1.24627   8
   3  -1   2 -0.5737 1.01493   1
  -3  -1  -2 -0.4196 0.79785   7
  -3   1  -2 1.20077 0.81007   4
   3   1   2 0.83143 1.18809   5
  -3   1  -2 2.01931 0.87114   3
   3   1   2 2.09483 0.88144   2
  -3   1  -2 0.74400 0.99643   7
   3   1   2 1.57542 1.21667   1
   4  -1   2 147.173 11.4829   5
   4  -1   2 154.184 11.6557   1
  -4  -1  -2 158.998 11.3090   7
  -4  -1  -2 159.821 11.3969   6
   4  -1   2 144.239 11.3387   8
  -4  -1  -2 148.152 11.3742   3
  -4  -1  -2 152.345 11.0321   4
   4  -1   2 147.163 11.0828   2
   4   1   2 146.817 11.6641   1
  -4   1  -2 156.733 11.3349   7
  -4   1  -2 148.232 11.2450   4
   4   1   2 165.482 11.2544   2
   4   1   2 140.803 11.6038   8
  -4   1  -2 163.085 11.2603   3
   4   1   2 149.527 11.5503   5
   5  -1   2 704.923 49.3893   1
  -5  -1  -2 683.444 48.9436   6
   5  -1   2 650.092 49.1321   5
  -5  -1  -2 684.677 48.9082   7
   5  -1   2 697.741 48.9737   8
  -5  -1  -2 703.737 48.6746   4
   5  -1   2 721.630 48.7069   2
  -5  -1  -2 655.342 49.0319   3
  -5   1  -2 704.420 48.8983   3
  -5   1  -2 707.764 48.9746   7
   5   1   2 694.062 48.8100   8
   5   1   2 682.102 49.4063   1
   5   1   2 676.657 49.2408   5
   5   1   2 688.824 48.8060   2
  -5   1  -2 721.101 48.9341   4
  -6  -1  -2 48.8605 4.14852   4
   6  -1   2 49.5142 5.25348   5
  -6  -1  -2 51.0915 5.00852   6
   6  -1   2 50.4697 5.55975   1
   6  -1   2 36.2298 4.72644   8
  -6  -1  -2 50.9748 4.90791   7
  -6  -1  -2 50.7771 5.02671   3
   6  -1   2 45.9071 4.29340   2
   6   1   2 56.0188 4.97300   8
  -6   1  -2 58.8325 5.16266   7
   6   1   2 47.9595 4.54173   2
  -6   1  -2 44.5312 4.66096   3
   6   1   2 46.8367 5.44521   1
  -6   1  -2 50.7757 4.80215   4
   6   1   2 55.5623 5.54330   5
  -6   1  -2 61.4796 4.75744   6
   7  -1   2 116.435 9.30856   5
  -7  -1  -2 131.253 9.09588   7
   7  -1   2 121.742 9.23402   8
   7  -1   2 99.1507 8.47816   2
  -7  -1  -2 109.024 8.58652   4
  -7  -1  -2 119.743 9.04020   6
   7  -1   2 123.844 9.72423   1
  -7  -1  -2 107.282 9.05691   3
   7   1   2 116.956 9.05773   8
  -7   1  -2 110.565 8.92690   3
  -7   1  -2 101.662 8.91867   7
  -7   1  -2 109.314 8.84779   4
   7   1   2 117.848 8.73039   2
  -7   1  -2 118.645 8.78462   6
   7   1   2 106.366 9.28183   5
   7   1   2 112.860 10.3538   1
   8  -1   2 22.4454 3.86427   1
   8  -1   2 26.5946 3.80094   8
  -8  -1  -2 27.8356 3.36901   7
  -8  -1  -2 19.8314 3.21004   6
   8  -1   2 24.4781 3.66313   5
  -8  -1  -2 22.8719 3.43083   3
  -8  -1  -2 21.7549 2.75995   4
   8  -1   2 20.3672 2.55989   2
   8   1   2 19.1378 2.67364   2
   8   1   2 24.3937 3.95189   5
   8   1   2 21.5065 3.92606   1
  -8   1  -2 24.1797 3.18122   3
   8   1   2 26.6274 3.61432   8
  -8   1  -2 15.1824 2.86878   7
  -8   1  -2 24.9418 3.14801   4
  -9  -1  -2 45.7587 5.71576   3
   9  -1   2 48.4242 5.83310   5
  -9  -1  -2 53.6962 5.66350   6
  -9  -1  -2 53.8987 5.67699   7
   9  -1   2 59.1142 6.18590   8
   9  -1   2 52.8405 4.87276   2
   9  -1   2 53.9145 6.74231   1
  -9  -1  -2 57.9110 5.24694   4
   9   1   2 54.1631 5.89968   8
   9   1   2 51.0990 6.61390   1
  -9   1  -2 46.6445 5.45502   3
   9   1   2 52.1849 5.04756   2
   9   1   2 54.0353 6.34019   5
  -9   1  -2 52.9814 5.42983   4
  -9   1  -2 47.5411 5.54268   7
  10  -1   2 1.97732 2.89850   1
 -10  -1  -2 2.32183 2.53527   3
  10  -1   2 0.64020 2.38840   8
 -10  -1  -2 -0.1020 1.56885   4
  10  -1   2 1.44222 2.17159   5
 -10  -1  -2 0.58195 1.75090   7
 -10  -1  -2 1.86864 2.97231   6
  10   1   2 3.55686 3.35593   1
 -10   1  -2 1.77238 1.76483   4
 -10   1  -2 2.62948 2.00340   7
  10   1   2 -1.4018 1.50694   2
  10   1   2 2.03104 3.16180   8
  10   1   2 -0.1963 2.10081   5
 -10   1  -2 1.63805 2.16360   3
  11  -1   2 137.868 11.5799   8
 -11  -1  -2 119.627 10.8434   7
 -11  -1  -2 123.636 11.3460   3
  11  -1   2 108.724 11.1153   5
  11  -1   2 157.889 13.4417   1
 -11   1  -2 123.467 10.0253   4
 -11   1  -2 105.013 10.7580   3
  11   1   2 119.526 11.5963   5
  11   1   2 107.465 11.9604   1
 -11   1  -2 111.652 10.8052   7
 -12  -1  -2 5.32371 3.39017   3
 -12  -1  -2 6.49778 2.76816   7
  12  -1   2 10.6977 4.99179   8
  12  -1   2 4.10486 3.72061   1
  12  -1   2 12.4568 3.31320   5
  12   1   2 7.38212 4.13320   1
  12   1   2 4.45106 2.83561   5
 -12   1  -2 2.31705 3.11053   3
 -12   1  -2 2.94395 2.50977   7
 -12   1  -2 2.71492 2.47892   4
 -13  -1  -2 77.0653 8.54236   3
  13  -1   2 68.3512 9.78071   1
  13  -1   2 87.7178 9.36619   5
 -13  -1  -2 62.9783 7.61510   7
  13   1   2 68.9445 8.69326   5
  13   1   2 71.6930 9.73664   1
 -13   1  -2 64.5155 7.88812   7
 -13   1  -2 90.9189 9.10257   3
 -13   1  -2 70.3137 7.91171   4
 -14  -1  -2 14.4144 3.90737   7
  14  -1   2 16.5974 4.89314   5
  14  -1   2 8.45954 5.10872   1
 -14  -1  -2 12.9397 4.62729   3
  14   1   2 7.85924 4.16885   5
 -14   1  -2 11.8508 3.77862   7
  14   1   2 13.9578 5.83903   1
 -14   1  -2 7.21073 3.83658   3
 -15  -1  -2 91.2622 9.38378   7
  15  -1   2 87.5296 10.0865   5
  15  -1   2 57.0299 9.78271   1
 -15  -1  -2 80.8262 9.87784   3
 -15   1  -2 74.4184 9.38148   3
 -15   1  -2 95.9527 9.76614   7
  15   1   2 89.9253 11.7110   1
  15   1   2 69.6425 9.29854   5
 -16  -1  -2 -2.6238 3.27072   7
  16  -1   2 9.93452 4.40292   5
  16  -1   2 3.27961 5.54295   1
 -16  -1  -2 2.37416 4.38139   3
 -16   1  -2 1.99762 3.01313   7
  16   1   2 3.29594 4.29994   5
  16   1   2 -1.0609 4.88621   1
 -16   1  -2 2.29956 4.13172   3
 -17  -1  -2 54.1990 7.98127   7
  17  -1   2 62.4987 9.17417   5
 -17   1  -2 47.9296 7.78485   7
  17   1   2 53.8482 9.01158   5
 -17   1  -2 57.4818 10.5378   3
 -18  -2   2 20.2110 6.15719   3
  18  -2  -2 22.2937 7.39808   8
 -18  -2   2 21.7804 5.08481   7
  18  -2  -2 9.69022 11.6231   1
 -18   2   2 7.76898 4.20077   7
  18   2  -2 13.3726 8.13068   1
 -18   2   2 19.0702 5.81344   3
 -17  -2   2 -6.5694 2.37691   3
 -17  -2   2 -0.2597 3.18089   7
  17  -2  -2 -5.3988 4.46934   1
  17  -2  -2 2.03741 5.21062   8
  17   2  -2 1.95424 5.23582   1
 -17   2   2 0.68839 3.52381   3
 -17   2   2 3.39798 3.51796   7
  16  -2  -2 23.7654 6.04326   8
 -16  -2   2 21.1369 4.56629   7
  16  -2  -2 23.0543 6.34046   1
 -16  -2   2 26.0797 5.15282   3
  16  -2  -2 20.7501 6.61466   5
 -16   2   2 16.5123 4.57549   4
  16   2  -2 16.2820 5.82303   1
 -16   2   2 26.3374 5.00443   7
 -16   2   2 20.5634 5.18092   3
  16   2  -2 22.7249 5.73330   5
 -15  -2   2 2.82210 2.99287   3
  15  -2  -2 3.23612 3.36078   5
  15  -2  -2 3.50513 3.81680   1
 -15  -2   2 5.30797 2.71113   7
  15  -2  -2 5.71947 4.10284   8
 -15   2   2 -3.7694 3.01962   3
 -15   2   2 4.23346 2.89036   4
  15   2  -2 4.31282 3.43787   5
 -15   2   2 2.77824 2.80375   7
  15   2  -2 6.27092 4.89893   1
  15   2  -2 3.37700 5.17728   8
 -14  -2   2 24.7564 4.17600   7
  14  -2  -2 37.2666 6.28853   8
 -14  -2   2 12.5982 4.11580   3
  14  -2  -2 22.4979 4.41901   5
  14  -2  -2 21.1162 5.31062   1
 -14   2   2 28.2037 4.76581   7
  14   2  -2 26.2687 4.74018   5
 -14   2   2 19.3758 4.54445   3
 -14   2   2 25.0279 4.12315   4
  14   2  -2 26.2415 6.27222   1
  14   2  -2 36.6906 6.03032   8
 -13  -2   2 40.4688 5.53736   6
 -13  -2   2 28.6416 4.88709   3
  13  -2  -2 19.8827 4.72981   8
  13  -2  -2 23.8077 5.36291   1
  13  -2  -2 37.0874 4.94722   5
 -13  -2   2 34.1003 4.61243   7
 -13   2   2 37.7752 4.95115   7
  13   2  -2 32.1502 5.80588   8
 -13   2   2 47.4694 5.74107   3
  13   2  -2 31.5224 4.85072   5
  13   2  -2 23.8097 5.62669   1
 -13   2   2 33.3198 4.67230   4
 -12  -2   2 113.303 10.5047   3
  12  -2  -2 118.998 11.7673   1
  12  -2  -2 111.384 10.1206   5
  12  -2  -2 104.464 10.9014   8
 -12  -2   2 117.995 10.0256   7
 -12  -2   2 114.846 10.2219   6
 -12   2   2 111.876 10.3602   3
  12   2  -2 120.179 11.1056   8
 -12   2   2 93.8485 9.64095   4
  12   2  -2 132.663 10.9417   5
 -12   2   2 92.1684 9.73965   7
  12   2  -2 113.548 12.0298   1
  11  -2  -2 -0.9425 2.11581   8
  11  -2  -2 1.54891 1.84970   5
 -11  -2   2 -0.1828 1.49104   4
 -11  -2   2 0.72257 2.09874   6
 -11  -2   2 3.91551 1.74062   7
 -11  -2   2 1.92777 2.17477   3
  11  -2  -2 -1.4115 1.97628   1
 -11   2   2 -0.0903 1.55211   4
 -11   2   2 1.31844 1.59587   7
  11   2  -2 1.08646 1.93393   5
  11   2  -2 0.37333 2.47945   8
  11   2  -2 1.36414 2.85954   1
 -11   2   2 1.27285 1.74414   3
 -10  -2   2 121.182 10.4324   3
  10  -2  -2 128.165 10.1305   5
  10  -2  -2 118.585 11.6465   1
  10  -2  -2 131.548 10.7992   8
 -10  -2   2 127.758 10.1230   6
 -10  -2   2 132.824 10.0607   7
 -10   2   2 130.904 10.1618   3
 -10   2   2 111.570 10.0269   7
  10   2  -2 122.930 9.60994   2
  10   2  -2 137.966 10.5306   5
  10   2  -2 123.916 12.2606   1
  10   2  -2 137.502 9.94645   4
 -10   2   2 114.611 10.0010   4
  10   2  -2 133.906 10.8580   8
  -9  -2   2 113.218 8.69019   7
  -9  -2   2 87.2533 9.25188   3
  -9  -2   2 117.227 8.90337   6
  -9  -2   2 124.338 8.76403   2
   9  -2  -2 97.5078 8.67962   5
   9  -2  -2 105.489 10.2279   8
   9  -2  -2 101.444 10.0990   1
   9   2  -2 107.590 10.0231   8
   9   2  -2 114.525 8.59623   4
   9   2  -2 106.592 10.5938   1
  -9   2   2 112.941 8.42888   6
  -9   2   2 115.053 8.78092   3
  -9   2   2 108.284 8.85120   7
   9   2  -2 104.591 8.95223   5
   8  -2  -2 283.415 21.1658   5
   8  -2  -2 277.574 21.7453   8
  -8  -2   2 274.333 21.3640   3
   8  -2  -2 277.528 21.8765   1
  -8  -2   2 286.751 21.2447   6
  -8  -2   2 287.369 21.0722   7
   8  -2  -2 283.272 21.4091   4
  -8  -2   2 306.405 21.1016   2
  -8   2   2 308.282 20.7468   6
   8   2  -2 286.723 21.3997   5
  -8   2   2 288.607 21.2791   7
  -8   2   2 308.191 21.2810   3
   8   2  -2 282.274 21.6623   8
   8   2  -2 311.120 21.0203   4
   8   2  -2 275.573 22.0430   1
  -7  -2   2 0.18198 1.07898   2
  -7  -2   2 -0.6740 0.92717   3
  -7  -2   2 -0.1464 0.84766   7
   7  -2  -2 -0.7166 1.30624   8
   7  -2  -2 0.34644 1.06026   5
   7  -2  -2 -0.0572 1.13236   4
  -7  -2   2 0.62732 1.09765   6
   7  -2  -2 -0.6614 1.48708   1
   7   2  -2 0.73466 1.02373   4
   7   2  -2 0.93049 1.47404   1
  -7   2   2 -0.3156 0.91298   7
  -7   2   2 -1.2872 1.32725   6
   7   2  -2 0.14246 1.30056   5
  -7   2   2 -1.2590 0.84220   3
   7   2  -2 1.06130 1.59970   8
  -6  -2   2 1237.96 85.1524   7
  -6  -2   2 1191.83 85.3546   6
   6  -2  -2 1194.54 85.7446   8
   6  -2  -2 1197.48 85.5205   4
   6  -2  -2 1223.62 85.7962   1
  -6  -2   2 1205.40 85.4530   3
   6  -2  -2 1196.31 84.7206   2
   6  -2  -2 1216.82 85.2481   5
  -6  -2   2 1229.18 85.2353   2
  -6   2   2 1242.02 85.3777   7
   6   2  -2 1247.41 85.1406   4
  -6   2   2 1250.56 85.3201   3
   6   2  -2 1174.51 85.4219   5
   6   2  -2 1227.08 86.0501   1
   6   2  -2 1219.91 85.6868   8
  -5  -2   2 1.11957 0.82473   7
   5  -2  -2 0.43958 0.81616   5
  -5  -2   2 2.01853 1.07936   6
   5  -2  -2 0.61214 0.40591   2
   5  -2  -2 0.21842 1.13971   8
   5  -2  -2 -0.4126 1.00978   1
   5  -2  -2 1.20406 0.90576   4
  -5  -2   2 0.95660 0.81408   2
  -5  -2   2 0.21080 0.82285   3
  -5   2   2 6.84868 1.40695   7
  -5   2   2 -0.4785 0.69518   3
   5   2  -2 0.96035 1.38590   1
   5   2  -2 1.34991 0.81298   4
   5   2  -2 0.70503 1.59287   8
   5   2  -2 0.72202 1.05019   5
   4  -2  -2 45.2370 3.76930   7
  -4  -2   2 38.9619 3.33172   2
   4  -2  -2 46.6417 4.00351   4
   4  -2  -2 32.4080 3.86883   8
   4  -2  -2 44.9410 3.64900   5
   4  -2  -2 38.1881 3.96785   1
  -4  -2   2 35.9815 3.65664   6
  -4  -2   2 31.0676 3.46160   3
   4  -2  -2 41.0209 3.06942   2
   4   2  -2 42.7517 4.12294   8
   4   2  -2 40.2020 3.24750   4
  -4   2   2 39.5477 3.31387   3
   4   2  -2 32.7918 4.03953   1
   3  -2  -2 0.59574 0.55292   2
   3  -2  -2 0.57405 0.99100   8
  -3  -2   2 0.10969 0.57030   3
   3  -2  -2 -0.1710 0.74530   4
  -3  -2   2 0.01381 0.59722   2
   3  -2  -2 -1.0533 0.71472   7
  -3  -2   2 -1.5119 1.25104   5
   3  -2  -2 -0.3569 0.69518   1
  -3  -2   2 -0.8734 0.73468   6
   3   2  -2 -1.6053 1.09794   8
   3   2  -2 -0.0020 1.04726   1
   3   2  -2 -1.1073 0.52813   4
  -3   2   2 -0.8989 0.49909   3
   2  -2  -2 524.633 36.1229   4
  -2  -2   2 527.079 35.9241   3
   2  -2  -2 493.588 36.0175   3
   2  -2  -2 509.532 36.0054   2
  -2  -2   2 526.252 36.0424   2
  -2  -2   2 517.003 36.0580   6
   2  -2  -2 505.826 36.0233   7
   2  -2  -2 484.808 36.1364   8
   2  -2  -2 497.033 36.0549   1
  -2  -2   2 511.685 36.0584   5
   2   2  -2 529.466 35.9531   4
   2   2  -2 493.602 36.3118   1
   2   2  -2 523.663 36.3007   8
  -1  -2   2 111.432 7.53802   3
   1  -2  -2 94.0385 7.74434   3
  -1  -2   2 100.453 7.84787   5
  -1  -2   2 102.178 7.74054   2
   1  -2  -2 103.953 7.81850   2
   1  -2  -2 89.6932 7.87962   7
   1  -2  -2 103.529 7.68405   1
   1  -2  -2 104.833 7.93929   6
   1  -2  -2 99.2012 7.73106   4
  -1  -2   2 102.593 7.77441   6
   1   2  -2 113.527 7.74375   4
   1   2  -2 112.774 8.04351   8
   0  -2   2 3117.00 221.252   2
   0  -2  -2 3190.29 221.406   2
   0  -2   2 3277.43 221.322   5
   0  -2   2 3277.68 221.300   1
   0  -2  -2 3212.67 221.153   4
   0  -2  -2 3041.79 221.385   6
   0  -2   2 2832.87 220.932   3
   0  -2  -2 3144.76 221.320   3
   0   2   2 3320.72 221.392   1
   0   2  -2 3207.22 221.417   8
   0   2  -2 3314.37 221.293   4
   1  -2   2 1827.75 124.135   8
  -1  -2  -2 1650.25 123.975   7
  -1  -2  -2 1741.38 124.230   6
   1  -2   2 1801.43 124.156   5
   1  -2   2 1766.65 124.032   2
  -1  -2  -2 1705.02 124.249   2
  -1  -2  -2 1723.58 124.154   3
   1  -2   2 1761.71 124.152   1
  -1  -2  -2 1764.45 123.842   4
  -1   2  -2 1777.29 123.764   3
  -1   2  -2 1853.82 124.002   7
   1   2   2 1850.19 124.308   1
  -1   2  -2 1789.44 124.123   4
   1   2   2 1891.60 124.302   5
   2  -2   2 236.264 17.2668   8
  -2  -2  -2 236.891 17.4090   2
   2  -2   2 248.749 17.3205   5
  -2  -2  -2 247.334 16.8691   4
   2  -2   2 240.266 17.3608   1
  -2  -2  -2 229.642 17.3567   6
  -2  -2  -2 222.580 17.0790   7
  -2  -2  -2 236.191 17.3033   3
   2  -2   2 243.420 17.1047   2
  -2   2  -2 248.902 16.9443   3
   2   2   2 251.944 17.5018   5
  -2   2  -2 222.978 17.1251   7
  -2   2  -2 240.516 17.2499   4
   2   2   2 233.871 17.4947   1
   3  -2   2 478.957 35.5071   1
   3  -2   2 485.815 35.3700   8
   3  -2   2 478.041 35.1353   2
  -3  -2  -2 507.077 35.2224   7
   3  -2   2 485.887 35.4332   5
  -3  -2  -2 476.333 35.4175   3
  -3  -2  -2 515.951 35.5073   6
  -3  -2  -2 507.870 34.9170   4
  -3   2  -2 497.522 35.3533   4
  -3   2  -2 509.750 35.0869   3
  -3   2  -2 499.221 35.2800   7
   3   2   2 526.105 35.7471   1
   3   2   2 520.709 35.6368   5
   4  -2   2 1147.13 80.9201   8
   4  -2   2 1134.97 81.1346   1
   4  -2   2 1158.23 80.6101   2
  -4  -2  -2 1190.20 80.4178   4
  -4  -2  -2 1192.44 80.7591   7
  -4  -2  -2 1163.31 80.9815   6
  -4  -2  -2 1145.39 80.9842   3
   4  -2   2 1129.21 80.9705   5
  -4   2  -2 1151.63 80.8243   7
   4   2   2 1093.29 81.0909   5
   4   2   2 1133.05 81.2833   1
  -4   2  -2 1156.68 80.6218   3
  -4   2  -2 1158.81 80.8833   4
   4   2   2 1162.09 80.8242   2
  -5  -2  -2 367.576 25.3825   6
   5  -2   2 331.125 25.3585   5
   5  -2   2 358.665 25.3735   8
  -5  -2  -2 345.472 25.1116   7
  -5  -2  -2 363.600 24.7612   4
   5  -2   2 375.633 25.6840   1
   5  -2   2 345.972 24.9039   2
  -5  -2  -2 329.697 25.3185   3
   5   2   2 359.319 25.8100   1
  -5   2  -2 327.044 25.1922   4
   5   2   2 350.431 25.1628   2
  -5   2  -2 362.548 25.0462   3
  -5   2  -2 332.687 25.1819   7
   5   2   2 355.590 25.0709   8
   5   2   2 353.443 25.6072   5
  -6  -2  -2 489.783 36.2023   3
   6  -2   2 485.448 35.6418   2
  -6  -2  -2 488.094 35.9256   7
   6  -2   2 517.269 36.3055   5
  -6  -2  -2 528.230 35.5601   4
  -6  -2  -2 526.476 36.1964   6
   6  -2   2 532.144 36.2456   8
   6  -2   2 480.391 36.4729   1
   6   2   2 479.391 36.3913   5
   6   2   2 511.857 36.7324   1
  -6   2  -2 515.418 36.0898   4
  -6   2  -2 511.650 35.8725   3
   6   2   2 473.222 35.8799   2
   6   2   2 522.866 35.9038   8
  -6   2  -2 501.029 36.0448   7
   7  -2   2 2.41731 1.14394   2
  -7  -2  -2 7.44089 1.35887   4
   7  -2   2 4.74844 2.06545   1
   7  -2   2 4.76982 2.20632   5
  -7  -2  -2 5.22755 1.72413   7
  -7  -2  -2 7.14207 2.07483   6
  -7  -2  -2 5.30941 1.82027   3
   7  -2   2 3.09201 1.82135   8
   7   2   2 6.46257 2.57177   1
  -7   2  -2 5.20614 1.60591   3
   7   2   2 4.60416 1.53673   2
   7   2   2 10.9174 2.51356   8
  -7   2  -2 4.83306 1.69879   4
  -7   2  -2 7.97034 1.97849   7
   7   2   2 2.67673 1.84716   5
  -8  -2  -2 142.899 11.6918   3
  -8  -2  -2 150.468 11.3663   7
   8  -2   2 138.784 10.7741   2
  -8  -2  -2 151.606 10.8248   4
   8  -2   2 144.900 12.0930   1
   8  -2   2 156.589 11.8495   5
   8  -2   2 140.141 11.6212   8
  -8  -2  -2 139.601 11.4779   6
   8   2   2 147.486 11.9088   5
  -8   2  -2 141.453 11.2205   3
   8   2   2 137.359 11.0792   2
  -8   2  -2 144.852 11.4074   7
   8   2   2 154.354 11.6024   8
   8   2   2 170.264 13.7422   1
  -8   2  -2 135.821 11.2565   4
  -9  -2  -2 3.16440 1.87684   7
   9  -2   2 1.14159 2.17357   8
  -9  -2  -2 3.22472 2.17340   3
  -9  -2  -2 2.41834 1.67360   4
   9  -2   2 5.41577 2.75838   1
   9  -2   2 3.27870 2.23569   5
  -9  -2  -2 2.20196 2.25441   6
   9  -2   2 5.49796 1.58772   2
  -9   2  -2 4.37332 1.90562   3
  -9   2  -2 3.10013 1.80472   7
   9   2   2 4.09544 3.27319   8
   9   2   2 2.36458 2.11777   5
  -9   2  -2 2.31813 1.79348   4
   9   2   2 1.29928 1.55917   2
   9   2   2 5.96060 3.28158   1
 -10  -2  -2 183.361 15.0811   6
 -10  -2  -2 193.022 14.9902   7
 -10  -2  -2 190.548 15.3575   3
  10  -2   2 199.823 17.3638   1
  10  -2   2 200.137 15.5296   5
  10  -2   2 202.951 15.4077   8
  10   2   2 206.518 16.4352   1
 -10   2  -2 185.800 15.0396   7
 -10   2  -2 186.305 14.9068   4
 -10   2  -2 187.474 14.9706   3
  10   2   2 179.089 15.4305   5
  10   2   2 204.796 14.6466   2
 -11  -2  -2 -0.7691 1.91671   7
 -11  -2  -2 1.27783 2.48399   3
  11  -2   2 0.61756 2.26390   5
  11  -2   2 -1.2303 2.48125   8
  11  -2   2 1.16384 3.32146   1
 -11  -2  -2 0.38790 3.65047   6
 -11   2  -2 1.18039 2.55782   3
  11   2   2 -1.5896 2.39077   2
  11   2   2 -0.0394 3.17617   1
  11   2   2 0.37757 2.65220   5
 -11   2  -2 -0.4790 1.82801   4
 -11   2  -2 0.34718 1.83793   7
  12  -2   2 109.061 11.2986   1
  12  -2   2 97.3320 10.0880   8
  12  -2   2 120.192 10.6340   5
 -12  -2  -2 105.123 9.45683   7
 -12  -2  -2 98.3283 10.0751   3
  12   2   2 101.896 10.4020   5
  12   2   2 81.3697 10.7393   1
 -12   2  -2 85.3729 9.06385   4
 -12   2  -2 90.2799 9.45845   7
 -12   2  -2 96.5414 9.77211   3
 -13  -2  -2 -0.8066 1.95483   7
  13  -2   2 0.42774 2.95275   5
  13  -2   2 -0.8832 4.31721   8
  13  -2   2 1.06361 3.79566   1
 -13  -2  -2 1.46747 3.17183   3
  13   2   2 0.25622 4.33549   1
 -13   2  -2 2.24883 3.49111   3
 -13   2  -2 -1.8762 2.43759   4
  13   2   2 1.37510 3.24581   5
 -13   2  -2 1.08035 2.34274   7
 -14  -2  -2 15.9171 3.95748   7
  14  -2   2 11.7853 5.19260   1
  14  -2   2 13.5733 4.38129   5
 -14  -2  -2 9.82723 4.44821   3
 -14   2  -2 12.9019 3.79277   7
 -14   2  -2 12.8398 4.45732   4
 -14   2  -2 11.5263 4.61905   3
  14   2   2 10.5670 5.78727   1
  14   2   2 12.1053 4.41365   5
  15  -2   2 0.91145 3.75495   5
  15  -2   2 1.84960 4.67836   1
 -15  -2  -2 2.33522 3.54940   3
 -15  -2  -2 2.35210 3.12705   7
  15   2   2 1.13352 4.74191   1
 -15   2  -2 0.99605 2.91728   7
 -15   2  -2 -3.7729 4.67054   3
  15   2   2 1.94801 3.49942   5
 -16  -2  -2 2.22628 3.62289   7
  16  -2   2 1.79811 4.37408   5
  16  -2   2 0.45915 5.14797   1
 -16  -2  -2 -1.7854 3.76451   3
  16   2   2 0.65992 5.06737   1
  16   2   2 -0.7090 4.19880   5
 -16   2  -2 -4.4137 2.33718   7
  18  -3  -2 -0.2803 5.38467   8
 -18  -3   2 0.30605 5.21588   7
 -18   3   2 -1.9997 3.14516   7
 -17  -3   2 39.4039 6.99432   3
  17  -3  -2 47.2015 8.34648   8
  17  -3  -2 56.6321 9.59407   1
 -17  -3   2 42.5862 6.63426   7
  17   3  -2 63.1561 9.87830   1
 -17   3   2 42.2174 7.24378   4
 -17   3   2 42.7158 7.24425   3
 -17   3   2 43.5788 6.70399   7
  16  -3  -2 1.47239 4.27270   8
 -16  -3   2 0.10866 3.12800   3
 -16  -3   2 4.39781 3.28698   7
  16  -3  -2 2.48175 4.70877   1
 -16   3   2 -0.4489 2.97065   7
  16   3  -2 -1.5223 4.18346   1
 -16   3   2 4.40983 3.87068   3
 -16   3   2 3.78067 3.54915   4
  16   3  -2 0.49718 4.28332   5
 -15  -3   2 26.1827 5.28349   3
 -15  -3   2 19.7626 4.11583   7
  15  -3  -2 34.5420 6.42372   8
  15  -3  -2 18.6250 5.82201   1
  15  -3  -2 22.4576 5.08485   5
 -15   3   2 18.0862 4.33911   7
 -15   3   2 27.4386 4.65480   4
  15   3  -2 20.9565 5.75318   1
  15   3  -2 25.9323 5.30238   5
 -15   3   2 19.9505 4.58480   3
  14  -3  -2 1.81938 2.75432   5
 -14  -3   2 4.82429 3.81099   6
 -14  -3   2 0.61042 2.35154   7
 -14  -3   2 1.57762 2.94542   3
  14  -3  -2 0.36714 3.00823   1
  14  -3  -2 -0.0088 3.39316   8
 -14   3   2 2.95581 2.61917   4
  14   3  -2 0.98700 2.95436   5
  14   3  -2 3.86667 4.30663   1
  14   3  -2 4.73764 4.91336   8
 -14   3   2 0.65017 2.54366   7
 -14   3   2 1.54420 2.82859   3
  13  -3  -2 26.9200 5.35344   8
 -13  -3   2 23.6430 4.48408   3
  13  -3  -2 26.0191 5.20951   1
 -13  -3   2 30.7852 4.15192   7
 -13  -3   2 23.5524 4.47281   6
  13  -3  -2 29.5180 4.39719   5
 -13   3   2 28.8381 4.70959   3
 -13   3   2 16.9214 3.67050   7
  13   3  -2 17.7734 5.41412   1
 -13   3   2 23.7515 4.13602   4
  13   3  -2 26.1852 4.39575   5
  13   3  -2 24.5773 5.18032   8
 -12  -3   2 55.9851 6.46484   3
  12  -3  -2 45.2977 6.44606   8
  12  -3  -2 59.0995 6.11024   5
 -12  -3   2 52.0655 5.67028   7
  12  -3  -2 41.3264 6.39604   1
 -12  -3   2 57.8733 6.39557   6
  12   3  -2 29.9244 6.52131   1
  12   3  -2 61.4643 7.31015   8
 -12   3   2 50.2864 5.92028   4
  12   3  -2 56.9028 6.60766   5
 -12   3   2 48.7136 5.83752   3
 -12   3   2 59.0929 6.33150   7
 -11  -3   2 485.213 35.3904   3
  11  -3  -2 517.479 35.0859   5
  11  -3  -2 469.311 35.9345   1
  11  -3  -2 479.262 35.7382   8
 -11  -3   2 512.513 34.7967   7
 -11  -3   2 480.607 35.1342   6
  11   3  -2 489.054 35.5949   8
 -11   3   2 467.512 34.9845   3
  11   3  -2 467.487 36.4405   1
 -11   3   2 440.145 34.9602   7
 -11   3   2 494.898 35.1234   4
  11   3  -2 474.952 35.3175   5
  10  -3  -2 12.4020 2.50919   5
 -10  -3   2 11.7559 2.76528   2
 -10  -3   2 9.27629 2.24843   7
  10  -3  -2 13.3877 3.16047   1
  10  -3  -2 4.93305 2.37585   8
 -10  -3   2 3.74726 2.16081   3
 -10  -3   2 2.42677 2.19486   6
 -10   3   2 5.78986 1.99790   7
 -10   3   2 7.02341 2.18753   4
  10   3  -2 5.82309 2.42195   5
 -10   3   2 8.86338 2.11584   3
  10   3  -2 8.23992 2.90957   8
  10   3  -2 8.31691 3.48087   1
   9  -3  -2 144.001 14.0142   1
   9  -3  -2 158.494 13.2659   8
  -9  -3   2 180.598 12.4895   7
  -9  -3   2 161.783 12.9403   3
  -9  -3   2 165.057 12.7040   2
   9  -3  -2 166.300 12.6882   5
  -9  -3   2 162.735 12.8513   6
   9   3  -2 173.593 13.9510   1
  -9   3   2 172.788 12.8304   4
  -9   3   2 149.931 12.6328   7
   9   3  -2 172.370 12.3421   4
   9   3  -2 158.383 12.9932   5
   9   3  -2 165.446 13.2570   8
  -9   3   2 166.597 12.6265   3
  -8  -3   2 27.1918 3.65538   3
  -8  -3   2 28.3960 3.50572   2
  -8  -3   2 30.8803 3.22018   7
   8  -3  -2 29.1055 2.45738   2
   8  -3  -2 26.2833 4.13378   1
   8  -3  -2 33.3012 3.70793   5
   8  -3  -2 29.7535 4.17357   8
  -8  -3   2 35.4449 3.93897   6
  -8   3   2 26.9067 3.34209   3
  -8   3   2 25.3170 3.40095   7
   8   3  -2 34.1655 3.19407   4
   8   3  -2 27.9068 3.82475   5
   8   3  -2 25.1231 3.99869   8
   8   3  -2 28.4241 4.44144   1
  -7  -3   2 2.16187 1.41733   3
   7  -3  -2 2.68731 1.89833   1
  -7  -3   2 1.51972 1.33498   2
   7  -3  -2 1.39522 1.62265   8
  -7  -3   2 0.58317 0.97169   7
   7  -3  -2 3.00109 1.37981   5
   7  -3  -2 0.49863 1.23398   4
  -7  -3   2 -0.0824 1.33393   6
   7  -3  -2 2.57005 0.72048   2
   7   3  -2 1.84866 1.90942   1
   7   3  -2 1.64901 1.11381   4
   7   3  -2 2.75988 1.97392   8
  -7   3   2 2.03171 1.17972   7
   7   3  -2 0.90127 1.32648   5
  -7   3   2 0.45634 1.07654   3
   6  -3  -2 8.46789 2.21153   1
  -6  -3   2 10.4782 1.89763   3
   6  -3  -2 9.17763 1.76839   5
   6  -3  -2 9.39662 1.97653   4
  -6  -3   2 8.40420 1.90002   6
   6  -3  -2 10.5062 1.21826   2
  -6  -3   2 9.69859 1.46907   7
  -6  -3   2 7.73859 1.59896   2
   6  -3  -2 8.19824 2.10731   8
   6   3  -2 8.60884 2.32257   1
   6   3  -2 13.0188 2.84001   8
   6   3  -2 6.57134 1.75441   5
  -6   3   2 9.30087 1.56930   3
   6   3  -2 10.2539 1.50246   4
  -6   3   2 9.37244 1.83405   7
  -5  -3   2 -0.0488 0.82230   2
   5  -3  -2 0.92922 1.09877   4
  -5  -3   2 1.12349 1.13794   6
   5  -3  -2 0.78340 0.91121   5
   5  -3  -2 -0.8684 1.19167   8
   5  -3  -2 1.47810 0.64141   2
   5  -3  -2 0.34573 1.07967   1
  -5  -3   2 1.27729 1.01074   7
  -5  -3   2 0.22454 0.84314   3
  -5   3   2 0.53221 0.79583   3
   5   3  -2 0.25135 1.52393   8
   5   3  -2 -0.9370 1.21214   1
   5   3  -2 0.57025 0.84836   4
  -5   3   2 3.40452 1.27763   7
   5   3  -2 2.74300 1.28053   5
   4  -3  -2 36.4709 3.88728   4
   4  -3  -2 36.2810 3.58130   7
  -4  -3   2 29.9248 3.47929   2
   4  -3  -2 36.1704 3.97739   1
  -4  -3   2 44.8115 3.99850   5
  -4  -3   2 35.1823 3.73718   6
   4  -3  -2 36.0828 3.16124   2
  -4  -3   2 48.7361 3.89749   3
   4  -3  -2 37.5856 3.86411   6
   4  -3  -2 38.1114 3.64654   5
   4  -3  -2 42.6742 4.20621   8
  -4   3   2 35.8621 3.40789   3
   4   3  -2 42.7964 3.20257   4
   4   3  -2 39.2261 4.46466   1
   4   3  -2 48.3958 4.48482   8
   3  -3  -2 9.09571 1.49533   4
   3  -3  -2 8.31495 1.60904   6
   3  -3  -2 5.74788 1.43220   1
  -3  -3   2 7.93488 1.44927   6
   3  -3  -2 5.60153 1.28021   5
   3  -3  -2 6.73074 1.51461   8
  -3  -3   2 6.37465 1.47173   5
  -3  -3   2 5.74818 1.22334   2
   3  -3  -2 7.23900 1.17076   2
  -3  -3   2 8.05383 1.25973   3
   3  -3  -2 6.15853 1.26637   7
   3   3  -2 8.92833 2.05662   1
   3   3  -2 6.22901 1.06545   4
   3   3  -2 8.68573 1.89289   8
  -3   3   2 6.60457 1.10587   3
  -2  -3   2 23.2723 2.67196   2
   2  -3  -2 31.3275 2.94123   5
   2  -3  -2 24.4088 2.68829   4
   2  -3  -2 22.0311 2.64638   1
   2  -3  -2 23.2539 2.58651   7
  -2  -3   2 29.5107 3.05142   5
   2  -3  -2 28.7435 2.80437   2
   2  -3  -2 29.3619 3.01808   8
  -2  -3   2 26.1115 2.46082   3
  -2  -3   2 26.3484 2.75790   6
   2  -3  -2 20.9001 2.54653   3
   2  -3  -2 21.5442 2.75827   6
   2   3  -2 25.0834 3.25529   1
   2   3  -2 24.6342 2.50571   4
   2   3  -2 25.0553 3.12366   8
   1  -3  -2 120.537 9.52118   2
  -1  -3   2 129.612 9.49169   2
  -1  -3   2 122.903 9.41456   6
  -1  -3   2 124.033 9.52471   5
   1  -3  -2 124.250 9.39295   7
   1  -3  -2 131.039 9.60871   6
   1  -3  -2 119.598 9.48239   5
   1  -3  -2 129.232 9.40470   4
   1  -3  -2 127.495 9.47199   8
   1  -3  -2 128.045 9.45039   3
  -1  -3   2 128.481 9.13971   3
   1  -3  -2 120.668 9.38540   1
   1   3  -2 139.339 9.76398   8
   1   3  -2 140.357 9.41664   4
   0  -3   2 2430.25 169.656   1
   0  -3   2 2275.41 169.469   6
   0  -3  -2 2466.72 169.796   6
   0  -3  -2 2074.30 169.443   7
   0  -3   2 2465.02 169.623   2
   0  -3  -2 2522.27 169.815   2
   0  -3  -2 2533.82 169.739   5
   0  -3  -2 2470.67 169.452   4
   0  -3  -2 2376.26 169.642   3
   0  -3   2 2385.62 169.673   5
   0   3   2 2512.52 169.846   1
   0   3  -2 2660.73 169.866   8
   0   3  -2 2483.70 169.605   4
   1  -3   2 367.973 25.8444   2
   1  -3   2 343.457 25.9642   1
   1  -3   2 357.553 25.9713   5
  -1  -3  -2 364.554 25.7381   7
  -1  -3  -2 354.996 26.0900   2
  -1  -3  -2 351.623 26.0041   5
   1  -3   2 375.442 25.9950   8
  -1  -3  -2 345.182 25.9240   3
  -1  -3  -2 369.961 25.5706   4
  -1  -3  -2 366.769 26.1060   6
   1   3   2 382.209 26.2544   1
  -1   3  -2 367.436 25.9132   4
  -1   3  -2 376.058 25.7226   7
  -2  -3  -2 21.2488 2.51467   3
  -2  -3  -2 22.4794 2.17953   7
   2  -3   2 22.0498 2.22334   2
  -2  -3  -2 14.2898 2.33110   2
   2  -3   2 18.9556 2.42617   1
  -2  -3  -2 17.4209 1.54410   4
   2  -3   2 18.6027 2.48195   8
  -2  -3  -2 22.7112 2.72109   6
   2  -3   2 18.2644 2.37877   5
   2   3   2 24.8294 3.05077   1
   2   3   2 19.5762 2.72491   5
  -2   3  -2 18.1432 2.24773   4
  -2   3  -2 17.0201 2.16394   7
  -2   3  -2 20.1106 1.66911   3
   3  -3   2 131.457 10.3394   5
  -3  -3  -2 133.745 10.3505   3
  -3  -3  -2 135.862 10.0472   7
   3  -3   2 143.396 10.4365   8
  -3  -3  -2 126.702 10.4625   2
   3  -3   2 123.657 10.3989   1
  -3  -3  -2 147.459 10.5422   6
   3  -3   2 138.595 10.0808   2
   3   3   2 136.650 10.6013   5
   3   3   2 135.485 10.7872   1
  -3   3  -2 140.623 9.83156   3
  -3   3  -2 143.917 10.1948   7
  -3   3  -2 134.314 10.2873   4
   4  -3   2 -0.4557 0.62768   2
  -4  -3  -2 0.64706 1.14015   2
   4  -3   2 0.26110 1.10202   5
   4  -3   2 -1.6695 1.11845   8
  -4  -3  -2 -1.9595 0.87041   3
  -4  -3  -2 0.24667 0.82820   7
  -4  -3  -2 0.16399 0.39788   4
   4  -3   2 -0.8518 1.10370   1
  -4  -3  -2 0.04953 1.31391   6
   4   3   2 0.52290 2.34304   8
   4   3   2 -0.7202 1.17568   5
  -4   3  -2 -1.7092 0.70635   4
  -4   3  -2 0.20806 0.79562   3
  -4   3  -2 0.21311 1.15058   7
   4   3   2 1.94227 1.68286   1
  -5  -3  -2 384.669 27.5770   2
   5  -3   2 382.967 26.9558   2
   5  -3   2 366.129 27.4230   8
  -5  -3  -2 349.697 27.4200   6
  -5  -3  -2 400.834 26.5613   4
   5  -3   2 366.893 27.6176   1
  -5  -3  -2 353.242 27.0267   7
  -5  -3  -2 376.837 27.4701   3
   5  -3   2 401.070 27.4840   5
   5   3   2 389.272 27.9819   1
  -5   3  -2 377.729 26.9356   3
   5   3   2 356.032 27.6148   5
   5   3   2 377.198 27.0682   8
  -5   3  -2 393.036 27.2618   7
  -5   3  -2 389.842 27.3755   4
   6  -3   2 97.4256 7.80229   8
  -6  -3  -2 89.3547 7.29118   7
   6  -3   2 85.9194 7.03600   2
  -6  -3  -2 94.5921 6.74484   4
   6  -3   2 94.6721 8.41095   5
   6  -3   2 81.5641 8.33425   1
  -6  -3  -2 89.1780 8.24232   3
  -6  -3  -2 96.8976 8.44920   6
   6   3   2 96.9184 7.54435   8
  -6   3  -2 94.8421 7.25282   3
   6   3   2 92.9311 8.77758   5
  -6   3  -2 83.9969 7.39508   7
   6   3   2 124.924 10.0262   1
  -6   3  -2 83.2824 7.44297   4
   6   3   2 96.6761 7.46861   2
   7  -3   2 286.169 18.9625   2
   7  -3   2 247.496 19.5671   5
  -7  -3  -2 251.752 19.5729   6
   7  -3   2 252.214 19.6104   8
   7  -3   2 300.288 20.2670   1
  -7  -3  -2 272.696 19.2761   7
  -7  -3  -2 232.907 19.5325   3
  -7  -3  -2 278.823 18.6666   4
  -7   3  -2 248.218 19.4289   4
   7   3   2 258.673 19.3173   2
   7   3   2 253.644 19.8808   5
  -7   3  -2 268.491 19.1415   3
  -7   3  -2 250.142 19.3594   7
   7   3   2 250.307 19.2631   8
   7   3   2 262.721 20.2796   1
  -8  -3  -2 54.8121 5.31029   7
   8  -3   2 43.6478 5.45403   8
   8  -3   2 51.3304 4.62293   2
  -8  -3  -2 55.8835 6.03989   3
  -8  -3  -2 45.5137 5.53873   6
   8  -3   2 61.2687 6.63536   1
   8  -3   2 49.2945 5.77112   5
  -8   3  -2 49.7504 5.39951   7
  -8   3  -2 57.6253 5.71425   4
  -8   3  -2 59.8412 5.35152   3
   8   3   2 40.2576 6.15727   1
   8   3   2 39.7668 5.70195   5
   8   3   2 42.2839 4.99918   2
   8   3   2 63.9385 6.09054   8
   9  -3   2 221.081 16.6341   2
  -9  -3  -2 223.120 17.5802   6
   9  -3   2 229.924 17.6679   8
   9  -3   2 240.084 18.2538   1
  -9  -3  -2 243.582 17.2504   7
   9  -3   2 214.732 17.5173   5
  -9  -3  -2 235.506 17.7337   3
   9   3   2 226.478 17.0798   2
  -9   3  -2 216.984 17.2824   7
   9   3   2 254.451 18.8782   1
  -9   3  -2 226.888 17.0911   3
  -9   3  -2 239.325 17.4432   4
   9   3   2 204.384 17.7159   5
 -10  -3  -2 0.05449 2.19273   3
 -10  -3  -2 1.12799 2.31254   6
  10  -3   2 -0.4456 2.08666   5
  10  -3   2 2.08007 3.18905   1
 -10  -3  -2 -0.0196 1.68657   7
  10  -3   2 2.53633 2.63890   8
  10   3   2 2.96031 3.07953   1
 -10   3  -2 0.17800 1.95632   4
 -10   3  -2 1.20640 2.05391   3
 -10   3  -2 0.40659 1.84998   7
  10   3   2 -2.4892 2.09909   5
  10   3   2 -0.9486 1.68132   2
 -11  -3  -2 70.8802 8.37156   3
 -11  -3  -2 96.7049 9.00674   6
  11  -3   2 81.7559 8.72735   8
 -11  -3  -2 82.2615 8.00795   7
  11  -3   2 78.7861 9.61462   1
  11  -3   2 75.2419 8.40336   5
  11   3   2 90.3221 7.88331   2
  11   3   2 81.4484 10.0111   1
 -11   3  -2 74.8866 7.86346   4
  11   3   2 72.1050 8.58905   5
 -11   3  -2 65.5876 7.86629   7
 -11   3  -2 86.3066 8.16186   3
 -12  -3  -2 6.70042 4.69049   6
  12  -3   2 10.3308 4.32874   1
  12  -3   2 5.71217 3.20608   5
 -12  -3  -2 6.85643 3.31320   3
  12  -3   2 8.92439 3.59424   8
 -12  -3  -2 5.36315 2.66501   7
 -12   3  -2 1.56747 2.69654   7
  12   3   2 5.80926 4.35826   1
 -12   3  -2 12.9278 3.94124   3
  12   3   2 5.45103 3.37832   5
 -12   3  -2 10.4979 2.91491   4
  13  -3   2 22.7391 4.75669   5
 -13  -3  -2 18.9348 4.84835   3
  13  -3   2 31.7956 5.91990   8
  13  -3   2 29.5921 6.71442   1
 -13  -3  -2 24.4776 4.46840   7
  13   3   2 21.7155 4.98637   5
 -13   3  -2 26.9793 5.69860   3
 -13   3  -2 33.7066 4.93031   4
 -13   3  -2 27.2559 4.82358   7
  13   3   2 21.8701 5.89005   1
 -14  -3  -2 -3.1611 2.73312   3
  14  -3   2 5.49922 3.42917   5
  14  -3   2 4.38148 5.42917   8
 -14  -3  -2 1.34379 2.83428   7
  14  -3   2 0.79836 4.18120   1
 -14   3  -2 10.5313 3.98243   4
  14   3   2 5.13172 3.46934   5
  14   3   2 0.07037 4.81884   1
 -14   3  -2 2.92365 2.98955   7
  15  -3   2 4.27262 3.92515   5
  15  -3   2 16.1067 6.16939   1
 -15  -3  -2 13.9674 4.18956   7
 -15  -3  -2 6.51458 4.20809   3
 -15   3  -2 6.22496 3.62359   7
 -15   3  -2 12.7980 5.47334   4
  15   3   2 13.9367 6.12841   1
  15   3   2 9.44736 4.67015   5
 -16  -3  -2 8.58090 5.15337   3
  16  -3   2 -0.0117 6.16737   1
 -16  -3  -2 -1.0900 3.33544   7
  16  -3   2 1.35092 4.16056   5
 -16   3  -2 -0.0375 3.39231   7
  16   3   2 6.57696 7.25464   1
  16   3   2 2.81547 4.60044   5
  18  -4  -2 4.06099 5.41758   8
 -18   4   2 -1.7070 3.32467   7
 -18   4   2 -20.137 6.30909   4
 -17  -4   2 -0.4095 3.92624   3
  17  -4  -2 -2.5783 5.50220   1
  17  -4  -2 -0.1033 4.95199   8
 -17   4   2 2.52852 3.23966   7
  17   4  -2 5.52205 5.69558   1
 -17   4   2 2.87747 4.42695   4
  16  -4  -2 12.2796 5.45184   8
  16  -4  -2 20.1387 5.88342   1
 -16  -4   2 19.8722 5.05517   3
  16   4  -2 15.8764 5.71813   1
 -16   4   2 13.5509 4.26032   4
 -16   4   2 7.28369 3.31159   7
  16   4  -2 18.3127 5.88809   5
 -15  -4   2 13.2032 4.02109   3
 -15  -4   2 8.51402 4.19626   7
  15  -4  -2 9.89926 4.75869   8
  15  -4  -2 13.2692 4.68137   5
  15  -4  -2 14.1662 4.95255   1
 -15  -4   2 19.9831 5.84872   6
  15   4  -2 9.50486 5.34494   1
  15   4  -2 16.1116 4.96294   5
 -15   4   2 3.43918 3.20517   4
 -15   4   2 15.0031 3.76325   7
 -15   4   2 12.4718 4.60139   3
 -14  -4   2 13.6457 3.71376   3
  14  -4  -2 10.7583 3.59104   5
 -14  -4   2 15.5231 4.53531   6
 -14  -4   2 6.11219 3.15469   7
  14  -4  -2 12.9642 4.55587   8
  14  -4  -2 3.90311 3.73317   1
 -14   4   2 14.5726 3.99596   3
  14   4  -2 9.95981 5.23920   1
 -14   4   2 13.1776 3.60266   4
 -14   4   2 9.57352 3.18597   7
  14   4  -2 6.46141 3.44981   5
 -13  -4   2 3.76191 2.35503   7
 -13  -4   2 6.78554 3.25011   6
  13  -4  -2 3.99921 3.26300   8
  13  -4  -2 1.64693 2.24887   5
 -13  -4   2 2.72460 2.48332   3
  13  -4  -2 5.61067 3.67314   1
  13   4  -2 6.61633 4.32406   1
  13   4  -2 13.0646 5.07702   8
  13   4  -2 8.60062 3.46712   5
 -13   4   2 7.71220 2.81397   7
 -13   4   2 6.22818 2.56471   4
 -13   4   2 8.32831 3.32466   3
  12  -4  -2 75.7190 7.06149   5
  12  -4  -2 64.6758 8.06081   1
 -12  -4   2 61.0490 6.16158   7
 -12  -4   2 75.8944 7.69164   3
  12  -4  -2 52.5188 7.22940   8
 -12  -4   2 60.8396 6.88935   6
  12   4  -2 73.3518 8.17685   8
  12   4  -2 52.0830 6.79855   5
 -12   4   2 59.9675 6.81788   4
 -12   4   2 50.7308 6.38054   7
 -12   4   2 57.8789 6.59604   3
  12   4  -2 52.2573 8.19140   1
 -11  -4   2 0.02951 1.83427   3
  11  -4  -2 2.20471 1.97360   5
 -11  -4   2 0.75008 3.06628   2
  11  -4  -2 -2.0186 2.12625   1
 -11  -4   2 1.26160 2.05238   6
 -11  -4   2 -0.7348 1.59853   7
  11  -4  -2 -0.5769 2.27692   8
  11   4  -2 -3.3101 3.19746   1
 -11   4   2 -0.3273 1.70264   4
  11   4  -2 4.55184 3.11039   8
  11   4  -2 0.42607 1.98805   5
 -11   4   2 1.39836 2.12102   3
 -11   4   2 -1.4781 1.62388   7
  10  -4  -2 103.742 10.2259   1
 -10  -4   2 111.665 9.22856   2
 -10  -4   2 90.5866 7.84862   7
  10  -4  -2 94.0513 9.71285   8
  10  -4  -2 96.5580 8.83311   5
 -10  -4   2 96.3523 9.21764   3
 -10  -4   2 111.800 9.53706   6
  10   4  -2 120.146 11.5135   1
 -10   4   2 95.1903 8.11795   3
  10   4  -2 96.0794 9.47200   5
  10   4  -2 101.360 9.70962   8
 -10   4   2 79.7345 8.55127   4
 -10   4   2 107.793 9.28458   7
   9  -4  -2 3.42050 1.75463   5
   9  -4  -2 4.90716 2.49880   8
  -9  -4   2 6.75438 2.28089   2
  -9  -4   2 7.45439 1.80526   7
   9  -4  -2 11.0727 2.99916   1
  -9  -4   2 8.60720 2.43373   6
  -9  -4   2 8.48059 2.34217   3
   9   4  -2 7.12218 2.93910   8
  -9   4   2 8.32565 2.10237   7
   9   4  -2 6.61048 3.16186   1
  -9   4   2 5.59240 1.96120   4
  -9   4   2 8.10214 2.12799   3
   9   4  -2 7.16192 2.44927   5
   8  -4  -2 630.599 46.7094   8
  -8  -4   2 687.036 45.7541   7
   8  -4  -2 669.808 46.8754   1
  -8  -4   2 613.660 46.2997   6
  -8  -4   2 668.846 46.2866   2
  -8  -4   2 639.626 46.3331   3
   8  -4  -2 641.134 45.4424   2
   8  -4  -2 633.163 46.1265   5
  -8   4   2 625.065 45.9351   3
  -8   4   2 613.818 46.2100   4
   8   4  -2 625.583 46.4524   5
  -8   4   2 635.596 46.1597   7
   8   4  -2 707.050 45.5652   4
   8   4  -2 648.830 47.3421   1
   8   4  -2 648.770 46.6429   8
   7  -4  -2 2.13761 1.67540   8
  -7  -4   2 3.37066 1.53862   3
   7  -4  -2 -0.2139 0.84509   2
   7  -4  -2 1.76354 1.86933   1
  -7  -4   2 0.52113 1.65516   6
  -7  -4   2 0.87380 1.39662   2
  -7  -4   2 2.56365 1.10524   7
   7  -4  -2 4.11034 1.60880   5
   7   4  -2 1.39571 1.72855   5
   7   4  -2 2.41705 2.35259   8
   7   4  -2 1.90571 2.14519   1
  -7   4   2 1.35351 1.22111   3
   7   4  -2 1.92335 1.11713   4
  -7   4   2 2.47828 1.47073   7
   6  -4  -2 1156.50 77.9513   1
   6  -4  -2 1108.01 77.7068   4
  -6  -4   2 1090.98 77.5274   2
  -6  -4   2 1153.03 76.9530   7
   6  -4  -2 1058.01 77.3813   5
  -6  -4   2 989.690 77.4073   3
   6  -4  -2 1112.25 77.0161   2
  -6  -4   2 1061.41 77.5775   6
   6  -4  -2 1141.50 77.9317   8
  -6   4   2 1120.15 77.4033   7
   6   4  -2 1114.72 76.9119   4
   6   4  -2 1015.29 77.7062   8
   6   4  -2 1043.35 78.3036   1
  -6   4   2 1161.47 76.9621   6
   6   4  -2 1100.70 77.7567   5
  -6   4   2 1144.30 77.2157   3
  -5  -4   2 692.854 48.0506   2
  -5  -4   2 690.267 48.0804   5
   5  -4  -2 669.180 48.2785   1
  -5  -4   2 696.286 47.9707   3
   5  -4  -2 652.159 48.1080   4
   5  -4  -2 670.699 47.6429   2
   5  -4  -2 665.872 47.9277   5
   5  -4  -2 673.926 48.2769   8
  -5  -4   2 666.988 48.0918   6
   5   4  -2 685.395 48.3133   8
  -5   4   2 703.482 47.7165   3
  -5   4   2 674.451 47.8431   7
   5   4  -2 701.143 47.4762   4
   5   4  -2 615.292 48.6210   1
   4  -4  -2 1616.19 120.552   4
   4  -4  -2 1682.92 120.385   7
   4  -4  -2 1713.70 120.462   5
   4  -4  -2 1738.45 120.750   8
   4  -4  -2 1731.57 120.315   2
  -4  -4   2 1667.30 120.576   6
   4  -4  -2 1710.14 120.292   6
  -4  -4   2 1783.51 120.617   5
   4  -4  -2 1699.15 120.695   1
  -4  -4   2 1722.65 120.561   2
  -4  -4   2 1745.06 120.402   3
   4   4  -2 1762.90 120.803   8
   4   4  -2 1764.65 120.092   4
   4   4  -2 1726.11 121.210   1
  -4   4   2 1759.50 120.227   3
   3  -4  -2 223.496 17.6339   3
   3  -4  -2 238.775 17.6879   7
   3  -4  -2 236.540 17.9469   1
   3  -4  -2 238.490 17.9010   4
   3  -4  -2 255.754 17.8172   2
  -3  -4   2 249.786 17.9082   2
  -3  -4   2 255.106 17.6743   3
   3  -4  -2 248.700 18.0472   8
  -3  -4   2 248.353 17.9314   6
  -3  -4   2 253.077 17.9946   5
   3  -4  -2 250.814 17.7979   6
   3  -4  -2 237.992 17.8602   5
   3   4  -2 263.454 18.5491   1
   3   4  -2 263.723 18.2576   8
   3   4  -2 243.262 17.5199   4
   2  -4  -2 1019.68 74.4419   3
   2  -4  -2 1022.63 74.5878   1
   2  -4  -2 1046.79 74.5745   6
  -2  -4   2 1101.99 74.6791   5
  -2  -4   2 1063.36 74.6162   2
   2  -4  -2 1064.22 74.6334   8
   2  -4  -2 1092.45 74.6283   2
   2  -4  -2 1059.28 74.5428   4
   2  -4  -2 1077.78 74.3950   7
   2  -4  -2 1050.49 74.6132   5
  -2  -4   2 1030.37 74.5413   6
  -2  -4   2 1088.22 74.3016   3
   2   4  -2 1087.40 74.8394   8
   2   4  -2 1042.01 75.0324   1
   2   4  -2 1087.30 74.3378   4
   1  -4  -2 44.5251 4.24996   6
  -1  -4   2 42.1409 3.86970   6
   1  -4  -2 40.3909 3.87861   3
   1  -4  -2 43.4928 4.01212   8
   1  -4  -2 38.5822 3.92358   1
   1  -4  -2 45.2312 3.86053   4
   1  -4  -2 37.2868 3.96699   2
  -1  -4   2 44.0591 4.02619   2
   1  -4  -2 45.3753 3.81986   7
   1  -4  -2 45.1400 4.23153   5
  -1  -4   2 39.0105 3.24152   3
  -1  -4   2 43.8181 4.21778   5
   1   4  -2 45.5042 4.58480   8
   1   4  -2 40.6610 3.76176   4
   0  -4  -2 498.401 35.2883   3
   0  -4  -2 512.850 35.4574   5
   0  -4  -2 501.739 35.5015   2
   0  -4   2 519.173 35.1651   6
   0  -4   2 496.682 35.3354   1
   0  -4   2 487.035 35.2897   2
   0  -4  -2 502.182 35.1682   8
   0  -4   2 490.936 34.7424   3
   0  -4   2 522.167 35.4409   5
   0  -4  -2 501.596 35.0804   7
   0  -4  -2 490.561 35.4723   6
   0  -4  -2 478.483 35.0399   4
   0   4   2 503.571 35.6401   1
   0   4  -2 462.718 35.4745   8
   0   4  -2 497.198 35.2227   4
   1  -4   2 101.247 7.55236   2
   1  -4   2 99.8398 7.35071   6
  -1  -4  -2 106.585 7.69596   3
  -1  -4  -2 90.6629 7.72491   5
   1  -4   2 102.648 7.80038   5
   1  -4   2 89.9529 7.65284   1
  -1  -4  -2 86.8039 7.72493   2
  -1  -4  -2 99.0883 7.34164   7
  -1  -4  -2 80.5236 7.67776   6
  -1  -4  -2 98.0131 7.16045   4
   1   4   2 94.5294 7.97299   1
  -1   4  -2 104.525 7.36952   7
  -1   4  -2 102.587 7.59360   4
   1   4   2 104.182 7.64356   8
  -1   4  -2 88.0149 7.73718   8
   2  -4   2 3088.89 220.672   8
  -2  -4  -2 3117.25 220.876   2
   2  -4   2 3226.57 220.738   5
   2  -4   2 3085.81 220.745   1
  -2  -4  -2 3131.32 220.786   5
  -2  -4  -2 3119.53 220.677   3
   2  -4   2 3062.57 220.475   2
  -2  -4  -2 3188.15 220.301   7
  -2  -4  -2 3161.66 220.894   6
  -2   4  -2 3211.93 220.621   4
   2   4   2 3121.65 221.070   1
   2   4   2 3326.41 220.458   8
  -2   4  -2 3251.89 220.364   7
  -3  -4  -2 50.7069 4.39495   7
   3  -4   2 39.1512 4.89808   5
   3  -4   2 56.5092 4.53236   2
   3  -4   2 50.6155 5.23267   1
   3  -4   2 69.9505 5.71312   8
  -3  -4  -2 51.2745 5.37939   2
  -3  -4  -2 45.6759 5.19930   6
  -3  -4  -2 55.2299 5.22832   3
  -3   4  -2 56.4113 4.10722   3
  -3   4  -2 50.6964 4.98709   4
  -3   4  -2 57.8912 4.88313   7
   3   4   2 59.0867 6.07618   1
   3   4   2 67.4955 5.22344   8
   3   4   2 62.9887 5.89654   5
   4  -4   2 1003.11 72.7964   8
  -4  -4  -2 1040.97 72.9697   2
  -4  -4  -2 1017.54 72.9447   6
  -4  -4  -2 1046.23 72.8165   3
   4  -4   2 1031.31 72.3957   2
   4  -4   2 1024.61 72.9478   1
  -4  -4  -2 1085.78 72.3455   7
   4  -4   2 981.304 72.7291   5
   4   4   2 949.255 72.9697   5
  -4   4  -2 1015.45 72.4893   7
   4   4   2 1108.28 73.4710   1
  -4   4  -2 1066.36 72.0954   3
   4   4   2 1053.27 72.4315   8
  -4   4  -2 1007.82 72.6797   4
   5  -4   2 18.5236 3.01802   8
   5  -4   2 26.0886 2.72991   2
   5  -4   2 22.2384 3.39332   1
  -5  -4  -2 22.4105 3.14658   3
   5  -4   2 24.6732 3.32184   5
  -5  -4  -2 23.8229 2.68849   7
  -5  -4  -2 16.4684 3.06475   6
  -5  -4  -2 26.8479 3.66101   2
   5   4   2 26.8921 3.27164   8
   5   4   2 22.9115 3.49525   5
   5   4   2 17.6047 3.56870   1
  -5   4  -2 28.2136 3.34124   4
  -5   4  -2 20.1679 2.41738   3
  -5   4  -2 24.0839 3.01213   7
   6  -4   2 635.892 44.1358   5
  -6  -4  -2 611.536 44.1123   3
  -6  -4  -2 584.753 44.1704   2
   6  -4   2 644.714 44.1754   8
   6  -4   2 613.258 44.3827   1
  -6  -4  -2 615.137 44.2214   6
   6  -4   2 599.552 43.4422   2
  -6  -4  -2 626.566 43.5712   7
  -6   4  -2 559.427 43.8525   4
  -6   4  -2 608.183 43.7858   7
   6   4   2 586.607 44.3330   5
   6   4   2 616.321 44.7233   1
   6   4   2 644.614 43.6786   8
  -6   4  -2 645.616 43.4249   3
   7  -4   2 26.2251 3.87559   8
  -7  -4  -2 23.1776 3.02092   7
  -7  -4  -2 25.6513 3.78274   6
   7  -4   2 31.7632 4.59633   1
  -7  -4  -2 26.4670 3.87309   3
   7  -4   2 20.7851 3.48063   5
   7  -4   2 22.1804 2.79219   2
   7   4   2 24.5218 4.05990   8
  -7   4  -2 28.9651 3.74546   7
   7   4   2 20.9418 3.81402   5
   7   4   2 26.0580 4.66668   1
  -7   4  -2 20.8636 3.37311   4
  -7   4  -2 28.7299 3.17378   3
  -8  -4  -2 75.7188 6.70271   7
   8  -4   2 58.4631 6.93580   5
  -8  -4  -2 61.0423 6.99292   6
   8  -4   2 70.4900 5.81970   2
   8  -4   2 86.1270 7.88726   8
  -8  -4  -2 81.3725 7.76283   3
   8  -4   2 60.9115 7.53641   1
  -8   4  -2 64.0624 6.70275   7
  -8   4  -2 68.8215 7.03197   4
  -8   4  -2 67.8541 6.35021   3
   8   4   2 114.019 9.86272   1
   8   4   2 65.8076 6.63308   2
   8   4   2 64.9310 7.56509   5
  -9  -4  -2 13.8483 2.73894   7
  -9  -4  -2 16.3108 3.54559   3
   9  -4   2 14.5007 3.44571   8
  -9  -4  -2 15.2528 3.56303   6
   9  -4   2 17.2059 3.95575   1
   9  -4   2 18.4382 3.60506   5
  -9   4  -2 23.5944 3.62280   7
   9   4   2 18.0500 4.85172   1
   9   4   2 15.2760 3.82876   5
  -9   4  -2 18.8092 3.14319   3
   9   4   2 15.8390 2.94108   2
  -9   4  -2 16.5826 3.10571   4
  10  -4   2 60.4932 7.28353   1
  10  -4   2 51.5113 6.38443   5
  10  -4   2 42.5739 6.02385   8
 -10  -4  -2 53.8474 5.70251   7
 -10  -4  -2 52.0740 6.65130   6
 -10  -4  -2 43.6313 6.16771   3
 -10   4  -2 46.7255 5.88983   7
 -10   4  -2 54.9670 6.05560   4
 -10   4  -2 55.2178 5.86498   3
  10   4   2 47.2936 6.64126   5
  10   4   2 46.0805 7.16892   1
  10   4   2 48.8867 5.54714   2
  11  -4   2 1.27521 3.23748   1
  11  -4   2 -1.9597 2.37606   5
  11  -4   2 5.24191 3.00235   8
 -11  -4  -2 2.92517 2.86069   3
 -11  -4  -2 1.58833 1.96690   7
 -11  -4  -2 3.27632 3.09058   6
  11   4   2 -3.2783 2.14537   2
 -11   4  -2 -1.0739 1.98450   4
 -11   4  -2 1.24875 2.17143   7
  11   4   2 -1.5120 3.39430   1
  11   4   2 -2.5086 2.56571   5
  12  -4   2 38.6573 5.78879   5
  12  -4   2 39.0953 6.01013   8
 -12  -4  -2 30.8213 4.77323   7
 -12  -4  -2 45.9411 6.58591   6
  12  -4   2 42.5870 6.85482   1
 -12  -4  -2 24.4490 5.29528   3
 -12   4  -2 34.9061 4.99920   4
  12   4   2 30.6800 5.84197   5
  12   4   2 39.4007 7.21764   1
 -12   4  -2 31.3765 5.26903   7
 -13  -4  -2 2.93193 3.58311   3
  13  -4   2 -2.0730 2.96379   5
  13  -4   2 1.76080 4.27760   1
 -13  -4  -2 1.13081 2.68244   7
 -13  -4  -2 1.64572 5.04542   6
  13  -4   2 -0.4479 3.52691   8
 -13   4  -2 3.53216 3.10866   7
  13   4   2 -1.4443 3.34026   5
 -13   4  -2 -0.3397 2.57938   4
  13   4   2 8.18671 4.79291   1
  14  -4   2 58.8276 7.35015   5
 -14  -4  -2 33.5151 6.23961   3
  14  -4   2 58.3186 8.77051   1
  14  -4   2 34.7796 7.03817   8
 -14  -4  -2 40.5434 5.78462   7
  14   4   2 42.6231 6.96712   5
 -14   4  -2 42.8019 6.27772   7
  14   4   2 47.6890 8.53781   1
 -14   4  -2 26.9282 5.61679   4
 -15  -4  -2 -1.4832 4.02839   3
  15  -4   2 4.72553 4.25340   5
 -15  -4  -2 -2.9953 3.46007   7
  15  -4   2 4.19625 4.94850   1
 -15   4  -2 5.09141 4.48661   4
 -15   4  -2 8.16914 3.74891   7
  15   4   2 6.29142 5.59536   1
  15   4   2 6.07530 4.09630   5
 -16  -4  -2 9.45744 5.61083   7
  16  -4   2 1.96060 4.00865   5
  16   4   2 14.8966 8.78384   1
 -16   4  -2 7.02460 6.95484   4
  16   4   2 2.55307 4.39227   5
 -16   4  -2 6.44621 3.71961   7
  17  -5  -2 4.95771 5.35760   8
  17  -5  -2 9.27267 7.75301   1
 -17  -5   2 20.3725 7.23421   3
  17   5  -2 19.3245 8.58320   1
 -17   5   2 22.4089 4.95157   7
  17   5  -2 21.8992 13.6782   5
 -17   5   2 13.0355 5.71283   4
 -16  -5   2 4.61886 3.99479   3
 -16  -5   2 2.46476 5.94195   6
  16  -5  -2 0.79974 4.34480   8
  16  -5  -2 3.21499 4.29215   1
  16   5  -2 4.83001 4.68843   1
 -16   5   2 4.85474 3.82548   4
  16   5  -2 -5.2809 4.42032   5
 -16   5   2 -1.5127 2.91434   7
 -15  -5   2 63.9630 8.66308   3
  15  -5  -2 70.5637 8.90145   5
  15  -5  -2 66.6404 9.62583   1
 -15  -5   2 65.0508 8.78455   6
  15  -5  -2 88.7092 10.4065   8
  15   5  -2 90.8072 9.80404   5
 -15   5   2 71.5969 8.56831   7
  15   5  -2 55.7764 9.86155   1
 -15   5   2 76.5871 8.72266   4
  14  -5  -2 45.8891 7.51271   1
  14  -5  -2 61.7066 8.11090   8
 -14  -5   2 44.8232 6.76917   6
 -14  -5   2 46.4625 6.77844   3
  14  -5  -2 47.4127 6.44818   5
 -14   5   2 33.2429 5.56651   4
  14   5  -2 46.2903 6.79884   5
 -14   5   2 42.0360 6.02448   7
  14   5  -2 30.0606 7.15632   1
 -13  -5   2 25.8865 5.22401   6
  13  -5  -2 25.1347 5.38657   8
  13  -5  -2 30.3638 5.68679   1
 -13  -5   2 23.2152 4.59505   3
  13  -5  -2 31.6784 4.84719   5
 -13   5   2 24.6998 4.39863   7
  13   5  -2 26.6363 5.16621   5
 -13   5   2 24.5594 4.25622   4
  13   5  -2 30.9781 7.70321   8
  13   5  -2 32.0899 6.85953   1
 -13   5   2 38.9007 5.54148   3
  12  -5  -2 25.9316 4.14992   5
  12  -5  -2 22.8771 4.91787   8
 -12  -5   2 31.2413 4.69467   3
 -12  -5   2 18.1113 4.11593   6
  12  -5  -2 27.0834 5.40060   1
 -12   5   2 20.7966 3.82232   7
 -12   5   2 16.8193 3.94706   3
  12   5  -2 19.6621 5.44317   8
  12   5  -2 42.3341 7.34416   1
  12   5  -2 22.0970 4.72714   5
 -12   5   2 21.6247 3.92248   4
  11  -5  -2 59.4755 7.34221   8
  11  -5  -2 56.5826 6.26766   5
 -11  -5   2 52.6483 6.64535   2
  11  -5  -2 57.4619 7.29427   1
 -11  -5   2 48.3436 6.56325   6
 -11  -5   2 54.5085 6.53042   3
 -11   5   2 55.7863 6.06096   3
  11   5  -2 55.0436 6.89177   5
 -11   5   2 61.2609 6.66696   4
  11   5  -2 69.0896 7.78766   8
  11   5  -2 54.6447 7.98245   1
 -11   5   2 57.2941 6.33472   7
 -10  -5   2 8.58740 2.43637   7
 -10  -5   2 8.36073 2.71875   6
  10  -5  -2 13.3115 3.49215   8
  10  -5  -2 11.2998 2.71615   5
 -10  -5   2 10.9227 2.77174   3
 -10  -5   2 10.4069 3.04726   2
  10  -5  -2 7.16181 2.87657   1
  10   5  -2 3.25024 2.76838   5
 -10   5   2 9.20723 2.42243   3
 -10   5   2 11.4198 2.74103   7
  10   5  -2 2.11856 3.28220   1
  10   5  -2 10.9488 3.58906   8
 -10   5   2 7.21605 2.45828   4
  -9  -5   2 77.7082 6.10243   7
  -9  -5   2 64.1457 6.95218   6
   9  -5  -2 59.5881 7.14643   1
   9  -5  -2 57.6513 7.03760   8
  -9  -5   2 70.2033 7.02823   2
   9  -5  -2 63.9598 6.54254   5
  -9  -5   2 66.3218 6.78767   3
  -9   5   2 68.6179 6.58532   7
   9   5  -2 79.8561 7.93608   8
   9   5  -2 61.9578 7.08247   5
  -9   5   2 61.0253 6.16798   3
  -9   5   2 54.4567 6.34712   4
   9   5  -2 60.7513 8.11263   1
   8  -5  -2 15.9379 3.18038   8
   8  -5  -2 14.7962 2.24010   2
  -8  -5   2 14.8836 3.07548   6
   8  -5  -2 18.9757 2.95054   5
   8  -5  -2 15.6246 3.40909   1
  -8  -5   2 18.1455 2.38976   7
  -8  -5   2 14.2000 2.94491   2
  -8  -5   2 10.2812 2.54148   3
   8   5  -2 16.2239 3.68113   8
  -8   5   2 14.8788 2.38213   3
   8   5  -2 14.7350 3.24699   5
   8   5  -2 17.1515 4.06848   1
  -8   5   2 15.9783 2.75987   7
  -8   5   2 8.31779 2.29195   4
  -7  -5   2 27.1035 3.71320   6
  -7  -5   2 26.3690 3.56962   2
  -7  -5   2 27.6492 2.79814   7
   7  -5  -2 27.4128 2.89195   2
   7  -5  -2 24.5865 3.81592   8
   7  -5  -2 24.2755 3.31951   5
  -7  -5   2 22.7649 3.33618   3
   7  -5  -2 29.7344 4.04983   1
  -7   5   2 23.1620 3.00816   3
   7   5  -2 32.1918 4.32208   5
  -7   5   2 23.1411 3.25161   4
   7   5  -2 29.1942 4.35598   8
  -7   5   2 28.4091 3.46440   7
   7   5  -2 21.8588 4.35138   1
   6  -5  -2 35.7595 3.49139   2
   6  -5  -2 33.6159 4.39504   1
  -6  -5   2 28.7678 3.65666   3
  -6  -5   2 33.8633 3.15072   7
   6  -5  -2 28.7616 4.28584   8
  -6  -5   2 36.4028 4.35009   6
  -6  -5   2 28.4224 3.82472   2
   6  -5  -2 36.2230 4.04569   5
   6   5  -2 39.3415 3.16949   4
   6   5  -2 37.3555 4.75524   8
   6   5  -2 27.0563 4.72288   1
  -6   5   2 35.7083 3.28616   6
  -6   5   2 35.3271 3.49454   3
  -6   5   2 29.6097 3.74451   4
  -6   5   2 26.1477 3.45563   7
  -5  -5   2 1.21958 1.30140   2
  -5  -5   2 2.05612 1.19662   3
   5  -5  -2 1.97087 1.52386   8
   5  -5  -2 1.41872 1.13218   2
   5  -5  -2 0.88100 1.39640   1
   5  -5  -2 -0.2112 1.16806   6
  -5  -5   2 6.12415 1.84881   6
  -5  -5   2 5.63673 1.84027   5
   5  -5  -2 0.78270 1.36980   5
  -5   5   2 0.53756 1.27816   7
   5   5  -2 2.35216 1.08410   4
  -5   5   2 2.20698 1.13993   4
   5   5  -2 1.43680 1.90739   1
   5   5  -2 1.12046 1.89311   8
  -5   5   2 2.01936 1.10864   3
  -4  -5   2 17.8477 2.44822   3
   4  -5  -2 19.5050 2.83481   1
   4  -5  -2 19.8420 2.56601   6
   4  -5  -2 20.4165 3.03904   8
  -4  -5   2 19.4896 2.89756   5
  -4  -5   2 16.2300 2.71707   6
  -4  -5   2 15.9463 2.59794   2
   4  -5  -2 23.2049 2.70190   2
   4  -5  -2 15.8177 2.55064   5
   4   5  -2 17.6266 3.15963   8
   4   5  -2 13.7681 3.03856   1
  -4   5   2 24.5824 2.44764   3
   4   5  -2 25.0990 2.25918   4
   3  -5  -2 3.10968 1.38900   5
   3  -5  -2 1.45168 1.01674   7
  -3  -5   2 2.03149 1.21157   2
   3  -5  -2 2.91323 1.32232   2
   3  -5  -2 1.18435 1.20763   8
  -3  -5   2 1.30599 1.41851   6
   3  -5  -2 1.88294 0.99706   3
   3  -5  -2 1.50172 1.30401   1
  -3  -5   2 1.99533 0.97236   3
  -3  -5   2 2.33909 1.49609   5
   3  -5  -2 2.79895 1.28248   6
   3   5  -2 1.88770 1.72196   8
   3   5  -2 2.40418 1.74566   1
   3   5  -2 3.09275 1.04322   4
   2  -5  -2 0.54706 1.05660   5
   2  -5  -2 0.36416 0.86187   7
   2  -5  -2 -0.6224 0.99428   1
  -2  -5   2 -0.3526 1.04571   6
   2  -5  -2 1.13420 0.99009   3
   2  -5  -2 0.13996 1.05288   2
  -2  -5   2 -1.0805 1.19326   5
  -2  -5   2 -0.2264 0.88159   2
  -2  -5   2 0.08056 0.69055   3
   2  -5  -2 -0.8610 1.05571   8
   2  -5  -2 0.66882 1.17512   6
   2   5  -2 -1.3559 1.33302   1
   2   5  -2 0.78333 1.36740   8
   2   5  -2 -0.1128 0.79185   4
   1  -5  -2 7.55401 1.40120   7
   1  -5  -2 7.05565 1.69686   6
  -1  -5   2 6.46574 1.52310   6
   1  -5  -2 4.23588 1.30913   1
  -1  -5   2 6.52750 1.52015   2
   1  -5  -2 6.57426 1.50520   8
  -1  -5   2 3.77871 1.57470   5
   1  -5  -2 9.26369 1.87337   5
   1  -5  -2 10.2817 1.96734   2
   1  -5  -2 3.91647 1.27087   3
  -1  -5   2 7.73202 1.07711   3
   1   5  -2 4.51805 1.89675   8
   1   5  -2 7.87872 2.19462   1
   1   5  -2 6.85788 1.39773   4
   0  -5  -2 260.509 19.3196   5
   0  -5   2 251.782 19.2478   5
   0  -5   2 270.617 19.2152   1
   0  -5   2 268.769 19.0119   6
   0  -5  -2 265.030 18.8175   7
   0  -5  -2 268.872 19.3785   6
   0  -5  -2 255.420 19.3609   2
   0  -5   2 263.521 18.5003   3
   0  -5  -2 243.533 19.0450   3
   0  -5   2 270.495 19.1657   2
   0   5   2 245.376 19.4930   1
   0   5   2 269.417 19.1516   8
   0   5  -2 276.960 19.0429   4
   0   5   2 273.330 18.7725   4
   0   5  -2 244.146 19.3726   8
  -1  -5  -2 338.578 23.7751   7
  -1  -5  -2 310.505 24.3656   2
  -1  -5  -2 328.786 24.3237   5
   1  -5   2 324.615 24.0776   2
  -1  -5  -2 316.110 24.3714   6
   1  -5   2 347.944 24.2648   1
  -1  -5  -2 311.449 24.0713   3
   1  -5   2 337.155 24.2685   5
   1  -5   2 339.761 23.8854   6
   1   5   2 306.993 24.5407   1
  -1   5  -2 349.513 23.7152   7
  -1   5  -2 340.092 24.4268   8
  -1   5  -2 344.349 24.0916   4
   1   5   2 346.081 23.6181   4
   1   5   2 344.505 24.0946   8
  -2  -5  -2 616.051 45.4352   6
   2  -5   2 614.921 45.2716   5
   2  -5   2 638.762 44.7549   6
   2  -5   2 616.635 45.2693   1
  -2  -5  -2 652.673 44.7582   7
  -2  -5  -2 602.255 45.4214   2
  -2  -5  -2 625.161 45.1795   3
   2  -5   2 650.119 45.0873   2
  -2  -5  -2 637.367 45.4026   5
   2  -5   2 615.528 45.2551   8
   2   5   2 610.382 45.7361   1
   2   5   2 650.704 44.4632   4
  -2   5  -2 640.750 45.1286   4
  -2   5  -2 651.011 44.8138   7
   2   5   2 680.852 45.0851   8
   3  -5   2 1.33068 1.50803   6
  -3  -5  -2 0.70758 0.91924   7
   3  -5   2 1.73663 1.35538   8
  -3  -5  -2 -0.0049 1.44256   2
   3  -5   2 1.09562 1.28211   1
   3  -5   2 1.58165 1.05248   2
  -3  -5  -2 -2.1147 0.98385   3
   3  -5   2 1.11415 1.36204   5
  -3  -5  -2 1.63742 1.49289   6
  -3   5  -2 0.05007 0.92754   4
   3   5   2 -0.2826 1.81838   8
   3   5   2 -0.1641 1.69012   5
  -3   5  -2 0.87705 0.63792   3
  -3   5  -2 0.71454 1.20901   7
   3   5   2 -0.3452 1.69153   1
   4  -5   2 259.062 19.1819   1
   4  -5   2 253.030 18.5905   2
   4  -5   2 265.846 19.0348   5
  -4  -5  -2 257.240 18.3814   7
   4  -5   2 264.869 19.0710   8
  -4  -5  -2 253.812 18.9709   3
  -4  -5  -2 231.585 19.0789   6
  -4  -5  -2 258.136 19.2198   2
  -4   5  -2 265.032 18.0574   3
   4   5   2 263.367 18.7558   8
   4   5   2 247.547 19.5528   1
  -4   5  -2 236.435 18.7618   4
   4   5   2 249.786 19.3247   5
  -4   5  -2 248.458 18.5787   7
  -5  -5  -2 113.287 9.93077   6
  -5  -5  -2 111.299 8.20767   7
   5  -5   2 112.457 8.34937   2
  -5  -5  -2 113.842 9.84600   2
   5  -5   2 102.387 9.55028   1
   5  -5   2 96.8666 8.69251   5
  -5  -5  -2 100.239 8.73025   3
   5  -5   2 106.090 8.93283   8
  -5   5  -2 95.5258 8.60842   4
   5   5   2 109.463 10.6409   1
   5   5   2 115.381 8.83517   8
  -5   5  -2 107.157 7.95943   3
  -5   5  -2 96.9558 8.39903   7
   5   5   2 121.612 10.4077   5
  -6  -5  -2 278.397 21.0611   3
   6  -5   2 276.678 20.3810   2
   6  -5   2 282.274 21.1050   8
   6  -5   2 277.113 20.9952   5
  -6  -5  -2 293.534 20.3914   7
  -6  -5  -2 271.719 21.1916   6
  -6  -5  -2 281.211 21.2910   2
   6  -5   2 289.272 21.4115   1
  -6   5  -2 275.813 20.6164   7
   6   5   2 282.933 21.4314   5
  -6   5  -2 282.410 20.1764   3
  -6   5  -2 271.718 20.8455   4
   6   5   2 294.774 21.9974   1
   6   5   2 275.357 20.8006   8
   7  -5   2 70.5596 7.66002   5
  -7  -5  -2 76.7785 7.82602   3
   7  -5   2 85.1147 8.06301   8
  -7  -5  -2 83.1738 6.67775   7
  -7  -5  -2 71.5897 7.95440   6
  -7  -5  -2 64.7976 7.94328   2
   7  -5   2 87.5388 6.60395   2
   7  -5   2 90.4995 8.78365   1
   7   5   2 98.8315 9.59621   1
  -7   5  -2 76.0491 6.90147   3
  -7   5  -2 79.1571 7.54580   7
   7   5   2 71.4339 8.27095   5
  -8  -5  -2 18.1285 3.45501   3
   8  -5   2 19.0181 3.55120   5
  -8  -5  -2 24.0389 3.11464   7
   8  -5   2 19.6705 2.83856   2
   8  -5   2 16.4490 3.61519   8
   8  -5   2 26.5249 4.62144   1
  -8  -5  -2 15.8154 3.47168   6
   8   5   2 22.4224 5.05884   1
  -8   5  -2 18.0554 3.24913   7
  -8   5  -2 15.0487 3.00620   4
   8   5   2 19.3334 4.03226   5
  -9  -5  -2 13.9469 3.47150   6
   9  -5   2 20.4058 3.94162   8
   9  -5   2 12.0878 4.12794   1
   9  -5   2 13.2424 3.39621   5
  -9  -5  -2 20.8997 3.08837   7
  -9  -5  -2 14.0892 3.45529   3
   9   5   2 16.3964 3.19407   2
  -9   5  -2 21.8843 3.67849   7
   9   5   2 19.3689 5.09943   1
   9   5   2 18.4335 4.30901   5
  -9   5  -2 13.9889 3.27512   4
  10  -5   2 43.0752 6.03850   5
  10  -5   2 59.7163 7.02458   8
 -10  -5  -2 52.4929 5.48518   7
 -10  -5  -2 54.0739 6.52406   3
  10  -5   2 40.3129 6.75089   1
 -10  -5  -2 44.9311 6.40197   6
  10   5   2 38.5954 6.34949   5
 -10   5  -2 43.8080 5.65916   4
 -10   5  -2 51.5022 6.07105   7
  10   5   2 52.9468 5.81690   2
  10   5   2 55.8960 8.34163   1
  11  -5   2 36.3876 5.58058   8
  11  -5   2 24.9491 4.54624   5
  11  -5   2 31.0164 5.93349   1
 -11  -5  -2 24.0820 4.57228   3
 -11  -5  -2 22.9082 4.78822   6
 -11  -5  -2 21.6575 3.72330   7
  11   5   2 24.8862 4.11220   2
  11   5   2 18.1703 4.75818   5
  11   5   2 11.9773 5.02314   1
 -11   5  -2 15.6720 3.73704   4
 -11   5  -2 18.9302 3.97118   7
 -12  -5  -2 3.22064 3.19702   3
 -12  -5  -2 2.09958 3.81356   6
  12  -5   2 3.24243 2.80742   5
  12  -5   2 9.49499 3.85047   8
 -12  -5  -2 1.01289 2.84040   7
  12  -5   2 1.41990 3.63896   1
 -12   5  -2 4.40649 2.92095   4
  12   5   2 3.02715 3.47596   5
  12   5   2 1.19805 4.33948   1
 -12   5  -2 4.03330 2.82499   7
  13  -5   2 29.8588 5.42081   5
 -13  -5  -2 32.2455 6.57494   6
 -13  -5  -2 32.1870 5.74851   3
 -13  -5  -2 24.9639 5.14688   7
  13  -5   2 29.1640 5.86501   8
  13  -5   2 19.7091 6.19242   1
  13   5   2 18.5817 5.08798   5
 -13   5  -2 25.5088 5.09200   4
 -13   5  -2 33.1140 5.17602   7
  13   5   2 18.7604 6.74090   1
  14  -5   2 14.6670 5.28450   8
 -14  -5  -2 24.0431 5.59854   3
  14  -5   2 17.9533 4.89966   5
  14  -5   2 21.2158 5.97791   1
  14   5   2 15.1142 5.32758   5
 -14   5  -2 15.9330 4.61934   7
  14   5   2 36.2275 7.49695   1
 -14   5  -2 18.2138 5.14371   4
 -15  -5  -2 19.9243 6.61572   3
  15  -5   2 27.1444 5.73670   5
  15  -5   2 14.7746 6.16700   8
  15  -5   2 32.8784 7.31019   1
 -15   5  -2 16.2187 5.62181   4
  15   5   2 25.2382 7.44380   1
 -15   5  -2 25.3663 5.19792   7
  15   5   2 12.9721 5.52716   5
  16  -5   2 3.89858 4.85075   5
  16   5   2 -2.2279 4.79847   5
 -16   5  -2 -6.7217 2.30981   7
 -16   5  -2 3.66285 8.50036   4
  17  -6  -2 -0.4114 4.43788   8
  17   6  -2 -2.0987 8.31034   5
 -17   6   2 2.17143 3.50592   7
 -16  -6   2 1.00117 4.66771   6
 -16  -6   2 -4.7698 4.21064   3
  16  -6  -2 -4.4344 5.05237   1
  16  -6  -2 -4.7144 4.27803   8
 -16   6   2 -2.2383 3.97682   4
  16   6  -2 -1.1059 5.24214   1
  16   6  -2 -4.3894 4.78063   5
 -16   6   2 2.66794 3.40210   7
 -15  -6   2 0.74044 4.25282   6
  15  -6  -2 0.55472 4.11891   8
  15  -6  -2 2.72182 5.50880   5
 -15  -6   2 1.67794 3.62303   3
  15  -6  -2 2.19500 4.14057   1
 -15   6   2 3.83886 3.55557   4
  15   6  -2 5.89059 4.66856   5
 -15   6   2 1.46974 3.20989   7
  15   6  -2 -1.8120 4.04564   1
  14  -6  -2 28.1886 6.08499   8
 -14  -6   2 29.4850 5.84678   6
  14  -6  -2 31.2195 6.38242   1
  14  -6  -2 30.1469 5.50195   5
 -14  -6   2 19.7554 5.10936   3
 -14   6   2 28.9167 5.09252   7
  14   6  -2 33.5685 6.25066   5
 -14   6   2 36.3792 5.60657   4
  14   6  -2 29.8449 7.59127   1
 -13  -6   2 1.73066 2.74243   3
  13  -6  -2 0.86782 3.33757   8
  13  -6  -2 1.63685 2.87644   5
  13  -6  -2 2.70525 3.81423   1
 -13  -6   2 5.17897 3.67992   6
 -13   6   2 -6.7627 1.85813   7
  13   6  -2 2.11273 3.43191   5
  13   6  -2 7.52702 5.50313   1
 -13   6   2 0.23354 2.45201   4
  12  -6  -2 111.782 11.6916   8
 -12  -6   2 143.852 11.9637   2
 -12  -6   2 116.937 11.1718   3
 -12  -6   2 116.056 11.4107   6
  12  -6  -2 125.270 10.9331   5
  12  -6  -2 100.734 11.3671   1
 -12   6   2 86.5484 9.88723   4
  12   6  -2 99.9585 11.0871   5
 -12   6   2 111.280 10.4377   7
  12   6  -2 93.9063 11.4272   8
  12   6  -2 108.939 12.6705   1
 -11  -6   2 18.4428 4.58049   2
  11  -6  -2 10.9580 3.06691   5
 -11  -6   2 17.3478 3.78981   3
  11  -6  -2 23.0884 4.67638   8
 -11  -6   2 21.1793 4.26825   6
  11  -6  -2 18.5469 4.37402   1
  11   6  -2 24.4798 5.85990   1
  11   6  -2 12.7946 4.91094   8
 -11   6   2 14.5302 3.22388   7
  11   6  -2 24.8761 4.68013   5
 -11   6   2 15.3856 3.54037   4
 -10  -6   2 183.847 14.9929   2
  10  -6  -2 184.515 14.6621   5
 -10  -6   2 180.846 14.7930   3
 -10  -6   2 169.023 14.8777   6
  10  -6  -2 174.207 15.2975   8
  10  -6  -2 195.112 16.8358   1
 -10   6   2 197.783 14.3518   3
  10   6  -2 186.064 15.3306   8
 -10   6   2 206.897 14.6984   7
  10   6  -2 181.866 15.1649   5
  10   6  -2 160.093 17.1280   1
 -10   6   2 179.947 14.7174   4
  -9  -6   2 -0.2884 1.76531   6
   9  -6  -2 0.52340 2.15196   1
  -9  -6   2 0.64243 1.78572   3
   9  -6  -2 4.36140 2.56144   8
   9  -6  -2 1.64556 2.03216   5
  -9  -6   2 1.20508 2.52433   2
  -9   6   2 0.46239 1.73192   7
  -9   6   2 1.49717 1.96676   4
   9   6  -2 0.60885 2.91750   8
   9   6  -2 1.33061 2.24098   5
   9   6  -2 3.15226 3.91501   1
  -9   6   2 1.10115 2.04633   3
   8  -6  -2 118.624 11.1145   2
   8  -6  -2 136.804 11.2513   5
   8  -6  -2 135.505 12.5704   1
   8  -6  -2 144.187 11.8394   8
  -8  -6   2 160.349 11.9127   2
  -8  -6   2 146.319 11.3971   3
  -8  -6   2 145.183 11.6298   6
   8   6  -2 147.431 14.1813   1
   8   6  -2 134.219 12.6042   8
  -8   6   2 145.296 10.8472   3
  -8   6   2 146.574 11.1329   7
  -8   6   2 136.861 11.2854   4
   8   6  -2 128.339 12.4044   5
  -7  -6   2 5.11425 2.37209   2
  -7  -6   2 5.99150 2.34560   6
   7  -6  -2 1.44457 1.93756   1
  -7  -6   2 1.16336 1.70093   3
   7  -6  -2 1.73854 1.59685   2
   7  -6  -2 3.22647 1.98768   5
   7  -6  -2 7.59004 2.38087   8
   7   6  -2 0.89715 2.54621   1
  -7   6   2 3.59576 1.59253   3
  -7   6   2 2.83186 1.70333   4
  -7   6   2 0.66448 1.55707   7
   7   6  -2 2.01594 2.63469   8
   7   6  -2 3.48241 2.40966   5
  -6  -6   2 130.607 11.0313   5
   6  -6  -2 136.558 11.2290   8
   6  -6  -2 145.773 11.3358   1
   6  -6  -2 144.562 10.5618   2
  -6  -6   2 133.835 11.0982   2
  -6  -6   2 126.902 10.6112   3
   6  -6  -2 133.398 10.6145   6
   6  -6  -2 131.437 10.7921   5
  -6  -6   2 133.848 11.0264   6
  -6   6   2 142.763 10.3176   3
   6   6  -2 130.020 12.7176   1
   6   6  -2 135.075 11.2871   8
  -6   6   2 140.136 10.7917   4
  -6   6   2 136.588 10.5965   7
   5  -6  -2 2.05275 1.46599   6
  -5  -6   2 2.81351 1.37732   3
   5  -6  -2 3.69415 1.83374   5
   5  -6  -2 4.50936 1.52065   2
  -5  -6   2 0.38008 1.41319   2
   5  -6  -2 5.72302 2.12004   1
  -5  -6   2 4.13901 1.99225   6
   5  -6  -2 5.28020 2.04274   8
  -5  -6   2 7.19366 2.12340   5
  -5   6   2 3.09736 1.34260   3
   5   6  -2 3.37870 2.34359   8
  -5   6   2 3.28067 1.52175   4
   5   6  -2 5.32559 1.41894   4
  -5   6   2 3.90881 1.58492   7
   5   6  -2 2.71166 2.52941   1
  -4  -6   2 374.152 30.0977   6
  -4  -6   2 414.856 29.8044   3
   4  -6  -2 411.782 29.9624   2
  -4  -6   2 409.619 30.2150   2
   4  -6  -2 415.957 30.2259   1
   4  -6  -2 419.991 30.1507   5
  -4  -6   2 417.749 30.2941   5
   4  -6  -2 399.146 30.2073   8
   4  -6  -2 428.102 29.8843   6
  -4   6   2 448.320 29.7739   7
   4   6  -2 410.620 30.4501   8
   4   6  -2 397.513 30.9062   1
  -4   6   2 396.358 29.8785   4
  -4   6   2 451.067 29.6004   3
   4   6  -2 418.371 29.4296   4
   3  -6  -2 5.14016 1.69604   6
   3  -6  -2 1.54836 1.10806   7
  -3  -6   2 -0.3535 1.24196   6
  -3  -6   2 1.27283 1.25003   2
  -3  -6   2 -0.0613 1.32186   5
   3  -6  -2 0.81494 1.27297   1
  -3  -6   2 2.70003 1.13812   3
   3  -6  -2 0.67413 1.06967   3
   3  -6  -2 2.29294 1.47116   8
   3  -6  -2 2.33633 1.45306   2
   3  -6  -2 1.39561 1.46876   5
   3   6  -2 -0.2410 1.88832   1
  -3   6   2 2.41176 1.16254   4
   3   6  -2 2.90266 1.17162   4
   3   6  -2 4.27824 1.89169   8
  -2  -6   2 280.984 20.5652   6
   2  -6  -2 291.111 20.5994   6
  -2  -6   2 276.808 20.6568   5
  -2  -6   2 282.774 20.0420   3
   2  -6  -2 269.553 20.4722   1
   2  -6  -2 283.773 20.5565   8
   2  -6  -2 268.280 20.0568   7
   2  -6  -2 271.743 20.2373   3
   2  -6  -2 287.270 20.6600   5
  -2  -6   2 268.982 20.5855   2
   2  -6  -2 270.451 20.6191   2
   2   6  -2 279.163 21.2400   1
   2   6  -2 291.445 20.9040   8
  -2   6   2 285.617 20.2467   4
   2   6  -2 288.335 20.1333   4
  -1  -6   2 77.3922 6.70810   6
  -1  -6   2 73.7898 7.20354   2
   1  -6  -2 84.8568 7.49135   6
   1  -6  -2 90.4433 6.45378   7
   1  -6  -2 70.8764 7.28303   2
   1  -6  -2 80.8555 7.26162   1
   1  -6  -2 82.7945 6.65596   3
  -1  -6   2 82.6406 6.22462   3
  -1  -6   2 86.3233 7.66534   5
   1  -6  -2 91.2734 7.76395   5
   1  -6  -2 83.4358 6.77711   8
  -1   6   2 77.3976 6.42766   4
   1   6  -2 84.5141 6.57636   4
   1   6  -2 86.8295 7.88822   8
   1   6  -2 84.0981 8.12937   1
   0  -6  -2 278.053 19.4051   7
   0  -6   2 269.215 19.7181   6
   0  -6   2 269.950 19.8960   1
   0  -6  -2 271.158 19.7432   3
   0  -6  -2 265.206 20.1293   2
   0  -6   2 262.150 20.0508   5
   0  -6  -2 257.892 20.0378   5
   0  -6   2 267.097 19.1144   3
   0  -6  -2 280.228 20.1376   6
   0  -6   2 270.489 19.9027   2
   0   6   2 283.995 19.4180   4
   0   6  -2 261.049 20.1550   8
   0   6  -2 280.874 19.2643   7
   0   6   2 279.694 19.8881   8
   0   6  -2 269.051 19.6467   4
   0   6   2 240.917 20.2206   1
   1  -6   2 283.184 20.1039   6
   1  -6   2 281.082 20.3228   2
  -1  -6  -2 276.504 20.2914   3
  -1  -6  -2 255.520 20.5653   2
  -1  -6  -2 267.504 20.6201   6
   1  -6   2 278.972 20.4359   1
  -1  -6  -2 262.978 20.5622   5
   1  -6   2 275.908 20.5026   5
  -1  -6  -2 277.437 19.8567   7
  -1   6  -2 283.884 20.2448   4
  -1   6  -2 286.284 19.7861   7
   1   6   2 288.843 20.3756   8
   1   6   2 285.121 19.7430   4
   1   6   2 278.443 21.0175   1
  -1   6  -2 253.299 20.5088   8
  -2  -6  -2 937.353 68.0642   2
   2  -6   2 980.526 67.8931   5
  -2  -6  -2 932.395 67.6861   3
   2  -6   2 988.962 67.3401   6
   2  -6   2 993.351 67.6644   2
  -2  -6  -2 920.708 68.0186   6
  -2  -6  -2 963.873 67.1771   7
  -2  -6  -2 866.912 67.8662   5
   2   6   2 945.993 68.4061   1
   2   6   2 967.420 66.9250   4
  -2   6  -2 958.204 67.6355   4
   2   6   2 991.333 67.6539   8
  -2   6  -2 979.492 67.2265   7
   3  -6   2 47.2640 5.66319   1
  -3  -6  -2 50.0042 5.89571   2
  -3  -6  -2 43.2053 5.65968   6
   3  -6   2 50.7032 5.30103   2
   3  -6   2 65.9251 6.12038   8
  -3  -6  -2 56.8551 6.07997   5
   3  -6   2 45.2511 5.47037   5
   3  -6   2 61.3903 5.04756   6
  -3  -6  -2 57.1866 4.66312   7
  -3  -6  -2 55.0680 5.64157   3
   3   6   2 62.0449 5.76784   8
  -3   6  -2 63.9609 5.29503   7
  -3   6  -2 64.3381 5.78460   4
   3   6   2 47.0418 6.32264   1
  -4  -6  -2 376.878 25.8736   7
   4  -6   2 363.133 26.5933   5
   4  -6   2 358.754 26.7225   1
   4  -6   2 352.256 26.1433   2
  -4  -6  -2 380.292 26.6023   3
   4  -6   2 379.178 26.6317   8
  -4  -6  -2 360.743 26.9014   2
  -4  -6  -2 358.906 26.8692   6
   4   6   2 321.297 26.8039   5
   4   6   2 374.044 26.3364   8
  -4   6  -2 363.384 26.0827   7
   4   6   2 341.960 27.2492   1
  -4   6  -2 356.544 26.3773   4
   5  -6   2 0.40691 1.24095   2
  -5  -6  -2 -0.5855 1.60031   6
   5  -6   2 -1.9177 1.39203   8
  -5  -6  -2 2.26981 1.39684   7
   5  -6   2 2.70735 2.05647   1
   5  -6   2 0.58402 1.62148   5
  -5  -6  -2 1.37502 2.26301   2
  -5  -6  -2 0.09704 1.64257   3
   5   6   2 2.79977 2.83239   1
   5   6   2 -0.2483 2.70016   8
  -5   6  -2 2.22148 1.77568   4
  -5   6  -2 0.80420 1.51206   7
   5   6   2 -1.9380 1.51968   5
   6  -6   2 359.605 25.4480   5
   6  -6   2 342.714 24.7054   2
   6  -6   2 332.936 25.5491   1
  -6  -6  -2 361.677 25.7576   2
  -6  -6  -2 343.362 25.6731   6
   6  -6   2 327.389 25.3072   8
  -6  -6  -2 349.905 25.3567   3
  -6  -6  -2 359.001 24.5540   7
  -6   6  -2 322.370 24.7859   7
  -6   6  -2 332.938 25.1692   4
   6   6   2 298.244 25.5409   5
   6   6   2 354.020 26.4337   1
   7  -6   2 93.9106 10.2771   1
   7  -6   2 111.167 10.3096   8
  -7  -6  -2 113.275 8.82479   7
  -7  -6  -2 120.072 10.9924   6
   7  -6   2 90.9914 9.83089   5
   7  -6   2 116.790 8.85360   2
  -7  -6  -2 113.170 10.3472   3
  -7  -6  -2 109.359 10.8247   2
  -7   6  -2 110.563 9.73900   7
   7   6   2 92.0828 11.0899   1
   7   6   2 105.989 10.8012   5
  -7   6  -2 135.430 10.7402   4
  -8  -6  -2 47.3127 5.80854   3
  -8  -6  -2 39.5366 4.61014   7
   8  -6   2 39.7209 4.63224   2
  -8  -6  -2 39.3115 5.66871   6
   8  -6   2 37.1783 5.88910   1
  -8  -6  -2 44.2392 6.35718   2
   8  -6   2 42.5134 5.78979   8
   8  -6   2 43.7613 5.65197   5
   8   6   2 35.3342 5.68325   5
   8   6   2 40.6278 6.89774   1
  -8   6  -2 36.9389 4.98875   4
  -8   6  -2 49.9374 5.41135   7
   9  -6   2 6.36595 2.73659   5
  -9  -6  -2 -1.5379 2.29214   6
  -9  -6  -2 2.63246 2.68704   3
   9  -6   2 2.18022 2.54790   8
  -9  -6  -2 5.09436 2.63852   7
   9  -6   2 4.98760 3.26141   1
  -9   6  -2 1.18391 2.15145   4
  -9   6  -2 5.10336 2.57067   7
   9   6   2 8.77902 4.77885   1
   9   6   2 6.01729 3.13312   5
 -10  -6  -2 58.0622 7.02724   3
  10  -6   2 59.9895 7.12924   5
  10  -6   2 55.2991 7.57750   1
 -10  -6  -2 62.9313 7.84997   6
  10  -6   2 49.8591 6.71672   8
 -10   6  -2 54.2381 6.32372   7
  10   6   2 50.6989 6.33088   2
  10   6   2 53.1282 8.46234   1
 -10   6  -2 46.7782 6.09959   4
  10   6   2 54.7907 7.34212   5
  11  -6   2 14.6516 4.83140   1
 -11  -6  -2 9.01934 3.57698   3
  11  -6   2 20.0019 4.56379   8
 -11  -6  -2 12.4169 4.59841   6
  11  -6   2 20.8068 4.56380   5
 -11   6  -2 7.37220 3.29305   7
 -11   6  -2 19.3188 3.94707   4
  11   6   2 17.3726 5.01609   5
  11   6   2 12.9832 3.44006   2
  11   6   2 21.1938 6.49543   1
  12  -6   2 19.9393 4.83922   8
  12  -6   2 29.7165 5.97229   1
 -12  -6  -2 19.3196 5.36499   6
 -12  -6  -2 18.0231 4.86253   3
  12  -6   2 19.1423 4.62426   5
  12   6   2 17.9993 4.99436   2
  12   6   2 10.9867 5.57275   1
  12   6   2 32.5711 6.11897   5
 -12   6  -2 14.1937 4.03214   4
 -12   6  -2 17.0228 4.12467   7
  13  -6   2 -0.5249 4.14911   1
  13  -6   2 0.72776 3.07505   5
 -13  -6  -2 2.20468 4.03973   6
 -13  -6  -2 0.63053 3.34913   3
  13  -6   2 -0.9176 3.77147   8
 -13   6  -2 2.20240 3.16830   7
  13   6   2 6.42765 5.17922   1
 -13   6  -2 0.14744 3.29231   4
  13   6   2 0.06077 3.93095   5
 -14  -6  -2 5.39124 5.48362   6
 -14  -6  -2 0.07051 4.07536   3
  14  -6   2 3.88191 4.14010   5
  14  -6   2 8.48657 5.39559   1
  14  -6   2 -0.2818 3.96574   8
  14   6   2 7.55114 4.77499   5
 -14   6  -2 4.93512 3.44418   7
 -14   6  -2 5.00125 4.37683   4
  14   6   2 3.48987 5.29601   1
  15  -6   2 0.96024 4.70074   8
  15  -6   2 -0.4654 4.30666   5
 -15   6  -2 2.99124 3.21592   7
  15   6   2 3.45555 4.43051   5
 -15   6  -2 0.23864 5.74769   4
  15   6   2 -3.0502 7.52669   1
 -16  -7   2 5.41466 4.51855   6
  16  -7  -2 -0.8226 4.22452   8
  16   7  -2 -5.7888 5.08940   5
 -16   7   2 5.99284 5.93116   4
 -16   7   2 -0.7881 2.99608   7
 -15  -7   2 12.2332 5.57359   6
 -15  -7   2 8.76949 5.04668   3
  15  -7  -2 3.26080 4.92349   1
  15  -7  -2 0.35395 4.13672   8
  15   7  -2 10.5432 5.07739   5
 -15   7   2 4.07150 3.60538   7
  15   7  -2 10.5624 6.45876   1
 -15   7   2 12.8413 4.63603   4
  14  -7  -2 2.42117 4.05649   8
  14  -7  -2 -2.4051 3.40972   1
 -14  -7   2 0.86406 3.73905   6
 -14  -7   2 0.39979 3.72970   3
  14  -7  -2 -4.4839 3.62369   5
  14   7  -2 2.63353 4.39160   5
 -14   7   2 1.80657 3.16825   7
  14   7  -2 9.17856 5.67904   1
 -14   7   2 -1.4931 2.83943   4
  13  -7  -2 31.5830 5.94042   1
 -13  -7   2 17.5613 4.93664   6
 -13  -7   2 24.1889 4.91603   3
  13  -7  -2 17.6535 4.81962   8
  13  -7  -2 23.6018 4.83302   5
  13   7  -2 26.3367 5.44565   5
 -13   7   2 18.6436 4.53976   7
 -13   7   2 19.6564 4.40871   4
  13   7  -2 10.1341 5.56936   1
  12  -7  -2 9.23366 4.20124   8
 -12  -7   2 15.6661 5.30006   2
  12  -7  -2 6.51008 3.80131   1
  12  -7  -2 7.65785 3.32923   5
 -12  -7   2 5.25073 2.98184   3
 -12  -7   2 7.12610 3.61372   6
 -12   7   2 7.49558 3.19918   4
 -12   7   2 12.9746 3.56101   7
  12   7  -2 4.63901 3.71437   5
  12   7  -2 5.84389 5.33607   1
 -11  -7   2 6.08715 4.09832   2
  11  -7  -2 1.14420 2.63870   1
 -11  -7   2 -0.0030 2.60371   3
  11  -7  -2 1.73706 2.63867   5
 -11  -7   2 2.49736 3.02889   6
  11  -7  -2 4.42216 3.21223   8
 -11   7   2 1.07032 2.45823   7
 -11   7   2 0.60582 2.38540   4
  11   7  -2 0.84867 2.78573   5
  11   7  -2 3.30193 4.67828   1
  11   7  -2 -0.1293 5.08762   8
 -10  -7   2 3.25209 2.46875   3
  10  -7  -2 5.44049 2.92120   1
 -10  -7   2 -0.2723 2.60944   6
 -10  -7   2 4.36358 3.15501   2
  10  -7  -2 0.81764 2.11449   5
  10  -7  -2 3.18560 2.81686   8
  10   7  -2 3.53183 4.11958   1
 -10   7   2 5.45349 2.81348   4
  10   7  -2 5.50944 4.14157   8
  10   7  -2 1.66160 2.77094   5
 -10   7   2 2.27117 2.12263   7
  -9  -7   2 19.7354 4.52419   2
  -9  -7   2 24.9065 4.10861   3
   9  -7  -2 23.5534 3.99165   5
  -9  -7   2 22.9208 4.32548   6
   9  -7  -2 21.6332 4.40015   8
   9  -7  -2 20.9761 4.21574   1
  -9   7   2 14.5827 3.56794   4
   9   7  -2 17.6299 4.31704   5
  -9   7   2 23.5202 3.64649   7
   9   7  -2 19.5679 5.58202   1
   9   7  -2 23.8586 4.90551   8
  -8  -7   2 2.34022 2.46435   2
   8  -7  -2 0.46101 2.12864   8
   8  -7  -2 1.31665 2.34402   1
  -8  -7   2 1.47222 1.99972   6
  -8  -7   2 0.07417 1.89345   3
   8  -7  -2 1.70148 2.14643   5
   8   7  -2 -1.7227 1.99962   5
  -8   7   2 4.13166 2.04557   7
   8   7  -2 -2.3796 2.79985   1
   8   7  -2 -2.1559 2.71859   8
  -8   7   2 3.52368 2.02379   4
  -7  -7   2 154.259 11.6358   2
   7  -7  -2 128.516 12.3043   8
   7  -7  -2 143.513 11.5409   1
  -7  -7   2 143.088 10.9860   3
  -7  -7   2 129.237 12.1645   6
   7  -7  -2 120.077 10.9392   5
   7  -7  -2 143.974 10.7673   2
  -7   7   2 141.603 10.5724   3
  -7   7   2 124.441 10.9936   4
   7   7  -2 128.167 12.4224   5
   7   7  -2 145.916 13.8842   1
   7   7  -2 118.214 12.0337   8
  -7   7   2 133.903 10.7547   7
  -6  -7   2 103.559 8.66015   2
   6  -7  -2 71.0944 7.08119   2
  -6  -7   2 71.5661 7.80940   6
   6  -7  -2 57.4968 7.38276   8
  -6  -7   2 92.3260 8.37451   5
  -6  -7   2 82.6786 7.49412   3
   6  -7  -2 66.2446 7.33538   5
   6  -7  -2 78.4353 7.94773   1
  -6   7   2 83.7085 7.29028   7
   6   7  -2 88.2293 8.50547   8
  -6   7   2 79.4458 6.53379   3
  -6   7   2 82.9709 7.56351   4
   6   7  -2 70.5083 9.02378   1
  -5  -7   2 10.6671 2.84210   6
  -5  -7   2 13.8532 3.10369   2
   5  -7  -2 11.7117 2.88541   8
  -5  -7   2 13.8785 3.07069   5
   5  -7  -2 16.3759 2.99954   6
   5  -7  -2 21.0202 3.08304   2
   5  -7  -2 11.9544 2.98236   5
   5  -7  -2 19.8311 3.23269   1
  -5  -7   2 19.0613 2.83159   3
  -5   7   2 25.1968 3.12179   7
  -5   7   2 18.3513 2.92029   4
   5   7  -2 17.7235 3.56184   8
   5   7  -2 16.2207 4.01986   1
  -5   7   2 21.5862 2.60526   3
  -4  -7   2 42.1873 4.47640   3
  -4  -7   2 35.0037 4.96239   6
  -4  -7   2 40.9747 5.14173   5
   4  -7  -2 34.8597 4.65375   2
  -4  -7   2 48.1859 5.44598   2
   4  -7  -2 42.0994 5.29023   8
   4  -7  -2 45.8686 5.11560   1
   4  -7  -2 36.7262 4.93182   5
   4  -7  -2 44.1612 4.82340   6
  -4   7   2 50.5434 4.66440   7
   4   7  -2 45.6548 5.62069   8
   4   7  -2 50.0954 4.26450   4
  -4   7   2 57.2749 4.53839   3
  -4   7   2 44.9771 4.69833   4
   4   7  -2 47.0995 6.39109   1
   3  -7  -2 21.9088 3.14409   6
  -3  -7   2 18.2059 3.26662   6
   3  -7  -2 17.5608 2.93851   1
   3  -7  -2 23.0544 2.69844   3
  -3  -7   2 19.1073 2.54755   3
  -3  -7   2 12.9200 2.91903   2
  -3  -7   2 20.5796 3.26564   5
   3  -7  -2 22.7537 3.47189   5
   3  -7  -2 21.7702 3.35665   2
   3  -7  -2 20.9471 3.28038   8
   3   7  -2 16.3825 3.36832   8
   3   7  -2 17.9113 2.42346   4
   3   7  -2 19.5810 3.74192   1
  -3   7   2 14.7926 2.56343   4
   2  -7  -2 238.248 17.5126   6
   2  -7  -2 209.652 17.2871   1
  -2  -7   2 217.737 17.4156   6
   2  -7  -2 226.283 17.5844   2
  -2  -7   2 213.652 17.4944   5
   2  -7  -2 238.396 17.4285   8
  -2  -7   2 238.981 17.6122   2
   2  -7  -2 229.253 17.0612   3
   2  -7  -2 246.549 16.8994   7
   2  -7  -2 257.379 17.7723   5
  -2  -7   2 240.451 16.8596   3
   2   7  -2 196.099 18.0095   1
   2   7  -2 236.432 17.7761   8
   2   7  -2 239.515 16.9443   4
  -2   7   2 233.221 17.0777   4
  -1  -7   2 0.39794 1.68662   5
   1  -7  -2 -0.2611 1.19297   3
   1  -7  -2 0.76076 1.63507   2
   1  -7  -2 -1.4898 1.54568   6
   1  -7  -2 -0.5790 1.38660   5
  -1  -7   2 -1.5315 1.06381   2
  -1  -7   2 -1.5899 0.90493   3
  -1  -7   2 -0.2163 1.50038   6
   1  -7  -2 0.19342 1.09842   7
  -1   7   2 0.12339 1.60512   8
   1   7  -2 -0.2714 1.11656   4
  -1   7   2 1.61445 1.22615   4
   1   7  -2 0.35291 1.60335   8
   1   7  -2 -1.3697 1.89319   1
   0  -7  -2 68.8910 5.43320   7
   0  -7  -2 75.6487 6.38414   3
   0  -7   2 64.6418 6.47987   1
   0  -7  -2 60.0142 6.68477   2
   0  -7   2 60.6387 6.63665   5
   0  -7  -2 53.6389 6.41465   5
   0  -7   2 62.1743 6.21613   6
   0  -7   2 64.2277 5.19387   3
   0  -7   2 70.6508 6.62382   2
   0  -7  -2 77.0515 7.13248   6
   0   7  -2 63.3452 5.98667   4
   0   7   2 65.0357 7.22199   1
   0   7  -2 74.0635 7.23247   8
   0   7   2 70.6061 5.48955   4
   0   7   2 72.9383 6.73843   8
   1  -7   2 73.0809 6.77350   6
  -1  -7  -2 71.7415 7.51225   6
  -1  -7  -2 80.8792 7.05068   3
   1  -7   2 84.9806 7.34907   1
   1  -7   2 65.0229 7.21616   5
   1  -7   2 68.2504 6.97849   2
  -1  -7  -2 81.6669 7.87565   2
  -1  -7  -2 72.7504 6.02197   7
  -1  -7  -2 64.6266 7.23956   5
  -1   7  -2 77.8675 6.92449   4
   1   7   2 75.2203 5.91430   4
  -1   7  -2 77.1238 7.57847   8
   1   7   2 91.9950 8.66666   1
   1   7   2 78.0154 7.14992   8
  -1   7  -2 74.3662 6.20504   7
   2  -7   2 8.61034 2.00010   6
  -2  -7  -2 5.69830 1.93152   7
   2  -7   2 8.27051 2.46409   5
   2  -7   2 3.81375 2.15039   1
  -2  -7  -2 6.84535 1.96514   3
  -2  -7  -2 5.87365 2.40506   2
   2  -7   2 8.22027 2.14346   2
  -2  -7  -2 4.95864 2.13676   5
  -2  -7  -2 5.06346 2.26025   6
  -2   7  -2 10.5411 2.51718   8
  -2   7  -2 3.95404 1.78705   7
   2   7   2 6.33979 2.45796   8
  -2   7  -2 6.23453 1.81732   4
   2   7   2 8.03904 3.23215   1
  -3  -7  -2 60.6608 6.16511   3
   3  -7   2 66.1316 5.75084   6
   3  -7   2 72.2579 6.74874   1
   3  -7   2 54.0910 5.75525   2
   3  -7   2 50.9902 6.10571   5
  -3  -7  -2 55.2762 6.43225   6
  -3  -7  -2 43.4861 6.01056   5
  -3  -7  -2 72.9588 5.75033   7
  -3  -7  -2 40.5148 6.08708   2
   3   7   2 53.4458 7.08448   1
  -3   7  -2 61.9676 5.46648   7
   3   7   2 68.6647 6.40222   8
  -3   7  -2 59.2928 5.86134   4
  -4  -7  -2 -0.3196 2.30623   2
   4  -7   2 -0.6103 1.36220   2
   4  -7   2 1.76773 2.07912   5
   4  -7   2 -0.8866 2.05716   1
  -4  -7  -2 0.39048 1.80945   3
   4  -7   2 1.55662 1.82871   8
  -4  -7  -2 -0.7788 1.66313   6
   4   7   2 -4.0431 2.54255   8
  -4   7  -2 -2.7689 1.48925   4
   4   7   2 0.24627 2.27624   5
   4   7   2 4.73170 3.09955   1
  -4   7  -2 0.27788 1.52078   7
   5  -7   2 27.7109 4.50056   5
  -5  -7  -2 40.3662 5.68255   2
   5  -7   2 30.2432 4.77219   1
   5  -7   2 38.4734 4.38405   2
  -5  -7  -2 44.4435 5.17253   3
  -5  -7  -2 33.5729 5.07308   6
   5  -7   2 47.1965 5.48395   8
   5   7   2 31.5332 5.14930   5
  -5   7  -2 40.3341 4.84414   4
   5   7   2 41.8626 6.25294   1
   5   7   2 39.8308 5.50154   8
  -5   7  -2 33.7607 4.10516   7
  -6  -7  -2 20.5137 4.48573   2
   6  -7   2 24.3724 4.04525   8
   6  -7   2 21.6881 4.18788   1
   6  -7   2 16.8013 3.07535   2
  -6  -7  -2 20.5261 3.64696   3
   6  -7   2 25.4613 4.13728   5
  -6  -7  -2 22.1869 4.23134   6
  -6   7  -2 13.6381 3.04127   4
   6   7   2 18.3069 4.92231   1
  -6   7  -2 30.9026 3.82617   7
   6   7   2 20.5147 4.17714   5
  -7  -7  -2 184.513 14.7714   3
   7  -7   2 155.581 14.4038   5
   7  -7   2 185.212 13.9791   2
   7  -7   2 187.168 14.7461   8
  -7  -7  -2 198.309 15.2180   6
   7  -7   2 198.678 15.2211   1
  -7  -7  -2 187.337 15.2612   2
  -7   7  -2 191.816 14.6043   4
  -7   7  -2 171.473 14.0232   7
   7   7   2 156.630 15.8313   5
   7   7   2 178.663 17.2143   1
   8  -7   2 5.75528 3.61493   1
  -8  -7  -2 8.28684 4.07082   2
  -8  -7  -2 -1.2962 2.58475   6
   8  -7   2 10.4643 3.21798   8
  -8  -7  -2 10.5576 3.19623   3
   8  -7   2 4.21092 2.81984   5
  -8   7  -2 4.08948 2.36123   4
   8   7   2 3.08629 4.43872   1
   8   7   2 5.40555 3.10502   5
  -8   7  -2 8.14267 2.79328   7
  -9  -7  -2 40.2776 6.55830   2
   9  -7   2 51.7588 6.94121   1
  -9  -7  -2 49.2138 6.96392   6
  -9  -7  -2 44.1656 6.07845   3
   9  -7   2 43.5146 6.00832   5
   9  -7   2 42.1834 5.99020   8
  -9   7  -2 51.9230 5.98151   7
   9   7   2 32.3792 7.43041   1
   9   7   2 45.4170 7.10508   5
  -9   7  -2 43.8115 5.71592   4
  10  -7   2 0.06955 2.58871   8
  10  -7   2 0.83163 2.46343   5
 -10  -7  -2 -2.8522 3.25496   6
  10  -7   2 -0.6945 3.64195   1
 -10  -7  -2 -1.0082 2.34645   3
  10   7   2 0.96508 2.56244   2
 -10   7  -2 -0.2732 2.35660   4
 -10   7  -2 -0.6348 2.08674   7
  10   7   2 0.61429 2.88555   5
  10   7   2 3.04969 4.57551   1
  11  -7   2 24.3744 5.17661   8
  11  -7   2 18.0122 4.63653   5
 -11  -7  -2 16.4089 4.44226   3
 -11  -7  -2 18.5575 5.22451   6
  11  -7   2 20.3471 5.52426   1
 -11   7  -2 13.8625 3.61973   7
  11   7   2 19.5110 4.31538   2
 -11   7  -2 15.5410 3.89575   4
  11   7   2 12.0423 4.77789   5
  11   7   2 12.8889 6.41521   1
  12  -7   2 0.09391 3.76837   8
 -12  -7  -2 3.33550 3.50713   3
 -12  -7  -2 0.92942 4.60060   6
  12  -7   2 0.62535 3.69841   1
  12  -7   2 0.41961 3.36798   5
 -12   7  -2 3.50464 2.91431   7
  12   7   2 1.04247 3.86127   2
 -12   7  -2 1.44889 3.06826   4
  12   7   2 -1.2318 3.24685   5
  12   7   2 7.72720 6.13092   1
 -13  -7  -2 35.8414 7.40888   6
 -13  -7  -2 31.7433 6.54824   3
  13  -7   2 26.0241 5.84411   5
  13  -7   2 19.9281 5.68298   8
  13  -7   2 43.8991 7.30334   1
 -13   7  -2 28.5354 5.81469   4
  13   7   2 29.6460 6.18845   5
 -13   7  -2 30.9738 5.56759   7
  13   7   2 27.2706 7.71484   1
  14  -7   2 -9.3005 4.35836   1
 -14  -7  -2 4.47127 5.85083   3
  14  -7   2 4.78118 4.39512   5
  14  -7   2 2.17782 4.58523   8
 -14  -7  -2 -0.5858 5.16879   6
 -14   7  -2 -3.8368 4.53161   4
 -14   7  -2 6.89725 4.10979   7
  14   7   2 7.72843 7.39532   1
  14   7   2 2.85151 4.25061   5
 -15  -8   2 32.4153 7.42087   6
 -15  -8   2 39.0260 8.31023   3
  15  -8  -2 47.0503 8.27151   8
  15  -8  -2 38.8668 9.34325   1
  15   8  -2 29.1224 9.47428   1
 -15   8   2 39.2505 7.18744   4
 -15   8   2 45.1024 6.84328   7
  15   8  -2 38.0136 7.87846   5
 -14  -8   2 32.1988 6.74638   6
  14  -8  -2 26.9732 6.53892   5
  14  -8  -2 23.8536 6.20766   1
  14  -8  -2 21.7865 6.04368   8
 -14  -8   2 22.9360 5.79566   3
 -14   8   2 24.3563 4.94881   7
  14   8  -2 17.3578 6.72151   1
 -14   8   2 21.1915 5.12745   4
  14   8  -2 27.1208 6.53213   5
  13  -8  -2 4.68809 3.83329   8
 -13  -8   2 7.56036 4.58071   6
  13  -8  -2 3.94953 3.99293   5
  13  -8  -2 3.39202 4.26903   1
 -13  -8   2 6.31354 3.66425   3
  13   8  -2 5.28695 5.32940   1
  13   8  -2 4.43568 4.09946   5
 -13   8   2 1.57957 3.28412   4
 -13   8   2 0.03532 3.23233   7
  12  -8  -2 7.88809 4.00818   1
  12  -8  -2 16.6299 4.54223   8
  12  -8  -2 7.43696 3.95256   5
 -12  -8   2 5.96179 4.01106   6
 -12  -8   2 15.3242 3.99775   3
 -12  -8   2 -3.9120 4.26092   2
  12   8  -2 14.6492 5.77249   1
 -12   8   2 11.0276 3.48942   4
 -12   8   2 9.21341 3.58383   7
  12   8  -2 12.6903 4.63646   5
 -11  -8   2 14.7011 4.79148   2
  11  -8  -2 7.29717 3.72019   8
  11  -8  -2 15.8702 4.13410   5
 -11  -8   2 12.0856 4.19673   6
 -11  -8   2 8.55698 3.39285   3
  11  -8  -2 20.9995 4.86331   1
 -11   8   2 12.6673 3.64053   4
  11   8  -2 9.81021 4.20926   5
  11   8  -2 8.70131 5.42164   1
 -11   8   2 16.4770 3.73738   7
  10  -8  -2 83.6892 9.64799   1
 -10  -8   2 83.9102 9.54925   2
  10  -8  -2 124.165 10.0659   5
  10  -8  -2 83.4078 9.46527   8
 -10  -8   2 89.5485 9.16039   3
 -10  -8   2 68.9662 9.10926   6
 -10   8   2 77.6289 8.65826   4
 -10   8   2 73.1336 8.33753   7
  10   8  -2 91.0540 9.93746   5
  10   8  -2 109.227 11.1084   8
  10   8  -2 73.4321 10.8972   1
  -9  -8   2 -0.5120 2.52761   6
   9  -8  -2 5.94682 2.95746   5
  -9  -8   2 0.23794 2.25056   3
   9  -8  -2 0.87187 2.67294   8
   9  -8  -2 -0.5544 2.50996   1
  -9  -8   2 0.43905 3.35715   2
   9   8  -2 -0.3385 4.27961   1
   9   8  -2 -0.1537 3.65960   8
  -9   8   2 1.28811 2.20088   4
  -9   8   2 0.53628 2.20333   7
   9   8  -2 -2.3087 2.38885   5
  -8  -8   2 149.256 13.7347   2
  -8  -8   2 132.151 13.4772   6
   8  -8  -2 166.850 12.6739   5
   8  -8  -2 149.677 13.7734   1
  -8  -8   2 164.521 12.4800   3
   8  -8  -2 137.805 13.4513   8
   8   8  -2 140.226 13.6234   8
   8   8  -2 157.043 14.3425   5
  -8   8   2 144.156 11.9332   7
  -8   8   2 148.781 12.3427   4
   8   8  -2 137.625 14.7866   1
   7  -8  -2 63.5673 6.74122   5
  -7  -8   2 36.8575 6.01479   2
   7  -8  -2 48.9044 6.26499   8
  -7  -8   2 56.9189 6.81189   6
   7  -8  -2 54.4039 6.48408   1
   7  -8  -2 50.3166 5.82841   2
  -7  -8   2 62.8442 6.23761   3
   7   8  -2 53.1309 6.89367   8
  -7   8   2 45.2172 5.41294   7
   7   8  -2 53.4220 7.79239   1
  -7   8   2 54.6052 6.10795   4
  -6  -8   2 83.2422 8.71110   2
   6  -8  -2 96.2416 8.33615   2
   6  -8  -2 77.5308 8.44574   8
  -6  -8   2 82.7215 8.74363   6
   6  -8  -2 93.9852 8.60830   5
  -6  -8   2 76.1440 7.67113   3
  -6  -8   2 73.6188 8.31193   5
   6  -8  -2 81.3464 8.47726   1
   6   8  -2 77.9255 9.68729   1
  -6   8   2 94.4492 8.41183   4
  -6   8   2 88.7844 7.72915   7
   6   8  -2 81.9816 8.70503   8
   5  -8  -2 29.2497 4.54742   5
  -5  -8   2 32.2286 3.95388   3
  -5  -8   2 22.6651 4.25824   6
  -5  -8   2 29.3470 4.42967   5
   5  -8  -2 25.9511 4.05730   2
   5  -8  -2 36.0350 4.62518   1
   5  -8  -2 30.0032 4.50840   8
  -5  -8   2 33.2392 4.68926   2
  -5   8   2 31.6533 4.17516   4
   5   8  -2 30.1130 5.58074   1
   5   8  -2 44.4775 5.61863   8
  -5   8   2 36.4603 3.98005   7
  -4  -8   2 60.2821 7.78724   5
  -4  -8   2 75.8828 8.19379   2
   4  -8  -2 79.7674 7.92109   2
  -4  -8   2 85.7560 6.98151   3
   4  -8  -2 95.3315 8.14630   6
   4  -8  -2 87.0737 8.55717   5
  -4  -8   2 96.8282 8.84582   6
   4  -8  -2 69.0815 7.82351   8
   4  -8  -2 93.5466 8.26984   1
   4   8  -2 72.4526 9.19332   1
  -4   8   2 88.6680 6.97608   7
  -4   8   2 72.3725 7.45727   4
   4   8  -2 96.9182 8.98424   8
  -4   8   2 87.2455 7.18772   3
   3  -8  -2 7.09391 2.14618   1
  -3  -8   2 5.97775 1.87307   3
   3  -8  -2 3.76340 1.76913   3
   3  -8  -2 2.98901 1.97361   2
   3  -8  -2 10.0288 2.62157   8
   3  -8  -2 7.41731 2.60608   5
  -3  -8   2 5.54587 2.19176   6
  -3  -8   2 3.22376 2.05698   5
   3  -8  -2 6.91529 2.40001   6
  -3  -8   2 7.09173 2.60713   2
   3   8  -2 7.65593 3.15353   1
   3   8  -2 4.78574 2.10989   4
  -3   8   2 2.03753 1.94035   7
   3   8  -2 6.99670 2.67472   8
  -3   8   2 3.89507 1.77834   4
  -2  -8   2 261.835 19.8831   2
   2  -8  -2 283.369 19.8840   6
  -2  -8   2 258.989 19.0204   3
   2  -8  -2 240.553 19.7581   5
   2  -8  -2 262.351 19.8706   2
   2  -8  -2 270.751 19.7055   1
  -2  -8   2 274.259 19.8603   6
   2  -8  -2 266.123 19.2232   3
  -2  -8   2 253.439 19.8415   5
   2   8  -2 250.997 19.9544   8
   2   8  -2 247.126 20.5889   1
   2   8  -2 269.717 19.1362   4
  -2   8   2 251.771 19.1959   4
   1  -8  -2 64.0012 6.27754   3
  -1  -8   2 57.9868 6.68455   2
  -1  -8   2 68.9695 7.16230   5
   1  -8  -2 79.1065 7.44084   6
   1  -8  -2 80.6992 6.04975   7
   1  -8  -2 57.3225 6.90551   5
  -1  -8   2 64.6035 6.68331   6
   1  -8  -2 59.9850 6.82321   2
   1   8  -2 67.2648 7.19627   8
   1   8  -2 67.5845 6.10720   4
  -1   8   2 52.5393 7.07789   1
   1   8  -2 61.5981 7.52605   1
  -1   8   2 76.6877 7.15714   8
  -1   8   2 63.7586 5.97316   4
   0  -8   2 276.320 20.5306   6
   0  -8  -2 282.316 21.0207   5
   0  -8  -2 260.024 20.9620   2
   0  -8   2 269.459 20.9485   5
   0  -8  -2 295.073 20.4603   3
   0  -8  -2 275.825 20.9312   6
   0  -8   2 279.180 20.7922   2
   0   8   2 281.118 20.0049   4
   0   8   2 292.427 20.8320   8
   0   8   2 277.038 21.5721   1
   0   8  -2 277.373 20.2505   4
   0   8  -2 232.342 20.7347   8
   1  -8   2 1.84886 2.01621   5
   1  -8   2 4.79767 2.08408   1
  -1  -8  -2 0.80925 1.95407   2
  -1  -8  -2 2.24140 2.15568   6
  -1  -8  -2 3.86235 2.46073   5
   1  -8   2 5.02399 2.11757   2
  -1  -8  -2 5.41980 2.01359   3
   1  -8   2 4.03275 1.99824   6
  -1   8  -2 2.76998 1.86884   4
   1   8   2 5.21136 3.11737   1
  -1   8  -2 5.47236 2.57004   8
   1   8   2 2.03698 2.21045   8
   2  -8   2 290.888 22.0403   5
   2  -8   2 299.844 21.7542   2
   2  -8   2 287.078 21.3796   6
  -2  -8  -2 301.152 21.6476   3
  -2  -8  -2 272.956 22.1069   6
  -2  -8  -2 305.568 22.4082   2
  -2  -8  -2 277.634 22.0488   5
   2  -8   2 282.786 21.7332   1
  -2   8  -2 287.031 21.4890   4
   2   8   2 279.630 21.6741   8
   2   8   2 306.441 22.9873   1
  -2   8  -2 300.251 22.1465   8
  -3  -8  -2 20.6301 3.97528   6
  -3  -8  -2 22.1213 3.53871   3
   3  -8   2 21.6578 3.78259   5
   3  -8   2 18.9738 3.49839   2
  -3  -8  -2 17.5947 3.78273   5
   3  -8   2 23.9752 3.83087   1
  -3  -8  -2 31.0094 4.82405   2
  -3   8  -2 21.2339 3.76784   8
   3   8   2 27.3430 4.23168   8
   3   8   2 20.0610 5.06732   1
  -3   8  -2 29.9762 3.80217   7
  -3   8  -2 24.3345 3.50825   4
   4  -8   2 631.869 45.6566   5
  -4  -8  -2 640.302 45.4638   3
   4  -8   2 637.845 45.2831   2
   4  -8   2 636.820 45.6980   1
  -4  -8  -2 617.672 46.0250   6
  -4  -8  -2 645.323 46.1879   2
   4   8   2 556.725 45.9724   5
  -4   8  -2 629.670 45.3362   4
   4   8   2 570.542 46.4704   1
   4   8   2 657.904 45.5362   8
  -4   8  -2 665.471 44.8405   7
   5  -8   2 43.3382 5.92790   8
  -5  -8  -2 56.8939 6.17303   3
  -5  -8  -2 47.0377 6.47280   2
   5  -8   2 40.1973 5.81830   1
   5  -8   2 50.2405 5.43963   2
  -5  -8  -2 53.9657 6.67974   6
   5  -8   2 51.3081 6.29686   5
   5   8   2 40.3751 7.13538   1
  -5   8  -2 56.7664 6.12595   4
  -5   8  -2 51.9207 5.37668   7
   5   8   2 32.9018 5.85852   5
   6  -8   2 64.4547 6.66558   2
  -6  -8  -2 55.7369 7.43083   6
  -6  -8  -2 59.1275 7.91586   2
   6  -8   2 66.7306 7.69311   8
   6  -8   2 70.8661 7.95381   1
  -6  -8  -2 68.5901 7.45109   3
   6  -8   2 74.5163 7.68154   5
   6   8   2 57.8751 7.75242   5
   6   8   2 60.9132 8.61438   1
  -6   8  -2 60.4571 7.00633   4
  -6   8  -2 68.5746 6.66077   7
   7  -8   2 36.1070 5.31160   5
   7  -8   2 41.2133 5.02742   2
  -7  -8  -2 41.7258 6.26040   6
  -7  -8  -2 41.1968 6.52544   2
   7  -8   2 37.0942 5.33826   8
   7  -8   2 33.5427 5.59866   1
  -7  -8  -2 38.2728 5.41905   3
  -7   8  -2 25.0296 4.50878   4
  -7   8  -2 37.4840 4.86892   7
   7   8   2 38.4267 6.40188   5
   7   8   2 22.9739 5.97038   1
   8  -8   2 75.3126 8.35352   8
  -8  -8  -2 58.0701 8.55139   2
  -8  -8  -2 67.9233 7.84706   3
   8  -8   2 65.9877 8.20186   1
  -8  -8  -2 67.8904 8.52491   6
   8  -8   2 68.2723 8.23066   5
   8   8   2 52.9825 8.03728   5
  -8   8  -2 77.8101 7.48337   7
   8   8   2 59.4768 9.64817   1
  -8   8  -2 72.1039 7.81927   4
  -9  -8  -2 1.67604 3.92578   2
  -9  -8  -2 0.26885 3.39863   6
  -9  -8  -2 -0.8742 2.33120   3
   9  -8   2 -1.1814 3.05639   1
   9  -8   2 2.29619 2.68090   8
   9  -8   2 0.26266 2.88955   5
   9   8   2 -1.9458 2.85122   5
   9   8   2 -2.2305 4.68629   1
  -9   8  -2 -5.0597 1.76305   4
  -9   8  -2 0.14336 2.58676   7
  10  -8   2 14.0707 4.24592   5
 -10  -8  -2 17.6848 4.54533   3
  10  -8   2 30.8304 5.95355   1
  10  -8   2 14.8372 4.59476   8
 -10  -8  -2 16.7891 5.29399   6
 -10   8  -2 20.8967 4.30572   7
  10   8   2 11.4072 5.80687   1
  10   8   2 21.6957 5.48336   5
 -10   8  -2 16.2834 4.06660   4
  11  -8   2 0.53551 3.55534   1
  11  -8   2 3.48088 3.52247   5
  11  -8   2 -0.5088 3.35012   8
 -11  -8  -2 -2.1547 3.02530   3
 -11  -8  -2 7.65996 4.36020   6
 -11   8  -2 0.28851 2.92665   4
 -11   8  -2 -1.2361 2.78760   7
  11   8   2 6.75256 5.65193   1
  11   8   2 1.12153 3.46017   5
  11   8   2 2.36885 3.21921   2
 -12  -8  -2 4.97848 4.12791   3
 -12  -8  -2 -6.8891 4.35057   6
  12  -8   2 5.57685 3.80087   8
  12  -8   2 3.22059 3.45741   5
  12  -8   2 0.23107 4.34682   1
 -12   8  -2 4.50944 3.51689   7
  12   8   2 3.09312 4.28384   5
  12   8   2 -0.4809 6.06903   1
  12   8   2 -1.6578 4.02427   2
 -12   8  -2 3.20082 3.52362   4
  13  -8   2 9.99900 5.15950   8
  13  -8   2 4.74928 4.29748   5
 -13  -8  -2 -0.8797 5.33867   3
  13  -8   2 10.9860 6.06405   1
 -13  -8  -2 5.77056 5.45045   6
 -13   8  -2 5.81059 3.83043   7
  13   8   2 -3.7236 5.33177   1
 -13   8  -2 0.91283 3.89937   4
  13   8   2 0.95332 4.43635   5
  14  -8   2 10.0748 5.17470   8
  14  -8   2 10.7606 5.41385   5
 -14  -8  -2 6.57659 5.57692   6
 -14   8  -2 8.42350 4.36499   7
  14   8   2 -0.6333 5.00620   5
 -15  -9   2 31.6551 7.71284   6
  15  -9  -2 42.4336 7.53837   8
 -15   9   2 36.4917 6.26427   7
  15   9  -2 61.8540 9.86946   5
 -14  -9   2 -0.5510 5.50989   3
  14  -9  -2 2.97064 6.52567   1
  14  -9  -2 -1.4391 6.25328   5
  14  -9  -2 -2.8224 3.63098   8
 -14  -9   2 -0.2064 3.89829   6
 -14   9   2 2.57793 3.63054   7
  14   9  -2 -4.9743 4.30094   5
  14   9  -2 -6.8145 6.97048   1
 -14   9   2 0.35014 4.21935   4
 -13  -9   2 27.8571 6.25525   3
 -13  -9   2 23.9137 6.44230   6
  13  -9  -2 23.2844 6.03999   5
  13  -9  -2 34.1553 6.61294   1
  13  -9  -2 17.0648 5.43421   8
 -13   9   2 26.8283 5.18140   4
  13   9  -2 20.6910 7.12461   1
 -13   9   2 16.9293 4.70717   7
  13   9  -2 25.5013 6.07816   5
 -12  -9   2 16.6441 4.95813   3
  12  -9  -2 14.0865 4.94097   1
  12  -9  -2 25.9544 5.62042   5
 -12  -9   2 19.7541 5.38990   6
 -12  -9   2 16.2050 5.44224   2
  12  -9  -2 11.5517 4.52806   8
 -12   9   2 15.2220 4.21509   4
  12   9  -2 17.6193 5.40683   5
 -12   9   2 16.0894 4.30548   7
  12   9  -2 15.2130 6.28908   1
  11  -9  -2 20.1108 4.55069   5
 -11  -9   2 20.9741 5.42174   6
 -11  -9   2 22.1575 6.09059   2
  11  -9  -2 10.9768 4.59201   1
 -11  -9   2 17.4523 4.54121   3
  11  -9  -2 6.06943 4.26663   8
 -11   9   2 16.9774 4.04916   7
 -11   9   2 10.8212 3.90143   4
  11   9  -2 25.9507 6.87150   1
  11   9  -2 10.4848 4.33744   5
 -10  -9   2 4.55295 3.48499   6
 -10  -9   2 6.50414 3.56827   3
  10  -9  -2 6.28351 3.53618   5
  10  -9  -2 0.10520 2.84339   1
  10  -9  -2 4.55294 3.69378   8
 -10  -9   2 4.45494 3.90403   2
  10   9  -2 2.83281 4.75436   1
  10   9  -2 4.53953 3.47854   5
 -10   9   2 3.59300 2.82809   7
 -10   9   2 2.91957 3.08944   4
   9  -9  -2 94.8396 10.0183   5
   9  -9  -2 121.065 11.5419   8
  -9  -9   2 85.7430 10.4671   6
  -9  -9   2 116.956 11.3692   2
   9  -9  -2 88.9194 10.2729   1
  -9  -9   2 111.825 10.2379   3
  -9   9   2 93.9131 9.79301   4
   9   9  -2 87.8845 10.5808   5
  -9   9   2 94.8704 9.37905   7
   9   9  -2 135.445 12.2245   8
   9   9  -2 85.1606 12.1857   1
   8  -9  -2 2.76296 2.68686   1
  -8  -9   2 0.97833 2.48497   6
   8  -9  -2 3.41160 2.85719   5
  -8  -9   2 3.69302 2.68462   3
  -8  -9   2 4.86594 3.76216   2
   8  -9  -2 1.35506 2.85694   8
  -8   9   2 1.04799 2.53171   4
   8   9  -2 3.45817 3.35229   5
   8   9  -2 3.55931 4.60594   1
   8   9  -2 -0.3603 3.74909   8
  -8   9   2 2.18444 2.41775   7
   7  -9  -2 14.1795 3.64528   1
   7  -9  -2 13.8252 3.63357   5
   7  -9  -2 12.6519 3.99680   2
  -7  -9   2 13.1566 4.01473   2
  -7  -9   2 14.5103 3.87261   5
  -7  -9   2 15.7786 3.46453   3
  -7  -9   2 13.6839 3.79596   6
   7  -9  -2 14.1499 3.61904   8
   7   9  -2 13.6412 5.28167   1
   7   9  -2 16.8908 4.47786   8
  -7   9   2 13.7354 3.15215   4
  -7   9   2 19.6830 3.40122   7
  -6  -9   2 35.2932 5.16946   5
   6  -9  -2 34.2583 4.97043   5
  -6  -9   2 21.5562 4.81504   2
  -6  -9   2 24.0328 4.04223   3
   6  -9  -2 32.8261 4.66738   2
  -6  -9   2 36.2532 5.28657   6
   6  -9  -2 28.3522 4.77773   1
   6  -9  -2 21.4066 4.21340   8
  -6   9   2 26.5989 4.11581   4
  -6   9   2 26.7031 4.00652   7
   6   9  -2 20.9366 5.62370   1
   6   9  -2 21.6205 4.66422   8
  -5  -9   2 6.72049 2.89292   5
   5  -9  -2 8.83423 2.73114   2
  -5  -9   2 10.9160 2.79952   3
  -5  -9   2 1.00305 2.42442   6
  -5  -9   2 6.49045 3.22568   2
   5  -9  -2 4.57677 2.72415   5
   5  -9  -2 6.49846 2.62654   1
   5  -9  -2 8.88777 2.94356   8
  -5   9   2 7.02289 2.89401   7
   5   9  -2 2.06250 2.96613   8
   5   9  -2 2.53390 3.52351   1
  -5   9   2 13.1117 3.07963   4
   4  -9  -2 11.3151 2.77457   1
   4  -9  -2 19.5917 3.93231   6
  -4  -9   2 8.76125 3.22391   5
  -4  -9   2 11.5090 3.21588   6
   4  -9  -2 12.4176 3.27302   8
   4  -9  -2 10.9793 3.10202   2
  -4  -9   2 9.08593 3.14054   2
   4  -9  -2 8.13237 2.87200   5
   4   9  -2 11.6301 3.25602   8
   4   9  -2 12.7316 4.48024   1
  -4   9   2 4.14728 2.41385   4
   3  -9  -2 2.69500 2.26432   2
   3  -9  -2 3.51987 2.30028   5
   3  -9  -2 3.01800 2.73490   6
  -3  -9   2 9.22466 3.00104   6
  -3  -9   2 2.79186 2.29299   5
  -3  -9   2 3.33079 2.51512   2
   3  -9  -2 6.86798 2.57216   1
   3   9  -2 6.31490 2.95709   8
   3   9  -2 12.4758 4.42936   1
  -3   9   2 11.1903 2.56728   4
   2  -9  -2 148.037 15.1053   3
   2  -9  -2 170.579 13.1668   2
   2  -9  -2 176.268 13.0219   6
  -2  -9   2 149.656 12.9085   2
  -2  -9   2 149.524 12.8455   5
   2  -9  -2 159.743 12.9560   5
  -2  -9   2 158.359 12.8633   6
  -2   9   2 133.335 12.5877   8
  -2   9   2 165.350 12.1944   4
   2   9  -2 147.675 14.6024   1
   2   9  -2 147.420 12.9022   8
   2   9  -2 160.958 12.1853   4
  -1  -9   2 74.4200 7.88953   5
   1  -9  -2 76.3318 7.91908   6
   1  -9  -2 50.7056 7.13664   5
  -1  -9   2 75.1102 7.81686   2
   1  -9  -2 79.3732 8.17557   2
  -1  -9   2 79.1159 7.64684   6
   1  -9  -2 71.6263 7.03187   3
   1   9  -2 85.0982 7.09847   4
  -1   9   2 70.5970 7.52787   8
  -1   9   2 74.7718 6.79755   4
   1   9  -2 79.0918 9.05429   1
  -1   9   2 64.1228 8.33423   1
   1   9  -2 69.5003 8.05490   8
   0  -9  -2 -0.9387 1.86116   3
   0  -9  -2 -0.6662 1.99320   6
   0  -9  -2 1.33183 2.10712   2
   0  -9   2 -0.9657 1.78122   5
   0  -9   2 1.00680 1.93357   2
   0  -9   2 2.39008 2.14785   6
   0  -9  -2 -3.1431 1.72724   5
   0   9   2 1.64043 2.39000   8
   0   9  -2 -1.1935 1.70819   8
   0   9   2 1.73295 3.48137   1
   0   9  -2 -0.2306 1.71477   4
   0   9  -2 -2.9404 2.33909   1
  -1  -9  -2 23.8212 4.18225   6
   1  -9   2 19.1753 4.07106   5
   1  -9   2 26.6266 4.17221   2
  -1  -9  -2 17.6655 3.92644   5
   1  -9   2 25.0510 3.98883   6
   1  -9   2 14.7461 3.35046   1
  -1  -9  -2 23.2312 3.59612   3
  -1  -9  -2 24.1201 4.24392   2
  -1   9  -2 18.0872 3.78970   8
  -1   9  -2 22.1878 3.45237   4
   1   9   2 27.6813 4.25421   8
   1   9   2 18.2085 4.74347   1
  -2  -9  -2 6.45113 2.78605   6
   2  -9   2 14.4054 3.07891   1
  -2  -9  -2 9.63433 3.44160   2
   2  -9   2 5.87564 2.97920   5
   2  -9   2 10.9760 2.93911   2
  -2  -9  -2 8.25695 2.67885   3
  -2  -9  -2 6.00100 2.91605   5
   2   9   2 6.19207 3.13558   8
   2   9   2 5.54054 3.86284   1
  -2   9  -2 11.8485 2.85621   4
  -2   9  -2 3.09813 2.44627   8
  -3  -9  -2 1.40311 2.25911   3
   3  -9   2 0.58139 2.51846   5
  -3  -9  -2 0.40417 2.17570   6
   3  -9   2 0.90813 2.10296   1
   3  -9   2 -1.3217 1.67934   2
  -3  -9  -2 -1.3188 2.45530   5
  -3  -9  -2 2.42186 2.82812   2
   3   9   2 -0.6775 3.35002   8
   3   9   2 -1.4662 3.39846   1
  -3   9  -2 -0.4993 2.31925   8
  -3   9  -2 1.01809 2.11178   4
  -4  -9  -2 7.92673 3.15716   6
   4  -9   2 1.39137 2.13255   2
  -4  -9  -2 6.44061 3.53347   2
   4  -9   2 3.32012 2.60813   5
  -4  -9  -2 9.10424 2.92084   3
   4  -9   2 3.94723 2.94737   1
  -4   9  -2 5.64563 3.14119   8
  -4   9  -2 5.19266 2.75133   4
   4   9   2 5.92119 4.14454   1
  -5  -9  -2 1.20214 2.49908   3
   5  -9   2 2.00258 2.53642   1
  -5  -9  -2 0.25816 3.42822   2
   5  -9   2 1.00239 2.24898   2
  -5  -9  -2 2.16651 2.74457   6
   5  -9   2 3.65917 2.88828   5
  -5   9  -2 -0.1213 2.31056   4
   5   9   2 1.73537 4.40557   1
   5   9   2 -0.9237 2.47227   5
   6  -9   2 10.2991 3.01004   2
   6  -9   2 5.30189 3.25517   1
  -6  -9  -2 6.30095 3.15901   3
   6  -9   2 9.12908 3.56231   5
   6  -9   2 3.70895 2.61316   8
  -6  -9  -2 8.36019 3.47165   6
  -6  -9  -2 2.44965 3.44877   2
   6   9   2 2.70599 2.90143   5
  -6   9  -2 4.73945 2.98728   4
   6   9   2 11.6745 5.09946   1
  -6   9  -2 7.03936 3.76228   7
   7  -9   2 69.3563 7.95553   5
  -7  -9  -2 66.4335 8.51970   2
   7  -9   2 48.4833 7.79901   2
  -7  -9  -2 76.1958 8.76139   6
  -7  -9  -2 85.0631 8.35534   3
   7  -9   2 58.1491 7.61047   1
   7  -9   2 66.1540 7.76497   8
   7   9   2 59.6602 8.52834   5
  -7   9  -2 55.1939 6.99748   4
  -7   9  -2 78.7878 7.49885   7
   7   9   2 51.0590 9.01746   1
   8  -9   2 2.21504 3.26707   5
  -8  -9  -2 1.71970 3.02014   3
   8  -9   2 -1.4018 2.78885   8
  -8  -9  -2 -1.3528 3.04476   6
   8  -9   2 -0.9588 3.39342   1
  -8  -9  -2 -0.0174 3.73419   2
   8   9   2 -2.5541 2.99052   5
   8   9   2 -1.3056 4.34369   1
  -8   9  -2 -6.1451 2.29851   7
  -8   9  -2 2.70369 2.62436   4
   9  -9   2 13.1493 4.60677   1
   9  -9   2 11.1406 4.37425   5
  -9  -9  -2 10.1546 5.06615   2
  -9  -9  -2 17.5287 4.61696   3
   9  -9   2 14.1340 4.35299   8
  -9  -9  -2 13.4554 4.72412   6
  -9   9  -2 24.0827 4.36572   7
   9   9   2 10.5953 6.18437   1
  -9   9  -2 15.1622 3.99398   4
   9   9   2 9.15175 4.75738   5
 -10  -9  -2 7.21965 4.20809   3
 -10  -9  -2 5.58977 4.95463   2
  10  -9   2 13.5221 4.64302   5
  10  -9   2 9.68118 4.23061   1
 -10  -9  -2 -2.2797 3.21271   6
  10  -9   2 7.93107 4.32374   8
 -10   9  -2 7.35971 3.48577   4
  10   9   2 7.65284 5.74277   1
  10   9   2 8.08415 4.57369   5
 -10   9  -2 6.81102 3.53718   7
  11  -9   2 7.78144 4.57940   5
 -11  -9  -2 9.38580 5.39060   6
  11  -9   2 11.2243 4.68191   1
  11  -9   2 7.31116 4.55500   8
 -11  -9  -2 9.79297 4.60105   3
 -11   9  -2 6.90889 3.48303   4
  11   9   2 9.31884 4.80438   5
  11   9   2 6.68183 4.35592   2
 -11   9  -2 10.6187 4.01368   7
  11   9   2 8.76607 5.89893   1
  12  -9   2 5.46347 4.71243   8
 -12  -9  -2 1.88442 4.98054   6
  12  -9   2 3.07364 4.59014   5
 -12  -9  -2 -3.1984 4.99752   3
  12  -9   2 10.0208 5.82780   1
 -12   9  -2 -1.2839 4.16567   4
  12   9   2 7.06562 5.20051   2
  12   9   2 -1.9797 4.21149   5
  12   9   2 -1.7220 6.74098   1
 -12   9  -2 -2.8782 3.42264   7
  13  -9   2 18.9067 5.73598   5
  13  -9   2 35.1809 7.19739   8
 -13  -9  -2 20.7968 6.99770   6
 -13   9  -2 23.6648 5.62505   7
  13   9   2 26.7730 7.12336   5
  14 -10  -2 13.4045 5.30238   8
 -14 -10   2 8.81028 5.37024   6
  14  10  -2 1.27845 5.56247   5
 -14  10   2 8.26650 4.25929   7
 -13 -10   2 0.54321 9.19150   2
  13 -10  -2 0.22850 4.09787   8
  13 -10  -2 -1.7854 6.60186   1
 -13 -10   2 -2.3666 3.96350   6
 -13 -10   2 -0.5748 5.43948   3
  13 -10  -2 -1.0277 5.10820   5
 -13  10   2 0.41553 4.07169   4
  13  10  -2 0.25474 5.02251   5
  13  10  -2 1.82178 7.17176   1
 -13  10   2 2.18879 3.51116   7
 -12 -10   2 4.33854 4.91323   2
  12 -10  -2 4.48120 4.56534   5
  12 -10  -2 3.01184 4.19793   8
 -12 -10   2 7.07724 4.72350   3
 -12 -10   2 1.33717 4.29596   6
  12 -10  -2 2.76120 4.79451   1
  12  10  -2 -0.0636 3.74083   5
 -12  10   2 1.47313 3.54162   4
  12  10  -2 -3.0895 5.55443   1
 -12  10   2 2.84181 3.73836   7
  11 -10  -2 0.01758 3.88744   1
  11 -10  -2 3.42456 4.03978   8
 -11 -10   2 2.44297 3.96641   6
  11 -10  -2 1.84844 3.87036   5
 -11 -10   2 6.28667 4.43080   3
 -11 -10   2 3.92896 4.76933   2
 -11  10   2 4.02533 3.39196   7
 -11  10   2 7.57574 3.40161   4
  11  10  -2 -3.3511 4.77803   1
  11  10  -2 1.36016 3.81206   5
 -10 -10   2 16.8120 5.38648   2
  10 -10  -2 8.60515 4.27725   8
 -10 -10   2 17.4209 4.82968   3
  10 -10  -2 10.2348 4.45567   1
 -10 -10   2 14.5634 4.88954   6
  10 -10  -2 9.19214 4.37819   5
  10  10  -2 8.56803 5.64564   1
 -10  10   2 15.2896 4.11318   4
 -10  10   2 3.97290 3.61026   7
  10  10  -2 10.4644 4.81524   5
   9 -10  -2 8.47400 3.66988   5
  -9 -10   2 7.73177 4.19389   3
  -9 -10   2 9.32565 4.77349   2
  -9 -10   2 4.33014 3.59584   6
   9 -10  -2 8.26427 4.05147   8
   9 -10  -2 12.5235 4.36458   1
  -9  10   2 10.6869 3.83693   7
   9  10  -2 12.0924 6.09183   1
  -9  10   2 2.50811 2.82437   4
   9  10  -2 12.0900 4.79998   5
  -8 -10   2 20.3834 4.89754   6
   8 -10  -2 17.8714 4.57446   8
  -8 -10   2 30.7936 5.57869   3
   8 -10  -2 29.5442 5.36359   1
   8 -10  -2 26.7996 5.24428   5
  -8 -10   2 25.9312 5.92019   2
  -8  10   2 23.0128 4.55768   4
   8  10  -2 26.8940 5.67015   5
  -8  10   2 19.8714 4.57575   7
   8  10  -2 41.6879 7.26424   8
   8  10  -2 25.1669 6.92826   1
  -7 -10   2 -0.4718 2.97089   6
   7 -10  -2 0.91618 2.57282   1
   7 -10  -2 -1.9227 2.55316   8
   7 -10  -2 -1.0131 2.61050   5
  -7 -10   2 2.90273 3.72330   2
  -7 -10   2 1.47215 2.89740   5
   7  10  -2 -0.3880 3.83049   8
   7  10  -2 -2.7105 4.01170   1
  -7  10   2 -0.3640 2.45485   4
   6 -10  -2 135.182 11.7579   5
   6 -10  -2 104.879 10.3517   1
  -6 -10   2 100.617 10.6393   6
   6 -10  -2 101.412 10.4922   8
   6 -10  -2 124.238 10.8917   2
  -6 -10   2 97.4558 10.6495   5
  -6 -10   2 104.520 11.0561   2
  -6  10   2 93.9254 9.74326   4
   6  10  -2 117.432 12.9615   1
   6  10  -2 80.1801 10.1894   8
   5 -10  -2 34.2665 4.78925   1
  -5 -10   2 25.1916 4.76565   5
  -5 -10   2 20.7857 4.55351   6
   5 -10  -2 31.8717 4.84531   8
  -5 -10   2 31.2108 5.38344   2
   5 -10  -2 29.2945 4.65371   2
   5 -10  -2 28.7405 5.09154   5
  -5  10   2 18.5080 3.89639   4
   5  10  -2 24.1424 6.45809   1
   5  10  -2 23.3092 5.12491   8
  -4 -10   2 84.7435 9.08433   2
  -4 -10   2 85.1421 9.04093   6
   4 -10  -2 82.2612 8.75396   5
   4 -10  -2 85.0387 8.50164   2
   4 -10  -2 80.2161 8.34955   1
  -4 -10   2 66.7240 8.40860   5
   4  10  -2 63.4050 9.52215   1
  -4  10   2 80.4812 7.78629   4
   4  10  -2 68.2487 8.45061   8
   3 -10  -2 5.78688 3.44140   6
   3 -10  -2 8.02671 3.21184   2
  -3 -10   2 6.37727 3.00632   5
   3 -10  -2 2.89144 2.55524   5
   3 -10  -2 4.58881 2.50992   1
  -3 -10   2 7.87621 3.29871   2
  -3 -10   2 1.76314 2.61463   6
   3  10  -2 1.24884 2.69697   8
   3  10  -2 12.1039 5.22577   1
  -3  10   2 9.91716 3.27149   8
  -3  10   2 11.3048 2.91235   4
   2 -10  -2 215.454 16.5609   6
   2 -10  -2 231.368 17.0063   2
   2 -10  -2 220.965 16.8818   5
  -2 -10   2 224.288 16.6343   6
  -2 -10   2 220.910 16.7931   2
  -2 -10   2 178.668 16.3767   5
   2  10  -2 165.315 18.0998   1
   2  10  -2 192.212 16.6412   8
  -2  10   2 222.506 15.8992   4
  -2  10   2 192.452 18.1217   1
  -2  10   2 174.520 16.1904   8
   1 -10  -2 13.4549 3.45332   5
  -1 -10   2 11.1126 3.34031   6
   1 -10  -2 12.3140 3.69347   6
  -1 -10   2 14.1776 3.53135   2
  -1 -10   2 9.83448 3.27989   5
   1 -10  -2 11.2924 3.45688   2
   1  10  -2 27.6976 5.96360   1
  -1  10   2 8.92649 4.67001   1
  -1  10   2 9.83278 3.60457   8
   1  10  -2 7.85963 3.28280   8
   0 -10   2 156.234 14.6766   5
   0 -10  -2 182.404 15.2143   6
   0 -10  -2 147.768 14.5994   5
   0 -10   2 187.178 13.6170   6
   0 -10   2 174.282 13.8553   2
   0 -10  -2 165.680 14.9382   2
   0  10   2 155.619 15.4821   1
   0  10  -2 172.799 16.0120   1
   0  10  -2 148.054 14.4113   8
   0  10  -2 151.126 12.7846   4
   0  10   2 149.266 14.1420   8
   1 -10   2 -0.4684 2.36893   2
  -1 -10  -2 -1.4406 3.30148   3
  -1 -10  -2 1.37060 2.43103   5
  -1 -10  -2 1.65529 2.63401   6
  -1 -10  -2 -0.4268 2.72426   2
   1 -10   2 -0.5880 2.33338   5
   1 -10   2 -0.6501 2.88207   6
   1  10   2 3.51219 3.07442   8
  -1  10  -2 3.19756 2.39988   4
   1  10   2 1.45260 4.00931   1
  -1  10  -2 -0.9935 2.42095   8
  -1  10  -2 -2.3330 3.02247   1
  -2 -10  -2 137.361 12.2555   6
   2 -10   2 107.785 10.9734   2
  -2 -10  -2 130.149 12.1887   2
   2 -10   2 97.3513 10.7422   1
   2 -10   2 106.896 11.3996   5
  -2 -10  -2 133.361 12.3542   5
  -2 -10  -2 122.273 10.9465   3
   2  10   2 101.013 11.1245   8
  -2  10  -2 136.383 12.2232   8
   2  10   2 135.816 13.6002   1
  -2  10  -2 120.420 10.6694   4
   3 -10   2 133.826 12.1208   5
  -3 -10  -2 141.114 11.4720   3
   3 -10   2 117.006 11.2226   2
  -3 -10  -2 108.298 11.7414   6
  -3 -10  -2 119.863 12.0206   5
  -3 -10  -2 106.494 11.7066   2
   3 -10   2 118.181 11.3108   1
   3  10   2 135.958 13.9918   1
  -3  10  -2 107.314 11.8127   8
  -3  10  -2 108.972 10.7865   4
   3  10   2 122.991 11.9545   8
  -4 -10  -2 14.8246 4.93969   2
  -4 -10  -2 22.1588 4.19052   3
   4 -10   2 21.3822 3.89140   2
  -4 -10  -2 14.9732 4.52986   6
   4 -10   2 19.2757 4.23535   1
   4 -10   2 26.1506 4.97597   5
  -4  10  -2 18.2804 4.61604   8
  -4  10  -2 15.7338 3.80307   4
   4  10   2 17.9183 5.98063   1
  -5 -10  -2 7.98112 3.69026   6
   5 -10   2 11.6986 3.31237   2
  -5 -10  -2 10.4482 3.55641   3
   5 -10   2 8.66004 3.56024   5
  -5 -10  -2 11.5615 4.55805   2
   5 -10   2 10.5236 3.57991   1
   5  10   2 3.99182 3.55925   5
  -5  10  -2 -2.6578 2.38821   8
   5  10   2 2.06065 4.36680   1
  -5  10  -2 10.1535 3.40432   4
  -6 -10  -2 20.2781 4.35284   3
   6 -10   2 21.2433 4.79603   1
  -6 -10  -2 12.5551 4.68690   6
  -6 -10  -2 6.38271 4.29253   2
   6 -10   2 17.9061 4.70840   5
   6 -10   2 17.2704 4.36691   2
   6  10   2 17.2231 6.42469   1
  -6  10  -2 18.5676 4.75736   8
  -6  10  -2 20.5798 4.07672   4
   6  10   2 17.7497 4.76935   5
   7 -10   2 -5.2152 2.85355   5
  -7 -10  -2 5.62762 3.78996   6
  -7 -10  -2 5.75623 4.04301   2
   7 -10   2 -1.0146 3.24941   1
  -7 -10  -2 -2.9662 3.09554   3
   7  10   2 -7.8066 4.60708   1
   7  10   2 -1.8866 3.01751   5
  -7  10  -2 -0.2463 2.86739   4
  -8 -10  -2 56.3256 8.33866   6
   8 -10   2 56.5794 7.71982   5
  -8 -10  -2 64.3694 7.91546   3
   8 -10   2 57.2297 8.01453   1
  -8 -10  -2 36.3326 7.86829   2
  -8  10  -2 54.4439 7.06920   4
   8  10   2 55.6584 8.31968   5
   8  10   2 65.8966 10.5282   1
   9 -10   2 6.70197 3.64890   1
  -9 -10  -2 1.26506 3.93939   3
   9 -10   2 1.32075 3.44337   5
   9 -10   2 3.93006 3.51268   8
  -9 -10  -2 3.34088 4.17024   6
  -9 -10  -2 4.59578 4.52932   2
  -9  10  -2 1.65326 3.18121   4
   9  10   2 3.48294 3.84789   5
   9  10   2 0.67254 5.21548   1
  10 -10   2 38.5514 6.78579   8
  10 -10   2 29.6717 6.46482   1
  10 -10   2 48.8730 7.15120   5
 -10 -10  -2 38.4280 7.68380   2
 -10 -10  -2 41.5583 6.98289   3
 -10 -10  -2 54.8153 8.87929   6
  10  10   2 38.5224 7.50969   5
 -10  10  -2 25.5213 5.69531   4
  10  10   2 34.5226 8.55706   1
  11 -10   2 -4.4948 4.93930   1
 -11 -10  -2 -3.4510 4.91193   3
  11 -10   2 3.14842 3.70088   8
 -11 -10  -2 5.67452 5.08766   6
  11 -10   2 -2.2739 3.98077   5
  11  10   2 -1.9607 5.97021   1
 -11  10  -2 -2.1098 3.96672   4
  11  10   2 1.45657 4.83532   2
  11  10   2 2.56823 4.76097   5
 -11  10  -2 -1.1135 4.57528   7
 -12 -10  -2 18.2372 6.01466   6
  12 -10   2 17.0517 5.57994   5
  12 -10   2 10.7499 5.05723   8
  12  10   2 10.9931 5.51741   5
 -12  10  -2 9.12694 5.05655   7
  12  10   2 1.43066 6.60738   2
  12 -11  -2 0.45119 5.12158   5
  12 -11  -2 1.74834 4.20562   8
 -12 -11   2 1.20614 4.21642   6
 -12 -11   2 -4.5431 6.13985   2
  12  11  -2 -0.8461 5.03986   5
  11 -11  -2 0.95666 3.80841   8
 -11 -11   2 -4.1584 2.90865   6
  11 -11  -2 -2.1238 4.67869   1
 -11 -11   2 -1.5700 4.57598   2
  11 -11  -2 4.35575 4.72655   5
  11  11  -2 7.69799 6.68168   1
  11  11  -2 -1.8319 4.20324   5
 -11  11   2 4.42382 3.81658   4
  10 -11  -2 8.37359 4.85449   5
  10 -11  -2 6.67015 4.36087   8
 -10 -11   2 4.98043 3.83958   6
  10 -11  -2 5.98136 4.67326   1
 -10 -11   2 4.52000 5.14065   2
  10  11  -2 2.60539 5.67412   1
  10  11  -2 4.36856 4.60053   5
 -10  11   2 8.16546 3.53608   4
   9 -11  -2 40.7322 7.13424   1
  -9 -11   2 48.3393 8.15109   2
   9 -11  -2 46.7588 7.15633   5
  -9 -11   2 34.3483 6.97546   6
   9 -11  -2 60.4877 8.11899   8
   9  11  -2 37.0659 8.24541   1
   9  11  -2 44.4965 7.47954   5
  -9  11   2 44.2630 6.39548   4
   8 -11  -2 22.7239 4.90241   8
  -8 -11   2 32.6688 6.36482   6
  -8 -11   2 20.1528 5.56082   2
   8 -11  -2 24.8758 5.04921   1
   8 -11  -2 24.9796 5.35416   5
   8  11  -2 26.7949 6.06688   5
  -8  11   2 14.6831 4.39205   4
   8  11  -2 13.2959 9.74018   8
   8  11  -2 8.05736 5.35952   1
   7 -11  -2 32.1508 5.79252   1
   7 -11  -2 38.5083 6.18206   8
   7 -11  -2 37.0349 6.37274   5
  -7 -11   2 31.2547 6.59473   2
  -7 -11   2 40.1965 6.83558   6
   7  11  -2 39.3990 7.46297   8
   7  11  -2 26.8918 7.55758   1
  -7  11   2 32.1906 5.44698   4
   6 -11  -2 3.43548 3.51205   5
   6 -11  -2 -1.1826 4.50565   2
   6 -11  -2 -1.8710 2.65038   1
  -6 -11   2 1.45572 3.09461   6
  -6 -11   2 1.57431 3.46866   5
  -6 -11   2 4.35647 3.63475   2
   6 -11  -2 0.59846 2.71349   8
  -6  11   2 -1.9993 2.82172   4
   6  11  -2 0.06963 3.98427   8
   6  11  -2 0.38386 4.35033   1
   5 -11  -2 15.5087 3.97770   1
  -5 -11   2 10.1651 4.20305   2
   5 -11  -2 13.3554 4.08027   5
   5 -11  -2 15.4281 4.43805   2
  -5 -11   2 17.9034 4.70221   6
  -5 -11   2 10.7594 4.27781   5
  -5  11   2 19.7667 4.07605   4
   5  11  -2 9.92634 4.58452   8
   5  11  -2 5.27873 5.36803   1
  -5  11   2 13.8209 4.37145   8
  -4 -11   2 2.03897 3.18652   5
  -4 -11   2 2.24433 3.12860   2
   4 -11  -2 0.94711 2.71190   5
  -4 -11   2 1.19289 3.05270   6
   4 -11  -2 -0.0094 2.14416   1
   4 -11  -2 -1.2903 2.75001   2
  -4  11   2 3.41318 3.32468   8
   4  11  -2 0.74254 4.71727   1
   4  11  -2 2.59937 3.70698   8
  -4  11   2 -5.4753 2.61219   4
  -3 -11   2 28.4771 5.05140   6
   3 -11  -2 20.5558 4.69037   2
  -3 -11   2 24.9976 4.98282   2
  -3 -11   2 18.7167 4.35612   5
   3 -11  -2 8.66362 3.70504   5
  -3  11   2 13.1212 4.23047   4
   3  11  -2 16.0194 4.84089   8
  -3  11   2 16.1347 4.58358   8
   3  11  -2 18.9669 5.56216   1
  -3  11   2 16.3771 5.94668   1
   2 -11  -2 2.56907 3.03796   5
   2 -11  -2 -4.6792 2.98353   6
  -2 -11   2 5.62390 2.98624   6
   2 -11  -2 3.40619 2.95391   2
  -2 -11   2 5.28997 3.34947   2
  -2 -11   2 -1.1358 2.58466   5
   2  11  -2 -1.9459 2.99956   8
   2  11  -2 3.21077 4.09869   1
  -2  11   2 2.53463 3.58567   8
  -2  11   2 -0.4764 4.59783   1
   1 -11  -2 9.62296 3.57650   5
   1 -11  -2 2.86351 3.04498   2
  -1 -11   2 3.32098 2.91866   2
  -1 -11   2 5.76954 3.47005   5
  -1 -11   2 11.1720 3.42932   6
   1 -11  -2 13.6439 4.15196   6
   1  11  -2 4.78647 3.64509   8
  -1  11   2 4.97088 4.45848   1
   1  11  -2 3.66316 4.55080   1
  -1  11   2 6.26201 3.54093   8
   0 -11   2 4.44519 3.07024   2
   0 -11  -2 3.86804 3.14127   2
   0 -11  -2 10.8602 3.89937   5
   0 -11   2 7.95568 3.67764   6
   0 -11  -2 3.93379 3.42281   6
   0 -11   2 8.27131 3.58265   5
   0  11   2 9.17297 3.92931   8
   0  11  -2 6.97120 3.73831   8
   0  11  -2 10.2681 5.02218   1
   0  11   2 7.07599 4.68076   1
   1 -11   2 2.17087 2.68340   2
   1 -11   2 11.6496 3.88370   5
  -1 -11  -2 5.47178 3.46512   5
  -1 -11  -2 3.90414 3.33461   2
  -1 -11  -2 8.11110 3.72497   6
   1  11   2 8.81822 5.00441   1
  -1  11  -2 10.6823 4.08590   8
   1  11   2 11.6157 4.13481   8
  -1  11  -2 12.7440 5.25042   1
  -1  11  -2 6.39606 3.33631   4
  -2 -11  -2 0.71296 2.88196   6
   2 -11   2 -1.4668 2.39816   2
  -2 -11  -2 1.68210 3.02203   2
   2 -11   2 1.33997 2.83752   5
  -2 -11  -2 -2.1654 2.53329   5
  -2  11  -2 0.08488 2.77779   4
   2  11   2 4.59848 4.46036   8
  -2  11  -2 4.03734 3.45693   8
   2  11   2 1.04828 4.98081   1
  -3 -11  -2 5.52155 3.62390   2
   3 -11   2 6.36831 3.19029   1
  -3 -11  -2 3.29759 3.64930   6
  -3 -11  -2 6.70899 3.98541   5
   3 -11   2 9.30609 3.32725   2
   3 -11   2 7.62311 3.68902   5
   3  11   2 4.66186 5.46786   1
  -3  11  -2 1.93110 3.03759   4
  -3  11  -2 7.86271 3.99478   8
   4 -11   2 -0.1765 2.64363   1
   4 -11   2 0.77674 3.40576   5
  -4 -11  -2 -0.7538 3.50834   6
  -4 -11  -2 3.71863 3.76869   2
   4 -11   2 -2.8735 2.79539   2
   4  11   2 -4.2333 4.19514   1
  -4  11  -2 -0.4747 3.09338   8
  -4  11  -2 3.98291 3.13626   4
  -5 -11  -2 11.1988 4.88901   2
  -5 -11  -2 9.94521 4.78829   6
   5 -11   2 10.6254 3.57782   1
  -5 -11  -2 9.33224 5.11165   3
   5 -11   2 12.0133 3.97869   2
   5 -11   2 6.11152 4.02002   5
   5  11   2 11.4735 5.72035   1
   5  11   2 11.7524 4.72770   5
  -5  11  -2 8.04955 3.63141   4
  -5  11  -2 10.9435 4.07173   8
  -6 -11  -2 12.9176 4.87080   2
   6 -11   2 13.7328 4.39281   5
   6 -11   2 18.5054 5.91798   2
   6 -11   2 21.1063 4.86748   1
  -6 -11  -2 10.2941 4.88989   6
  -6 -11  -2 25.2920 5.76203   3
  -6  11  -2 14.0419 4.93201   8
   6  11   2 3.81456 5.38496   1
   6  11   2 4.66332 4.36546   5
  -6  11  -2 13.5022 4.09701   4
  -7 -11  -2 17.8766 5.70500   6
  -7 -11  -2 1.65139 4.34847   2
   7 -11   2 11.2203 4.65513   5
   7 -11   2 14.9800 4.32803   1
  -7 -11  -2 12.2422 5.06694   3
   7  11   2 16.3937 7.26853   1
  -7  11  -2 11.9103 3.66091   4
   7  11   2 20.7951 5.43672   5
  -7  11  -2 15.4495 5.05608   8
   8 -11   2 2.54645 3.59854   1
  -8 -11  -2 0.32605 4.34633   3
  -8 -11  -2 0.80391 4.42809   6
   8 -11   2 3.94009 3.77311   5
  -8 -11  -2 3.45562 4.79649   2
   8  11   2 -0.4174 5.17776   1
   8  11   2 8.80499 4.40319   5
  -8  11  -2 -6.3292 2.45534   4
  -8  11  -2 2.73689 3.88421   8
  -9 -11  -2 32.4932 7.09502   6
   9 -11   2 25.7434 6.36565   1
  -9 -11  -2 22.2529 6.79324   3
   9 -11   2 16.0550 5.27295   5
  -9 -11  -2 20.0235 6.34933   2
   9  11   2 17.7168 5.88476   5
   9  11   2 20.4773 8.04930   1
  -9  11  -2 16.9911 4.83437   4
  -9  11  -2 18.1703 5.39637   8
 -10 -11  -2 12.5160 7.06795   3
 -10 -11  -2 8.29536 5.03658   6
 -10 -11  -2 18.5016 7.94558   2
  10 -11   2 12.8031 5.11753   5
 -10  11  -2 5.05774 5.32931   4
  10  11   2 -1.6714 7.62120   1
  10  11   2 10.2069 5.79532   5
 -10  11  -2 16.9458 5.37040   8
  11 -11   2 17.0316 6.11773   5
 -11 -11  -2 10.6722 5.51371   6
  11  11   2 14.5466 6.70454   5
 -11 -12   2 0.47602 4.26343   6
  11 -12  -2 7.68296 4.97931   8
  11 -12  -2 1.00052 5.11575   5
  11  12  -2 3.74118 5.38296   5
 -10 -12   2 4.52848 4.84630   6
  10 -12  -2 6.96192 6.90430   1
  10 -12  -2 -4.9963 3.31060   8
 -10 -12   2 -3.2115 6.31599   2
  10 -12  -2 -0.1612 4.69047   5
 -10  12   2 1.73674 4.29249   4
  10  12  -2 3.82679 4.52905   5
  10  12  -2 4.06880 14.4691   1
  -9 -12   2 1.69550 3.77403   6
   9 -12  -2 -2.8958 3.71464   1
  -9 -12   2 -6.4252 3.66066   2
   9 -12  -2 1.85677 4.00899   8
   9 -12  -2 13.2217 5.40241   5
  -9  12   2 0.99024 3.57801   4
   9  12  -2 4.21038 4.55450   5
   9  12  -2 -1.9600 5.72507   1
   8 -12  -2 2.08477 4.14137   5
   8 -12  -2 3.27109 4.13208   1
  -8 -12   2 5.19921 4.63513   2
  -8 -12   2 2.99103 3.70705   6
   8  12  -2 4.57160 4.79667   5
   8  12  -2 6.49800 5.62993   1
  -8  12   2 3.29227 3.76240   4
  -7 -12   2 0.57467 3.91898   6
   7 -12  -2 0.69251 3.70160   5
   7 -12  -2 2.03362 3.72622   1
  -7 -12   2 -3.2936 3.49316   2
  -7  12   2 2.81402 3.93804   8
  -7  12   2 -0.3559 3.33706   4
   7  12  -2 -0.4888 4.36896   1
   7  12  -2 -4.1618 6.48885   8
   6 -12  -2 23.1108 5.36119   5
  -6 -12   2 24.4465 5.72770   6
  -6 -12   2 24.6881 5.75554   2
  -6 -12   2 26.6889 6.04305   5
   6 -12  -2 33.1378 5.46224   1
  -6  12   2 25.6696 5.91546   8
   6  12  -2 18.0781 6.35837   8
   6  12  -2 15.1990 6.07649   1
  -6  12   2 32.3570 5.32292   4
   5 -12  -2 20.4023 4.66563   1
  -5 -12   2 25.1706 5.44071   5
  -5 -12   2 28.3232 5.56461   6
   5 -12  -2 18.9194 5.69670   2
  -5 -12   2 24.5668 5.50540   2
   5 -12  -2 27.4231 5.45322   5
  -5  12   2 28.6442 5.34199   4
  -5  12   2 16.7941 5.29075   8
   5  12  -2 17.6680 6.32532   1
   5  12  -2 15.7550 5.74213   8
   4 -12  -2 71.9622 9.00913   2
  -4 -12   2 54.7566 8.36262   2
  -4 -12   2 87.0058 9.45243   6
  -4 -12   2 81.7152 9.54754   5
   4 -12  -2 74.8563 9.23147   5
  -4  12   2 73.5636 9.20528   8
   4  12  -2 62.0234 9.01851   8
   4  12  -2 58.1825 10.0058   1
   3 -12  -2 7.86709 4.25500   2
  -3 -12   2 5.31161 3.46984   5
   3 -12  -2 6.56561 4.12595   5
  -3 -12   2 4.91830 3.71355   2
  -3 -12   2 2.35004 3.54767   6
   3  12  -2 9.22044 5.55351   1
   3  12  -2 5.65759 4.64690   8
  -3  12   2 3.14333 5.44174   1
  -3  12   2 10.9438 4.70385   8
   2 -12  -2 40.3905 6.38785   5
  -2 -12   2 28.3699 5.29135   6
  -2 -12   2 21.7207 5.41421   5
  -2 -12   2 25.1508 5.20967   2
   2  12  -2 24.4340 6.80881   1
  -2  12   2 20.9999 5.35851   8
  -2  12   2 25.8125 6.52294   1
   2  12  -2 17.9508 5.37340   8
   1 -12  -2 2.12882 3.21927   5
   1 -12  -2 -1.9510 3.96781   6
  -1 -12   2 -5.2839 3.22714   5
  -1 -12   2 7.14784 3.86163   2
   1 -12  -2 7.14575 3.93742   2
  -1 -12   2 1.52713 3.93986   6
   1  12  -2 -0.2770 4.08204   1
  -1  12   2 2.16831 4.62741   1
  -1  12   2 -4.1214 3.28534   8
   1  12  -2 1.98057 3.68002   8
   0 -12  -2 39.9731 6.71293   5
   0 -12   2 38.1488 6.17081   2
   0 -12  -2 34.4330 6.38707   2
   0 -12   2 32.8610 6.13665   5
   0 -12  -2 28.1807 6.07936   6
   0  12   2 40.7149 6.65733   8
   0  12  -2 38.0287 7.68237   1
   0  12  -2 34.4427 6.42269   8
   0  12   2 35.5253 7.37230   1
  -1 -12  -2 3.86492 3.25246   5
   1 -12   2 8.45043 4.30574   5
  -1 -12  -2 4.00928 3.80239   2
  -1 -12  -2 11.2274 4.39932   6
   1 -12   2 4.22966 3.69883   2
  -1  12  -2 5.46643 4.79055   1
   1  12   2 6.60402 5.79085   1
   1  12   2 5.82360 4.85569   8
  -1  12  -2 4.71742 4.00931   8
   2 -12   2 7.16937 3.92260   2
  -2 -12  -2 4.86443 4.07790   6
   2 -12   2 7.13808 4.11844   5
  -2 -12  -2 7.48946 3.85556   5
  -2 -12  -2 6.59283 4.08242   2
  -2  12  -2 1.85837 5.95478   4
  -2  12  -2 1.25601 3.81776   8
  -2  12  -2 -0.3922 4.03376   1
   2  12   2 1.23112 4.92762   1
  -3 -12  -2 3.26907 3.63869   5
   3 -12   2 4.41474 3.63135   5
  -3 -12  -2 7.55583 4.41501   6
   3 -12   2 2.14009 3.27337   2
  -3 -12  -2 4.36579 4.07624   2
   3  12   2 -0.9547 5.26868   1
  -3  12  -2 -0.2438 3.18950   4
  -3  12  -2 0.63641 3.58117   8
  -4 -12  -2 2.24805 3.84036   6
   4 -12   2 9.08703 4.36150   5
   4 -12   2 9.70724 4.07837   2
  -4 -12  -2 10.3964 4.79792   2
   4 -12   2 15.7854 4.11227   1
  -4  12  -2 5.84436 3.79224   4
   4  12   2 5.70047 5.60152   1
  -4  12  -2 7.40707 4.36161   8
   5 -12   2 -2.5889 4.73895   2
  -5 -12  -2 -2.4618 3.32900   6
   5 -12   2 0.99081 3.63651   5
   5 -12   2 -5.2387 2.64720   1
  -5 -12  -2 0.83182 3.63677   2
  -5  12  -2 1.87948 3.30427   4
   5  12   2 5.47111 6.00120   1
   5  12   2 -0.0512 4.49846   5
  -5  12  -2 1.08235 3.63016   8
   6 -12   2 23.0197 5.54190   5
  -6 -12  -2 22.0613 6.30388   2
   6 -12   2 52.4377 7.23728   1
  -6 -12  -2 24.3779 6.67011   6
   6  12   2 23.1490 7.54649   1
  -6  12  -2 34.4622 6.75915   8
   6  12   2 27.0556 6.68953   5
  -6  12  -2 37.6995 5.69662   4
  -7 -12  -2 -7.2320 3.63681   6
   7 -12   2 -1.6429 3.46894   1
  -7 -12  -2 -0.7834 4.79643   2
   7 -12   2 -1.3047 3.93960   5
  -7  12  -2 2.36350 3.62071   8
  -7  12  -2 -1.8674 2.98787   4
   7  12   2 0.72017 4.42412   5
   7  12   2 9.81424 6.81145   1
  -8 -12  -2 32.4088 7.13378   6
   8 -12   2 32.7543 6.80292   5
   8 -12   2 27.4471 6.54890   1
  -8 -12  -2 20.0801 8.09035   2
  -8  12  -2 24.1536 6.59734   8
   8  12   2 19.5239 6.40508   5
   8  12   2 30.4221 9.91376   1
  -8  12  -2 14.1648 5.36900   4
  -9 -12  -2 -4.2377 3.69818   6
   9 -12   2 6.42955 5.11585   5
   9  12   2 -2.1242 4.72459   5
  -9  12  -2 -6.2024 4.23503   8
  -9 -13   2 -0.8040 4.86743   6
   9 -13  -2 6.34275 5.40717   5
   9  13  -2 0.71658 4.42996   5
  -9  13   2 7.33684 4.93982   8
  -8 -13   2 1.97172 4.26875   6
   8 -13  -2 -2.4800 4.58152   5
  -8  13   2 -0.1089 4.37407   8
   8  13  -2 -1.7361 4.69450   5
  -8  13   2 -1.2109 4.11480   4
  -7 -13   2 2.89416 5.49573   2
   7 -13  -2 13.4052 5.74657   5
  -7 -13   2 15.5508 5.65971   6
   7 -13  -2 8.75897 4.96341   1
  -7  13   2 8.37712 4.91217   8
   7  13  -2 2.18234 7.70714   1
  -7  13   2 6.60112 4.66242   4
   6 -13  -2 -6.3801 3.52220   1
  -6 -13   2 -1.3460 3.74455   6
  -6 -13   2 2.86399 4.80491   2
   6 -13  -2 -10.557 3.12684   5
  -6 -13   2 -6.0128 3.34939   5
   6  13  -2 3.62638 7.27804   8
  -6  13   2 2.94187 4.28615   8
   6  13  -2 4.08279 6.85527   1
  -5 -13   2 2.30264 4.81208   2
  -5 -13   2 1.87606 3.90768   5
   5 -13  -2 4.26710 3.98418   5
  -5 -13   2 0.38356 4.04739   6
   5 -13  -2 1.72530 7.48624   2
  -5  13   2 15.4886 6.47641   1
  -5  13   2 2.32370 4.39628   8
   5  13  -2 4.27613 5.76136   1
   5  13  -2 -6.7850 4.79010   8
  -4 -13   2 7.19416 4.60541   2
   4 -13  -2 5.69622 4.07564   5
  -4 -13   2 2.58385 4.41752   6
   4 -13  -2 7.11221 5.57183   2
  -4 -13   2 8.74801 4.65524   5
  -4  13   2 5.81512 4.81993   8
  -4  13   2 5.80797 5.52411   1
   4  13  -2 1.92484 5.94253   1
   4  13  -2 7.97012 5.58788   8
  -3 -13   2 12.6219 4.98930   2
  -3 -13   2 19.3215 5.60089   6
   3 -13  -2 33.3004 6.90838   2
  -3 -13   2 16.1852 5.24015   5
   3 -13  -2 15.7846 5.23735   5
  -3  13   2 6.72819 6.19312   1
   3  13  -2 26.6197 7.17153   1
   3  13  -2 12.3105 5.75631   8
  -3  13   2 23.6525 5.95543   8
  -2 -13   2 4.28457 4.76251   6
  -2 -13   2 2.84678 3.89361   5
  -2 -13   2 -1.3959 3.68390   2
   2 -13  -2 1.16756 4.09496   2
   2 -13  -2 0.15720 3.34742   5
   2  13  -2 -5.4107 3.42915   8
   2  13  -2 2.02126 5.54318   1
  -2  13   2 -7.7228 3.55118   8
  -2  13   2 -3.1803 4.89690   1
  -1 -13   2 -1.2427 3.51602   2
   1 -13  -2 0.70537 3.45706   5
  -1 -13   2 -7.0908 3.05419   5
   1 -13  -2 -1.2754 4.41913   2
   1  13  -2 1.93699 4.71829   1
   1  13  -2 5.00962 4.05758   8
  -1  13   2 -0.3638 5.39401   1
  -1  13   2 -0.5973 4.41863   8
   0 -13   2 -2.2574 3.57077   2
   0 -13   2 0.77708 3.95402   5
   0 -13  -2 -1.5313 4.74610   6
   0 -13  -2 0.07688 4.72665   2
   0 -13  -2 -3.2948 2.95329   5
   0  13   2 0.41631 5.39916   1
   0  13  -2 0.61059 4.15771   8
   0  13   2 0.96252 5.37630   8
   0  13  -2 -0.5809 4.78534   1
  -1 -13  -2 -0.3061 3.71242   5
   1 -13   2 1.52670 4.05825   5
  -1 -13  -2 2.57670 4.45109   2
  -1 -13  -2 -0.8339 4.33169   6
   1 -13   2 6.61855 4.70106   2
   1  13   2 2.08834 5.02720   1
  -1  13  -2 4.69992 5.91259   1
  -1  13  -2 -1.0348 4.12878   8
  -2 -13  -2 4.34201 3.94609   5
  -2 -13  -2 -1.3834 3.72144   6
   2 -13   2 1.46746 3.96330   2
   2 -13   2 -0.1206 3.54879   5
  -2 -13  -2 0.97542 4.33477   2
   2  13   2 -0.3924 5.09071   1
  -2  13  -2 -3.4410 4.83119   1
  -2  13  -2 -0.1888 3.43929   8
  -3 -13  -2 -0.1149 4.26360   5
   3 -13   2 1.40725 4.63365   2
  -3 -13  -2 0.18752 4.24775   2
   3 -13   2 -2.7463 3.03337   5
  -3 -13  -2 0.33438 3.85041   6
  -3  13  -2 -3.6142 4.79891   1
  -3  13  -2 1.11349 4.00668   8
   3  13   2 0.63601 5.59391   1
   4 -13   2 -1.2796 4.55325   2
  -4 -13  -2 0.10633 4.25112   6
  -4 -13  -2 -0.0856 5.57785   2
   4 -13   2 1.54466 3.69137   5
   4  13   2 -3.3696 4.46086   5
  -4  13  -2 6.08035 4.81970   4
  -4  13  -2 8.03965 4.39350   8
   4  13   2 -5.3879 5.01568   1
   5 -13   2 0.82893 3.89581   5
   5 -13   2 3.23273 4.54094   1
  -5 -13  -2 -2.2505 5.51616   2
  -5 -13  -2 -1.9897 4.17045   6
   5  13   2 6.21097 6.78786   1
   5  13   2 3.00200 5.41230   5
  -5  13  -2 1.66618 4.06182   8
  -5  13  -2 -7.4310 3.01239   4
  -6 -13  -2 1.40425 4.21374   6
   6 -13   2 -3.4131 3.80721   5
  -6  13  -2 5.06016 4.54556   8
   6  13   2 -1.5427 8.32540   1
  -6  13  -2 0.26188 4.18113   4
   6  13   2 -0.2174 4.51559   5
   7 -13   2 1.35855 4.96624   5
  -7 -13  -2 -2.8170 4.05736   6
   7  13   2 -2.1977 4.40478   5
  -7  13  -2 1.71471 3.78663   8
  -7  13  -2 0.78389 5.58409   4
   6 -14  -2 14.2324 5.67566   5
  -6 -14   2 8.54138 5.20008   5
  -6 -14   2 13.4138 5.99669   6
  -6  14   2 6.99694 5.72317   8
   5 -14  -2 5.78261 4.69354   5
  -5 -14   2 7.60117 4.73963   5
  -5 -14   2 2.52302 5.18764   6
  -5  14   2 9.32956 6.05594   8
   5  14  -2 4.63920 8.44731   8
   4 -14  -2 45.0133 10.6296   2
   4 -14  -2 39.1572 7.48161   5
  -4 -14   2 50.8687 7.77248   5
  -4 -14   2 40.9001 7.97905   6
  -4  14   2 44.9717 12.1168   1
   4  14  -2 23.7417 8.01541   8
  -4  14   2 43.7393 7.88076   8
  -3 -14   2 5.62087 4.46479   5
  -3 -14   2 5.93683 7.23478   2
   3 -14  -2 5.79885 5.00322   5
  -3 -14   2 5.57845 6.23650   6
   3 -14  -2 7.94382 6.68039   2
  -3  14   2 -2.7767 4.31099   8
  -3  14   2 5.93636 8.24316   1
   3  14  -2 1.29137 5.35254   8
  -2 -14   2 23.1012 8.25272   2
   2 -14  -2 22.6508 7.62832   2
   2 -14  -2 41.7465 7.45384   5
  -2 -14   2 34.2231 7.16242   5
  -2  14   2 27.2905 6.69810   8
   2  14  -2 26.7392 10.5129   1
   2  14  -2 28.8266 7.13669   8
  -2  14   2 34.6925 9.63650   1
   1 -14  -2 2.37496 4.11720   5
  -1 -14   2 -6.5080 3.14913   5
  -1 -14   2 -0.7120 5.57283   2
   1 -14  -2 -11.931 6.12605   2
  -1  14   2 1.96248 5.70853   8
   1  14  -2 -3.3204 7.57656   1
  -1  14   2 -6.9873 6.60376   1
   1  14  -2 -8.4290 4.05049   8
   0 -14  -2 5.03610 4.49209   5
   0 -14   2 -1.3772 6.43984   2
   0 -14  -2 0.80016 7.35198   2
   0 -14   2 12.9982 5.22794   5
   0  14  -2 1.43339 6.89351   1
   0  14   2 -4.6650 7.29702   1
   0  14  -2 2.79305 5.01063   8
   1 -14   2 -7.4643 6.12104   2
  -1 -14  -2 -4.8574 5.24871   6
  -1 -14  -2 3.04908 4.64692   5
   1 -14   2 -2.6064 4.03712   5
  -1 -14  -2 8.86633 7.98768   2
  -1  14  -2 1.05797 4.70946   8
  -1  14  -2 -2.7514 7.29736   1
   1  14   2 3.70721 8.35291   1
  -2 -14  -2 20.3652 6.59310   6
   2 -14   2 24.0477 5.97492   5
   2 -14   2 12.5947 7.66388   2
  -2 -14  -2 13.9793 6.13768   5
  -2  14  -2 18.1667 6.17184   8
   2  14   2 14.5495 9.71214   1
  -3 -14  -2 -1.3992 5.14067   6
   3 -14   2 2.55843 4.83268   5
   3 -14   2 -12.652 7.04064   2
   3  14   2 4.75124 16.9441   1
  -3  14  -2 2.21544 4.25772   8
   4 -14   2 9.09043 5.11254   5
   4 -14   2 -7.4603 9.81145   2
  -4 -14  -2 3.89049 5.08905   6
  -4  14  -2 7.49176 4.79188   8
   4  14   2 5.16114 4.77249   5
 -19   0   3 0.79612 3.91670   7
  18   0  -3 18.4421 7.42959   8
 -18   0   3 28.4179 5.62578   3
  18   0  -3 26.3113 7.89442   1
 -18   0   3 31.0777 5.68970   7
  17   0  -3 1.50738 4.93486   8
  17   0  -3 1.54637 4.71363   1
 -17   0   3 1.30953 3.21990   3
 -17   0   3 1.37651 3.21333   7
  16   0  -3 77.7589 10.3316   8
 -16   0   3 78.1135 9.14368   3
 -16   0   3 87.1645 9.21421   7
  16   0  -3 80.4276 10.6378   1
 -15   0   3 5.97898 2.75442   7
 -15   0   3 -2.0630 3.19255   4
  15   0  -3 0.23244 3.50961   8
  15   0  -3 0.65583 3.10052   1
  15   0  -3 -1.4255 3.47831   5
 -15   0   3 0.19720 2.79673   3
 -14   0   3 63.9190 7.79288   3
 -14   0   3 60.5513 7.21967   7
  14   0  -3 61.2224 8.56676   1
  14   0  -3 72.4332 9.00737   8
  14   0  -3 87.3098 8.16842   5
 -14   0   3 76.9209 7.37711   4
 -13   0   3 -2.1579 1.69594   4
 -13   0   3 -0.7559 2.07534   3
  13   0  -3 3.39751 3.37562   1
  13   0  -3 0.58192 2.09419   5
 -13   0   3 0.51851 1.90802   7
  13   0  -3 0.52494 2.83223   8
  12   0  -3 74.7699 8.51202   1
 -12   0   3 63.9989 7.30977   3
  12   0  -3 79.4423 8.53961   8
 -12   0   3 91.5098 7.51478   6
 -12   0   3 73.6310 7.19835   7
  12   0  -3 57.9258 6.86173   5
  11   0  -3 -1.2720 1.57618   4
  11   0  -3 -0.3744 2.07499   1
  11   0  -3 -0.0869 1.69037   5
 -11   0   3 0.78475 1.82526   6
 -11   0   3 -0.0156 1.78237   3
  11   0  -3 0.34648 2.19703   8
 -11   0   3 -0.5069 1.33333   7
  10   0  -3 427.756 32.5994   8
 -10   0   3 460.333 32.1670   3
 -10   0   3 455.048 31.6796   6
  10   0  -3 419.269 32.7999   1
 -10   0   3 432.569 31.9179   7
  10   0  -3 439.076 32.0132   4
  10   0  -3 453.152 31.9253   5
   9   0  -3 0.70648 1.88097   8
   9   0  -3 0.38635 1.30743   4
   9   0  -3 -0.3831 0.56702   2
  -9   0   3 -0.6037 0.97091   3
  -9   0   3 0.73404 1.32470   6
   9   0  -3 -0.7591 1.11924   5
   9   0  -3 -1.3326 1.45339   1
  -9   0   3 4.78958 1.63229   7
  -8   0   3 67.5090 6.07524   3
   8   0  -3 61.8126 4.67912   2
  -8   0   3 66.2017 5.88062   7
   8   0  -3 82.3439 6.37648   4
   8   0  -3 49.8977 6.22419   1
   8   0  -3 82.3961 7.21451   8
   8   0  -3 64.0839 5.35267   5
  -8   0   3 63.5552 5.59893   6
   7   0  -3 0.16930 0.91529   4
   7   0  -3 -0.2248 1.51293   8
   7   0  -3 1.48674 1.40201   1
  -7   0   3 -0.2267 0.95511   7
  -7   0   3 3.21528 1.18324   6
  -7   0   3 -0.2145 0.85666   3
  -7   0   3 0.40166 0.69795   2
   7   0  -3 -0.0554 0.88977   5
   6   0  -3 1.54191 1.51904   8
  -6   0   3 2.58133 1.20334   7
  -6   0   3 1.98833 1.08976   6
  -6   0   3 0.84092 0.62988   2
   6   0  -3 -2.8276 0.97236   1
   6   0  -3 0.27768 1.25029   5
  -6   0   3 0.83988 0.96197   3
   6   0  -3 -0.2265 0.97315   4
   5   0  -3 0.20550 0.70526   4
  -5   0   3 1.00047 0.47009   2
   5   0  -3 -0.1893 0.83368   7
  -5   0   3 0.54802 0.68945   3
   5   0  -3 -0.3911 0.99689   1
  -5   0   3 0.13598 0.74916   6
   5   0  -3 -0.1046 1.11734   8
   4   0  -3 2610.18 183.519   7
  -4   0   3 2631.87 183.557   3
  -4   0   3 2663.21 183.495   6
   4   0  -3 2707.38 183.856   8
   4   0  -3 2634.49 183.762   1
  -4   0   3 2621.05 183.261   2
   4   0  -3 2568.71 183.628   4
   3   0  -3 -1.7819 1.02029   7
  -3   0   3 -1.6261 0.46958   3
   3   0  -3 -1.3166 0.64426   1
  -3   0   3 -1.5227 0.79184   6
   3   0  -3 -2.1613 1.05857   8
   3   0  -3 -1.7506 0.61777   4
  -3   0   3 -1.7879 0.35576   2
   2   0  -3 1428.17 98.8594   4
   2   0  -3 1465.88 98.7094   1
  -2   0   3 1475.78 98.7947   6
  -2   0   3 1452.20 98.7222   2
   2   0  -3 1249.54 98.9001   7
  -1   0   3 -0.9743 0.77771   6
  -1   0   3 -1.3235 0.37870   2
   1   0  -3 -0.8845 0.45844   3
   1   0  -3 -1.1237 1.09991   7
   1   0  -3 -1.1347 0.37248   4
   0   0  -3 184.596 13.7594   4
   0   0   3 198.605 13.6011   1
   0   0  -3 186.411 13.9487   6
   0   0   3 181.605 13.7667   2
   0   0  -3 187.404 13.7819   3
   0   0  -3 197.933 13.8069   7
   1   0   3 -2.4497 0.63009   1
  -1   0  -3 -3.8244 1.35380   6
   1   0   3 -2.7697 0.47102   2
  -1   0  -3 -3.4708 0.40497   4
   1   0   3 -2.4471 1.00888   5
  -1   0  -3 -3.3725 0.62914   7
  -1   0  -3 -2.4758 0.56102   3
  -2   0  -3 265.810 19.4177   7
  -2   0  -3 269.428 19.3550   4
   2   0   3 283.520 19.5312   1
  -2   0  -3 269.361 19.5004   6
  -2   0  -3 278.985 19.4517   3
   2   0   3 267.837 19.3971   2
   2   0   3 261.066 19.6007   5
  -3   0  -3 -1.5023 1.33385   6
  -3   0  -3 -0.6883 0.83846   7
  -3   0  -3 -0.3356 0.70586   3
   3   0   3 -0.7697 0.93773   1
   3   0   3 -0.1970 0.68827   2
  -3   0  -3 -0.8216 0.60910   4
   3   0   3 -1.8720 0.96512   5
  -4   0  -3 505.780 36.9210   3
  -4   0  -3 524.001 36.9600   7
   4   0   3 505.455 36.7930   2
   4   0   3 539.849 36.7539   8
  -4   0  -3 521.956 36.8508   6
   4   0   3 518.954 37.2063   5
   4   0   3 523.210 37.2063   1
  -4   0  -3 522.011 36.7883   4
  -5   0  -3 1.00770 1.02009   3
   5   0   3 -2.2122 1.33798   8
  -5   0  -3 0.50281 1.02759   7
   5   0   3 0.40719 1.23304   5
  -5   0  -3 1.19661 0.95331   4
   5   0   3 0.45624 0.81483   2
  -5   0  -3 1.20094 1.51357   6
   5   0   3 -0.6382 1.28819   1
   6   0   3 30.1999 3.51252   8
  -6   0  -3 25.3662 3.32790   7
   6   0   3 26.3337 2.99442   2
   6   0   3 27.2680 3.80072   1
  -6   0  -3 29.5108 3.43587   3
   6   0   3 29.2157 3.82504   5
  -6   0  -3 26.0257 3.04222   4
  -6   0  -3 29.7240 3.47601   6
  -7   0  -3 -0.5945 1.14789   3
   7   0   3 0.17668 1.09229   2
   7   0   3 1.02615 1.72074   5
   7   0   3 0.65507 1.82992   8
  -7   0  -3 -0.2230 1.09845   4
  -7   0  -3 -0.0866 1.18335   7
  -7   0  -3 -0.3293 1.80545   6
   7   0   3 1.18059 1.92650   1
  -8   0  -3 50.4569 6.02433   3
   8   0   3 74.1773 6.41735   8
  -8   0  -3 82.1649 6.55292   6
   8   0   3 55.3442 6.57553   5
   8   0   3 51.2822 6.57409   1
   8   0   3 62.6027 5.63101   2
  -8   0  -3 65.2924 5.89671   4
  -8   0  -3 47.1332 5.75796   7
   9   0   3 -1.1015 1.69519   5
  -9   0  -3 0.47017 1.38879   4
   9   0   3 0.93016 2.69797   8
   9   0   3 -0.0315 1.32190   2
   9   0   3 -1.9021 2.06607   1
  -9   0  -3 -0.9452 1.98639   3
  -9   0  -3 -2.3333 1.42925   7
 -10   0  -3 119.672 9.90017   3
  10   0   3 97.5365 8.35085   2
  10   0   3 85.6068 10.0697   1
 -10   0  -3 87.2389 8.40478   4
 -10   0  -3 97.5035 9.17989   7
  10   0   3 87.5551 9.67555   5
 -11   0  -3 1.06302 2.20832   7
 -11   0  -3 0.01537 2.42145   3
  11   0   3 -3.7634 3.04772   1
 -11   0  -3 -0.0127 2.32206   4
  11   0   3 5.11325 3.09738   5
  12   0   3 179.020 19.4299   1
  12   0   3 239.873 18.4420   5
 -12   0  -3 228.371 18.0394   3
 -12   0  -3 236.179 17.9243   7
  13   0   3 4.08378 3.11090   5
  13   0   3 -2.4732 4.09058   1
 -13   0  -3 -1.2254 2.49641   7
 -13   0  -3 -2.4051 3.41014   3
 -14   0  -3 102.146 11.2609   7
  14   0   3 128.981 14.0474   1
 -14   0  -3 122.461 12.3370   3
  14   0   3 127.469 12.9020   5
  15   0   3 0.47377 3.26019   5
  15   0   3 0.72600 4.88885   1
 -15   0  -3 0.93098 4.06538   3
 -15   0  -3 0.79018 2.74505   7
 -16   0  -3 21.4819 5.15484   7
  16   0   3 23.5790 6.02099   5
 -16   0  -3 13.7449 6.06608   3
  16   0   3 11.8166 7.95944   1
 -19  -1   3 4.05177 4.26255   7
  19  -1  -3 0.91120 11.1129   8
 -19   1   3 10.1099 4.33357   7
 -18  -1   3 6.32537 3.74914   7
  18  -1  -3 -4.2863 4.90982   8
  18  -1  -3 -6.2513 4.55551   1
 -18  -1   3 0.49078 4.00338   3
 -18   1   3 3.18704 4.10755   3
  18   1  -3 4.53385 6.42120   1
 -18   1   3 4.04250 3.29594   7
  17  -1  -3 5.00107 4.67460   8
 -17  -1   3 3.04148 3.68668   3
 -17  -1   3 5.94858 3.27508   7
  17  -1  -3 -7.0850 4.27238   1
 -17   1   3 -1.2134 3.08685   3
 -17   1   3 1.52530 3.13546   7
  17   1  -3 7.68566 6.23098   8
  17   1  -3 0.63697 4.19148   1
 -16  -1   3 27.4025 4.77810   7
  16  -1  -3 27.9980 6.40390   1
 -16  -1   3 16.5186 4.54679   3
  16  -1  -3 21.7167 5.92768   8
  16   1  -3 28.0132 6.40892   8
 -16   1   3 18.2590 4.91446   4
 -16   1   3 31.7843 5.10371   7
 -16   1   3 14.2358 4.82121   3
  16   1  -3 21.8249 6.32505   1
  15  -1  -3 27.7126 5.91520   8
  15  -1  -3 41.8925 6.60113   5
 -15  -1   3 36.7421 5.71363   3
 -15  -1   3 36.5803 5.15060   7
[truncated: 4,897,995 more chars]
