# Supplementary material for: Zn and Ni complexes of pyridine-2,6-di­carboxyl­ates: crystal field stabilization matters!
Source: Acta Crystallogr E Crystallogr Commun. 2019 May 31;75(Pt 6):903–11. doi: 10.1107/S2056989019007461 (PMC6658973; doi:10.1107/S2056989019007461)
Supplement: Supplementary file 2 [file e-75-00903-1sup2.hkl]

data_1                                                                          
_shelx_title ' u18_23'                                                          
_shelx_refln_list_code          4                                               
_shelx_F_calc_maximum      236.76                                               
_exptl_crystal_F_000       920.00                                               
_reflns_d_resolution_high  0.6783                                               
                                                                                
loop_                                                                           
 _space_group_symop_operation_xyz                                               
 'x, y, z'                                                                      
 '-x, y+1/2, -z+1/2'                                                            
 '-x, -y, -z'                                                                   
 'x, -y-1/2, z-1/2'                                                             
                                                                                
_cell_length_a    13.9953                                                       
_cell_length_b    10.0081                                                       
_cell_length_c    13.7330                                                       
_cell_angle_alpha  90.000                                                       
_cell_angle_beta  116.430                                                       
_cell_angle_gamma  90.000                                                       
                                                                                
_shelx_F_squared_multiplier     1.000                                           
                                                                                
loop_                                                                           
 _refln_index_h                                                                 
 _refln_index_k                                                                 
 _refln_index_l                                                                 
 _refln_F_squared_calc                                                          
 _refln_F_squared_meas                                                          
 _refln_F_squared_sigma                                                         
 _refln_observed_status                                                         
   1   0   0        108.79         77.79         5.43 o                         
   2   0   0       2194.96       2094.89        73.71 o                         
   3   0   0       1102.24       1125.87        33.38 o                         
   4   0   0       5398.51       5741.53       151.75 o                         
   5   0   0        386.34        312.57        10.49 o                         
   6   0   0      11073.07      11616.10       287.01 o                         
   7   0   0        546.87        610.58        16.85 o                         
   8   0   0       4172.80       3907.29        97.87 o                         
   9   0   0         35.53         50.79         4.73 o                         
  10   0   0       2291.68       2342.24        69.60 o                         
  11   0   0       1192.02       1244.27        38.88 o                         
  12   0   0       2749.88       2733.28        81.43 o                         
  13   0   0          8.42         35.12         6.92 o                         
  14   0   0       1911.81       1921.52        59.51 o                         
  15   0   0         14.33         25.52         8.02 o                         
  16   0   0         73.00         92.24        11.72 o                         
  17   0   0          6.53         36.77        10.96 o                         
  18   0   0        369.65        490.73        36.99 o                         
   1   1   0        345.94        304.96         9.17 o                         
   2   1   0       1270.22       1285.23        32.23 o                         
   3   1   0        587.74        489.35        10.36 o                         
   4   1   0        249.58        193.13         4.67 o                         
   5   1   0        662.12        647.06        12.69 o                         
   6   1   0        509.08        592.02        11.86 o                         
   7   1   0        661.07        616.50        12.48 o                         
   8   1   0          8.27          4.08         1.94 o                         
   9   1   0        870.42        894.18        19.16 o                         
  10   1   0        133.05        123.17         5.39 o                         
  11   1   0        235.35        233.95         8.49 o                         
  12   1   0        143.13        135.65         6.48 o                         
  13   1   0          5.84          6.23         3.97 o                         
  14   1   0         70.08         83.47         6.35 o                         
  15   1   0          5.88         12.59         5.12 o                         
  16   1   0          1.00          3.19         6.11 o                         
  17   1   0          0.42         -6.79         6.79 o                         
  18   1   0          0.03          3.57        12.01 o                         
   0   2   0      20466.86      21100.58       734.76 o                         
   1   2   0       2552.08       2750.37        64.40 o                         
   2   2   0      18377.20      18884.74       396.00 o                         
   3   2   0        594.53        638.02        12.23 o                         
   4   2   0       3549.10       3552.18        64.66 o                         
   5   2   0        927.40       1155.84        21.81 o                         
   6   2   0       7415.07       7724.59       139.84 o                         
   7   2   0        347.54        372.56         8.62 o                         
   8   2   0       2893.19       2822.39        52.19 o                         
   9   2   0        161.48        172.21         5.89 o                         
  10   2   0       3453.12       3429.82        68.36 o                         
  11   2   0         64.52         67.94         4.77 o                         
  12   2   0       1553.35       1526.06        33.59 o                         
  13   2   0         45.68         56.90         5.44 o                         
  14   2   0       1630.67       1595.67        37.16 o                         
  15   2   0          4.89          4.93         5.32 o                         
  16   2   0        447.35        419.12        17.99 o                         
  17   2   0          1.37         -6.17         7.72 o                         
  18   2   0        260.56        298.41        26.08 o                         
   1   3   0      11096.86      11626.68       233.97 o                         
   2   3   0      13667.17      14497.67       279.29 o                         
   3   3   0        321.57        265.74         6.41 o                         
   4   3   0         16.17         25.89         1.78 o                         
   5   3   0       5927.33       6646.92       120.45 o                         
   6   3   0         10.63         15.88         1.99 o                         
   7   3   0        397.11        424.51         9.68 o                         
   8   3   0         17.32         22.82         2.59 o                         
   9   3   0        405.14        435.27        11.69 o                         
  10   3   0         93.86         73.41         4.45 o                         
  11   3   0         57.39         63.24         4.81 o                         
  12   3   0          3.38          9.80         4.12 o                         
  13   3   0         27.45         21.30         4.90 o                         
  14   3   0        102.10         93.66         7.07 o                         
  15   3   0         29.17         34.76         7.05 o                         
  16   3   0         63.18         52.76         8.65 o                         
  17   3   0          5.81         -7.45         8.34 o                         
  18   3   0         15.58         -7.51        13.03 o                         
   0   4   0      12758.40      12929.99       341.03 o                         
   1   4   0        838.28        960.39        19.61 o                         
   2   4   0       3273.58       2956.27        54.07 o                         
   3   4   0       3196.44       3475.10        63.47 o                         
   4   4   0      13421.66      13958.84       260.59 o                         
   5   4   0        386.47        423.62         8.98 o                         
   6   4   0       1658.25       1479.21        28.12 o                         
   7   4   0        210.42        231.92         6.86 o                         
   8   4   0       2810.31       2783.63        51.80 o                         
   9   4   0         25.44         29.36         3.34 o                         
  10   4   0        420.19        471.43        16.17 o                         
  11   4   0          3.96         -1.71         3.41 o                         
  12   4   0       1359.18       1348.66        30.41 o                         
  13   4   0          9.11         17.71         5.13 o                         
  14   4   0        417.00        411.31        16.81 o                         
  15   4   0         56.29         44.89         7.48 o                         
  16   4   0        183.85        171.92        11.88 o                         
  17   4   0          0.27         13.59         9.40 o                         
   1   5   0        344.32        345.27         7.82 o                         
   2   5   0       1523.40       1557.47        29.30 o                         
   3   5   0        349.53        403.75         9.03 o                         
   4   5   0        348.33        368.35         9.00 o                         
   5   5   0       1060.46       1167.31        22.67 o                         
   6   5   0         35.02         25.89         2.64 o                         
   7   5   0         14.47         15.20         2.75 o                         
   8   5   0         89.56         97.64         6.00 o                         
   9   5   0        119.27        100.81         5.17 o                         
  10   5   0         10.60         10.10         3.58 o                         
  11   5   0         75.20         70.45         5.93 o                         
  12   5   0         25.26          9.07         5.16 o                         
  13   5   0         77.87         71.54         7.27 o                         
  14   5   0         14.25         20.75         6.73 o                         
  15   5   0          3.12         -2.75         6.65 o                         
  16   5   0         86.51         89.08        10.63 o                         
  17   5   0          0.94        -10.19        12.66 o                         
   0   6   0       4471.62       4349.95       116.28 o                         
   1   6   0        204.05        203.05         6.58 o                         
   2   6   0       1780.04       1601.17        29.36 o                         
   3   6   0        174.31        201.30         6.81 o                         
   4   6   0       1179.52       1122.94        22.69 o                         
   5   6   0        260.74        263.40        10.58 o                         
   6   6   0       1668.64       1752.83        36.01 o                         
   7   6   0         20.43         16.70         2.99 o                         
   8   6   0        908.35        926.36        20.00 o                         
   9   6   0          1.24          3.39         3.50 o                         
  10   6   0       2062.91       1980.40        43.07 o                         
  11   6   0        169.65        149.86         8.45 o                         
  12   6   0        400.49        428.65        15.56 o                         
  13   6   0         47.05         44.49         7.12 o                         
  14   6   0        150.91        159.16        14.29 o                         
  15   6   0         32.55         25.79         8.58 o                         
  16   6   0        264.48        245.02        16.74 o                         
   1   7   0        919.85        869.36        18.13 o                         
   2   7   0        363.84        399.33         9.65 o                         
   3   7   0         43.11         57.52         3.58 o                         
   4   7   0         58.88         58.94         3.80 o                         
   5   7   0         85.27         89.16         4.65 o                         
   6   7   0         27.65         34.20         3.90 o                         
   7   7   0         51.98         66.73         5.02 o                         
   8   7   0         25.86         17.67         4.13 o                         
   9   7   0          3.50          4.39         4.47 o                         
  10   7   0         72.17         73.90         6.68 o                         
  11   7   0         46.71         33.99         6.53 o                         
  12   7   0         12.00         22.73         6.63 o                         
  13   7   0         38.29         44.46         7.75 o                         
  14   7   0          0.11         -0.82         7.19 o                         
  15   7   0          0.19         -4.07         8.63 o                         
  16   7   0         11.56         -4.11        20.59 o                         
   0   8   0       1913.64       1945.10        54.58 o                         
   1   8   0          2.38          4.21         2.89 o                         
   2   8   0       1659.77       1637.18        35.54 o                         
   3   8   0        730.02        727.65        17.25 o                         
   4   8   0       2754.98       2780.37        56.34 o                         
   5   8   0        300.77        320.79        10.17 o                         
   6   8   0        236.66        259.08         9.50 o                         
   7   8   0         29.18         15.28         4.40 o                         
   8   8   0        487.83        484.77        15.68 o                         
   9   8   0         73.88         53.27         6.73 o                         
  10   8   0        714.44        715.30        23.56 o                         
  11   8   0         15.64         20.69         6.46 o                         
  12   8   0        323.34        343.93        15.36 o                         
  13   8   0          4.98         -6.67         7.03 o                         
  14   8   0         88.99         70.98        10.09 o                         
  15   8   0          4.51          7.17        15.54 o                         
   1   9   0        545.69        529.63        15.37 o                         
   2   9   0          0.29         -1.84         3.41 o                         
   3   9   0         75.36        104.72         6.17 o                         
   4   9   0          3.09          6.08         4.09 o                         
   5   9   0        235.23        219.88        10.19 o                         
   6   9   0         33.82         81.08         7.36 o                         
   7   9   0         17.77         18.37         6.20 o                         
   8   9   0         16.31         10.42         5.48 o                         
   9   9   0         27.38         46.38         6.85 o                         
  10   9   0          0.37         -1.41         5.77 o                         
  11   9   0          7.00         -3.27         6.06 o                         
  12   9   0         15.41          8.89         7.21 o                         
  13   9   0         66.07         71.50         9.76 o                         
  14   9   0          7.58        -10.53        13.20 o                         
   0  10   0       1363.90       1344.45        48.11 o                         
   1  10   0          5.22         -2.20         4.34 o                         
   2  10   0        999.31        971.87        25.84 o                         
   3  10   0         26.53         19.67         5.02 o                         
   4  10   0        702.88        782.77        21.47 o                         
   5  10   0         15.75         11.10         5.44 o                         
   6  10   0        198.90        192.51        10.80 o                         
   7  10   0         26.40         16.87         6.36 o                         
   8  10   0        226.17        255.05        13.04 o                         
   9  10   0          6.54          1.80         6.70 o                         
  10  10   0        105.80         85.88        11.53 o                         
  11  10   0          2.01          0.56         7.54 o                         
  12  10   0        179.37        173.31        16.94 o                         
  13  10   0          3.72          0.95        15.14 o                         
   1  11   0          5.46          3.84         5.51 o                         
   2  11   0         47.62         41.75         6.94 o                         
   3  11   0         39.65         35.18         6.87 o                         
   4  11   0         14.23         19.86         6.84 o                         
   5  11   0         33.64         15.45         6.64 o                         
   6  11   0          4.24          4.21         6.63 o                         
   7  11   0         14.95         13.71         7.24 o                         
   8  11   0        105.19        115.32        10.42 o                         
   9  11   0         56.13         44.20         9.09 o                         
  10  11   0         56.63         38.34         9.22 o                         
  11  11   0         58.37         88.94        11.95 o                         
  12  11   0          9.97         12.15        15.36 o                         
   0  12   0        181.36        190.32        16.52 o                         
   1  12   0         40.59         25.61         7.22 o                         
   2  12   0        199.04        213.41        12.99 o                         
   3  12   0          0.01         12.44         7.91 o                         
   4  12   0        114.45        118.15        12.78 o                         
   5  12   0          3.08          2.99         8.91 o                         
   6  12   0         42.48         36.18         9.10 o                         
   7  12   0          7.51          4.32        12.49 o                         
   8  12   0        184.76        188.80        13.65 o                         
   9  12   0          4.10         -8.78         8.78 o                         
  10  12   0         83.68         62.45        15.81 o                         
   1  13   0         86.25         73.95        10.57 o                         
   2  13   0          1.36         -4.42         8.26 o                         
   3  13   0          1.71          7.21         8.77 o                         
   4  13   0          1.11          1.87         9.36 o                         
   5  13   0         17.83         -4.98         9.39 o                         
   6  13   0          0.09         -9.59         9.59 o                         
   7  13   0         20.82         33.34        12.47 o                         
   8  13   0          2.31          7.99        14.04 o                         
   0  14   0        107.64        158.28        48.54 o                         
   1  14   0          1.76        -10.47        10.47 o                         
   2  14   0         52.59         18.14        13.00 o                         
   3  14   0          4.70        -10.97        11.33 o                         
   4  14   0         90.25        111.39        16.31 o                         
   5  14   0          0.18          4.15        14.53 o                         
 -18   1   1         24.48         14.96         8.29 o                         
 -17   1   1        150.89        162.32        10.87 o                         
 -16   1   1          0.28         -5.19         5.19 o                         
 -15   1   1        981.20       1035.47        29.50 o                         
 -14   1   1         24.50         28.43         4.97 o                         
 -13   1   1       2518.09       2640.89        55.83 o                         
 -12   1   1         80.23         87.23         5.99 o                         
 -11   1   1        972.27       1020.51        22.14 o                         
 -10   1   1        318.66        309.93         9.05 o                         
  -9   1   1       6762.13       6765.53       123.04 o                         
  -8   1   1          0.49         -1.69         1.69 o                         
  -7   1   1       7152.92       7142.41       129.49 o                         
  -6   1   1        243.43        199.79         6.58 o                         
  -5   1   1       9860.18       9889.03       184.75 o                         
  -4   1   1          5.37         -0.99         0.99 o                         
  -3   1   1        921.97        948.50        21.78 o                         
  -2   1   1         42.40         34.96         1.78 o                         
  -1   1   1      31906.48      29896.86       732.57 o                         
   0   1   1        386.69        367.21        11.15 o                         
   1   1   1       8141.69       9038.33       237.76 o                         
   2   1   1       4792.09       4983.47       100.76 o                         
   3   1   1       3479.78       3450.46        64.96 o                         
   4   1   1        508.71        483.02         9.73 o                         
   5   1   1      20507.11      22085.11       397.23 o                         
   6   1   1       3542.46       3871.31        70.70 o                         
   7   1   1       4431.81       4411.66        80.55 o                         
   8   1   1        960.00       1003.11        19.67 o                         
   9   1   1       1825.19       1812.11        35.56 o                         
  10   1   1          6.90         10.88         3.17 o                         
  11   1   1        747.24        780.00        19.59 o                         
  12   1   1         88.39         83.24         5.58 o                         
  13   1   1        955.02       1009.57        23.91 o                         
  14   1   1         63.21         71.45         6.30 o                         
  15   1   1        416.53        395.04        14.24 o                         
  16   1   1         57.70         57.30         7.86 o                         
  17   1   1        152.58        148.25        13.16 o                         
 -18   2   1          0.84        -10.22        10.22 o                         
 -17   2   1         40.75         39.41         7.89 o                         
 -16   2   1         30.79         17.33         6.23 o                         
 -15   2   1         31.78         31.79         6.02 o                         
 -14   2   1         32.28         33.51         5.28 o                         
 -13   2   1         11.67          9.44         4.09 o                         
 -12   2   1         29.36         33.13         4.18 o                         
 -11   2   1         97.35        101.76         5.16 o                         
 -10   2   1        222.31        216.51         8.11 o                         
  -9   2   1         61.79         40.91         3.10 o                         
  -8   2   1        585.61        584.06        12.12 o                         
  -7   2   1         30.51         46.59         2.57 o                         
  -6   2   1       2678.44       2858.55        52.48 o                         
  -5   2   1       4255.99       4590.89        83.45 o                         
  -4   2   1        331.91        262.46         5.89 o                         
  -3   2   1       7552.93       8285.80       160.35 o                         
  -2   2   1        580.23        615.19        13.34 o                         
  -1   2   1        205.56        222.54         5.94 o                         
   0   2   1       6581.68       6895.12       160.48 o                         
   1   2   1       7483.23       8026.71       169.37 o                         
   2   2   1       9910.64      10570.70       196.86 o                         
   3   2   1        147.90        195.63         5.89 o                         
   4   2   1          0.32         -1.23         1.23 o                         
   5   2   1       4175.37       4758.97        86.58 o                         
   6   2   1         38.88         36.95         2.41 o                         
   7   2   1       2237.01       2471.25        45.91 o                         
   8   2   1        664.42        680.42        14.03 o                         
   9   2   1        317.68        336.55         9.19 o                         
  10   2   1        391.27        387.14        10.94 o                         
  11   2   1          8.52         13.47         3.60 o                         
  12   2   1        133.95        125.64         6.55 o                         
  13   2   1          9.70         10.04         4.50 o                         
  14   2   1         22.74         18.32         5.40 o                         
  15   2   1         92.94         88.34         8.75 o                         
  16   2   1         17.79         27.97         7.83 o                         
  17   2   1          0.01         -8.53         8.53 o                         
 -18   3   1         13.96         15.04        12.52 o                         
 -17   3   1        548.56        580.62        24.08 o                         
 -16   3   1          0.64         -6.41         6.41 o                         
 -15   3   1       1006.05       1025.61        28.10 o                         
 -14   3   1         18.55         20.72         5.31 o                         
 -13   3   1       2187.25       2148.94        48.46 o                         
 -12   3   1         52.07         49.24         4.99 o                         
 -11   3   1        517.27        529.98        13.93 o                         
 -10   3   1         70.15         64.53         4.48 o                         
  -9   3   1       4172.86       4056.70        77.39 o                         
  -8   3   1          1.12          1.53         2.05 o                         
  -7   3   1       3754.37       3468.36        63.73 o                         
  -6   3   1        109.44        114.84         3.83 o                         
  -5   3   1      15714.87      16293.16       293.52 o                         
  -4   3   1       1182.81       1156.71        21.84 o                         
  -3   3   1       3110.92       2815.17        51.47 o                         
  -2   3   1        900.96        758.44        15.00 o                         
  -1   3   1        105.10        153.69         7.46 o                         
   0   3   1      10327.33      11134.72       215.19 o                         
   1   3   1      56054.95      55515.52      1068.84 o                         
   2   3   1       1890.96       2158.62        42.68 o                         
   3   3   1      14590.86      14571.45       271.79 o                         
   4   3   1        475.58        533.00        10.83 o                         
   5   3   1       6186.08       6054.07       109.95 o                         
   6   3   1         37.14         35.65         2.68 o                         
   7   3   1       2806.90       2652.75        49.28 o                         
   8   3   1         27.09         20.11         2.63 o                         
   9   3   1        911.15        843.13        17.92 o                         
  10   3   1        129.80        156.86         6.42 o                         
  11   3   1        659.48        719.08        18.59 o                         
  12   3   1          5.19          5.71         4.15 o                         
  13   3   1       1098.54       1126.28        29.30 o                         
  14   3   1          8.74          8.61         5.88 o                         
  15   3   1        989.28       1035.51        30.80 o                         
  16   3   1          0.13          3.83         7.36 o                         
  17   3   1        211.48        211.29        18.34 o                         
 -18   4   1         20.11         22.08        14.57 o                         
 -17   4   1          8.03          1.21         8.65 o                         
 -16   4   1         23.96         39.86         8.23 o                         
 -15   4   1          2.41          3.69         5.93 o                         
 -14   4   1        270.56        257.46        10.88 o                         
 -13   4   1        101.09         99.62         6.86 o                         
 -12   4   1          1.73          2.86         3.82 o                         
 -11   4   1         84.54         87.04         5.56 o                         
 -10   4   1          2.71          9.34         3.12 o                         
  -9   4   1        215.82        244.89         7.41 o                         
  -8   4   1        392.18        402.44         9.76 o                         
  -7   4   1        150.73        149.27         5.76 o                         
  -6   4   1       3183.44       3288.36        58.50 o                         
  -5   4   1        258.07        260.84         7.54 o                         
  -4   4   1         93.61        106.06         3.38 o                         
  -3   4   1        455.69        413.92         8.55 o                         
  -2   4   1        237.55        252.01         6.25 o                         
  -1   4   1        282.12        230.37         5.54 o                         
   0   4   1        470.04        552.37        10.92 o                         
   1   4   1       2957.91       3130.28        57.14 o                         
   2   4   1        691.21        577.58        11.63 o                         
   3   4   1        871.20        896.26        17.91 o                         
   4   4   1       1311.55       1389.30        27.25 o                         
   5   4   1         61.83         62.60         3.42 o                         
   6   4   1         32.43         31.53         2.43 o                         
   7   4   1        138.60        156.53         5.95 o                         
   8   4   1          9.27         11.61         2.75 o                         
   9   4   1        174.25        150.88         6.18 o                         
  10   4   1         17.53         11.49         3.40 o                         
  11   4   1         52.62         60.00         5.21 o                         
  12   4   1         14.86         15.88         5.08 o                         
  13   4   1          3.76         -1.51         5.36 o                         
  14   4   1          0.65          7.57         6.34 o                         
  15   4   1         29.25         36.36         7.46 o                         
  16   4   1          1.97         -7.39         7.39 o                         
  17   4   1         11.18          2.01        13.05 o                         
 -17   5   1        256.84        273.72        18.63 o                         
 -16   5   1          0.28         -6.26         7.36 o                         
 -15   5   1        293.59        291.07        14.55 o                         
 -14   5   1          0.13         -0.91         5.88 o                         
 -13   5   1        980.26        956.21        25.50 o                         
 -12   5   1         21.16         14.71         4.58 o                         
 -11   5   1       1565.45       1569.53        34.63 o                         
 -10   5   1        282.89        267.27         9.29 o                         
  -9   5   1       2573.57       2505.76        50.85 o                         
  -8   5   1        358.29        332.76         9.30 o                         
  -7   5   1       1825.58       1909.04        36.07 o                         
  -6   5   1         29.05         27.82         2.25 o                         
  -5   5   1       4517.66       4321.65        79.08 o                         
  -4   5   1         85.35        104.76         3.54 o                         
  -3   5   1       7788.16       7484.28       145.74 o                         
  -2   5   1         29.02         40.71         2.42 o                         
  -1   5   1      11036.94      11248.39       203.08 o                         
   0   5   1       3555.90       3657.76        66.92 o                         
   1   5   1       8191.47       8198.10       153.38 o                         
   2   5   1       1865.16       1977.77        36.97 o                         
   3   5   1      17739.42      18414.87       331.97 o                         
   4   5   1        259.18        288.93         7.38 o                         
   5   5   1       3154.78       2908.48        54.01 o                         
   6   5   1        223.75        228.11         6.92 o                         
   7   5   1       1728.81       1695.84        33.61 o                         
   8   5   1        189.43        146.56         5.84 o                         
   9   5   1        935.92        916.15        20.69 o                         
  10   5   1         20.28         17.02         4.21 o                         
  11   5   1       1190.08       1166.77        30.03 o                         
  12   5   1         55.30         53.69         6.62 o                         
  13   5   1        564.19        556.16        19.59 o                         
  14   5   1         50.78         55.21         7.81 o                         
  15   5   1        118.32         80.51         9.80 o                         
  16   5   1          1.05          3.73         8.98 o                         
 -17   6   1         22.61         10.15        17.37 o                         
 -16   6   1         66.20         62.47        11.34 o                         
 -15   6   1         23.83         22.99         8.39 o                         
 -14   6   1         10.40         14.94         7.30 o                         
 -13   6   1          0.07         -5.73         5.73 o                         
 -12   6   1         48.31         45.70         6.25 o                         
 -11   6   1         54.15         38.91         5.24 o                         
 -10   6   1          2.81          6.25         3.86 o                         
  -9   6   1          0.49          1.28         3.40 o                         
  -8   6   1       1066.65       1047.09        22.91 o                         
  -7   6   1         32.68         51.19         3.70 o                         
  -6   6   1         10.75         10.27         2.49 o                         
  -5   6   1        803.82        720.92        15.06 o                         
  -4   6   1       2080.68       2051.08        39.93 o                         
  -3   6   1       1961.30       2037.13        39.45 o                         
  -2   6   1        524.47        490.96        10.77 o                         
  -1   6   1       1503.56       1628.62        31.82 o                         
   0   6   1          8.96          7.33         1.84 o                         
   1   6   1        429.11        396.33         8.75 o                         
   2   6   1       1544.83       1639.55        31.14 o                         
   3   6   1        476.42        517.24        11.39 o                         
   4   6   1         19.08         20.71         2.54 o                         
   5   6   1        669.37        662.70        14.34 o                         
   6   6   1        158.64        207.36         6.81 o                         
   7   6   1          0.10          0.44         2.88 o                         
   8   6   1          7.62          3.02         3.33 o                         
   9   6   1          7.36          2.68         3.79 o                         
  10   6   1         56.37         56.37         5.77 o                         
  11   6   1        245.82        255.66        11.38 o                         
  12   6   1          1.21         -2.77         5.25 o                         
  13   6   1         37.67         26.95         6.81 o                         
  14   6   1        112.96        121.02        10.06 o                         
  15   6   1        102.16        124.26        11.58 o                         
  16   6   1          4.34          6.98        14.74 o                         
 -16   7   1          8.54         12.70        23.47 o                         
 -15   7   1         66.66         63.33         9.75 o                         
 -14   7   1         57.72         50.37         8.80 o                         
 -13   7   1        521.11        590.44        24.06 o                         
 -12   7   1          6.57          7.78         5.83 o                         
 -11   7   1       1035.51       1024.34        28.20 o                         
 -10   7   1        124.70        130.49         7.55 o                         
  -9   7   1        423.61        419.71        13.63 o                         
  -8   7   1        171.09        176.11         7.50 o                         
  -7   7   1         19.93         19.76         3.71 o                         
  -6   7   1        366.58        406.53        12.49 o                         
  -5   7   1        991.77        926.16        20.46 o                         
  -4   7   1         84.86         90.58         4.98 o                         
  -3   7   1       2962.91       2835.85        54.67 o                         
  -2   7   1          1.33         -1.93         2.06 o                         
  -1   7   1       1291.56       1123.69        22.91 o                         
   0   7   1        250.44        227.38         7.14 o                         
   1   7   1       2482.57       2377.96        43.11 o                         
   2   7   1        457.77        450.24        10.72 o                         
   3   7   1       2925.86       2679.48        50.13 o                         
   4   7   1        457.84        456.92        11.76 o                         
   5   7   1       1760.95       1669.71        34.78 o                         
   6   7   1        143.14        125.03         6.23 o                         
   7   7   1        306.38        366.87        16.47 o                         
   8   7   1          3.62         -2.99         3.90 o                         
   9   7   1       1082.27       1019.67        27.34 o                         
  10   7   1        117.44        118.33         8.12 o                         
  11   7   1        300.32        265.18        12.62 o                         
  12   7   1         46.08         46.19         7.64 o                         
  13   7   1        311.41        256.24        13.41 o                         
  14   7   1          1.70         -8.75        11.33 o                         
  15   7   1        410.51        426.66        27.11 o                         
 -15   8   1         17.72         27.06        10.61 o                         
 -14   8   1          0.95         -2.14         7.86 o                         
 -13   8   1          4.07         -4.35         6.45 o                         
 -12   8   1          2.41         -2.83         5.83 o                         
 -11   8   1          5.04         10.79         5.98 o                         
 -10   8   1        236.99        248.14        11.58 o                         
  -9   8   1         18.61         17.67         5.17 o                         
  -8   8   1        345.09        325.22        11.54 o                         
  -7   8   1         27.21         29.03         4.74 o                         
  -6   8   1       1078.89       1063.01        24.98 o                         
  -5   8   1        622.56        622.33        15.34 o                         
  -4   8   1        107.14        100.07         5.14 o                         
  -3   8   1        316.52        323.93         9.41 o                         
  -2   8   1        357.65        397.23        10.86 o                         
  -1   8   1         30.93         40.97         3.64 o                         
   0   8   1        105.85         98.21         4.73 o                         
   1   8   1        215.09        217.85         7.59 o                         
   2   8   1         13.76         20.98         3.69 o                         
   3   8   1        110.53        130.59         6.40 o                         
   4   8   1        600.13        569.50        14.92 o                         
   5   8   1        146.92        146.79         7.60 o                         
   6   8   1        538.06        522.40        16.05 o                         
   7   8   1        219.00        221.16         9.62 o                         
   8   8   1         13.55         15.38         5.03 o                         
   9   8   1         29.03         21.67         5.61 o                         
  10   8   1         78.28         58.82         7.08 o                         
  11   8   1         21.63         21.69         6.57 o                         
  12   8   1         33.57         35.73         8.03 o                         
  13   8   1          3.96         -3.67         8.03 o                         
  14   8   1         13.14          1.06         9.22 o                         
  15   8   1         29.92         34.29        21.77 o                         
 -15   9   1        126.02        170.51        21.84 o                         
 -14   9   1          5.35         -2.54         9.44 o                         
 -13   9   1        159.71        201.10        12.94 o                         
 -12   9   1          2.11         -5.50         6.79 o                         
 -11   9   1        146.19        179.31        10.93 o                         
 -10   9   1          0.43          0.27         5.82 o                         
  -9   9   1        425.96        429.68        15.89 o                         
  -8   9   1          3.85          5.99         5.15 o                         
  -7   9   1        490.88        505.08        15.67 o                         
  -6   9   1         58.47         61.09         5.75 o                         
  -5   9   1       1538.51       1467.65        33.18 o                         
  -4   9   1        518.97        463.02        14.11 o                         
  -3   9   1        317.18        331.93        10.63 o                         
  -2   9   1        418.29        438.51        12.61 o                         
  -1   9   1       1049.77       1024.34        24.27 o                         
   0   9   1          1.95          3.42         3.81 o                         
   1   9   1        556.75        559.36        16.39 o                         
   2   9   1        145.77        131.53         6.73 o                         
   3   9   1       1125.10       1032.43        24.32 o                         
   4   9   1         13.41         14.22         4.68 o                         
   5   9   1       1055.53       1093.50        30.38 o                         
   6   9   1        166.50        155.65         9.46 o                         
   7   9   1        645.52        697.58        25.23 o                         
   8   9   1         72.06         75.08         8.35 o                         
   9   9   1        487.87        495.02        19.47 o                         
  10   9   1          0.19          5.63         6.43 o                         
  11   9   1        232.05        252.07        15.89 o                         
  12   9   1         46.76         55.91         9.04 o                         
  13   9   1         83.41         84.45        11.44 o                         
  14   9   1         90.21         66.95        16.61 o                         
 -14  10   1          4.97          5.89        34.41 o                         
 -13  10   1         17.57         16.44        12.02 o                         
 -12  10   1         41.46         26.04         9.97 o                         
 -11  10   1         17.70         10.44         7.84 o                         
 -10  10   1         46.01         62.66         8.59 o                         
  -9  10   1         66.07         77.64         8.71 o                         
  -8  10   1         11.33         -3.21         6.14 o                         
  -7  10   1          0.76         -1.70         5.65 o                         
  -6  10   1         77.95         78.02         8.17 o                         
  -5  10   1         16.97         24.37         5.71 o                         
  -4  10   1         42.66         52.96         5.86 o                         
  -3  10   1         39.57         32.24         5.87 o                         
  -2  10   1         72.38         74.79         6.87 o                         
  -1  10   1         15.63         12.30         4.83 o                         
   0  10   1         19.86         11.94         4.81 o                         
   1  10   1         37.77         28.88         6.90 o                         
   2  10   1          2.29          2.13         4.63 o                         
   3  10   1          0.06          3.64         4.93 o                         
   4  10   1         33.21         28.03         6.25 o                         
   5  10   1         97.90        123.83        11.45 o                         
   6  10   1         17.56         10.68         6.20 o                         
   7  10   1         82.61         88.44         9.28 o                         
   8  10   1         13.94         -0.11         6.47 o                         
   9  10   1         52.92         39.04         8.36 o                         
  10  10   1          2.59          3.37         7.05 o                         
  11  10   1          0.10         -0.35         8.19 o                         
  12  10   1          4.93         -0.23         9.67 o                         
  13  10   1          4.69        -13.34        17.19 o                         
 -12  11   1          1.17          0.38        12.71 o                         
 -11  11   1         63.78         57.67        10.78 o                         
 -10  11   1          4.86          8.79         7.96 o                         
  -9  11   1        253.91        294.26        14.96 o                         
  -8  11   1          5.70          6.42         7.31 o                         
  -7  11   1         52.36         38.98         7.99 o                         
  -6  11   1          8.19          1.00         6.48 o                         
  -5  11   1        160.46        168.96        11.20 o                         
  -4  11   1          0.48         -2.96         5.62 o                         
  -3  11   1        183.34        191.35        11.41 o                         
  -2  11   1         31.12         39.08         6.71 o                         
  -1  11   1        491.45        465.15        19.80 o                         
   0  11   1         28.03         26.28         6.42 o                         
   1  11   1        409.80        403.24        16.80 o                         
   2  11   1         40.22         45.16         6.92 o                         
   3  11   1        178.62        184.14        10.88 o                         
   4  11   1          0.97         -6.00         6.00 o                         
   5  11   1        203.50        230.28        13.03 o                         
   6  11   1         24.62         34.60         9.56 o                         
   7  11   1        348.96        389.48        17.54 o                         
   8  11   1          8.51         18.83         7.78 o                         
   9  11   1        141.78        151.32        11.91 o                         
  10  11   1          1.11         -2.77         8.74 o                         
  11  11   1         69.49         80.49        13.92 o                         
 -11  12   1          2.16        -13.48        13.48 o                         
 -10  12   1          3.10         -9.69         9.69 o                         
  -9  12   1         18.55          6.43         8.64 o                         
  -8  12   1         12.96         -4.24         8.61 o                         
  -7  12   1          3.15          4.71         9.25 o                         
  -6  12   1          7.96          0.50         8.28 o                         
  -5  12   1         10.95         11.95         8.38 o                         
  -4  12   1         33.16         20.70         8.46 o                         
  -3  12   1         76.89         69.47        10.12 o                         
  -2  12   1         13.39          5.03         6.97 o                         
  -1  12   1         19.51         27.90         7.45 o                         
   0  12   1         46.58         24.49         8.01 o                         
   1  12   1          1.78          0.34         6.86 o                         
   2  12   1         32.69         34.88         8.23 o                         
   3  12   1          3.40          5.41         8.00 o                         
   4  12   1          2.21          0.21         7.66 o                         
   5  12   1          5.30          0.35         7.67 o                         
   6  12   1         13.75         -2.54         8.00 o                         
   7  12   1          1.34         10.00         9.12 o                         
   8  12   1         37.64         37.74         9.64 o                         
   9  12   1          1.09         -9.83         9.89 o                         
  10  12   1         17.11         12.66        14.51 o                         
  -9  13   1        120.68        147.60        20.60 o                         
  -8  13   1         13.18         -3.02        10.87 o                         
  -7  13   1        202.14        217.61        20.42 o                         
  -6  13   1          7.32         -2.84        10.85 o                         
  -5  13   1         42.97         59.99        11.21 o                         
  -4  13   1        103.60        116.31        12.91 o                         
  -3  13   1        147.06        161.96        15.42 o                         
  -2  13   1          0.01         -3.91         8.28 o                         
  -1  13   1        287.34        315.46        20.85 o                         
   0  13   1          8.93          5.59         8.21 o                         
   1  13   1        113.41        114.87        11.65 o                         
   2  13   1         13.61         10.08         9.28 o                         
   3  13   1        206.37        220.93        15.49 o                         
   4  13   1          2.76          3.96         9.30 o                         
   5  13   1        197.65        206.98        15.88 o                         
   6  13   1         15.74         -7.05        11.13 o                         
   7  13   1        102.50        100.24        17.11 o                         
   8  13   1          0.22          2.57        13.94 o                         
  -6  14   1          6.20        -22.17        22.17 o                         
  -5  14   1          7.19         12.65        14.63 o                         
  -4  14   1          6.85         22.32        14.02 o                         
  -3  14   1          9.74          9.87        13.23 o                         
  -2  14   1          0.90        -10.02        10.02 o                         
  -1  14   1          2.68          0.00        11.00 o                         
   0  14   1         83.53         46.59        12.30 o                         
   1  14   1          3.08        -10.96        10.96 o                         
   2  14   1          0.69         -3.08        11.54 o                         
   3  14   1         30.58         35.73        13.56 o                         
   4  14   1         12.27          0.57        12.96 o                         
   5  14   1         32.84         19.46        13.70 o                         
 -19   0   2          1.28          9.73        17.55 o                         
 -18   0   2         91.84         81.77        13.82 o                         
 -17   0   2         42.51         34.55         9.93 o                         
 -16   0   2        797.31        810.00        55.78 o                         
 -15   0   2        265.45        257.58        17.89 o                         
 -14   0   2       2472.94       2468.43        81.82 o                         
 -13   0   2          0.20         -5.52         5.52 o                         
 -12   0   2       4440.12       4380.99       128.06 o                         
 -11   0   2        290.17        266.59        11.36 o                         
 -10   0   2       2222.82       2360.03        64.56 o                         
  -9   0   2        291.76        331.45        19.27 o                         
  -8   0   2       2693.70       2589.76        70.14 o                         
  -7   0   2        383.27        392.33        12.48 o                         
  -6   0   2       4860.49       4384.21       116.65 o                         
  -5   0   2        244.13        247.37         8.15 o                         
  -4   0   2      25423.45      25367.11       719.80 o                         
  -3   0   2       8378.36       8424.38       262.24 o                         
  -2   0   2      26369.54      26973.43       937.11 o                         
  -1   0   2          9.54         -2.94         2.94 o                         
   0   0   2      16260.40      16277.35       565.62 o                         
   1   0   2       5202.85       5342.50       186.81 o                         
   2   0   2      23420.38      24399.35       693.33 o                         
   3   0   2       1667.66       1608.74        43.66 o                         
   4   0   2       5092.11       4601.73       122.26 o                         
   5   0   2       1111.05       1055.61        29.57 o                         
   6   0   2      10709.74      11272.48       278.88 o                         
   7   0   2       1016.75       1090.77        29.03 o                         
   8   0   2       1702.27       1568.60        43.78 o                         
   9   0   2          5.46          4.59         3.72 o                         
  10   0   2        368.88        384.24        16.41 o                         
  11   0   2        229.22        220.83        11.92 o                         
  12   0   2         61.97         78.94         9.60 o                         
  13   0   2         25.34         24.46         6.60 o                         
  14   0   2        645.34        638.55        30.48 o                         
  15   0   2         63.44         69.42        10.49 o                         
  16   0   2        191.15        184.97        18.38 o                         
  17   0   2          0.17         18.00        22.38 o                         
 -19   1   2          2.20         -1.99        13.11 o                         
 -18   1   2         18.52         24.94         7.81 o                         
 -17   1   2          8.78          7.65         6.25 o                         
 -16   1   2         14.89         11.02         5.78 o                         
 -15   1   2         20.18          8.88         8.00 o                         
 -14   1   2         11.26         10.08         4.62 o                         
 -13   1   2        104.96        100.28         5.93 o                         
 -12   1   2       1798.48       1821.47        37.63 o                         
 -11   1   2         50.59         51.00         3.84 o                         
 -10   1   2         12.94         12.30         2.63 o                         
  -9   1   2          1.68          2.63         1.95 o                         
  -8   1   2        502.62        491.53        10.40 o                         
  -7   1   2        204.07        247.52         6.46 o                         
  -6   1   2       1009.55       1089.25        20.60 o                         
  -5   1   2       1325.11       1307.81        27.31 o                         
  -4   1   2        326.29        333.56         7.41 o                         
  -3   1   2        570.82        586.81        13.20 o                         
  -2   1   2       4271.33       4110.87       108.66 o                         
  -1   1   2        947.70        765.18        22.45 o                         
   0   1   2        261.57        193.99         5.51 o                         
   1   1   2       8638.31       9194.28       185.22 o                         
   2   1   2       2141.72       2170.33        41.16 o                         
   3   1   2        290.08        310.39         6.95 o                         
   4   1   2       1933.20       2023.36        40.18 o                         
   5   1   2          0.71          0.96         1.51 o                         
   6   1   2        779.87        880.03        17.21 o                         
   7   1   2        166.08        191.03         5.70 o                         
   8   1   2         10.55          6.01         2.20 o                         
   9   1   2       1957.90       1878.91        37.09 o                         
  10   1   2       1050.91       1041.94        24.55 o                         
  11   1   2        135.08        151.23         6.92 o                         
  12   1   2         68.85         68.61         6.70 o                         
  13   1   2         25.96         25.00         4.91 o                         
  14   1   2          0.48         -1.40         4.98 o                         
  15   1   2          0.77         -0.69         6.15 o                         
  16   1   2         10.94         -5.51         7.47 o                         
  17   1   2          0.03        -12.84        12.84 o                         
 -19   2   2          4.13         -2.03        11.00 o                         
 -18   2   2        341.19        347.51        22.01 o                         
 -17   2   2          2.34          8.95         6.50 o                         
 -16   2   2        393.65        379.91        20.04 o                         
 -15   2   2          2.77          8.91         9.65 o                         
 -14   2   2       2591.39       2634.24        58.77 o                         
 -13   2   2        162.57        155.00         7.29 o                         
 -12   2   2       1168.40       1229.21        26.43 o                         
 -11   2   2       1856.51       1744.18        35.95 o                         
 -10   2   2       4774.06       4862.90        92.21 o                         
  -9   2   2          0.31          1.19         2.13 o                         
  -8   2   2       3623.45       3519.65        64.56 o                         
  -7   2   2       1108.27       1075.59        19.98 o                         
  -6   2   2       2413.30       2190.47        39.20 o                         
  -5   2   2        460.93        449.12         8.83 o                         
  -4   2   2       4899.79       4634.11        84.01 o                         
  -3   2   2        612.41        572.42        12.08 o                         
  -2   2   2       3468.76       3036.03        59.39 o                         
  -1   2   2       2475.57       2514.03        53.78 o                         
   0   2   2       5413.35       5551.43       112.19 o                         
   1   2   2       2569.67       2618.19        53.63 o                         
   2   2   2       1475.40       1417.82        27.35 o                         
   3   2   2        387.98        404.93         8.69 o                         
   4   2   2       7791.68       7877.49       147.50 o                         
   5   2   2       4346.34       4498.53        82.03 o                         
   6   2   2       6111.33       6073.95       110.37 o                         
   7   2   2        331.92        352.45         8.74 o                         
   8   2   2       5131.63       5163.42        94.46 o                         
   9   2   2        160.53        163.58         6.03 o                         
  10   2   2        374.89        391.61        13.37 o                         
  11   2   2         26.82         22.89         4.08 o                         
  12   2   2       1281.74       1239.76        31.02 o                         
  13   2   2        211.74        206.30         9.81 o                         
  14   2   2        517.37        583.55        20.24 o                         
  15   2   2         64.72         67.23         8.14 o                         
  16   2   2        269.31        297.09        14.73 o                         
  17   2   2         69.26         54.76        12.57 o                         
 -18   3   2          1.90         -9.21         9.21 o                         
 -17   3   2          5.62          6.05         6.57 o                         
 -16   3   2         72.19         87.65         8.35 o                         
 -15   3   2         43.38         42.44         6.42 o                         
 -14   3   2          0.02          6.91         4.64 o                         
 -13   3   2          0.37         -2.00         3.93 o                         
 -12   3   2        108.71        125.08         7.18 o                         
 -11   3   2         55.29         75.32         5.14 o                         
 -10   3   2        108.81        115.69         5.35 o                         
  -9   3   2          7.54         10.32         2.49 o                         
  -8   3   2         12.01          7.95         2.00 o                         
  -7   3   2        517.15        526.75        10.74 o                         
  -6   3   2         57.87         68.17         2.95 o                         
  -5   3   2       1873.28       2007.02        35.94 o                         
  -4   3   2        314.21        370.71         7.88 o                         
  -3   3   2       2925.91       2815.01        51.50 o                         
  -2   3   2        172.36        151.64         4.23 o                         
  -1   3   2         22.37         23.57         1.80 o                         
   0   3   2        423.59        531.21        11.19 o                         
   1   3   2          3.74         24.85         2.54 o                         
   2   3   2         75.29        116.69         3.58 o                         
   3   3   2         50.74         46.08         2.44 o                         
   4   3   2        578.18        603.61        12.18 o                         
   5   3   2          9.64          5.91         1.72 o                         
   6   3   2        154.19        164.85         6.41 o                         
   7   3   2        160.02        171.45         5.86 o                         
   8   3   2         92.80        116.15         5.53 o                         
   9   3   2          6.97          8.09         2.85 o                         
  10   3   2         44.52         25.91         3.88 o                         
  11   3   2         58.51         65.94         5.53 o                         
  12   3   2         36.23         28.44         5.61 o                         
  13   3   2         94.20         96.00         8.39 o                         
  14   3   2          0.79         -4.13         5.65 o                         
  15   3   2         16.96          7.95         6.68 o                         
  16   3   2         17.52         23.29         8.55 o                         
  17   3   2         45.32         39.15        14.09 o                         
 -18   4   2        245.05        254.57        30.54 o                         
 -17   4   2         18.34         13.05         7.96 o                         
 -16   4   2        395.93        378.76        16.58 o                         
 -15   4   2         12.59         12.15         6.01 o                         
 -14   4   2        323.68        316.70        12.01 o                         
 -13   4   2        483.88        514.66        17.38 o                         
 -12   4   2       2086.79       2055.69        44.50 o                         
 -11   4   2          5.18          3.57         3.39 o                         
 -10   4   2       2305.15       2339.26        45.76 o                         
  -9   4   2        337.57        332.24         9.07 o                         
  -8   4   2       3787.00       3693.87        65.88 o                         
  -7   4   2         97.93        104.19         3.87 o                         
  -6   4   2       1925.90       1814.65        32.94 o                         
  -5   4   2         55.23         43.90         2.77 o                         
  -4   4   2       9052.59       9090.52       164.31 o                         
  -3   4   2        334.51        294.36         7.01 o                         
  -2   4   2       6514.96       6308.55       114.30 o                         
  -1   4   2          4.44          5.82         1.41 o                         
   0   4   2       4429.87       4454.46        81.08 o                         
   1   4   2        130.71        109.04         3.42 o                         
   2   4   2      17675.37      18772.04       363.25 o                         
   3   4   2       1119.27       1151.38        22.06 o                         
   4   4   2       1737.96       1542.44        29.08 o                         
   5   4   2         67.46         68.32         3.13 o                         
   6   4   2       5763.94       5822.71       106.27 o                         
   7   4   2          1.10          0.53         2.31 o                         
   8   4   2       2629.44       2633.57        51.13 o                         
   9   4   2        298.85        300.63         9.35 o                         
  10   4   2        602.50        550.63        16.27 o                         
  11   4   2          7.29          4.64         4.36 o                         
  12   4   2        507.63        497.85        17.77 o                         
  13   4   2         16.47         22.72         6.49 o                         
  14   4   2        213.19        197.18        13.25 o                         
  15   4   2         16.76          4.86         6.78 o                         
  16   4   2        178.44        187.89        14.07 o                         
 -18   5   2         13.13          3.72        16.01 o                         
 -17   5   2         40.91         32.61        10.23 o                         
 -16   5   2         18.16         25.70         8.12 o                         
 -15   5   2         23.53         12.65         6.55 o                         
 -14   5   2         21.85         17.14         6.12 o                         
 -13   5   2          0.85          0.21         4.70 o                         
 -12   5   2        115.16        118.04        10.28 o                         
 -11   5   2         12.47         13.87         4.06 o                         
 -10   5   2        338.39        346.95        13.64 o                         
  -9   5   2        509.66        522.76        20.12 o                         
  -8   5   2        258.59        286.42         9.85 o                         
  -7   5   2        162.30        146.99         5.10 o                         
  -6   5   2        143.70        122.09         4.54 o                         
  -5   5   2        310.34        362.52         8.68 o                         
  -4   5   2        124.27        124.48         4.18 o                         
  -3   5   2          1.80          6.30         1.67 o                         
  -2   5   2          0.30         -0.26         1.56 o                         
  -1   5   2        587.13        636.87        12.84 o                         
   0   5   2       1045.32       1016.89        19.58 o                         
   1   5   2        890.36       1008.56        19.41 o                         
   2   5   2       3465.97       3765.36        69.17 o                         
   3   5   2       2585.05       2543.10        48.95 o                         
   4   5   2        731.48        730.00        14.84 o                         
   5   5   2          1.40          0.11         2.37 o                         
   6   5   2        328.07        328.13         8.99 o                         
   7   5   2        431.61        448.46        12.49 o                         
   8   5   2        192.22        216.18         8.38 o                         
   9   5   2         12.63         11.75         4.03 o                         
  10   5   2         83.97         70.55         5.85 o                         
  11   5   2         28.92         16.00         5.05 o                         
  12   5   2          1.23         -3.42         6.53 o                         
  13   5   2         14.62         17.96         6.64 o                         
  14   5   2         22.86         27.12         7.25 o                         
  15   5   2          0.10         -2.44         7.87 o                         
  16   5   2          2.14          8.83        11.45 o                         
 -17   6   2         54.49         69.91        17.44 o                         
 -16   6   2         22.41         21.78         8.86 o                         
 -15   6   2          8.57         11.40         7.12 o                         
 -14   6   2        396.64        414.95        16.94 o                         
 -13   6   2         17.02          8.61         5.69 o                         
 -12   6   2       1640.40       1707.94        41.82 o                         
 -11   6   2        180.58        166.69         8.05 o                         
 -10   6   2       1976.72       1956.21        42.55 o                         
  -9   6   2        105.24        121.16         6.26 o                         
  -8   6   2        459.16        479.70        13.02 o                         
  -7   6   2         49.82         51.46         3.79 o                         
  -6   6   2       2386.86       2286.24        44.68 o                         
  -5   6   2        336.74        357.61         8.98 o                         
  -4   6   2       4360.55       4280.34        78.52 o                         
  -3   6   2          0.71          3.68         1.87 o                         
  -2   6   2       1775.63       1661.55        31.41 o                         
  -1   6   2        954.88        900.57        17.81 o                         
   0   6   2        907.79        759.17        15.30 o                         
   1   6   2       1907.81       1825.06        33.29 o                         
   2   6   2       5557.52       5681.68       111.37 o                         
   3   6   2         63.04         62.49         3.97 o                         
   4   6   2       2769.16       2573.53        49.92 o                         
   5   6   2         87.27         77.86         4.43 o                         
   6   6   2       1184.09       1166.55        26.26 o                         
   7   6   2        420.19        393.46        11.99 o                         
   8   6   2       3137.71       3094.41        65.33 o                         
   9   6   2        307.93        272.50        10.45 o                         
  10   6   2       1351.68       1345.64        32.36 o                         
  11   6   2         31.67         49.46         6.45 o                         
  12   6   2        431.60        469.51        20.55 o                         
  13   6   2         27.93         34.70         7.22 o                         
  14   6   2         35.75         21.67         7.97 o                         
  15   6   2         18.48         18.65         9.56 o                         
 -17   7   2         44.30         44.17        18.55 o                         
 -16   7   2        106.45         96.96        15.46 o                         
 -15   7   2          3.82         -0.02         7.98 o                         
 -14   7   2         49.69         34.70         8.12 o                         
 -13   7   2        110.58         91.96         9.14 o                         
 -12   7   2         91.85         88.47         7.71 o                         
 -11   7   2        250.07        230.36        10.28 o                         
 -10   7   2          0.15         -1.25         4.11 o                         
  -9   7   2         25.26         22.56         4.31 o                         
  -8   7   2          8.52          6.72         3.54 o                         
  -7   7   2         78.33         91.26         5.19 o                         
  -6   7   2        140.63        127.78         5.58 o                         
  -5   7   2         82.81         97.80         4.78 o                         
  -4   7   2        347.18        317.11         9.31 o                         
  -3   7   2        648.63        595.55        13.04 o                         
  -2   7   2       1398.17       1376.68        26.62 o                         
  -1   7   2         47.71         71.96         3.62 o                         
   0   7   2          0.09          0.63         2.11 o                         
   1   7   2        820.48        841.71        17.84 o                         
   2   7   2         31.63         39.68         3.43 o                         
   3   7   2         10.24          6.08         2.79 o                         
   4   7   2         32.47         30.73         3.63 o                         
   5   7   2        376.21        413.88        12.49 o                         
   6   7   2          5.90          8.11         3.67 o                         
   7   7   2        102.82        117.85         6.47 o                         
   8   7   2          1.77         -3.85         3.85 o                         
   9   7   2         41.07         33.57         5.44 o                         
  10   7   2         15.36         15.07         5.53 o                         
  11   7   2          1.89          1.02         5.87 o                         
  12   7   2          2.95         -5.47         5.47 o                         
  13   7   2          4.35         -1.61         6.76 o                         
  14   7   2         27.31         33.35         9.90 o                         
  15   7   2          4.44         29.62        15.10 o                         
 -16   8   2        113.19         80.41        27.49 o                         
 -15   8   2         95.16         93.38        15.29 o                         
 -14   8   2        384.17        327.87        19.81 o                         
 -13   8   2         22.91         16.45         7.25 o                         
 -12   8   2        401.66        416.71        17.00 o                         
 -11   8   2          0.54          3.20         5.48 o                         
 -10   8   2        560.64        658.13        19.72 o                         
  -9   8   2        109.57         98.67         7.19 o                         
  -8   8   2        835.57        931.68        22.78 o                         
  -7   8   2         69.25         96.97         7.36 o                         
  -6   8   2       1199.89       1138.31        24.19 o                         
  -5   8   2        317.11        327.89        10.26 o                         
  -4   8   2       1373.28       1343.81        27.58 o                         
  -3   8   2        324.01        334.64        11.96 o                         
  -2   8   2       1523.37       1551.81        32.38 o                         
  -1   8   2        193.89        191.59         6.29 o                         
   0   8   2       1286.55       1257.76        26.84 o                         
   1   8   2        122.56        119.47         5.95 o                         
   2   8   2       1733.43       1728.15        37.59 o                         
   3   8   2        716.82        764.97        19.40 o                         
   4   8   2       3980.49       3789.72        86.86 o                         
   5   8   2        132.29        125.25         9.26 o                         
   6   8   2        710.56        646.15        18.98 o                         
   7   8   2         44.40         18.94         4.92 o                         
   8   8   2        871.26        894.98        25.40 o                         
   9   8   2          0.13          3.05         5.38 o                         
  10   8   2        431.11        465.01        17.00 o                         
  11   8   2          0.45         -0.65         6.33 o                         
  12   8   2        131.90        136.78        10.91 o                         
  13   8   2         24.77         19.42         8.97 o                         
  14   8   2        198.21        193.99        20.60 o                         
 -15   9   2          0.24        -14.66        14.66 o                         
 -14   9   2         44.02         21.89         9.52 o                         
 -13   9   2        110.22         91.73        12.80 o                         
 -12   9   2          0.19          7.12         6.95 o                         
 -11   9   2         33.07         26.11         7.23 o                         
 -10   9   2        106.73         87.86         7.97 o                         
  -9   9   2         39.21         41.87         6.19 o                         
  -8   9   2         25.27          7.72         4.84 o                         
  -7   9   2        201.76        200.28         9.09 o                         
  -6   9   2         68.79         83.15         6.04 o                         
  -5   9   2         26.06         13.21         4.11 o                         
  -4   9   2         56.24         69.41         5.21 o                         
  -3   9   2        436.26        453.32        12.97 o                         
  -2   9   2        978.97        930.13        22.34 o                         
  -1   9   2         20.68         15.16         3.97 o                         
   0   9   2        144.95        155.31         9.36 o                         
   1   9   2         94.36         98.90         5.94 o                         
   2   9   2         48.41         50.04         5.28 o                         
   3   9   2        128.44        116.88         7.16 o                         
   4   9   2        140.35        129.03         8.77 o                         
   5   9   2          0.42          4.53         4.87 o                         
   6   9   2        264.55        270.58        14.01 o                         
   7   9   2         65.02         62.70         8.17 o                         
   8   9   2         79.29         81.97         8.08 o                         
   9   9   2         13.30          2.56         6.27 o                         
  10   9   2          9.13         -3.71         7.45 o                         
  11   9   2          5.09         -5.27         6.93 o                         
  12   9   2         35.80         29.52         9.41 o                         
  13   9   2          2.98          4.91        12.35 o                         
 -14  10   2        240.79        247.57        24.35 o                         
 -13  10   2         61.31         63.92        11.27 o                         
 -12  10   2         89.61         98.15        10.59 o                         
 -11  10   2        113.15         79.12        10.08 o                         
 -10  10   2        351.52        336.17        19.74 o                         
  -9  10   2         10.03          2.77         6.32 o                         
  -8  10   2        291.42        325.47        14.63 o                         
  -7  10   2         56.12         57.93         7.24 o                         
  -6  10   2        525.52        531.70        17.23 o                         
  -5  10   2         48.89         36.36         5.68 o                         
  -4  10   2        208.21        208.86         9.49 o                         
  -3  10   2        106.99        113.15         8.59 o                         
  -2  10   2       1255.50       1225.01        38.55 o                         
  -1  10   2          9.94          6.01         4.70 o                         
   0  10   2       1222.40       1229.28        30.05 o                         
   1  10   2        104.03        100.83         9.02 o                         
   2  10   2        672.30        717.98        24.04 o                         
   3  10   2        215.72        247.46        11.38 o                         
   4  10   2        844.89        792.12        35.14 o                         
   5  10   2         74.24         47.22         6.86 o                         
   6  10   2        844.06        824.60        25.44 o                         
   7  10   2         12.98         14.23         6.16 o                         
   8  10   2        243.63        236.20        12.73 o                         
   9  10   2          1.15          3.32         6.77 o                         
  10  10   2         69.73         70.08         9.77 o                         
  11  10   2         34.25         17.39         9.58 o                         
  12  10   2        165.65        175.36        20.20 o                         
 -13  11   2          4.99          5.33        17.85 o                         
 -12  11   2         38.61         17.47        13.00 o                         
 -11  11   2          2.39         -7.87         8.24 o                         
 -10  11   2          3.65          5.54         7.81 o                         
  -9  11   2         67.55         47.07         8.95 o                         
  -8  11   2          0.66         -7.31         7.31 o                         
  -7  11   2          1.20          3.10         6.88 o                         
  -6  11   2        117.72        110.22        10.86 o                         
  -5  11   2        249.56        240.74        12.37 o                         
  -4  11   2         25.30         29.79         6.88 o                         
  -3  11   2         30.05         23.87         6.26 o                         
  -2  11   2         16.12          8.03         5.99 o                         
  -1  11   2         18.35          8.60         5.97 o                         
   0  11   2          8.12          7.36         6.03 o                         
   1  11   2          9.67         11.57         5.95 o                         
   2  11   2          2.64          4.58         5.97 o                         
   3  11   2         26.63         38.87         7.69 o                         
   4  11   2        243.20        219.79        12.29 o                         
   5  11   2        111.44        127.55         9.65 o                         
   6  11   2         31.70         44.69         7.80 o                         
   7  11   2        119.05        101.40        11.29 o                         
   8  11   2         20.66         12.93         8.07 o                         
   9  11   2         24.76         23.99         8.88 o                         
  10  11   2          3.12        -10.02        10.02 o                         
  11  11   2          6.44         -7.38        13.31 o                         
 -11  12   2         17.63        -21.81        21.81 o                         
 -10  12   2        182.26        206.18        15.92 o                         
  -9  12   2          3.09          4.06         9.92 o                         
  -8  12   2        146.53        152.32        15.29 o                         
  -7  12   2          0.75          0.70         9.73 o                         
  -6  12   2         77.25         84.88        11.33 o                         
  -5  12   2          3.60         10.36         8.24 o                         
  -4  12   2         51.36         46.25         8.43 o                         
  -3  12   2          2.03          4.54         6.83 o                         
  -2  12   2        136.79        157.29        11.97 o                         
  -1  12   2        137.41        135.37        14.29 o                         
   0  12   2        630.91        676.52        25.78 o                         
   1  12   2          0.07          0.60         7.03 o                         
   2  12   2         23.34         25.39         8.30 o                         
   3  12   2         66.91         56.63         9.10 o                         
   4  12   2        326.03        324.04        17.11 o                         
   5  12   2          0.11         -1.85         7.77 o                         
   6  12   2        240.30        262.25        15.15 o                         
   7  12   2         23.12         16.68         9.40 o                         
   8  12   2         76.57         77.53        11.58 o                         
   9  12   2         23.18         12.77        15.85 o                         
  -9  13   2          4.11         14.33        14.71 o                         
  -8  13   2          2.78          1.55        12.60 o                         
  -7  13   2          7.91          5.52        12.61 o                         
  -6  13   2         41.23         26.57        11.67 o                         
  -5  13   2         91.59         89.90        12.71 o                         
  -4  13   2          2.14         -4.27         9.06 o                         
  -3  13   2         70.92         67.06        10.79 o                         
  -2  13   2          0.88         -6.50         7.85 o                         
  -1  13   2         56.82         50.81         9.64 o                         
   0  13   2         16.68         16.89         8.51 o                         
   1  13   2         66.17         51.62        10.09 o                         
   2  13   2          1.42          1.34         8.40 o                         
   3  13   2          3.94         16.68         9.63 o                         
   4  13   2          2.35         -9.48         9.48 o                         
   5  13   2         30.80         18.12        10.92 o                         
   6  13   2          4.35          4.88        10.54 o                         
   7  13   2         65.68         63.43        14.51 o                         
  -6  14   2         75.39         60.11        20.44 o                         
  -5  14   2          8.83         -1.25        13.41 o                         
  -4  14   2          5.35        -19.00        20.70 o                         
  -3  14   2          8.51         -5.42        11.57 o                         
  -2  14   2        192.59        185.10        16.39 o                         
  -1  14   2          3.95          5.14        10.50 o                         
   0  14   2         74.16         54.76        12.05 o                         
   1  14   2         11.49         18.13        11.54 o                         
   2  14   2        109.15        107.08        16.37 o                         
   3  14   2         11.50          9.33        15.12 o                         
   4  14   2        150.17        155.70        19.51 o                         
 -19   1   3        161.13        155.67        13.78 o                         
 -18   1   3         56.84         76.36         8.46 o                         
 -17   1   3        311.17        314.14        14.22 o                         
 -16   1   3          4.63          9.23         5.52 o                         
 -15   1   3        552.48        572.59        18.20 o                         
 -14   1   3         11.41          2.98         4.30 o                         
 -13   1   3        916.96        854.35        20.87 o                         
 -12   1   3        179.52        204.96         8.09 o                         
 -11   1   3       2494.05       2431.76        47.14 o                         
 -10   1   3        116.50        122.40         4.81 o                         
  -9   1   3       5631.37       5542.30       101.05 o                         
  -8   1   3       1097.25       1246.71        23.76 o                         
  -7   1   3      16446.73      17335.81       312.29 o                         
  -6   1   3       1805.92       1902.67        35.11 o                         
  -5   1   3        485.41        357.15         7.74 o                         
  -4   1   3         60.53         60.10         2.97 o                         
  -3   1   3       1762.07       1667.03        33.00 o                         
  -2   1   3         99.92        143.87         4.09 o                         
  -1   1   3      19447.86      20326.62       408.08 o                         
   0   1   3      19142.74      20409.34       409.96 o                         
   1   1   3       2850.25       2584.91        52.78 o                         
   2   1   3          8.87          4.72         1.43 o                         
   3   1   3       3353.24       3210.15        58.62 o                         
   4   1   3       1655.03       1696.31        31.66 o                         
   5   1   3       5155.12       5166.68       101.09 o                         
   6   1   3         22.33         11.32         2.06 o                         
   7   1   3       6085.69       6068.21       110.55 o                         
   8   1   3        471.63        452.93        11.74 o                         
   9   1   3       1334.02       1385.55        29.08 o                         
  10   1   3         11.75          6.16         3.34 o                         
  11   1   3       1152.42       1179.07        26.92 o                         
  12   1   3        166.91        168.68         7.96 o                         
  13   1   3        811.40        808.24        25.58 o                         
  14   1   3        137.60        173.99        10.09 o                         
  15   1   3         90.75         87.70         9.49 o                         
  16   1   3          0.56         13.86         9.61 o                         
 -19   2   3         22.32         23.32        11.81 o                         
 -18   2   3          0.08         -6.39         6.39 o                         
 -17   2   3          0.08          0.94         5.95 o                         
 -16   2   3         27.42         26.83         6.28 o                         
 -15   2   3         86.68        105.01         7.83 o                         
 -14   2   3         71.23         66.05         7.46 o                         
 -13   2   3        999.57        973.77        22.78 o                         
 -12   2   3         21.56         25.22         3.74 o                         
 -11   2   3        930.81        942.42        20.53 o                         
 -10   2   3          3.09          6.57         2.54 o                         
  -9   2   3         50.47         67.09         3.67 o                         
  -8   2   3         35.33         50.19         2.91 o                         
  -7   2   3       3296.48       3535.59        64.76 o                         
  -6   2   3        483.90        459.09         9.17 o                         
  -5   2   3       1608.83       1636.71        29.40 o                         
  -4   2   3       1993.56       1645.89        31.64 o                         
  -3   2   3       2639.32       2312.39        47.45 o                         
  -2   2   3          5.65         -1.13         1.13 o                         
  -1   2   3        311.60        314.37         6.93 o                         
   0   2   3        447.11        428.52         9.05 o                         
   1   2   3        185.83        157.31         5.39 o                         
   2   2   3       2965.65       2965.59        58.20 o                         
   3   2   3         14.66         18.66         1.77 o                         
   4   2   3        203.56        206.12         6.32 o                         
   5   2   3          0.50          0.12         1.70 o                         
   6   2   3        134.14        150.47         6.86 o                         
   7   2   3         11.31         21.33         2.59 o                         
   8   2   3        117.53        117.56         4.88 o                         
   9   2   3        195.38        229.57         7.57 o                         
  10   2   3        123.91        118.77         6.08 o                         
  11   2   3          2.83          7.54         4.25 o                         
  12   2   3          0.67          3.67         4.90 o                         
  13   2   3          3.07          6.83         5.68 o                         
  14   2   3         48.19         33.85         6.92 o                         
  15   2   3          2.59         -1.78         6.83 o                         
  16   2   3          8.97          3.29         8.48 o                         
 -19   3   3        224.72        236.42        20.12 o                         
 -18   3   3          1.98         -7.34         7.34 o                         
 -17   3   3        463.23        469.29        18.08 o                         
 -16   3   3         11.43         14.93         6.03 o                         
 -15   3   3        438.94        453.74        16.52 o                         
 -14   3   3        375.17        364.15        14.26 o                         
 -13   3   3        525.41        526.00        14.95 o                         
 -12   3   3         50.36         42.57         4.23 o                         
 -11   3   3       4504.67       4565.06        90.27 o                         
 -10   3   3          2.21          0.91         2.55 o                         
  -9   3   3       3499.31       3526.94        65.16 o                         
  -8   3   3         29.82         36.64         2.61 o                         
  -7   3   3       1364.14       1195.93        22.13 o                         
  -6   3   3         20.99         19.81         2.39 o                         
  -5   3   3       2945.91       2620.77        46.62 o                         
  -4   3   3       1785.65       1846.80        34.36 o                         
  -3   3   3       1263.72       1269.39        23.74 o                         
  -2   3   3         30.81         42.15         2.08 o                         
  -1   3   3        773.26        622.30        13.10 o                         
   0   3   3       2552.84       2462.22        48.61 o                         
   1   3   3       5840.45       5973.22       112.13 o                         
   2   3   3        838.88        811.03        17.00 o                         
   3   3   3      12181.43      12869.77       249.36 o                         
   4   3   3       3101.25       3221.19        59.23 o                         
   5   3   3       1582.40       1406.43        26.78 o                         
   6   3   3       1617.15       1605.06        30.57 o                         
   7   3   3       3463.40       3646.21        67.29 o                         
   8   3   3        103.54        119.74         5.29 o                         
   9   3   3        387.31        445.66        12.35 o                         
  10   3   3         70.90         66.63         5.66 o                         
  11   3   3       2150.93       2096.74        52.57 o                         
  12   3   3          4.75         13.94         5.50 o                         
  13   3   3        215.13        193.09        11.02 o                         
  14   3   3          3.26         -5.89         5.89 o                         
  15   3   3        327.81        369.44        16.25 o                         
  16   3   3         67.51         53.66        11.22 o                         
 -18   4   3         41.05         22.01         8.55 o                         
 -17   4   3          9.25         -8.38         8.38 o                         
 -16   4   3          1.02          0.08         5.84 o                         
 -15   4   3         98.17         97.96         8.01 o                         
 -14   4   3         69.51         81.02         6.81 o                         
 -13   4   3         10.59         10.21         4.44 o                         
 -12   4   3        242.50        215.59        11.02 o                         
 -11   4   3         91.35        100.78         5.33 o                         
 -10   4   3         16.73         17.70         3.08 o                         
  -9   4   3          2.85          0.00         2.31 o                         
  -8   4   3         68.63         59.04         3.24 o                         
  -7   4   3        187.70        210.77         5.85 o                         
  -6   4   3        237.99        288.28         8.30 o                         
  -5   4   3         39.94         48.86         2.56 o                         
  -4   4   3         31.34         44.30         2.72 o                         
  -3   4   3        503.20        498.28        10.23 o                         
  -2   4   3       1544.53       1468.53        27.43 o                         
  -1   4   3       3103.19       2995.06        54.94 o                         
   0   4   3        721.05        707.39        14.41 o                         
   1   4   3       1157.72       1272.51        25.88 o                         
   2   4   3        368.60        331.15        10.23 o                         
   3   4   3          0.96          0.50         1.46 o                         
   4   4   3         61.12         81.46         4.21 o                         
   5   4   3        117.55        132.44         4.55 o                         
   6   4   3          8.28          7.53         2.37 o                         
   7   4   3         49.66         56.22         4.05 o                         
   8   4   3        454.82        455.71        15.92 o                         
   9   4   3          6.98          5.61         3.73 o                         
  10   4   3          0.96          0.03         4.09 o                         
  11   4   3         57.31         46.25         6.12 o                         
  12   4   3         10.99          8.64         5.49 o                         
  13   4   3         54.02         67.84         8.59 o                         
  14   4   3          2.83         -1.22         6.16 o                         
  15   4   3         53.02         38.25         8.48 o                         
  16   4   3         11.78         16.14        11.58 o                         
 -18   5   3        124.99        126.42        22.92 o                         
 -17   5   3        141.73        128.06        12.30 o                         
 -16   5   3         29.77         34.03         8.93 o                         
 -15   5   3         28.49         32.64         6.91 o                         
 -14   5   3        375.28        354.53        13.10 o                         
 -13   5   3       2200.53       2296.03        54.33 o                         
 -12   5   3        443.30        425.17        13.40 o                         
 -11   5   3       3170.79       3141.07        63.49 o                         
 -10   5   3        150.08        142.63         6.33 o                         
  -9   5   3       1355.19       1363.86        27.75 o                         
  -8   5   3        648.24        709.62        14.56 o                         
  -7   5   3       4338.70       4207.98        74.80 o                         
  -6   5   3         46.65         38.16         2.71 o                         
  -5   5   3       2331.44       2202.40        41.18 o                         
  -4   5   3        680.93        696.55        14.08 o                         
  -3   5   3       2492.28       2237.02        41.54 o                         
  -2   5   3          5.59         12.60         1.96 o                         
  -1   5   3       4694.23       4723.45        86.24 o                         
   0   5   3       3597.45       3847.55        72.98 o                         
   1   5   3      10748.68      10741.99       194.29 o                         
   2   5   3          0.95          3.13         1.75 o                         
   3   5   3       2173.71       2130.88        41.39 o                         
   4   5   3          3.57          5.25         2.28 o                         
   5   5   3       2060.15       2108.29        44.73 o                         
   6   5   3        744.39        783.97        18.66 o                         
   7   5   3       2520.97       2420.87        51.37 o                         
   8   5   3          9.00          7.19         3.55 o                         
   9   5   3       1206.15       1238.69        29.55 o                         
  10   5   3          1.40         -1.58         4.19 o                         
  11   5   3        628.62        619.08        19.78 o                         
  12   5   3          0.36         -3.56         5.37 o                         
  13   5   3        134.79        145.53        11.11 o                         
  14   5   3          7.26         12.09         7.12 o                         
  15   5   3         82.21         59.43        11.15 o                         
 -18   6   3         50.38         82.33        27.64 o                         
 -17   6   3         19.55         11.98         9.79 o                         
 -16   6   3         29.35         28.67         8.43 o                         
 -15   6   3         29.30         37.78         7.83 o                         
 -14   6   3         23.59         23.53         6.86 o                         
 -13   6   3         12.87          9.68         5.53 o                         
 -12   6   3        116.03         91.28         6.85 o                         
 -11   6   3         33.07         27.83         4.89 o                         
 -10   6   3          4.71         -2.03         3.66 o                         
  -9   6   3        104.63        144.91         6.63 o                         
  -8   6   3        561.87        541.11        13.62 o                         
  -7   6   3        244.59        251.06         7.92 o                         
  -6   6   3         44.59         37.22         2.98 o                         
  -5   6   3         13.01         14.05         2.33 o                         
  -4   6   3         69.62         47.50         2.98 o                         
  -3   6   3        626.10        683.50        14.38 o                         
  -2   6   3          8.08         10.31         2.01 o                         
  -1   6   3          0.48          1.02         1.85 o                         
   0   6   3        256.53        282.44         7.26 o                         
   1   6   3        470.99        496.89        10.57 o                         
   2   6   3        301.91        333.24        10.95 o                         
   3   6   3        160.81        196.46         6.69 o                         
   4   6   3        822.09        770.46        18.89 o                         
   5   6   3        101.01        128.64         6.32 o                         
   6   6   3         54.22        106.57         5.70 o                         
   7   6   3        430.02        442.57        13.24 o                         
   8   6   3         52.70         47.47         5.05 o                         
   9   6   3        198.80        181.94         8.65 o                         
  10   6   3         17.16         12.51         5.04 o                         
  11   6   3         59.62         55.44         6.84 o                         
  12   6   3         56.56         52.91         7.53 o                         
  13   6   3          0.16          8.36         6.86 o                         
  14   6   3          6.93         -2.37         8.07 o                         
  15   6   3         24.12         33.81        13.07 o                         
 -17   7   3        220.32        260.46        29.68 o                         
 -16   7   3         29.33         13.74         8.90 o                         
 -15   7   3        322.56        397.32        33.48 o                         
 -14   7   3         31.00         30.13         7.28 o                         
 -13   7   3        388.55        370.62        15.26 o                         
 -12   7   3          3.55          3.85         5.38 o                         
 -11   7   3       1301.30       1357.43        31.42 o                         
 -10   7   3        424.89        428.90        13.60 o                         
  -9   7   3        724.28        721.13        18.92 o                         
  -8   7   3          0.70          1.11         3.27 o                         
  -7   7   3       1403.17       1380.71        29.22 o                         
  -6   7   3        192.70        203.53         7.37 o                         
  -5   7   3        997.96        937.12        19.71 o                         
  -4   7   3         19.90         16.88         2.63 o                         
  -3   7   3       1628.90       1649.95        31.66 o                         
  -2   7   3        121.24        114.71         4.75 o                         
  -1   7   3       1718.18       1593.09        32.86 o                         
   0   7   3        561.52        536.00        12.11 o                         
   1   7   3       2023.02       1837.67        37.80 o                         
   2   7   3        373.55        356.77        13.93 o                         
   3   7   3       8356.88       8704.03       170.34 o                         
   4   7   3        495.91        519.90        14.49 o                         
   5   7   3         49.76         45.81         4.65 o                         
   6   7   3        152.21        156.18         7.20 o                         
   7   7   3       2026.29       1969.13        43.06 o                         
   8   7   3        283.65        281.36        11.05 o                         
   9   7   3       1471.63       1446.99        34.55 o                         
  10   7   3          5.31         10.26         5.48 o                         
  11   7   3        261.26        272.29        12.36 o                         
  12   7   3          0.82         -0.10         6.72 o                         
  13   7   3        108.12        110.03        11.19 o                         
  14   7   3          0.69          6.14        12.05 o                         
 -16   8   3         15.87         18.63        13.65 o                         
 -15   8   3          7.84         14.39         9.60 o                         
 -14   8   3          0.24          4.09         7.42 o                         
 -13   8   3         50.50         55.80         8.82 o                         
 -12   8   3        179.71        150.21         9.90 o                         
 -11   8   3         25.50         28.22         5.97 o                         
 -10   8   3         10.21         -3.39         4.66 o                         
  -9   8   3          1.08          6.81         4.47 o                         
  -8   8   3        477.56        461.24        13.53 o                         
  -7   8   3          0.79          3.26         3.50 o                         
  -6   8   3        110.06        118.13         5.81 o                         
  -5   8   3        261.45        252.43         9.02 o                         
  -4   8   3        258.52        268.55         9.21 o                         
  -3   8   3          6.92          9.05         2.81 o                         
  -2   8   3         39.16         32.73         3.33 o                         
  -1   8   3        493.28        460.58        12.52 o                         
   0   8   3        215.93        221.28         8.96 o                         
   1   8   3        529.71        543.21        18.48 o                         
   2   8   3        111.08        140.26         6.67 o                         
   3   8   3       2386.99       2260.55        53.26 o                         
   4   8   3        676.81        722.64        25.35 o                         
   5   8   3          0.51         -0.62         4.33 o                         
   6   8   3         72.64         71.46         6.62 o                         
   7   8   3         67.28         62.30         6.38 o                         
   8   8   3        221.11        217.74        12.78 o                         
   9   8   3          8.19         -5.18         5.18 o                         
  10   8   3          2.89          9.03         5.97 o                         
  11   8   3          5.55          3.65         6.64 o                         
  12   8   3         34.90         35.03         8.76 o                         
  13   8   3         32.59         22.32        17.75 o                         
 -15   9   3        149.50        220.78        21.43 o                         
 -14   9   3         54.34         57.48         9.61 o                         
 -13   9   3        129.66        122.02        11.04 o                         
 -12   9   3          9.85         11.72         7.34 o                         
 -11   9   3        405.41        377.77        14.63 o                         
 -10   9   3         22.74         16.73         5.71 o                         
  -9   9   3       1346.61       1357.52        33.22 o                         
  -8   9   3          8.98          4.45         4.87 o                         
  -7   9   3       1536.75       1549.80        32.63 o                         
  -6   9   3         77.09         92.07         6.39 o                         
  -5   9   3       2734.77       2820.60        55.59 o                         
  -4   9   3         48.68         59.35         4.85 o                         
  -3   9   3        934.99        884.23        22.61 o                         
  -2   9   3         46.27         35.39         6.08 o                         
  -1   9   3        620.41        603.60        17.91 o                         
   0   9   3          7.24         34.77         4.51 o                         
   1   9   3       1352.07       1395.85        33.11 o                         
   2   9   3          3.02          0.81         4.17 o                         
   3   9   3       1214.99       1419.00        37.49 o                         
   4   9   3         46.21         50.15         6.34 o                         
   5   9   3       1832.09       1849.73        45.42 o                         
   6   9   3        111.07         97.26         8.84 o                         
   7   9   3        483.64        433.58        17.46 o                         
   8   9   3        115.96        149.40        10.26 o                         
   9   9   3        387.75        459.40        18.50 o                         
  10   9   3          2.95         -6.59         6.59 o                         
  11   9   3        309.34        323.75        17.76 o                         
  12   9   3         18.94         14.23        10.83 o                         
  13   9   3        112.63         86.56        28.73 o                         
 -14  10   3          0.21        -11.67        11.67 o                         
 -13  10   3          0.45         -9.58         9.58 o                         
 -12  10   3          7.10         13.29         8.41 o                         
 -11  10   3         51.98         41.97         8.40 o                         
 -10  10   3         15.71          7.99         6.96 o                         
  -9  10   3          1.35          3.61         5.94 o                         
  -8  10   3         26.68         31.86         7.19 o                         
  -7  10   3         13.93         18.40         5.95 o                         
  -6  10   3         22.74         10.11         5.21 o                         
  -5  10   3         22.49          8.75         5.19 o                         
  -4  10   3         13.87         19.69         5.13 o                         
  -3  10   3         52.21         37.95         5.88 o                         
  -2  10   3         63.14         36.95         5.65 o                         
  -1  10   3          2.66         11.30         4.96 o                         
   0  10   3         13.85          7.34         4.91 o                         
   1  10   3        135.60        142.05         8.25 o                         
   2  10   3        747.44        715.07        21.05 o                         
   3  10   3          0.81          2.27         5.48 o                         
   4  10   3         39.94         23.12         6.09 o                         
   5  10   3          4.70          3.63         5.95 o                         
   6  10   3          8.01          2.46         6.12 o                         
   7  10   3        258.24        237.70        15.15 o                         
   8  10   3         35.08         35.52         7.62 o                         
   9  10   3          4.17         10.20         7.24 o                         
  10  10   3          8.90         -7.72         7.72 o                         
  11  10   3          1.78          1.81        11.15 o                         
 -13  11   3         57.57         55.98        16.98 o                         
 -12  11   3         28.46         21.69        10.49 o                         
 -11  11   3         96.33        107.72        11.51 o                         
 -10  11   3         13.00          5.45         8.07 o                         
  -9  11   3        289.36        307.58        15.37 o                         
  -8  11   3          0.16          0.07         8.23 o                         
  -7  11   3        194.36        183.91        15.70 o                         
  -6  11   3          1.05         -5.14         6.18 o                         
  -5  11   3        346.37        369.03        18.50 o                         
  -4  11   3          0.51         -5.60         5.60 o                         
  -3  11   3        211.63        230.85        11.78 o                         
  -2  11   3        111.28        112.43         8.78 o                         
  -1  11   3        910.76        888.95        27.89 o                         
   0  11   3         35.23         30.59         6.36 o                         
   1  11   3         96.67         99.46         8.38 o                         
   2  11   3         42.29         34.97         7.19 o                         
   3  11   3        145.40        173.06        11.21 o                         
   4  11   3        242.55        270.16        13.24 o                         
   5  11   3        729.48        671.31        22.42 o                         
   6  11   3         67.88         62.09         8.59 o                         
   7  11   3        260.66        305.57        15.05 o                         
   8  11   3         46.84         61.34         9.37 o                         
   9  11   3        113.15        117.77        11.41 o                         
  10  11   3          0.61         -5.74        12.33 o                         
 -11  12   3          0.24        -18.13        18.13 o                         
 -10  12   3         85.96         68.00        12.75 o                         
  -9  12   3          0.04          7.67        10.16 o                         
  -8  12   3         10.26          5.74        10.76 o                         
  -7  12   3         67.76         67.84        10.96 o                         
  -6  12   3        114.38         82.24        10.56 o                         
  -5  12   3         32.89         33.34         8.13 o                         
  -4  12   3         62.59         67.38         9.26 o                         
  -3  12   3          0.38         -0.84         7.09 o                         
  -2  12   3         43.15         35.86         8.34 o                         
  -1  12   3          0.69          4.42         7.34 o                         
   0  12   3        173.95        215.20        12.99 o                         
   1  12   3          0.08          4.06         7.65 o                         
   2  12   3         23.80         15.39         7.87 o                         
   3  12   3          0.17         19.16         8.71 o                         
   4  12   3         93.96         65.24        10.28 o                         
   5  12   3         19.90         22.11         8.83 o                         
   6  12   3         25.12         34.67         9.88 o                         
   7  12   3          0.92         -7.09         8.57 o                         
   8  12   3          2.08         -2.49        10.82 o                         
   9  12   3          9.22         51.33        17.65 o                         
  -9  13   3        141.80        153.06        18.22 o                         
  -8  13   3         14.51         17.31        14.83 o                         
  -7  13   3        161.38        190.98        16.98 o                         
  -6  13   3          9.90         12.46        10.53 o                         
  -5  13   3         30.25         35.35        10.75 o                         
  -4  13   3         20.71          1.51         8.31 o                         
  -3  13   3         98.92        135.13        12.19 o                         
  -2  13   3        104.50        113.27        13.60 o                         
  -1  13   3        402.27        403.69        18.58 o                         
   0  13   3         20.63         20.54         9.16 o                         
   1  13   3         10.03          2.66         8.68 o                         
   2  13   3          4.56         -2.67         8.65 o                         
   3  13   3         83.34         66.31        17.08 o                         
   4  13   3         13.99          9.49         9.75 o                         
   5  13   3        123.47        120.28        13.49 o                         
   6  13   3          0.92         -0.80        11.48 o                         
  -6  14   3          0.28        -13.30        13.30 o                         
  -5  14   3          1.62          0.39        13.53 o                         
  -4  14   3          6.55          2.19        14.65 o                         
  -3  14   3          0.92          6.15        12.32 o                         
  -2  14   3         28.84         23.70        11.62 o                         
  -1  14   3         35.09         23.55        11.20 o                         
   0  14   3        124.62        108.20        15.58 o                         
   1  14   3         19.65         18.45        12.29 o                         
   2  14   3          2.70         -5.24        14.86 o                         
   3  14   3          5.30        -11.89        11.89 o                         
 -19   0   4         28.32         23.59        12.13 o                         
 -18   0   4         15.46         -1.78         9.12 o                         
 -17   0   4          0.50          3.88         8.29 o                         
 -16   0   4        900.81        957.39        47.95 o                         
 -15   0   4         14.17         22.64         8.52 o                         
 -14   0   4       1260.32       1218.04        42.74 o                         
 -13   0   4        933.72        924.23        30.61 o                         
 -12   0   4        121.63        149.94        10.20 o                         
 -11   0   4       3784.84       3841.29       103.61 o                         
 -10   0   4       5871.00       5665.10       151.53 o                         
  -9   0   4       1747.12       1676.89        46.18 o                         
  -8   0   4       4766.21       4765.09       118.95 o                         
  -7   0   4        531.85        459.75        14.06 o                         
  -6   0   4        167.17        139.28         7.63 o                         
  -5   0   4       1614.10       1570.80        42.93 o                         
  -4   0   4        552.49        369.41        11.06 o                         
  -3   0   4      14189.70      15635.91       411.83 o                         
  -2   0   4      44091.45      44631.36      1169.48 o                         
  -1   0   4       5834.64       5969.49       170.62 o                         
   0   0   4        311.10        425.93        12.53 o                         
   1   0   4       2502.85       2452.21        61.67 o                         
   2   0   4       1825.00       1643.56        41.90 o                         
   3   0   4       2916.76       3088.48        77.50 o                         
   4   0   4       9754.79      10080.65       249.25 o                         
   5   0   4        827.17        854.33        23.19 o                         
   6   0   4       4170.20       4052.65       101.82 o                         
   7   0   4       1804.64       1834.95        51.10 o                         
   8   0   4        418.62        455.91        16.76 o                         
   9   0   4         27.31         22.68         5.79 o                         
  10   0   4        361.18        433.18        18.23 o                         
  11   0   4        227.47        252.59        13.51 o                         
  12   0   4        902.06        914.80        39.93 o                         
  13   0   4         33.45         26.98         9.32 o                         
  14   0   4         89.48         99.66        14.73 o                         
  15   0   4         10.64         28.12        13.81 o                         
  16   0   4        192.61        163.67        25.94 o                         
 -19   1   4         10.52         -0.67         7.51 o                         
 -18   1   4          0.02         -3.84         5.96 o                         
 -17   1   4         24.27         23.58         6.34 o                         
 -16   1   4         25.15         22.49         5.78 o                         
 -15   1   4          6.01         11.67         4.84 o                         
 -14   1   4        186.19        171.19         8.58 o                         
 -13   1   4        649.62        626.04        17.33 o                         
 -12   1   4         56.04         53.24         4.38 o                         
 -11   1   4        317.99        335.63         9.21 o                         
 -10   1   4         75.98         89.27         4.31 o                         
  -9   1   4        567.93        550.62        11.55 o                         
  -8   1   4        524.46        624.10        12.57 o                         
  -7   1   4        241.76        268.59         6.56 o                         
  -6   1   4         62.08         62.92         2.84 o                         
  -5   1   4       1543.58       1614.17        31.03 o                         
  -4   1   4         36.65         19.40         1.80 o                         
  -3   1   4       3190.50       3322.74        62.57 o                         
  -2   1   4      19529.43      20745.62       435.80 o                         
  -1   1   4      12961.11      14125.02       254.17 o                         
   0   1   4         53.25         31.04         2.06 o                         
   1   1   4       2620.58       2727.83        49.83 o                         
   2   1   4        954.79        905.55        17.42 o                         
   3   1   4       1341.35       1412.41        27.54 o                         
   4   1   4          7.97         12.04         1.93 o                         
   5   1   4          2.97          4.82         1.97 o                         
   6   1   4         14.80         10.36         2.43 o                         
   7   1   4        210.15        220.76         7.09 o                         
   8   1   4          6.51          3.41         2.75 o                         
   9   1   4        266.03        281.70         9.14 o                         
  10   1   4        271.65        251.23         9.29 o                         
  11   1   4          1.54         -1.30         4.82 o                         
  12   1   4        155.28        186.74         9.32 o                         
  13   1   4         31.80         26.85         6.57 o                         
  14   1   4          2.39         -2.52         6.86 o                         
  15   1   4         28.08         19.00         8.96 o                         
  16   1   4          7.71        -12.75        12.75 o                         
 -19   2   4         11.76          4.32         7.81 o                         
 -18   2   4        111.16        105.59        10.34 o                         
 -17   2   4         29.22         31.62         6.96 o                         
 -16   2   4        874.01        880.86        32.29 o                         
 -15   2   4         69.76         70.59         6.39 o                         
 -14   2   4        101.81        114.58         6.69 o                         
 -13   2   4        160.34        158.63         7.24 o                         
 -12   2   4       1117.91       1139.73        25.37 o                         
 -11   2   4         20.15         16.28         3.03 o                         
 -10   2   4       2511.71       2469.95        46.04 o                         
  -9   2   4        253.06        257.00         6.94 o                         
  -8   2   4       4168.68       3992.98        70.61 o                         
  -7   2   4       3408.13       3503.91        62.02 o                         
  -6   2   4       6954.16       6894.37       124.81 o                         
  -5   2   4          2.15          8.88         1.50 o                         
  -4   2   4        723.22        586.45        11.46 o                         
  -3   2   4        150.14        164.92         5.57 o                         
  -2   2   4        311.15        235.93         6.80 o                         
  -1   2   4          2.40          0.36         1.20 o                         
   0   2   4         45.90         30.20         2.22 o                         
   1   2   4      13201.30      14282.93       257.30 o                         
   2   2   4       7068.32       6836.02       128.29 o                         
   3   2   4       3170.24       3211.91        61.02 o                         
   4   2   4       4764.19       5087.00        92.76 o                         
   5   2   4       1295.83       1421.07        27.14 o                         
   6   2   4       3874.78       3728.12        68.57 o                         
   7   2   4        984.32        950.79        19.13 o                         
   8   2   4       2938.03       2914.96        54.59 o                         
   9   2   4        125.70        135.22         6.61 o                         
  10   2   4       1558.43       1579.98        36.57 o                         
  11   2   4        131.85        139.88         8.88 o                         
  12   2   4        934.21        957.00        29.97 o                         
  13   2   4        133.08        128.04         9.32 o                         
  14   2   4        561.93        593.04        21.40 o                         
  15   2   4         14.02         10.73         8.02 o                         
  16   2   4        208.84        224.34        19.20 o                         
 -19   3   4          3.21         -5.45         8.82 o                         
 -18   3   4         49.64         54.39         8.14 o                         
 -17   3   4          0.08         -6.26         6.26 o                         
 -16   3   4         45.69         33.05         6.48 o                         
 -15   3   4          0.11          4.51         4.93 o                         
 -14   3   4        102.78         97.48         7.00 o                         
 -13   3   4         66.87         72.80         5.59 o                         
 -12   3   4        561.11        557.05        15.00 o                         
 -11   3   4        219.06        190.57         6.98 o                         
 -10   3   4        112.83        107.42         4.61 o                         
  -9   3   4         69.08         76.69         3.70 o                         
  -8   3   4        185.07        196.89         6.80 o                         
  -7   3   4         40.42         65.88         2.97 o                         
  -6   3   4          1.82          1.76         1.54 o                         
  -5   3   4        231.62        225.23         6.02 o                         
  -4   3   4       2199.65       2132.35        40.86 o                         
  -3   3   4        220.95        239.49         5.89 o                         
  -2   3   4        261.74        233.85         6.72 o                         
  -1   3   4        370.03        433.94        10.03 o                         
   0   3   4        195.43        184.37         5.19 o                         
   1   3   4       3827.75       4030.05        76.20 o                         
   2   3   4          0.04         -1.32         1.32 o                         
   3   3   4        833.14        789.06        16.24 o                         
   4   3   4        310.96        337.83         8.50 o                         
   5   3   4        225.93        254.11         6.95 o                         
   6   3   4        435.37        460.41        10.91 o                         
   7   3   4        113.60        102.83         4.89 o                         
   8   3   4         82.91         95.14         5.78 o                         
   9   3   4          6.35          3.16         3.77 o                         
  10   3   4         45.51         46.93         5.89 o                         
  11   3   4          2.43         -4.71         4.94 o                         
  12   3   4        103.96         96.04         8.18 o                         
  13   3   4          0.42         -0.01         6.28 o                         
  14   3   4         10.93         20.80         7.24 o                         
  15   3   4          3.32         -4.14         8.08 o                         
 -19   4   4         67.71         87.55        17.84 o                         
 -18   4   4        188.54        189.84        12.80 o                         
 -17   4   4         42.33         38.03         7.18 o                         
 -16   4   4        371.53        384.76        19.02 o                         
 -15   4   4         94.80         97.74         7.69 o                         
 -14   4   4        751.92        749.48        22.19 o                         
 -13   4   4        548.08        477.19        15.83 o                         
 -12   4   4       1476.73       1406.48        32.72 o                         
 -11   4   4         51.14         55.07         4.25 o                         
 -10   4   4       1234.46       1235.50        25.13 o                         
  -9   4   4       1243.75       1148.55        21.93 o                         
  -8   4   4       3770.29       3713.99        66.19 o                         
  -7   4   4         50.71         54.87         2.96 o                         
  -6   4   4      21368.46      22028.80       384.08 o                         
  -5   4   4         45.23         51.43         2.75 o                         
  -4   4   4       4969.83       4678.53        85.22 o                         
  -3   4   4        474.57        497.06        10.40 o                         
  -2   4   4       9561.69      10224.10       184.71 o                         
  -1   4   4          2.45          6.12         1.62 o                         
   0   4   4       1931.23       1663.62        33.56 o                         
   1   4   4       1633.23       1547.14        30.21 o                         
   2   4   4       6183.35       6127.21       115.35 o                         
   3   4   4       1167.40       1131.84        22.79 o                         
   4   4   4       4355.38       4328.73        82.19 o                         
   5   4   4          2.29          4.81         2.50 o                         
   6   4   4       2999.17       2973.01        62.26 o                         
   7   4   4        331.37        271.47        11.33 o                         
   8   4   4       1857.99       1840.09        40.07 o                         
   9   4   4          5.87          6.37         4.19 o                         
  10   4   4       1447.55       1526.53        39.71 o                         
  11   4   4         25.15         28.92         6.16 o                         
  12   4   4        159.14        175.97        15.48 o                         
  13   4   4         14.48         17.19         7.10 o                         
  14   4   4        137.60        159.39        12.09 o                         
  15   4   4         72.04         66.36        10.79 o                         
 -18   5   4         44.03         51.83        11.78 o                         
 -17   5   4          0.24         -1.65         7.11 o                         
 -16   5   4         40.46         33.69         8.40 o                         
 -15   5   4         15.31         22.67         6.35 o                         
 -14   5   4         52.35         64.10         7.14 o                         
 -13   5   4          7.52          4.33         4.62 o                         
 -12   5   4        187.17        162.01         8.28 o                         
 -11   5   4          0.59          0.46         3.58 o                         
 -10   5   4         20.09         21.31         3.74 o                         
  -9   5   4        231.89        261.74         8.29 o                         
  -8   5   4         28.42         33.36         3.12 o                         
  -7   5   4        571.15        533.93        12.03 o                         
  -6   5   4        290.09        325.96         8.25 o                         
  -5   5   4         10.92          8.79         2.08 o                         
  -4   5   4         84.83         93.26         3.75 o                         
  -3   5   4         58.94         48.94         2.90 o                         
  -2   5   4        111.87        119.41         4.98 o                         
  -1   5   4       2001.28       1924.88        36.14 o                         
   0   5   4         38.09         23.69         2.37 o                         
   1   5   4        285.15        304.21         8.56 o                         
   2   5   4       1483.90       1509.71        29.96 o                         
   3   5   4        404.81        429.10        10.65 o                         
   4   5   4          2.14          2.11         2.60 o                         
   5   5   4          6.93         12.69         2.98 o                         
   6   5   4        351.04        349.67        11.14 o                         
   7   5   4          4.25          0.69         3.33 o                         
   8   5   4         10.69          8.76         4.04 o                         
   9   5   4        180.48        152.36         7.97 o                         
  10   5   4        217.24        194.44         9.74 o                         
  11   5   4         43.19         43.28         6.72 o                         
  12   5   4         62.79         56.73         7.83 o                         
  13   5   4          1.34         11.79         6.85 o                         
  14   5   4          5.68          0.68         8.13 o                         
  15   5   4         52.37         30.57        16.13 o                         
 -18   6   4        246.09        245.74        29.95 o                         
 -17   6   4          8.86          3.16         8.51 o                         
 -16   6   4        111.32         95.34         9.61 o                         
 -15   6   4         39.06         36.22         7.42 o                         
 -14   6   4        368.51        358.76        14.82 o                         
 -13   6   4         22.49         31.78         6.22 o                         
 -12   6   4       1329.26       1328.97        33.40 o                         
 -11   6   4        100.51         89.05         6.31 o                         
 -10   6   4       1050.35       1027.80        24.07 o                         
  -9   6   4         53.40         57.84         4.57 o                         
  -8   6   4       2179.48       2174.54        42.83 o                         
  -7   6   4         17.17         20.21         3.25 o                         
  -6   6   4       4052.10       3889.98        71.85 o                         
  -5   6   4        119.75        131.10         4.90 o                         
  -4   6   4       8684.26       8520.13       154.74 o                         
  -3   6   4         67.93         69.86         3.54 o                         
  -2   6   4       2620.34       2464.90        46.05 o                         
  -1   6   4        713.60        719.85        14.74 o                         
   0   6   4        195.86        172.43         5.36 o                         
   1   6   4        842.52        768.81        16.35 o                         
   2   6   4       2272.40       2145.13        43.70 o                         
   3   6   4          1.79         -1.99         2.62 o                         
   4   6   4        951.14        952.10        23.05 o                         
   5   6   4        343.41        300.97        10.99 o                         
   6   6   4       2882.74       2872.19        60.72 o                         
   7   6   4          4.36         11.05         3.99 o                         
   8   6   4       3062.54       2881.28        63.87 o                         
   9   6   4          0.78          1.91         4.42 o                         
  10   6   4        406.35        398.92        15.41 o                         
  11   6   4        136.40        144.59        10.25 o                         
  12   6   4        358.62        368.66        15.96 o                         
  13   6   4         12.22          8.45         7.49 o                         
  14   6   4        106.13        110.48        21.22 o                         
 -17   7   4         53.58         34.14        14.29 o                         
 -16   7   4         72.58         64.33         9.94 o                         
 -15   7   4         18.41         22.97         7.53 o                         
 -14   7   4          2.34          3.07         6.62 o                         
 -13   7   4        138.71        133.55        11.30 o                         
 -12   7   4         31.89         26.65         5.93 o                         
 -11   7   4         78.47         85.08         6.46 o                         
 -10   7   4        191.01        188.18         9.66 o                         
  -9   7   4         49.19         64.29         5.21 o                         
  -8   7   4        819.51        830.94        19.56 o                         
  -7   7   4          1.07          3.97         3.02 o                         
  -6   7   4         53.78         57.77         4.03 o                         
  -5   7   4         48.59         48.34         4.02 o                         
  -4   7   4         15.35         19.34         2.77 o                         
  -3   7   4       1387.51       1452.73        28.14 o                         
  -2   7   4        249.76        269.23         7.55 o                         
  -1   7   4        164.84        158.23         5.77 o                         
   0   7   4        165.53        156.51         6.20 o                         
   1   7   4         47.08         37.86         3.88 o                         
   2   7   4          1.50         -1.13         3.17 o                         
   3   7   4       1170.94       1165.64        27.53 o                         
   4   7   4         80.12         85.17         6.85 o                         
   5   7   4          0.31         -3.38         3.47 o                         
   6   7   4        256.47        271.92        12.87 o                         
   7   7   4        206.00        185.51         9.44 o                         
   8   7   4          0.59         -2.69         4.40 o                         
   9   7   4          0.18         -2.50         4.80 o                         
  10   7   4          0.28         -2.93         5.51 o                         
  11   7   4          3.88          8.13         6.40 o                         
  12   7   4         31.67         24.49         7.87 o                         
  13   7   4          3.46         -1.40         9.12 o                         
  14   7   4         29.83         17.19        16.79 o                         
 -16   8   4        129.42        151.24        15.88 o                         
 -15   8   4         22.82          8.32         8.01 o                         
 -14   8   4         92.38        107.96        10.54 o                         
 -13   8   4         24.41         27.52         7.08 o                         
 -12   8   4        669.14        711.28        23.59 o                         
 -11   8   4        197.47        232.31        10.92 o                         
 -10   8   4       1066.50       1050.54        25.76 o                         
  -9   8   4        166.46        160.58         8.05 o                         
  -8   8   4        730.30        714.02        17.67 o                         
  -7   8   4          1.08          1.59         3.43 o                         
  -6   8   4       2198.82       2174.50        43.23 o                         
  -5   8   4        152.50        158.50         7.18 o                         
  -4   8   4        826.63        800.15        17.82 o                         
  -3   8   4          0.81         -0.93         3.01 o                         
  -2   8   4        477.18        499.03        15.68 o                         
  -1   8   4         30.27         27.47         3.75 o                         
   0   8   4        745.43        787.51        19.52 o                         
   1   8   4         12.44         14.89         3.91 o                         
   2   8   4       4019.36       3729.86        81.73 o                         
   3   8   4        298.57        238.86         9.74 o                         
   4   8   4        143.42        149.99         7.86 o                         
   5   8   4         30.66         32.40         5.32 o                         
   6   8   4        769.11        743.16        22.72 o                         
   7   8   4         49.06         53.64         6.26 o                         
   8   8   4        512.83        530.20        18.20 o                         
   9   8   4          9.31         10.15         5.95 o                         
  10   8   4        258.60        226.35        12.15 o                         
  11   8   4          1.61         -3.48         7.25 o                         
  12   8   4        159.26        160.15        12.75 o                         
  13   8   4          0.77          4.54        13.01 o                         
 -15   9   4         25.55         11.17        12.40 o                         
 -14   9   4          0.04         11.70         8.78 o                         
 -13   9   4         26.35         32.16         8.70 o                         
 -12   9   4          0.17          6.49         6.67 o                         
 -11   9   4         28.47         21.53         6.43 o                         
 -10   9   4          0.02          2.18         5.45 o                         
  -9   9   4          8.95          3.85         5.10 o                         
  -8   9   4          3.22          3.36         4.45 o                         
  -7   9   4        147.65        129.08         6.70 o                         
  -6   9   4        398.36        388.92        13.01 o                         
  -5   9   4         18.77         19.94         3.89 o                         
  -4   9   4        172.19        155.30         7.07 o                         
  -3   9   4        285.87        262.95         9.59 o                         
  -2   9   4         66.54         65.27         5.60 o                         
  -1   9   4         18.94          3.07         4.94 o                         
   0   9   4         66.19         66.53         6.14 o                         
   1   9   4         78.53         78.79         6.39 o                         
   2   9   4         26.95         30.83         5.73 o                         
   3   9   4        377.85        362.00        13.90 o                         
   4   9   4         36.19         25.40         5.79 o                         
   5   9   4          1.15         -5.27         5.27 o                         
   6   9   4        223.00        191.33        10.36 o                         
   7   9   4         19.08         19.88         6.30 o                         
   8   9   4          2.44          3.09         6.19 o                         
   9   9   4          1.16          0.34         6.63 o                         
  10   9   4         14.48         -0.96         7.35 o                         
  11   9   4          0.36          2.87         8.93 o                         
  12   9   4         38.63         49.07        14.72 o                         
 -14  10   4        241.74        300.73        21.01 o                         
 -13  10   4         22.80         27.65         9.56 o                         
 -12  10   4        128.89        143.64        11.82 o                         
 -11  10   4        119.21         97.60         9.52 o                         
 -10  10   4        486.63        576.49        19.76 o                         
  -9  10   4        140.94        170.17         9.87 o                         
  -8  10   4        438.38        430.88        20.27 o                         
  -7  10   4         12.96          3.93         5.36 o                         
  -6  10   4        783.23        825.53        22.74 o                         
  -5  10   4          4.89          4.73         5.09 o                         
  -4  10   4         81.54         92.96         7.43 o                         
  -3  10   4          2.70          5.50         4.93 o                         
  -2  10   4        476.08        464.78        17.04 o                         
  -1  10   4         21.24         34.95         5.71 o                         
   0  10   4       1468.76       1499.47        36.37 o                         
   1  10   4         15.10         16.87         5.43 o                         
   2  10   4         90.26        116.23         8.82 o                         
   3  10   4        268.29        219.77        11.15 o                         
   4  10   4       1284.90       1278.73        40.07 o                         
   5  10   4          8.01          2.74         6.15 o                         
   6  10   4         88.05        113.92        17.23 o                         
   7  10   4         29.56         34.09         7.62 o                         
   8  10   4         38.24         33.49         7.98 o                         
   9  10   4         37.14         24.39        10.83 o                         
  10  10   4        246.39        272.61        16.54 o                         
  11  10   4          7.99         20.30        13.11 o                         
 -13  11   4          1.47         22.77        13.68 o                         
 -12  11   4          0.21         -2.52         9.50 o                         
 -11  11   4         20.44         13.00         9.08 o                         
 -10  11   4         44.76         43.87         9.52 o                         
  -9  11   4         17.71         11.82         8.11 o                         
  -8  11   4         23.66         45.96         9.14 o                         
  -7  11   4         28.83         45.06         8.56 o                         
  -6  11   4          0.06         -4.00         6.31 o                         
  -5  11   4         60.17         30.83         7.01 o                         
  -4  11   4          4.01          3.77         6.38 o                         
  -3  11   4          0.82          0.46         6.24 o                         
  -2  11   4          0.30          2.52         5.54 o                         
  -1  11   4         44.90         39.51         6.70 o                         
   0  11   4        283.61        245.26        12.11 o                         
   1  11   4        174.13        184.45        11.71 o                         
   2  11   4          0.12          0.03         6.76 o                         
   3  11   4         81.65         67.39         8.34 o                         
   4  11   4         41.21         26.98         7.24 o                         
   5  11   4         44.35         57.91         8.32 o                         
   6  11   4         18.01          5.30         7.24 o                         
   7  11   4         29.59         27.00         8.02 o                         
   8  11   4          6.68         -4.37         7.80 o                         
   9  11   4          4.03          6.52        11.03 o                         
 -11  12   4          5.05        -12.94        12.94 o                         
 -10  12   4        173.81        218.00        18.07 o                         
  -9  12   4         23.11         16.08        10.67 o                         
  -8  12   4        116.12        133.23        16.92 o                         
  -7  12   4          0.65          5.71         8.58 o                         
  -6  12   4         89.13         98.97        11.00 o                         
  -5  12   4          1.76         -4.54         7.42 o                         
  -4  12   4        222.96        244.55        14.28 o                         
  -3  12   4         24.69         24.43         8.04 o                         
  -2  12   4        409.39        425.56        19.84 o                         
  -1  12   4         32.46         30.25         7.79 o                         
   0  12   4        101.24        133.02        10.05 o                         
   1  12   4          9.18          6.13         7.01 o                         
   2  12   4         56.17         50.49         8.98 o                         
   3  12   4         90.37         88.27         9.64 o                         
   4  12   4        101.63         99.79        10.57 o                         
   5  12   4         36.70         29.33         8.68 o                         
   6  12   4        467.23        500.35        21.59 o                         
   7  12   4          0.32         -4.13         9.62 o                         
   8  12   4         34.26         33.85        13.71 o                         
  -9  13   4          8.31         27.08        15.19 o                         
  -8  13   4          2.96          6.48        16.74 o                         
  -7  13   4         47.69         39.85        13.94 o                         
  -6  13   4          1.79         -5.54        10.31 o                         
  -5  13   4         35.91         55.51        11.94 o                         
  -4  13   4          3.81          0.65         9.00 o                         
  -3  13   4         44.16         18.70         9.32 o                         
  -2  13   4         51.23         34.94         9.72 o                         
  -1  13   4        215.48        208.42        14.28 o                         
   0  13   4         15.90         13.71         9.54 o                         
   1  13   4         20.55         13.71        10.08 o                         
   2  13   4          6.26          4.74         9.46 o                         
   3  13   4         12.07         -1.40         9.61 o                         
   4  13   4          2.55         -9.53         9.53 o                         
   5  13   4         85.78         57.66        14.09 o                         
   6  13   4         42.39         13.66        19.30 o                         
  -6  14   4         48.40         32.77        19.85 o                         
  -5  14   4         30.76          9.13        19.71 o                         
  -4  14   4         83.02         68.99        15.20 o                         
  -3  14   4          2.05          8.14        12.09 o                         
  -2  14   4        197.79        251.19        19.01 o                         
  -1  14   4          0.57          9.07        15.44 o                         
   0  14   4         66.21         75.09        15.98 o                         
   1  14   4          0.68        -22.28        24.38 o                         
   2  14   4         26.55         28.80        14.20 o                         
 -20   1   5          0.75         -9.73        11.25 o                         
 -19   1   5         45.54         43.07         8.93 o                         
 -18   1   5         35.77         33.16         7.44 o                         
 -17   1   5        321.60        336.92        13.57 o                         
 -16   1   5        192.61        174.35         9.25 o                         
 -15   1   5       1085.65       1109.85        28.18 o                         
 -14   1   5        234.83        208.63         8.87 o                         
 -13   1   5         37.84         40.90         4.38 o                         
 -12   1   5       1733.11       1697.60        36.67 o                         
 -11   1   5       5648.42       5592.81       114.34 o                         
 -10   1   5         18.47         16.65         2.63 o                         
  -9   1   5       3358.74       3232.41        59.54 o                         
  -8   1   5        318.08        303.39         7.71 o                         
  -7   1   5       4585.76       4116.53        77.78 o                         
  -6   1   5       6527.12       6963.91       130.58 o                         
  -5   1   5      18334.81      19053.44       354.95 o                         
  -4   1   5       1502.11       1460.83        28.21 o                         
  -3   1   5      31173.99      32385.23       625.01 o                         
  -2   1   5      11726.33      12854.73       231.66 o                         
  -1   1   5       7087.95       7269.95       131.42 o                         
   0   1   5        624.83        672.85        14.16 o                         
   1   1   5        909.81        741.17        14.50 o                         
   2   1   5       4165.47       4109.65        75.07 o                         
   3   1   5       5604.22       5438.65        95.84 o                         
   4   1   5        880.79        752.34        14.63 o                         
   5   1   5       2904.82       3042.38        56.34 o                         
   6   1   5        556.39        612.78        13.99 o                         
   7   1   5       3649.12       3701.35        73.61 o                         
   8   1   5       1749.49       1733.87        34.73 o                         
   9   1   5       2887.89       2830.39        60.23 o                         
  10   1   5         33.82         29.27         4.97 o                         
  11   1   5       1439.40       1465.00        36.54 o                         
  12   1   5         56.33         73.50         7.90 o                         
  13   1   5        365.50        344.54        15.97 o                         
  14   1   5         14.17         16.26         8.32 o                         
  15   1   5        129.00        139.29        15.23 o                         
 -19   2   5         43.12         58.12         9.33 o                         
 -18   2   5          0.23         -2.92         6.09 o                         
 -17   2   5         22.72         35.15         7.07 o                         
 -16   2   5          0.10         -5.02         5.02 o                         
 -15   2   5         21.58         27.01         5.27 o                         
 -14   2   5         31.92         34.06         4.76 o                         
 -13   2   5          1.26         -0.14         3.51 o                         
 -12   2   5        496.01        472.27        13.24 o                         
 -11   2   5        471.35        451.00        13.04 o                         
 -10   2   5        143.67        124.92         4.92 o                         
  -9   2   5          0.70          1.66         1.89 o                         
  -8   2   5       1872.60       1884.85        35.30 o                         
  -7   2   5          4.75          0.02         1.74 o                         
  -6   2   5         96.59        104.31         3.60 o                         
  -5   2   5        595.27        738.74        14.49 o                         
  -4   2   5       3786.84       3945.30        71.95 o                         
  -3   2   5        979.04       1087.72        20.60 o                         
  -2   2   5          5.43          6.33         1.47 o                         
  -1   2   5          0.79          2.52         1.44 o                         
   0   2   5        568.82        609.55        12.15 o                         
   1   2   5          0.98          5.20         1.49 o                         
   2   2   5       2045.12       2084.00        38.71 o                         
   3   2   5       2508.80       2815.78        52.04 o                         
   4   2   5        118.60         87.14         5.86 o                         
   5   2   5         20.17         23.94         2.55 o                         
   6   2   5         91.52        100.69         5.03 o                         
   7   2   5         60.44         65.30         4.22 o                         
   8   2   5        152.54        168.85         7.01 o                         
   9   2   5        599.28        630.89        22.71 o                         
  10   2   5          1.46          0.08         4.67 o                         
  11   2   5          4.82         11.99         5.59 o                         
  12   2   5          9.41          9.04         6.05 o                         
  13   2   5        174.47        194.63        11.44 o                         
  14   2   5         26.38         32.60         8.96 o                         
  15   2   5          0.78         -3.58        10.91 o                         
 -19   3   5        124.66        163.12        13.80 o                         
 -18   3   5          1.17         -0.89         6.29 o                         
 -17   3   5        345.12        347.72        18.20 o                         
 -16   3   5         12.37         10.81         5.70 o                         
 -15   3   5        587.88        558.35        18.00 o                         
 -14   3   5        466.86        471.34        15.78 o                         
 -13   3   5        220.76        215.15         9.00 o                         
 -12   3   5          1.44         -0.25         3.04 o                         
 -11   3   5       1402.20       1391.90        29.22 o                         
 -10   3   5       1246.99       1157.88        23.53 o                         
  -9   3   5       3186.90       3006.69        53.70 o                         
  -8   3   5       1931.83       1939.28        35.20 o                         
  -7   3   5       2574.46       2491.59        44.65 o                         
  -6   3   5        239.50        228.23         6.44 o                         
  -5   3   5        861.24        686.15        13.20 o                         
  -4   3   5       3122.27       2932.04        55.76 o                         
  -3   3   5       5164.39       5457.46        95.94 o                         
  -2   3   5          3.53          4.56         1.49 o                         
  -1   3   5       6724.21       6510.02       122.29 o                         
   0   3   5         62.44         84.06         3.11 o                         
   1   3   5       4265.45       4283.77        78.16 o                         
   2   3   5       2207.68       2246.08        41.85 o                         
   3   3   5       2208.22       2127.33        39.75 o                         
   4   3   5       2622.45       2531.78        48.87 o                         
   5   3   5       1365.76       1410.09        28.22 o                         
   6   3   5       1951.54       1927.20        39.46 o                         
   7   3   5       2239.48       2157.50        44.15 o                         
   8   3   5        339.18        355.53        11.51 o                         
   9   3   5       2035.12       1992.60        47.51 o                         
  10   3   5          6.77          4.38         4.92 o                         
  11   3   5        656.73        613.36        20.88 o                         
  12   3   5         33.18         34.04         7.37 o                         
  13   3   5        476.83        486.96        18.81 o                         
  14   3   5         20.83         25.66         8.40 o                         
  15   3   5        212.17        208.28        17.98 o                         
 -19   4   5         16.42          5.32        10.66 o                         
 -18   4   5         79.80         78.98         9.49 o                         
 -17   4   5         63.83         64.11         8.03 o                         
 -16   4   5        113.33         99.40         8.23 o                         
 -15   4   5         13.08         14.12         5.50 o                         
 -14   4   5         30.72         37.64         5.72 o                         
 -13   4   5          1.02          3.33         4.18 o                         
 -12   4   5         24.02         28.95         4.27 o                         
 -11   4   5        630.85        650.90        15.45 o                         
 -10   4   5       1384.88       1359.29        27.50 o                         
  -9   4   5        334.16        390.75         9.32 o                         
  -8   4   5          0.25          3.90         2.12 o                         
  -7   4   5       1141.57       1115.09        20.98 o                         
  -6   4   5          4.19         12.56         2.07 o                         
  -5   4   5        716.76        743.43        15.58 o                         
  -4   4   5        385.08        421.77         9.54 o                         
  -3   4   5        831.46        833.66        16.42 o                         
  -2   4   5       3920.45       4014.96        76.18 o                         
  -1   4   5        566.63        629.19        12.84 o                         
   0   4   5        685.09        693.85        14.59 o                         
   1   4   5          0.51          0.33         1.75 o                         
   2   4   5         97.82        138.29         4.90 o                         
   3   4   5        524.39        544.47        15.04 o                         
   4   4   5        293.60        255.26         9.09 o                         
   5   4   5         42.08         64.72         4.52 o                         
   6   4   5        241.50        198.75         7.65 o                         
   7   4   5        267.48        271.79         9.54 o                         
   8   4   5        137.58        162.18         7.59 o                         
   9   4   5          5.61          5.17         4.49 o                         
  10   4   5         97.85         97.29         7.86 o                         
  11   4   5          2.32          1.31         5.60 o                         
  12   4   5          3.15         -0.65         6.23 o                         
  13   4   5         36.05         53.24         8.40 o                         
  14   4   5          0.48         -3.17         8.45 o                         
 -19   5   5        127.94        142.43        44.21 o                         
 -18   5   5         55.15         22.58         9.15 o                         
 -17   5   5         50.25         29.43         8.48 o                         
 -16   5   5          2.10         -2.09         5.62 o                         
 -15   5   5        470.72        470.14        17.52 o                         
 -14   5   5         43.89         42.96         6.40 o                         
 -13   5   5        764.85        767.49        23.61 o                         
 -12   5   5        290.52        306.32        11.70 o                         
 -11   5   5       1821.85       1817.06        41.28 o                         
 -10   5   5        743.85        756.08        17.83 o                         
  -9   5   5        491.00        470.10        11.48 o                         
  -8   5   5        403.09        391.40        11.17 o                         
  -7   5   5       4659.39       4505.09        82.79 o                         
  -6   5   5        704.07        672.05        14.01 o                         
  -5   5   5       3601.30       3560.99        68.03 o                         
  -4   5   5         33.53         43.28         2.82 o                         
  -3   5   5       5084.79       5060.10        92.50 o                         
  -2   5   5          2.75         11.03         2.04 o                         
  -1   5   5        730.67        681.84        13.42 o                         
   0   5   5        301.32        276.82         7.54 o                         
   1   5   5       1380.06       1344.51        28.04 o                         
   2   5   5        571.24        636.90        14.24 o                         
   3   5   5       2612.11       2441.46        51.45 o                         
   4   5   5         10.10         13.76         3.08 o                         
   5   5   5        291.17        303.99         9.89 o                         
   6   5   5        410.03        387.17        11.95 o                         
   7   5   5       2116.40       2057.58        44.60 o                         
   8   5   5        119.45        130.96         8.51 o                         
   9   5   5        574.55        597.78        18.23 o                         
  10   5   5          7.28          7.50         5.36 o                         
  11   5   5        217.06        262.32        12.86 o                         
  12   5   5         42.27         50.24         8.23 o                         
  13   5   5         77.78         64.66         9.05 o                         
  14   5   5         15.38          1.20         9.92 o                         
 -18   6   5         13.60          7.00        14.11 o                         
 -17   6   5          0.31          3.22         7.48 o                         
 -16   6   5         39.46         27.27         7.05 o                         
 -15   6   5          9.61         13.65         6.33 o                         
 -14   6   5          5.94          2.35         5.47 o                         
 -13   6   5          0.04          0.31         4.99 o                         
 -12   6   5          0.69          5.24         5.02 o                         
 -11   6   5         88.10        107.78         6.81 o                         
 -10   6   5         51.33         36.07         4.47 o                         
  -9   6   5        349.87        372.10        11.24 o                         
  -8   6   5        396.01        418.19        11.63 o                         
  -7   6   5        244.75        258.71         7.77 o                         
  -6   6   5          8.69          8.25         2.51 o                         
  -5   6   5         45.75         59.87         3.70 o                         
  -4   6   5          2.46         -1.46         2.06 o                         
  -3   6   5       1381.48       1409.80        29.26 o                         
  -2   6   5         27.14         22.31         2.56 o                         
  -1   6   5          0.39         -1.64         2.20 o                         
   0   6   5          8.60         10.33         2.69 o                         
   1   6   5        229.07        218.97         8.69 o                         
   2   6   5          4.73          3.08         2.74 o                         
   3   6   5        623.84        618.70        18.50 o                         
   4   6   5        166.07        153.91         6.99 o                         
   5   6   5         45.88         39.43         4.31 o                         
   6   6   5          0.47          1.38         3.60 o                         
   7   6   5         18.01         10.53         4.18 o                         
   8   6   5        244.26        246.63        11.70 o                         
   9   6   5        148.32        139.60         8.50 o                         
  10   6   5         14.91         23.91         6.07 o                         
  11   6   5          2.30          7.27         6.34 o                         
  12   6   5          7.71         14.10         7.18 o                         
  13   6   5          0.27          8.79         8.44 o                         
 -17   7   5        156.16        156.97        14.02 o                         
 -16   7   5          0.52         -6.83         6.83 o                         
 -15   7   5        110.82        117.40        13.71 o                         
 -14   7   5         42.13         35.09         7.13 o                         
 -13   7   5        908.66       1032.79        34.31 o                         
 -12   7   5         84.82         86.41         7.34 o                         
 -11   7   5        749.97        799.62        22.23 o                         
 -10   7   5         63.40         72.72         5.88 o                         
  -9   7   5         86.34         84.81         5.58 o                         
  -8   7   5        306.87        326.07         9.75 o                         
  -7   7   5        905.48        853.30        19.50 o                         
  -6   7   5         27.36         22.64         3.21 o                         
  -5   7   5       2610.55       2611.16        49.14 o                         
  -4   7   5         11.61         13.58         2.91 o                         
  -3   7   5       1043.77        972.28        19.77 o                         
  -2   7   5        104.61        106.75         5.72 o                         
  -1   7   5        772.77        737.63        17.03 o                         
   0   7   5         17.95         15.01         3.31 o                         
   1   7   5       2978.26       3002.79        66.05 o                         
   2   7   5        195.44        223.29         9.01 o                         
   3   7   5        508.25        458.21        14.28 o                         
   4   7   5       1145.56       1012.25        25.27 o                         
   5   7   5        724.16        825.56        21.34 o                         
   6   7   5        138.23        149.38         9.53 o                         
   7   7   5       1041.07       1075.58        26.46 o                         
   8   7   5        222.02        246.52        10.74 o                         
   9   7   5        363.02        377.90        14.14 o                         
  10   7   5         80.85         98.85         8.75 o                         
  11   7   5        234.29        219.33        12.37 o                         
  12   7   5          1.61          2.08         8.21 o                         
  13   7   5        193.96        202.56        18.25 o                         
 -17   8   5          1.99          8.27        14.74 o                         
 -16   8   5          9.84         -6.84         8.67 o                         
 -15   8   5         24.31         20.66         8.00 o                         
 -14   8   5          3.55         -3.83         6.99 o                         
 -13   8   5          1.68          5.92         6.75 o                         
 -12   8   5         51.19         66.27         7.48 o                         
 -11   8   5          5.40          5.31         4.97 o                         
 -10   8   5          7.87          9.20         4.89 o                         
  -9   8   5        189.90        219.74         9.29 o                         
  -8   8   5         76.54         78.30         5.39 o                         
  -7   8   5        187.22        213.11         7.90 o                         
  -6   8   5        129.85        135.34         6.16 o                         
  -5   8   5         43.53         33.41         4.30 o                         
  -4   8   5        859.50        884.05        19.37 o                         
  -3   8   5          3.58          4.02         3.12 o                         
  -2   8   5        194.19        190.72         7.63 o                         
  -1   8   5        127.53        128.42         6.35 o                         
   0   8   5        620.63        623.57        16.71 o                         
   1   8   5        166.18        161.10         7.49 o                         
   2   8   5        271.78        289.98        11.67 o                         
   3   8   5        400.78        421.35        14.80 o                         
   4   8   5         20.31         17.13         4.88 o                         
   5   8   5         84.07         67.86         6.76 o                         
   6   8   5         24.64         21.04         5.35 o                         
   7   8   5         51.03         56.89         6.69 o                         
   8   8   5         93.37         92.90         8.52 o                         
   9   8   5         29.95         31.44         7.16 o                         
  10   8   5          8.51         16.20         7.74 o                         
  11   8   5         29.23         24.94         9.07 o                         
  12   8   5         17.73          7.58        12.32 o                         
 -16   9   5         17.56         11.29        13.42 o                         
 -15   9   5        146.46        133.30        13.31 o                         
 -14   9   5         49.17         46.14        10.00 o                         
 -13   9   5        100.13        119.61        11.87 o                         
 -12   9   5         21.73         16.82         7.06 o                         
 -11   9   5        646.85        758.26        23.64 o                         
 -10   9   5         68.26         66.91         7.03 o                         
  -9   9   5       1196.01       1298.13        31.87 o                         
  -8   9   5         43.33         41.90         5.28 o                         
  -7   9   5       1790.45       1814.79        37.02 o                         
  -6   9   5        396.92        410.67        12.88 o                         
  -5   9   5        681.98        695.36        18.78 o                         
  -4   9   5         31.76         28.48         4.72 o                         
  -3   9   5       1526.53       1525.43        35.95 o                         
  -2   9   5         50.66         40.57         4.91 o                         
  -1   9   5       1135.12       1147.98        29.24 o                         
   0   9   5          2.42          3.65         4.27 o                         
   1   9   5        751.86        772.19        30.18 o                         
   2   9   5          6.06          6.85         5.30 o                         
   3   9   5        104.68         95.48         7.47 o                         
   4   9   5          4.96         -0.66         4.96 o                         
   5   9   5        177.23        190.93        10.67 o                         
   6   9   5        117.30        106.81         9.18 o                         
   7   9   5        395.78        453.22        17.93 o                         
   8   9   5          1.86         -2.16         6.06 o                         
   9   9   5        248.57        240.05        16.47 o                         
  10   9   5          3.39          2.64         8.63 o                         
  11   9   5        248.72        272.24        21.76 o                         
 -15  10   5          0.01         -9.89        15.49 o                         
 -14  10   5          2.00        -11.04        11.04 o                         
 -13  10   5          8.98         17.31         9.46 o                         
 -12  10   5         34.04         21.25         7.84 o                         
 -11  10   5         65.40         84.49         9.02 o                         
 -10  10   5        111.81        135.49         9.70 o                         
  -9  10   5         56.32         61.68         8.49 o                         
  -8  10   5          4.54          4.81         6.01 o                         
  -7  10   5        101.13         82.49         7.02 o                         
  -6  10   5          0.39         -4.60         4.60 o                         
  -5  10   5          0.03          2.69         4.83 o                         
  -4  10   5         14.29         13.19         5.38 o                         
  -3  10   5          6.13          6.06         5.47 o                         
  -2  10   5        151.04        162.12         9.10 o                         
  -1  10   5         59.79         75.65         7.22 o                         
   0  10   5        287.97        293.18        12.61 o                         
   1  10   5          0.26          6.75         5.79 o                         
   2  10   5         55.67         42.08         7.77 o                         
   3  10   5          4.85         16.11         6.02 o                         
   4  10   5          9.26         14.58         6.46 o                         
   5  10   5        139.86        185.80        13.60 o                         
   6  10   5          4.90          0.33         6.43 o                         
   7  10   5        128.32        121.02        10.18 o                         
   8  10   5         23.30         21.42         7.96 o                         
   9  10   5          3.38          2.80         8.32 o                         
  10  10   5         14.85         -6.87        16.46 o                         
 -13  11   5         53.78         51.94        16.95 o                         
 -12  11   5         11.74        -10.00        10.97 o                         
 -11  11   5         47.62         60.77        13.88 o                         
 -10  11   5         41.98         36.52         9.56 o                         
  -9  11   5        150.95        162.79        12.83 o                         
  -8  11   5          3.59         -5.13         7.76 o                         
  -7  11   5        253.41        295.49        14.25 o                         
  -6  11   5          6.13          1.35         6.76 o                         
  -5  11   5        267.04        276.66        14.90 o                         
  -4  11   5         33.78         44.32         7.59 o                         
  -3  11   5        302.69        293.96        13.78 o                         
  -2  11   5         81.82         82.66         8.19 o                         
  -1  11   5        539.97        541.07        18.99 o                         
   0  11   5          6.87         13.48         6.56 o                         
   1  11   5          4.30          7.41         6.81 o                         
   2  11   5         62.62         59.72         8.09 o                         
   3  11   5        171.92        173.16        15.44 o                         
   4  11   5         60.12         47.40         8.07 o                         
   5  11   5        401.08        423.21        21.16 o                         
   6  11   5          6.01          2.85         7.41 o                         
   7  11   5         55.43         36.81         9.19 o                         
   8  11   5         46.24         23.18        10.66 o                         
   9  11   5        119.98        107.74        15.68 o                         
 -12  12   5         58.23         30.96        33.24 o                         
 -11  12   5          0.99          7.30        14.87 o                         
 -10  12   5        101.14        102.24        14.92 o                         
  -9  12   5          7.16         -0.73        10.16 o                         
  -8  12   5         24.07         26.32        10.64 o                         
  -7  12   5          2.22         -0.15         8.54 o                         
  -6  12   5          9.14          7.84         8.52 o                         
  -5  12   5         10.83          5.49         8.13 o                         
  -4  12   5         20.04         30.66         8.49 o                         
  -3  12   5         30.23         28.41         8.04 o                         
  -2  12   5        140.56        138.75        10.25 o                         
  -1  12   5          1.10         -3.27         6.76 o                         
   0  12   5         82.59         78.43         9.57 o                         
   1  12   5         28.33         15.15         7.63 o                         
   2  12   5          0.32         -2.46         7.23 o                         
   3  12   5          0.09          1.41         7.32 o                         
   4  12   5         36.99         31.32         9.11 o                         
   5  12   5          8.89         -0.41         8.21 o                         
   6  12   5          0.21         -5.64         9.80 o                         
   7  12   5         28.47        -17.30        17.30 o                         
  -9  13   5         84.25         77.80        24.60 o                         
  -8  13   5         30.44         -0.33        13.83 o                         
  -7  13   5        176.46        196.76        18.38 o                         
  -6  13   5         33.79         45.60        12.08 o                         
  -5  13   5         88.97         73.33        11.29 o                         
  -4  13   5          8.90         14.98         9.75 o                         
  -3  13   5        141.75        160.56        13.49 o                         
  -2  13   5          7.76         14.68         9.39 o                         
  -1  13   5          9.70          3.60         9.76 o                         
   0  13   5          4.87          9.90         9.64 o                         
   1  13   5         40.19          9.99         9.68 o                         
   2  13   5          3.28         -1.80         9.04 o                         
   3  13   5         30.86         38.24        11.31 o                         
   4  13   5         23.67         22.40        11.58 o                         
   5  13   5        212.99        164.00        20.42 o                         
  -5  14   5          0.03        -12.13        12.13 o                         
  -4  14   5          1.93         11.94        12.74 o                         
  -3  14   5          0.02        -13.56        13.56 o                         
  -2  14   5         47.00         35.68        14.47 o                         
  -1  14   5         16.29          5.02        13.38 o                         
   0  14   5          3.61          4.06        15.63 o                         
   1  14   5         11.13          4.67        14.18 o                         
 -20   0   6        108.90         85.50        20.08 o                         
 -19   0   6         82.71         52.37        11.35 o                         
 -18   0   6        244.64        262.04        17.25 o                         
 -17   0   6         93.23        124.73        12.00 o                         
 -16   0   6       1113.15       1097.52        40.48 o                         
 -15   0   6          1.47         -7.76         7.76 o                         
 -14   0   6       1244.15       1170.91        41.72 o                         
 -13   0   6       1354.07       1352.16        42.45 o                         
 -12   0   6        988.61       1046.18        33.45 o                         
 -11   0   6       3094.23       3222.00        94.68 o                         
 -10   0   6       2419.60       2249.52        61.48 o                         
  -9   0   6        255.68        252.39        12.26 o                         
  -8   0   6       5381.66       5259.71       140.28 o                         
  -7   0   6       5377.07       5502.67       146.67 o                         
  -6   0   6       6667.13       7175.31       190.43 o                         
  -5   0   6        680.64        781.16        22.40 o                         
  -4   0   6       6903.00       7228.02       191.63 o                         
  -3   0   6         15.39          3.22         2.66 o                         
  -2   0   6      11643.62      12465.58       307.83 o                         
  -1   0   6        146.94        161.32         6.22 o                         
   0   0   6       8332.67       9025.07       223.50 o                         
   1   0   6        544.66        528.07        14.96 o                         
   2   0   6       4595.08       4477.47       111.92 o                         
   3   0   6        125.21        165.56         7.11 o                         
   4   0   6       5407.54       5408.59       135.30 o                         
   5   0   6         28.06          9.95         3.53 o                         
   6   0   6       2320.45       2652.77        72.89 o                         
   7   0   6       3123.56       3280.51        89.66 o                         
   8   0   6         13.21          4.99         5.25 o                         
   9   0   6         75.83         87.60         9.21 o                         
  10   0   6       1274.94       1266.20        50.77 o                         
  11   0   6          9.51          3.95         7.79 o                         
  12   0   6        460.45        450.40        26.58 o                         
  13   0   6         21.09         21.77        13.67 o                         
  14   0   6         96.87         73.75        17.74 o                         
 -20   1   6         27.75          8.52        18.19 o                         
 -19   1   6          0.04         -6.30         6.44 o                         
 -18   1   6         41.49         38.19         7.00 o                         
 -17   1   6         36.43         30.91         6.16 o                         
 -16   1   6          9.58          8.92         4.88 o                         
 -15   1   6         74.23         73.15         8.34 o                         
 -14   1   6        138.11        154.43         7.73 o                         
 -13   1   6        222.57        227.15        11.49 o                         
 -12   1   6          0.13          0.19         2.86 o                         
 -11   1   6         39.83         41.37         3.65 o                         
 -10   1   6          0.86          2.19         2.22 o                         
  -9   1   6        322.70        306.59         8.13 o                         
  -8   1   6       1723.26       1706.13        33.28 o                         
  -7   1   6          4.22          3.09         1.67 o                         
  -6   1   6        368.62        404.78         9.20 o                         
  -5   1   6        821.96        987.52        19.69 o                         
  -4   1   6        285.67        264.21         6.41 o                         
  -3   1   6       1922.42       2017.61        37.41 o                         
  -2   1   6       3038.17       3255.45        59.69 o                         
  -1   1   6         66.72         80.20         2.91 o                         
   0   1   6         68.50        103.46         3.56 o                         
   1   1   6        527.98        521.57        10.55 o                         
   2   1   6        269.02        301.19         7.24 o                         
   3   1   6         24.50         21.47         2.32 o                         
   4   1   6         13.93         10.54         2.26 o                         
   5   1   6         59.60         71.88         3.83 o                         
   6   1   6        787.92        775.20        16.44 o                         
   7   1   6        272.76        273.37         9.02 o                         
   8   1   6        948.99        947.59        22.61 o                         
   9   1   6         65.53         71.75         6.05 o                         
  10   1   6        118.20        106.80         8.27 o                         
  11   1   6         87.97         94.45         8.59 o                         
  12   1   6         16.36         14.01         7.02 o                         
  13   1   6          1.42         -7.16         7.16 o                         
  14   1   6         11.28          6.15         9.81 o                         
 -20   2   6        188.55        192.54        18.24 o                         
 -19   2   6          1.57        -10.97        10.97 o                         
 -18   2   6        251.90        258.66        13.72 o                         
 -17   2   6         59.25         70.97         8.09 o                         
 -16   2   6        713.84        678.04        25.29 o                         
 -15   2   6        106.43        112.39         7.04 o                         
 -14   2   6         50.34         58.09         5.27 o                         
 -13   2   6        191.20        171.89         8.28 o                         
 -12   2   6        784.42        782.98        19.87 o                         
 -11   2   6       2896.77       2902.74        63.27 o                         
 -10   2   6       5053.17       4854.97        99.47 o                         
  -9   2   6        288.71        257.63         7.44 o                         
  -8   2   6       2095.32       1868.12        34.99 o                         
  -7   2   6       2168.56       2037.65        38.09 o                         
  -6   2   6       3517.06       3352.46        61.60 o                         
  -5   2   6       3477.34       3545.34        67.28 o                         
  -4   2   6       6570.60       6589.15       119.55 o                         
  -3   2   6       2440.82       2333.59        44.77 o                         
  -2   2   6       7038.23       7225.47       130.89 o                         
  -1   2   6        770.59        710.42        14.57 o                         
   0   2   6       3887.49       3821.38        69.95 o                         
   1   2   6        245.04        295.67         7.48 o                         
   2   2   6       3133.46       2997.13        55.31 o                         
   3   2   6       3711.16       3792.31        69.82 o                         
   4   2   6       6199.98       5904.52       111.44 o                         
   5   2   6         19.49         31.50         3.18 o                         
   6   2   6        595.31        667.80        15.35 o                         
   7   2   6       1064.59       1099.18        23.09 o                         
   8   2   6       1704.52       1754.85        38.51 o                         
   9   2   6        394.36        406.96        13.84 o                         
  10   2   6       2066.82       2058.33        52.07 o                         
  11   2   6         70.62         50.82         7.47 o                         
  12   2   6        679.39        692.32        24.99 o                         
  13   2   6         50.08         55.62         9.33 o                         
  14   2   6        321.63        325.42        17.46 o                         
 -19   3   6          1.03          1.13         7.97 o                         
 -18   3   6         50.25         61.15         7.94 o                         
 -17   3   6         26.23         30.32         6.73 o                         
 -16   3   6        102.37        104.16         8.08 o                         
 -15   3   6          2.75         15.78         4.94 o                         
 -14   3   6         71.01         59.84         5.54 o                         
 -13   3   6         15.86          3.12         4.38 o                         
 -12   3   6       1236.40       1229.71        27.61 o                         
 -11   3   6         69.51         66.59         4.33 o                         
 -10   3   6        243.60        223.59         8.02 o                         
  -9   3   6         30.54         31.96         2.95 o                         
  -8   3   6        146.37        151.89         4.85 o                         
  -7   3   6        106.48         86.18         3.44 o                         
  -6   3   6          6.92         33.75         2.50 o                         
  -5   3   6       1301.29       1384.70        25.40 o                         
  -4   3   6        135.10        164.37         6.33 o                         
  -3   3   6          0.37          5.47         1.65 o                         
  -2   3   6         56.84         56.11         2.69 o                         
  -1   3   6       1481.47       1614.32        30.49 o                         
   0   3   6        807.02        845.43        16.68 o                         
   1   3   6        488.12        503.08        10.97 o                         
   2   3   6        531.13        554.19        11.91 o                         
   3   3   6        132.78        176.63         5.54 o                         
   4   3   6        269.99        256.80         7.58 o                         
   5   3   6        369.11        338.21         9.59 o                         
   6   3   6        191.92        189.22         7.14 o                         
   7   3   6        127.93        114.54         6.00 o                         
   8   3   6          2.05          5.79         3.93 o                         
   9   3   6         36.67         35.42         5.86 o                         
  10   3   6          1.55          4.73         5.33 o                         
  11   3   6          2.45          0.98         5.64 o                         
  12   3   6         20.21         30.02         7.62 o                         
  13   3   6          0.33          1.05         7.66 o                         
  14   3   6          6.38          2.08         9.52 o                         
 -19   4   6         24.06         21.76         9.45 o                         
 -18   4   6        320.35        290.44        15.08 o                         
 -17   4   6         50.34         49.21         7.70 o                         
 -16   4   6        485.61        489.88        18.61 o                         
 -15   4   6        164.38        152.74         8.88 o                         
 -14   4   6        286.33        321.61        12.58 o                         
 -13   4   6        247.67        218.32        10.32 o                         
 -12   4   6       1000.17       1046.22        23.98 o                         
 -11   4   6       1877.45       1792.53        37.22 o                         
 -10   4   6       2146.76       2156.41        42.25 o                         
  -9   4   6        609.58        583.75        12.93 o                         
  -8   4   6       4495.08       4301.20        81.91 o                         
  -7   4   6        772.13        719.98        14.30 o                         
  -6   4   6       6020.44       5903.27       104.22 o                         
  -5   4   6        755.57        723.04        14.12 o                         
  -4   4   6       5312.88       5138.10        90.68 o                         
  -3   4   6        332.72        282.27         6.86 o                         
  -2   4   6       6654.10       6532.63       114.96 o                         
  -1   4   6        780.08        735.30        14.89 o                         
   0   4   6       5169.17       5126.49        97.05 o                         
   1   4   6        932.53        949.77        19.62 o                         
   2   4   6       3639.04       3648.82        69.79 o                         
   3   4   6        350.93        379.51        10.49 o                         
   4   4   6       1419.25       1338.26        28.25 o                         
   5   4   6        148.58        146.29         6.49 o                         
   6   4   6        504.76        506.35        15.11 o                         
   7   4   6        355.91        373.10        14.96 o                         
   8   4   6        411.67        438.65        14.92 o                         
   9   4   6        173.04        198.18         9.97 o                         
  10   4   6        735.60        765.51        26.16 o                         
  11   4   6        286.74        309.14        14.22 o                         
  12   4   6        267.45        263.67        13.61 o                         
  13   4   6         23.67         13.13         8.26 o                         
  14   4   6        293.03        300.37        21.49 o                         
 -19   5   6         47.21         51.61        14.06 o                         
 -18   5   6          2.72         -1.45         7.50 o                         
 -17   5   6          1.56         -4.58         6.09 o                         
 -16   5   6         19.56         25.58         6.71 o                         
 -15   5   6          0.19          2.02         5.66 o                         
 -14   5   6         27.71         27.69         5.95 o                         
 -13   5   6         20.28         21.34         5.50 o                         
 -12   5   6          0.15         -4.61         4.61 o                         
 -11   5   6        496.28        474.81        13.19 o                         
 -10   5   6        575.37        531.20        14.86 o                         
  -9   5   6        349.97        342.96         9.59 o                         
  -8   5   6        550.96        564.14        13.19 o                         
  -7   5   6         65.66         76.83         4.32 o                         
  -6   5   6        582.77        596.02        13.36 o                         
  -5   5   6          0.36          2.30         2.13 o                         
  -4   5   6       1749.66       1839.02        36.07 o                         
  -3   5   6        148.87        187.01         5.97 o                         
  -2   5   6        187.21        199.15         5.75 o                         
  -1   5   6        424.68        391.85         9.83 o                         
   0   5   6        353.55        348.07         9.12 o                         
   1   5   6         25.37         28.68         2.89 o                         
   2   5   6       1746.33       1667.96        33.25 o                         
   3   5   6       1200.41       1164.31        26.20 o                         
   4   5   6          8.76          5.71         3.12 o                         
   5   5   6          0.66         -2.97         2.97 o                         
   6   5   6        171.33        152.66         7.22 o                         
   7   5   6         66.50         44.40         5.28 o                         
   8   5   6        113.55        106.49         7.10 o                         
   9   5   6        113.21        152.13         8.71 o                         
  10   5   6          1.39          3.12         5.88 o                         
  11   5   6         37.34         18.43         6.92 o                         
  12   5   6         46.83         41.23         8.56 o                         
  13   5   6         18.19          6.19         9.11 o                         
 -18   6   6        138.35        175.49        17.37 o                         
 -17   6   6          1.18          3.46         6.86 o                         
 -16   6   6        137.61        159.27        10.74 o                         
 -15   6   6         26.12         34.42         7.17 o                         
 -14   6   6        435.13        422.86        18.53 o                         
 -13   6   6         68.11         61.95         6.86 o                         
 -12   6   6        359.79        389.58        14.74 o                         
 -11   6   6        218.44        217.71         8.95 o                         
 -10   6   6         13.16         17.33         4.30 o                         
  -9   6   6        320.05        314.29        10.33 o                         
  -8   6   6       3737.85       3802.50        70.51 o                         
  -7   6   6        110.22        121.61         5.24 o                         
  -6   6   6       3488.54       3372.89        62.71 o                         
  -5   6   6        191.59        175.11         5.92 o                         
  -4   6   6       1915.01       1825.94        34.91 o                         
  -3   6   6       1760.06       1764.15        33.68 o                         
  -2   6   6        949.31        808.23        17.39 o                         
  -1   6   6       1391.73       1298.05        27.43 o                         
   0   6   6       1588.64       1532.85        32.01 o                         
   1   6   6        509.09        475.44        12.74 o                         
   2   6   6       2081.82       2025.16        43.42 o                         
   3   6   6          3.81         12.55         3.43 o                         
   4   6   6         28.48         25.75         3.95 o                         
   5   6   6         89.66        109.51         6.57 o                         
   6   6   6       1134.95       1068.27        25.73 o                         
   7   6   6        561.11        523.57        15.73 o                         
   8   6   6        684.11        706.75        20.72 o                         
   9   6   6        149.87        141.70         8.57 o                         
  10   6   6        342.72        323.26        15.50 o                         
  11   6   6        121.13         96.40         9.50 o                         
  12   6   6        295.44        336.24        16.33 o                         
  13   6   6          5.28         -5.56        10.76 o                         
 -18   7   6          9.88        -12.87        12.87 o                         
 -17   7   6         24.89         22.58         9.06 o                         
 -16   7   6         10.10         -3.43         6.90 o                         
 -15   7   6         60.22         75.80         8.59 o                         
 -14   7   6         10.73         11.94         6.28 o                         
 -13   7   6         39.86         30.96         6.30 o                         
 -12   7   6        251.08        228.42        11.15 o                         
 -11   7   6         23.17         22.68         5.43 o                         
 -10   7   6        331.82        308.73        10.92 o                         
  -9   7   6        492.98        551.21        14.87 o                         
  -8   7   6          2.26         -0.57         3.21 o                         
  -7   7   6        196.02        194.89         7.35 o                         
  -6   7   6          0.31         -2.68         2.68 o                         
  -5   7   6        165.12        160.53         6.08 o                         
  -4   7   6          9.05          3.28         3.06 o                         
  -3   7   6        106.78        107.66         5.15 o                         
  -2   7   6        477.95        474.30        15.63 o                         
  -1   7   6        290.08        307.84        11.83 o                         
   0   7   6        184.82        210.77         8.84 o                         
   1   7   6        602.66        641.91        17.19 o                         
   2   7   6        128.92        129.58         6.91 o                         
   3   7   6        369.99        358.18        15.20 o                         
   4   7   6        190.53        182.29         9.08 o                         
   5   7   6        219.90        201.74         8.83 o                         
   6   7   6         34.10         24.49         5.04 o                         
   7   7   6         10.07         -1.34         4.53 o                         
   8   7   6        253.07        265.18        11.66 o                         
   9   7   6          0.12         -5.48         5.48 o                         
  10   7   6          3.28          1.50         6.56 o                         
  11   7   6          0.28         -7.40         7.40 o                         
  12   7   6          1.26          3.26        11.86 o                         
 -17   8   6          4.31        -11.11        11.11 o                         
 -16   8   6         90.10         76.06        10.35 o                         
 -15   8   6         27.62         35.85         8.30 o                         
 -14   8   6        109.83         98.64         9.60 o                         
 -13   8   6          4.62         13.36         6.56 o                         
 -12   8   6        377.78        363.58        14.83 o                         
 -11   8   6         46.67         33.36         6.03 o                         
 -10   8   6        296.12        346.38        12.73 o                         
  -9   8   6         73.45         84.02         5.73 o                         
  -8   8   6        262.96        264.20         9.08 o                         
  -7   8   6        413.76        409.60        12.34 o                         
  -6   8   6        856.32        861.24        19.36 o                         
  -5   8   6         35.03         42.90         4.44 o                         
  -4   8   6        672.71        689.52        16.65 o                         
  -3   8   6         53.26         60.58         4.73 o                         
  -2   8   6        499.18        502.74        14.47 o                         
  -1   8   6          5.04          2.58         3.59 o                         
   0   8   6       1355.76       1331.25        30.39 o                         
   1   8   6         69.23         65.27         6.58 o                         
   2   8   6        364.14        385.33        13.36 o                         
   3   8   6        591.44        669.15        19.55 o                         
   4   8   6         97.80         68.68         6.53 o                         
   5   8   6         71.86         62.01         6.41 o                         
   6   8   6        256.64        277.50        12.00 o                         
   7   8   6         76.09         62.40         7.28 o                         
   8   8   6        326.58        336.07        14.47 o                         
   9   8   6         46.02         34.14         8.16 o                         
  10   8   6        172.13        167.17        12.95 o                         
  11   8   6         71.04         63.93        15.57 o                         
 -16   9   6          0.45        -10.16        13.01 o                         
 -15   9   6         21.42         16.55         9.55 o                         
 -14   9   6          6.41          2.67         7.46 o                         
 -13   9   6         13.50         12.64         7.71 o                         
 -12   9   6          2.11         -0.85         6.67 o                         
 -11   9   6         81.42         50.25         7.31 o                         
 -10   9   6          9.68          2.12         5.43 o                         
  -9   9   6         40.86         49.95         5.89 o                         
  -8   9   6        183.91        171.91         7.82 o                         
  -7   9   6        112.98        114.58         6.73 o                         
  -6   9   6         24.40         26.00         4.73 o                         
  -5   9   6         10.65          8.28         4.43 o                         
  -4   9   6        109.15        105.43         6.87 o                         
  -3   9   6          1.71          0.66         3.98 o                         
  -2   9   6        167.99        166.80         9.00 o                         
  -1   9   6         89.45        104.22         6.69 o                         
   0   9   6         62.18         78.44         6.74 o                         
   1   9   6        308.72        305.91        11.90 o                         
   2   9   6         32.86         37.35         5.83 o                         
   3   9   6          9.36         14.08         5.75 o                         
   4   9   6         10.45          7.04         5.78 o                         
   5   9   6         50.18         52.76         7.92 o                         
   6   9   6         51.31         62.09         7.88 o                         
   7   9   6          1.03         10.28         6.74 o                         
   8   9   6          1.80         -0.03         7.10 o                         
   9   9   6         18.10          1.68        12.48 o                         
  10   9   6          1.06        -11.98        11.98 o                         
 -15  10   6          2.10         12.13        15.01 o                         
 -14  10   6         48.92         51.25        12.06 o                         
 -13  10   6         33.26         34.06        10.02 o                         
 -12  10   6        216.58        234.52        13.20 o                         
 -11  10   6         16.75          8.29         7.39 o                         
 -10  10   6        164.60        184.61        11.55 o                         
  -9  10   6          0.79         -0.78         6.12 o                         
  -8  10   6        125.82        128.06         9.69 o                         
  -7  10   6        330.49        377.53        13.02 o                         
  -6  10   6        161.63        156.85         8.92 o                         
  -5  10   6         48.01         54.76         6.56 o                         
  -4  10   6        359.91        344.46        18.60 o                         
  -3  10   6          7.43          0.44         5.26 o                         
  -2  10   6        619.32        632.45        23.76 o                         
  -1  10   6         10.54          0.79         5.23 o                         
   0  10   6        197.53        210.84        10.49 o                         
   1  10   6          0.89          7.47         5.97 o                         
   2  10   6         94.68        104.13         8.69 o                         
   3  10   6         28.12         31.28         6.92 o                         
   4  10   6        199.14        204.42        11.59 o                         
   5  10   6        159.43        158.59        11.53 o                         
   6  10   6        162.36        184.58        11.68 o                         
   7  10   6         31.53         19.62         8.13 o                         
   8  10   6         28.42          4.67        12.51 o                         
   9  10   6         15.08          1.90        12.46 o                         
 -13  11   6          1.05        -24.27        24.27 o                         
 -12  11   6         35.75         36.13        11.99 o                         
 -11  11   6         18.75         13.74        10.26 o                         
 -10  11   6          0.25          2.22         9.56 o                         
  -9  11   6         24.64          9.38         9.85 o                         
  -8  11   6         41.84         34.48         9.15 o                         
  -7  11   6         34.62         27.53         8.51 o                         
  -6  11   6          4.77          4.48         6.56 o                         
  -5  11   6          7.99          7.83         6.36 o                         
  -4  11   6          7.51          3.41         5.85 o                         
  -3  11   6         19.88         19.43         6.48 o                         
  -2  11   6          5.95          3.49         6.21 o                         
  -1  11   6         28.49         46.91         7.97 o                         
   0  11   6          3.45         -1.35         6.71 o                         
   1  11   6         31.60         37.61         8.06 o                         
   2  11   6        102.81         84.60         9.68 o                         
   3  11   6         27.32         32.92         7.79 o                         
   4  11   6          0.44         -6.91         6.91 o                         
   5  11   6          3.88          0.66         7.96 o                         
   6  11   6          0.61         -7.73         7.73 o                         
   7  11   6          0.43         -7.16         9.39 o                         
   8  11   6          0.64        -13.00        13.00 o                         
 -11  12   6         38.29         -8.01        14.90 o                         
 -10  12   6         90.84         83.52        15.18 o                         
  -9  12   6         50.90         55.94        13.52 o                         
  -8  12   6        129.41        150.16        15.43 o                         
  -7  12   6          2.14         -7.19         9.40 o                         
  -6  12   6         53.68         46.00        10.52 o                         
  -5  12   6         69.69         79.01        12.71 o                         
  -4  12   6        205.77        260.26        14.16 o                         
  -3  12   6         61.47         62.61         9.11 o                         
  -2  12   6        148.80        155.95        11.38 o                         
  -1  12   6         45.80         45.02         8.94 o                         
   0  12   6         15.68          7.90         7.66 o                         
   1  12   6         38.15         21.59         9.90 o                         
   2  12   6        170.25        196.01        19.91 o                         
   3  12   6         26.31         14.56         8.58 o                         
   4  12   6        133.19        155.26        13.26 o                         
   5  12   6          0.53          5.57        10.18 o                         
   6  12   6         21.85         47.61        20.43 o                         
  -9  13   6          8.86          0.31        16.10 o                         
  -8  13   6         27.48         20.38        14.96 o                         
  -7  13   6          5.55          7.07        12.04 o                         
  -6  13   6          0.62         -0.73        10.09 o                         
  -5  13   6         22.50         20.42        10.28 o                         
  -4  13   6          1.08         -4.83         9.75 o                         
  -3  13   6         20.10         16.46        10.31 o                         
  -2  13   6          5.06        -11.32        11.32 o                         
  -1  13   6          5.09         -0.93         9.94 o                         
   0  13   6          5.12          8.60         9.26 o                         
   1  13   6          1.86          0.37         9.28 o                         
   2  13   6          0.66          1.73        10.94 o                         
   3  13   6         12.93          2.61        11.11 o                         
   4  13   6          4.03          2.80        13.81 o                         
  -4  14   6         71.93         73.40        15.59 o                         
  -3  14   6          2.61         -1.27        12.75 o                         
  -2  14   6         58.22         63.61        16.70 o                         
  -1  14   6         35.08         29.31        17.80 o                         
 -20   1   7        161.14        138.35        12.67 o                         
 -19   1   7        254.28        251.07        13.08 o                         
 -18   1   7         93.09         86.09         8.02 o                         
 -17   1   7        844.77        883.89        25.41 o                         
 -16   1   7        365.14        361.38        13.99 o                         
 -15   1   7       1727.51       1648.15        38.08 o                         
 -14   1   7         63.42         62.20         5.11 o                         
 -13   1   7        401.62        385.83        11.78 o                         
 -12   1   7        436.84        469.79        13.26 o                         
 -11   1   7        749.53        738.84        17.59 o                         
 -10   1   7        650.40        579.52        13.21 o                         
  -9   1   7       5155.23       5200.10        98.43 o                         
  -8   1   7       1615.50       1539.45        30.27 o                         
  -7   1   7       2115.89       1826.53        35.62 o                         
  -6   1   7       4833.02       5136.54       100.65 o                         
  -5   1   7      13605.81      13942.38       260.59 o                         
  -4   1   7        261.16        227.59         8.03 o                         
  -3   1   7      18705.19      19527.97       351.88 o                         
  -2   1   7       3782.30       3839.03        70.40 o                         
  -1   1   7       6685.36       6683.71       121.34 o                         
   0   1   7        113.43         77.33         3.15 o                         
   1   1   7         64.75         47.74         3.14 o                         
   2   1   7        667.68        678.22        13.44 o                         
   3   1   7       2312.62       2322.17        42.07 o                         
   4   1   7        807.28        873.51        18.40 o                         
   5   1   7       5878.63       5647.63       107.18 o                         
   6   1   7         49.74         33.37         3.86 o                         
   7   1   7         29.79         21.20         3.95 o                         
   8   1   7        114.82        120.72         6.79 o                         
   9   1   7       1356.83       1376.07        36.35 o                         
  10   1   7        100.25        123.53         9.13 o                         
  11   1   7        551.09        581.37        24.21 o                         
  12   1   7        216.65        226.51        14.75 o                         
  13   1   7         62.91         46.63         9.97 o                         
  14   1   7         77.83         89.70        15.57 o                         
 -20   2   7          1.96         -0.34         9.28 o                         
 -19   2   7         23.91          4.77         7.15 o                         
 -18   2   7         28.78         25.86         6.81 o                         
 -17   2   7          6.22          8.59         5.60 o                         
 -16   2   7         36.93         30.43         5.38 o                         
 -15   2   7         44.24         44.79         5.29 o                         
 -14   2   7         60.03         65.95         5.32 o                         
 -13   2   7        114.21        118.68         6.11 o                         
 -12   2   7          2.39          1.67         2.90 o                         
 -11   2   7        178.19        169.72         8.57 o                         
 -10   2   7        121.03        140.34         5.52 o                         
  -9   2   7          1.40          2.38         2.09 o                         
  -8   2   7          0.89          2.33         1.93 o                         
  -7   2   7        546.48        580.76        13.00 o                         
  -6   2   7        160.50        168.85         5.57 o                         
  -5   2   7        486.52        478.25         9.98 o                         
  -4   2   7         41.65         35.56         2.39 o                         
  -3   2   7       1344.53       1418.31        27.02 o                         
  -2   2   7          1.98         -0.69         1.68 o                         
  -1   2   7       1266.71       1430.22        27.12 o                         
   0   2   7        160.11        188.69         5.74 o                         
   1   2   7          1.77          1.66         1.78 o                         
   2   2   7         31.70         33.27         2.67 o                         
   3   2   7       1157.02       1107.76        21.92 o                         
   4   2   7        926.91        965.70        20.19 o                         
   5   2   7         16.40         13.90         3.09 o                         
   6   2   7        107.25        121.83         5.94 o                         
   7   2   7        177.77        193.83         8.12 o                         
   8   2   7          6.00         11.97         4.44 o                         
   9   2   7          2.33          5.23         4.95 o                         
  10   2   7          4.08          3.03         5.88 o                         
  11   2   7          6.99         12.79         7.01 o                         
  12   2   7         40.96         38.59         8.73 o                         
  13   2   7          1.62         -8.04         8.56 o                         
 -20   3   7         49.05         28.87        12.02 o                         
 -19   3   7        214.38        208.45        16.21 o                         
 -18   3   7         35.52         31.01         7.28 o                         
 -17   3   7        388.97        419.50        22.41 o                         
 -16   3   7        277.38        267.60        11.67 o                         
 -15   3   7        492.06        465.43        15.66 o                         
 -14   3   7         77.40         90.62         9.03 o                         
 -13   3   7       1452.20       1471.82        32.64 o                         
 -12   3   7         94.95        102.27         6.60 o                         
 -11   3   7        847.70        815.42        18.70 o                         
 -10   3   7       1011.23       1025.16        22.08 o                         
  -9   3   7        881.22        798.33        16.38 o                         
  -8   3   7        900.67        903.67        17.96 o                         
  -7   3   7       2179.56       2119.44        38.50 o                         
  -6   3   7       4816.18       4948.41        90.38 o                         
  -5   3   7       2950.61       2790.27        50.09 o                         
  -4   3   7         10.47         12.73         1.80 o                         
  -3   3   7       6420.81       6486.54       114.18 o                         
  -2   3   7          4.83          9.37         1.88 o                         
  -1   3   7       3513.33       3425.49        63.12 o                         
   0   3   7        743.92        669.08        13.88 o                         
   1   3   7       5612.39       5797.41       109.60 o                         
   2   3   7       1665.14       1555.57        29.82 o                         
   3   3   7       2687.98       2576.07        49.94 o                         
   4   3   7          3.90          3.59         2.78 o                         
   5   3   7        821.86        730.09        17.35 o                         
   6   3   7        505.02        482.81        13.45 o                         
   7   3   7        910.20        977.52        23.63 o                         
   8   3   7        160.06        176.36         9.06 o                         
   9   3   7        748.07        765.25        23.23 o                         
  10   3   7        295.92        302.35        13.56 o                         
  11   3   7        216.31        222.51        12.36 o                         
  12   3   7         28.54         27.31         8.50 o                         
  13   3   7        370.96        349.88        17.93 o                         
 -19   4   7         64.94         78.28        10.83 o                         
 -18   4   7         46.93         60.01         9.21 o                         
 -17   4   7         62.10         38.20         7.84 o                         
 -16   4   7          6.06         12.82         6.50 o                         
 -15   4   7         47.96         54.32         7.09 o                         
 -14   4   7        515.57        531.87        18.17 o                         
 -13   4   7         12.96          1.84         4.06 o                         
 -12   4   7         17.22         11.43         3.86 o                         
 -11   4   7        226.82        216.17         8.08 o                         
 -10   4   7        351.33        344.82        10.04 o                         
  -9   4   7         42.64         46.94         3.44 o                         
  -8   4   7        832.89        864.96        17.06 o                         
  -7   4   7        497.93        535.08        11.34 o                         
  -6   4   7        331.93        313.32         8.04 o                         
  -5   4   7        476.78        514.07        10.90 o                         
  -4   4   7        207.63        247.58         6.74 o                         
  -3   4   7       2467.95       2632.68        47.45 o                         
  -2   4   7          1.47         10.56         2.21 o                         
  -1   4   7         86.86         95.24         5.68 o                         
   0   4   7        359.05        366.20         9.54 o                         
   1   4   7          3.71          0.27         2.24 o                         
   2   4   7        140.36        148.89         5.92 o                         
   3   4   7        326.42        288.18         8.95 o                         
   4   4   7        722.02        826.78        19.03 o                         
   5   4   7        330.96        277.49         9.73 o                         
   6   4   7         39.14         36.46         4.57 o                         
   7   4   7        187.89        193.50         8.60 o                         
   8   4   7          2.89          6.40         4.81 o                         
   9   4   7        141.82        139.94         9.03 o                         
  10   4   7         57.47         63.63         7.94 o                         
  11   4   7         20.26         18.27         7.34 o                         
  12   4   7         49.47         48.66         8.95 o                         
  13   4   7          2.39        -11.19        12.12 o                         
 -19   5   7         60.59         36.62        22.78 o                         
 -18   5   7         27.87         21.59         8.17 o                         
 -17   5   7        105.04         96.48        11.17 o                         
 -16   5   7         52.72         67.17         7.85 o                         
 -15   5   7        556.99        526.90        18.96 o                         
 -14   5   7         70.70         74.36         7.38 o                         
 -13   5   7       1129.76       1116.42        30.45 o                         
 -12   5   7          3.50          3.98         4.06 o                         
 -11   5   7        169.13        188.33         8.07 o                         
 -10   5   7        448.90        456.52        12.63 o                         
  -9   5   7       2842.03       2800.84        54.42 o                         
  -8   5   7        142.89        136.47         5.99 o                         
  -7   5   7       2564.03       2602.95        48.69 o                         
  -6   5   7        804.00        824.54        16.94 o                         
  -5   5   7       1671.33       1483.99        28.51 o                         
  -4   5   7        862.68        831.44        17.55 o                         
  -3   5   7       2684.17       2624.32        47.43 o                         
  -2   5   7        128.94        156.35         5.52 o                         
  -1   5   7       2652.03       2431.45        47.42 o                         
   0   5   7          8.77         10.62         2.54 o                         
   1   5   7       1683.22       1627.46        32.64 o                         
   2   5   7        409.54        476.05        14.20 o                         
   3   5   7        567.09        605.15        20.29 o                         
   4   5   7        298.80        307.19        11.17 o                         
   5   5   7       1466.13       1384.61        31.24 o                         
   6   5   7        213.91        196.67         8.98 o                         
   7   5   7        181.71        182.81         8.58 o                         
   8   5   7        134.40        135.65         8.11 o                         
   9   5   7        295.37        303.19        13.21 o                         
  10   5   7        232.45        249.33        12.84 o                         
  11   5   7        153.11        157.23        11.50 o                         
  12   5   7         69.77         62.25        10.13 o                         
 -18   6   7          5.94         -1.30         8.49 o                         
 -17   6   7          2.22         -6.45         6.55 o                         
 -16   6   7         49.84         47.18         7.63 o                         
 -15   6   7          1.69         10.31         5.93 o                         
 -14   6   7         66.04         59.45         7.11 o                         
 -13   6   7         17.59         17.60         5.65 o                         
 -12   6   7          4.14          6.72         4.83 o                         
 -11   6   7        186.30        190.90         9.05 o                         
 -10   6   7         48.84         38.98         4.83 o                         
  -9   6   7        378.37        409.02        11.21 o                         
  -8   6   7          6.75          8.37         2.95 o                         
  -7   6   7          6.73          4.05         2.66 o                         
  -6   6   7         41.73         38.04         3.77 o                         
  -5   6   7          0.60         -2.38         2.38 o                         
  -4   6   7        441.85        446.70        11.03 o                         
  -3   6   7        117.06        118.69         5.39 o                         
  -2   6   7         16.66         17.29         3.21 o                         
  -1   6   7         53.46         65.85         4.36 o                         
   0   6   7         67.83         76.92         4.71 o                         
   1   6   7         29.40         22.68         3.65 o                         
   2   6   7        641.57        657.57        17.36 o                         
   3   6   7         43.46         33.59         4.40 o                         
   4   6   7          0.19          4.93         3.61 o                         
   5   6   7          2.93          5.47         4.04 o                         
   6   6   7        101.61        109.79         7.19 o                         
   7   6   7          7.84         11.33         5.06 o                         
   8   6   7         65.75         43.77         6.42 o                         
   9   6   7          1.19          1.33         5.91 o                         
  10   6   7          7.27         -1.65         6.76 o                         
  11   6   7          0.24         -5.03         7.96 o                         
  12   6   7          0.04         -6.11        12.11 o                         
 -18   7   7          5.60         -2.16        10.76 o                         
 -17   7   7        169.12        202.03        13.92 o                         
 -16   7   7         20.85         21.51         7.48 o                         
 -15   7   7        157.04        183.28        11.32 o                         
 -14   7   7          1.05          8.46         6.31 o                         
 -13   7   7        340.47        371.56        19.67 o                         
 -12   7   7        238.38        277.84        13.57 o                         
 -11   7   7        139.44        134.84         7.87 o                         
 -10   7   7        307.39        273.51        10.60 o                         
  -9   7   7         19.29         16.38         4.36 o                         
  -8   7   7        426.13        413.66        12.02 o                         
  -7   7   7        559.21        574.11        13.95 o                         
  -6   7   7        610.11        625.12        14.66 o                         
  -5   7   7        653.54        627.37        15.29 o                         
  -4   7   7        722.24        725.07        17.36 o                         
  -3   7   7        419.24        403.13        11.54 o                         
  -2   7   7        772.08        806.39        18.96 o                         
  -1   7   7       1156.12       1104.41        25.36 o                         
   0   7   7          9.74         19.01         4.01 o                         
   1   7   7       2447.78       2315.45        52.16 o                         
   2   7   7       1183.70       1082.97        26.76 o                         
   3   7   7        107.81        138.20         7.69 o                         
   4   7   7        311.15        340.63        12.49 o                         
   5   7   7        860.07        892.32        24.19 o                         
   6   7   7        485.04        537.81        16.51 o                         
   7   7   7        532.50        512.01        17.24 o                         
   8   7   7        104.12        118.65         8.73 o                         
   9   7   7         78.79         71.73         8.21 o                         
  10   7   7        169.67        170.35        12.28 o                         
  11   7   7         71.98         47.97        11.50 o                         
 -17   8   7          2.65         13.41        12.36 o                         
 -16   8   7          1.21          6.63         8.77 o                         
 -15   8   7         81.72         79.43        10.23 o                         
 -14   8   7        155.39        159.81        11.03 o                         
 -13   8   7          2.40          3.73         6.38 o                         
 -12   8   7          8.97         10.50         6.05 o                         
 -11   8   7         94.48        105.50         8.11 o                         
 -10   8   7         51.99         40.22         7.88 o                         
  -9   8   7         35.86         36.73         5.16 o                         
  -8   8   7       1005.54       1038.30        22.98 o                         
  -7   8   7        332.24        360.41        11.92 o                         
  -6   8   7          6.28          3.12         3.81 o                         
  -5   8   7         15.77         11.09         4.06 o                         
  -4   8   7        337.42        326.18        10.44 o                         
  -3   8   7        205.05        203.30         9.05 o                         
  -2   8   7        297.27        315.66        11.34 o                         
  -1   8   7          1.34         -3.68         3.68 o                         
   0   8   7          3.96         -0.37         3.97 o                         
   1   8   7        116.69         79.83         6.36 o                         
   2   8   7        178.23        215.60         9.77 o                         
   3   8   7          1.92          5.38         4.96 o                         
   4   8   7        111.04        111.17         8.60 o                         
   5   8   7         15.88         18.08         5.96 o                         
   6   8   7          7.71          3.03         5.77 o                         
   7   8   7         45.72         55.86         7.82 o                         
   8   8   7          5.52         10.48         7.38 o                         
   9   8   7         11.94         17.39         8.26 o                         
  10   8   7         24.51         23.91        12.20 o                         
 -16   9   7         44.36         43.98        12.88 o                         
 -15   9   7         54.32         55.84        10.96 o                         
 -14   9   7         17.18         29.90         8.96 o                         
 -13   9   7        268.69        257.74        15.22 o                         
 -12   9   7         21.59         20.62         8.22 o                         
 -11   9   7         59.25         74.78         9.85 o                         
 -10   9   7         88.09         94.03         8.06 o                         
  -9   9   7        122.73        156.74         9.05 o                         
  -8   9   7        492.96        466.51        14.80 o                         
  -7   9   7        914.51       1038.66        35.18 o                         
  -6   9   7        263.53        285.48        10.81 o                         
  -5   9   7        655.82        618.96        18.54 o                         
  -4   9   7        178.12        179.09         9.00 o                         
  -3   9   7        458.30        478.72        14.98 o                         
  -2   9   7         83.35         89.01         6.46 o                         
  -1   9   7        570.25        575.49        17.10 o                         
   0   9   7        290.38        297.71        11.88 o                         
   1   9   7         99.19         90.98         7.27 o                         
   2   9   7        458.96        395.42        17.77 o                         
   3   9   7        171.93        225.11        12.35 o                         
   4   9   7         19.32         24.06         6.70 o                         
   5   9   7         76.46         71.99         8.68 o                         
   6   9   7          1.67          2.98         6.87 o                         
   7   9   7         69.15         58.31         9.65 o                         
   8   9   7         49.23         36.53         9.70 o                         
   9   9   7        149.98        156.26        15.31 o                         
 -15  10   7          1.79         -4.24        12.36 o                         
 -14  10   7         39.32         56.11        12.80 o                         
 -13  10   7         31.66         26.49        10.75 o                         
 -12  10   7          0.36          7.22        10.25 o                         
 -11  10   7          6.97         -4.21         7.12 o                         
 -10  10   7          0.32          3.49         7.07 o                         
  -9  10   7         82.72         94.06         8.56 o                         
  -8  10   7          3.42          5.02         6.09 o                         
  -7  10   7        103.50        102.30         8.27 o                         
  -6  10   7          0.29          0.12         5.50 o                         
  -5  10   7         16.03          9.24         5.63 o                         
  -4  10   7         12.69          8.79         5.79 o                         
  -3  10   7          0.20         -0.09         5.57 o                         
  -2  10   7          0.59         -1.14         5.79 o                         
  -1  10   7         77.65         93.24         8.21 o                         
   0  10   7         29.05         28.02         6.80 o                         
   1  10   7         60.29         68.27         9.25 o                         
   2  10   7          1.72         -6.45         7.85 o                         
   3  10   7        334.42        336.12        23.56 o                         
   4  10   7         63.13         47.67        11.71 o                         
   5  10   7         30.12         19.98         7.78 o                         
   6  10   7         61.90         73.95        10.03 o                         
   7  10   7          0.61        -10.20        10.20 o                         
   8  10   7          4.34          0.41        11.66 o                         
 -13  11   7          1.38          9.36        12.40 o                         
 -12  11   7         84.41         81.35        14.05 o                         
 -11  11   7         94.92        102.31        12.36 o                         
 -10  11   7         14.55         16.25         9.94 o                         
  -9  11   7         10.68         29.30        11.09 o                         
  -8  11   7          4.34          2.45         8.22 o                         
  -7  11   7         23.01         14.73         7.44 o                         
  -6  11   7        243.54        242.90        13.20 o                         
  -5  11   7        280.66        300.13        14.64 o                         
  -4  11   7         28.53         36.63         7.49 o                         
  -3  11   7        318.54        337.95        15.55 o                         
  -2  11   7        193.39        208.34        13.47 o                         
  -1  11   7         29.74         29.55         8.03 o                         
   0  11   7        138.08        121.42        17.43 o                         
   1  11   7        322.66        363.23        16.83 o                         
   2  11   7         70.33         79.41         9.52 o                         
   3  11   7        165.83        163.11        12.03 o                         
   4  11   7         13.71         11.85         7.88 o                         
   5  11   7         79.39         73.52        10.34 o                         
   6  11   7        129.35        117.64        13.60 o                         
   7  11   7         43.31         33.92        15.27 o                         
 -11  12   7         18.21         -7.47        18.98 o                         
 -10  12   7         50.36         74.81        16.07 o                         
  -9  12   7          0.02        -15.46        15.46 o                         
  -8  12   7          2.51         -8.59        10.49 o                         
  -7  12   7         82.48         78.30        12.92 o                         
  -6  12   7         76.01         70.38        10.06 o                         
  -5  12   7          1.57         -7.06         7.06 o                         
  -4  12   7         18.03          1.69         7.83 o                         
  -3  12   7          0.60          5.38         8.18 o                         
  -2  12   7          5.20         -0.61         8.21 o                         
  -1  12   7         14.98         13.54         8.38 o                         
   0  12   7         19.36         26.21         8.54 o                         
   1  12   7         11.39         18.06         8.44 o                         
   2  12   7          1.44         -3.91         8.17 o                         
   3  12   7         24.42         24.79        10.08 o                         
   4  12   7         65.57         57.29        13.54 o                         
   5  12   7          3.03        -13.76        13.76 o                         
  -9  13   7         61.25         53.60        19.18 o                         
  -8  13   7         12.63          9.82        16.70 o                         
  -7  13   7         19.30          1.49        13.41 o                         
  -6  13   7          9.68         10.03        11.72 o                         
  -5  13   7         95.49         92.35        14.09 o                         
  -4  13   7         48.68         68.60        13.14 o                         
  -3  13   7         71.95         61.09        12.23 o                         
  -2  13   7         45.92         49.89        12.13 o                         
  -1  13   7         91.54         81.72        12.27 o                         
   0  13   7          0.32         -3.55        10.38 o                         
   1  13   7         81.35         70.65        15.93 o                         
   2  13   7          0.26         -1.73        11.76 o                         
 -20   0   8         95.41         70.09        14.17 o                         
 -19   0   8         32.70         20.70         9.99 o                         
 -18   0   8        725.53        716.46        32.00 o                         
 -17   0   8          9.72          8.89         7.53 o                         
 -16   0   8        819.73        804.82        30.77 o                         
 -15   0   8        583.62        592.83        30.08 o                         
 -14   0   8       1725.83       1669.68        51.91 o                         
 -13   0   8         87.30        101.04         7.99 o                         
 -12   0   8       1895.86       1729.41        53.11 o                         
 -11   0   8          9.00          8.25         4.07 o                         
 -10   0   8       6399.11       6629.72       176.77 o                         
  -9   0   8        280.13        312.11        12.09 o                         
  -8   0   8       1178.01       1009.94        29.23 o                         
  -7   0   8         64.47         72.00         5.79 o                         
  -6   0   8       1380.85       1250.56        35.27 o                         
  -5   0   8       1479.66       1425.04        39.62 o                         
  -4   0   8       8998.57       9689.78       240.18 o                         
  -3   0   8        342.41        399.42        17.19 o                         
  -2   0   8       3049.09       3127.35        79.08 o                         
  -1   0   8       1072.03       1192.45        31.54 o                         
   0   0   8       2233.91       2056.02        52.68 o                         
   1   0   8        160.86        171.14         7.41 o                         
   2   0   8       5735.32       5832.62       145.87 o                         
   3   0   8        388.27        372.36        22.51 o                         
   4   0   8       5239.47       5566.50       139.44 o                         
   5   0   8         10.67          9.29         4.74 o                         
   6   0   8         90.67        110.81         8.77 o                         
   7   0   8        878.71        819.76        30.85 o                         
   8   0   8        162.71        188.56        12.64 o                         
   9   0   8        339.46        328.15        20.80 o                         
  10   0   8        271.10        241.39        18.40 o                         
  11   0   8         98.43        120.65        18.22 o                         
  12   0   8          7.13         14.23        13.16 o                         
  13   0   8         45.40         24.31        24.87 o                         
 -20   1   8          7.57          2.73         8.70 o                         
 -19   1   8         67.31         82.59         8.33 o                         
 -18   1   8         28.19         12.17         6.19 o                         
 -17   1   8         12.94         19.77         5.78 o                         
 -16   1   8          2.81          3.55         4.85 o                         
 -15   1   8         45.84         53.35         5.37 o                         
 -14   1   8         36.77         47.15         4.94 o                         
 -13   1   8          0.57          4.73         3.38 o                         
 -12   1   8          1.33          2.72         2.99 o                         
 -11   1   8         55.23         61.77         4.20 o                         
 -10   1   8        431.52        452.33        11.36 o                         
  -9   1   8         24.68         29.12         2.83 o                         
  -8   1   8        136.34        151.01         5.27 o                         
  -7   1   8         40.56         39.05         3.02 o                         
  -6   1   8        496.28        469.29        10.90 o                         
  -5   1   8       3357.11       3626.73        66.71 o                         
  -4   1   8       3211.88       3573.82        65.76 o                         
  -3   1   8       1009.24       1035.93        20.22 o                         
  -2   1   8        290.72        322.32         8.36 o                         
  -1   1   8          5.55          4.56         1.74 o                         
   0   1   8        167.29        194.04         5.71 o                         
   1   1   8          9.46         10.91         2.20 o                         
   2   1   8        125.64        135.15         4.96 o                         
   3   1   8         11.42          7.22         2.51 o                         
   4   1   8          3.85          4.25         2.81 o                         
   5   1   8        167.29        162.90         6.75 o                         
   6   1   8        541.41        553.31        15.05 o                         
   7   1   8         16.09         17.26         4.59 o                         
   8   1   8         51.36         57.69         6.24 o                         
   9   1   8          7.51          9.97         5.76 o                         
  10   1   8          5.90          9.20         6.90 o                         
  11   1   8         40.83         41.52         8.77 o                         
  12   1   8         51.29         34.68         9.50 o                         
  13   1   8         15.25         10.34        14.29 o                         
 -20   2   8        117.30        131.50        12.74 o                         
 -19   2   8         15.77         17.34         6.94 o                         
 -18   2   8        260.91        237.22        12.29 o                         
 -17   2   8         42.62         23.98         5.80 o                         
 -16   2   8        425.13        410.83        13.93 o                         
 -15   2   8        251.70        252.79        10.25 o                         
 -14   2   8        482.52        461.47        13.89 o                         
 -13   2   8         38.21         40.46         4.57 o                         
 -12   2   8       1538.86       1446.23        31.62 o                         
 -11   2   8        121.84        120.73         5.79 o                         
 -10   2   8       1853.53       1843.41        36.37 o                         
  -9   2   8        557.18        506.63        14.72 o                         
  -8   2   8       1698.53       1709.43        33.72 o                         
  -7   2   8       1009.25        943.79        18.73 o                         
  -6   2   8         52.17         34.61         2.48 o                         
  -5   2   8       1022.08        985.88        20.11 o                         
  -4   2   8       5716.48       6016.42       109.62 o                         
  -3   2   8       5515.48       5782.80       105.59 o                         
  -2   2   8       1853.28       1721.11        32.72 o                         
  -1   2   8       1175.92       1210.66        24.36 o                         
   0   2   8       8764.03       8536.62       154.85 o                         
   1   2   8        400.62        347.98        11.67 o                         
   2   2   8        874.09        868.16        17.69 o                         
   3   2   8        115.65        122.22         5.67 o                         
   4   2   8       1027.44       1102.18        22.87 o                         
   5   2   8        418.51        464.05        12.93 o                         
   6   2   8       1015.53        975.28        23.29 o                         
   7   2   8         10.45          6.57         4.29 o                         
   8   2   8        379.86        372.40        14.11 o                         
   9   2   8        583.38        541.04        20.18 o                         
  10   2   8        724.08        729.96        25.62 o                         
  11   2   8         40.00         41.96         8.43 o                         
  12   2   8        177.52        165.72        13.60 o                         
  13   2   8         39.91         15.45        10.71 o                         
 -20   3   8         10.45          9.27        10.61 o                         
 -19   3   8         36.30         30.59         8.11 o                         
 -18   3   8          5.82         -0.74         6.72 o                         
 -17   3   8         11.32          2.45         5.85 o                         
 -16   3   8         15.15         20.08         5.50 o                         
 -15   3   8        278.18        245.59        10.11 o                         
 -14   3   8         45.93         45.29         5.16 o                         
 -13   3   8          5.91          7.01         3.75 o                         
 -12   3   8         30.76         37.65         4.16 o                         
 -11   3   8        133.82        131.68         5.94 o                         
 -10   3   8          9.08         10.67         2.80 o                         
  -9   3   8        227.73        240.43         8.19 o                         
  -8   3   8       2020.50       2086.76        39.48 o                         
  -7   3   8        135.50        144.80         4.99 o                         
  -6   3   8         42.90         24.24         2.36 o                         
  -5   3   8        397.40        415.46         9.31 o                         
  -4   3   8       1909.35       1889.82        35.71 o                         
  -3   3   8       1263.64       1315.97        25.35 o                         
  -2   3   8        179.06        175.45         5.59 o                         
  -1   3   8         12.95         14.53         2.16 o                         
   0   3   8        284.29        278.19         7.75 o                         
   1   3   8         46.78         54.27         3.99 o                         
   2   3   8        272.68        307.60        11.19 o                         
   3   3   8         13.77          7.13         2.93 o                         
   4   3   8        399.98        465.96        15.38 o                         
   5   3   8         14.04          1.97         3.36 o                         
   6   3   8         93.46        102.12         6.48 o                         
   7   3   8        256.52        247.49        10.48 o                         
   8   3   8         69.93         74.08         8.51 o                         
   9   3   8         61.28         64.52         7.37 o                         
  10   3   8          0.34         -6.03         6.03 o                         
  11   3   8         38.33         34.75         8.72 o                         
  12   3   8          7.35          7.25         9.12 o                         
 -19   4   8         46.98         44.34         9.62 o                         
 -18   4   8        203.85        204.38        12.17 o                         
 -17   4   8        240.88        260.25        13.07 o                         
 -16   4   8        519.33        530.50        19.10 o                         
 -15   4   8        417.76        427.20        17.20 o                         
 -14   4   8       1258.41       1224.58        30.96 o                         
 -13   4   8        186.14        200.46         8.55 o                         
 -12   4   8        426.78        439.03        13.14 o                         
 -11   4   8        635.08        651.80        16.24 o                         
 -10   4   8        853.63        871.41        18.90 o                         
  -9   4   8        209.40        201.89         7.84 o                         
  -8   4   8        988.96        996.20        20.86 o                         
  -7   4   8        347.20        331.07         8.65 o                         
  -6   4   8         97.98         83.64         3.78 o                         
  -5   4   8       1681.15       1603.77        29.67 o                         
  -4   4   8       3302.84       3314.22        63.75 o                         
  -3   4   8       1002.71        985.50        19.75 o                         
  -2   4   8       3862.66       3840.56        70.90 o                         
  -1   4   8       2028.61       2063.50        40.57 o                         
   0   4   8       4303.02       4190.86        86.49 o                         
   1   4   8          5.42          5.09         2.68 o                         
   2   4   8        453.93        428.17        17.87 o                         
   3   4   8        171.48        174.46         6.88 o                         
   4   4   8         11.61         17.98         4.45 o                         
   5   4   8        757.92        838.70        21.26 o                         
   6   4   8        766.71        753.84        20.23 o                         
   7   4   8         89.78         76.06         6.38 o                         
   8   4   8        230.82        254.64        11.65 o                         
   9   4   8        233.52        234.83        12.15 o                         
  10   4   8        100.22         92.88        11.02 o                         
  11   4   8         77.42         76.39        11.39 o                         
  12   4   8        131.58        127.83        17.06 o                         
 -19   5   8          0.09         -8.32        16.66 o                         
 -18   5   8          1.14         -3.07         7.85 o                         
 -17   5   8         11.63          2.34         6.69 o                         
 -16   5   8          2.09          1.36         5.94 o                         
 -15   5   8          8.73         14.08         6.09 o                         
 -14   5   8         19.00         20.42         5.58 o                         
 -13   5   8        119.88        125.72         7.85 o                         
 -12   5   8          1.04          5.40         4.12 o                         
 -11   5   8          0.27          1.94         3.54 o                         
 -10   5   8         23.36         23.71         3.85 o                         
  -9   5   8        410.92        437.36        11.69 o                         
  -8   5   8          2.71          5.17         2.82 o                         
  -7   5   8         21.05         17.18         2.89 o                         
  -6   5   8         57.60         55.74         3.63 o                         
  -5   5   8          1.34         -2.56         2.56 o                         
  -4   5   8         77.28         94.42         4.84 o                         
  -3   5   8          2.23          0.41         2.62 o                         
  -2   5   8         92.57         90.37         4.45 o                         
  -1   5   8        320.84        356.50         9.88 o                         
   0   5   8         62.22         63.36         4.04 o                         
   1   5   8          1.09         -2.74         2.74 o                         
   2   5   8        117.37        116.21         6.25 o                         
   3   5   8         85.90         94.84         6.80 o                         
   4   5   8        120.39        100.72         6.04 o                         
   5   5   8         36.39         20.18         4.63 o                         
   6   5   8         60.35         46.19         5.59 o                         
   7   5   8        152.93        176.90         8.96 o                         
   8   5   8         41.15         52.67         7.19 o                         
   9   5   8         17.90         16.65         7.00 o                         
  10   5   8          0.78         -5.82         7.31 o                         
  11   5   8          1.84         -4.87         8.70 o                         
  12   5   8         15.83         10.09        12.34 o                         
 -18   6   8         95.07         96.44        12.32 o                         
 -17   6   8         29.87         35.76         8.36 o                         
 -16   6   8         88.03        121.02        10.34 o                         
 -15   6   8        365.18        389.86        17.08 o                         
 -14   6   8        514.93        550.45        25.50 o                         
 -13   6   8        135.33        155.88         9.37 o                         
 -12   6   8        362.73        383.85        13.36 o                         
 -11   6   8         67.17         71.37         5.98 o                         
 -10   6   8         11.12         13.19         3.95 o                         
  -9   6   8        117.72        134.85         6.13 o                         
  -8   6   8       1108.51       1093.46        23.29 o                         
  -7   6   8        305.80        289.71        10.34 o                         
  -6   6   8        801.01        814.17        18.00 o                         
  -5   6   8       2154.13       2144.01        43.67 o                         
  -4   6   8       1705.42       1580.25        33.26 o                         
  -3   6   8       3415.33       3413.03        68.10 o                         
  -2   6   8        878.21        837.21        19.38 o                         
  -1   6   8        121.46        125.25         5.97 o                         
   0   6   8       1770.89       1729.23        37.56 o                         
   1   6   8        922.90        907.36        22.05 o                         
   2   6   8        251.88        246.83         9.44 o                         
   3   6   8        245.11        216.83         8.82 o                         
   4   6   8        577.01        644.07        18.11 o                         
   5   6   8        188.46        205.45         9.10 o                         
   6   6   8        544.61        545.37        17.88 o                         
   7   6   8         96.89         96.58         8.10 o                         
   8   6   8        304.06        291.54        14.24 o                         
   9   6   8        108.69        112.94        10.03 o                         
  10   6   8        112.31        118.95        11.58 o                         
  11   6   8        104.59        119.30        13.59 o                         
 -18   7   8         12.16         26.23        12.68 o                         
 -17   7   8          0.44         -4.23         8.03 o                         
 -16   7   8         52.57         53.14         8.89 o                         
 -15   7   8         26.90         24.65         7.28 o                         
 -14   7   8         38.64         14.19         6.97 o                         
 -13   7   8        129.05        137.25         9.72 o                         
 -12   7   8         81.18         72.57         7.73 o                         
 -11   7   8         38.43         39.54         6.05 o                         
 -10   7   8        139.58        153.37         9.94 o                         
  -9   7   8         55.22         59.66         5.48 o                         
  -8   7   8         55.43         58.46         5.55 o                         
  -7   7   8          0.56          5.12         3.45 o                         
  -6   7   8         81.28         86.53         5.60 o                         
  -5   7   8          5.78          4.04         3.55 o                         
  -4   7   8        343.24        382.28        12.54 o                         
  -3   7   8         62.52         74.74         5.35 o                         
  -2   7   8          1.34          5.40         3.91 o                         
  -1   7   8        191.91        168.02         8.28 o                         
   0   7   8        324.97        306.65        14.65 o                         
   1   7   8        302.98        278.06        12.43 o                         
   2   7   8         36.94         34.20         5.74 o                         
   3   7   8        164.01        150.68        10.48 o                         
   4   7   8        346.98        336.24        13.63 o                         
   5   7   8        123.04        101.03         8.39 o                         
   6   7   8         58.36         62.55         7.52 o                         
   7   7   8          1.56          3.51         6.29 o                         
   8   7   8          0.38          4.15         6.88 o                         
   9   7   8         22.14         18.78         8.29 o                         
  10   7   8         50.55         51.18        10.98 o                         
 -17   8   8         45.49         48.15        14.03 o                         
 -16   8   8         48.29         40.46         9.64 o                         
 -15   8   8          5.49          2.97         7.31 o                         
 -14   8   8        312.98        333.31        17.15 o                         
 -13   8   8         78.06         71.92         8.69 o                         
 -12   8   8        191.09        224.52        11.90 o                         
 -11   8   8         80.19         98.89         8.06 o                         
 -10   8   8        165.47        169.83         9.06 o                         
  -9   8   8        441.89        466.03        15.34 o                         
  -8   8   8        652.27        655.13        19.09 o                         
  -7   8   8        182.14        187.47         8.83 o                         
  -6   8   8        421.95        401.37        13.43 o                         
  -5   8   8        282.44        270.11        11.30 o                         
  -4   8   8        299.29        305.82        11.32 o                         
  -3   8   8        493.08        436.59        14.41 o                         
  -2   8   8        877.99        885.70        23.71 o                         
  -1   8   8        150.30        161.94         8.50 o                         
   0   8   8       1320.52       1225.67        31.69 o                         
   1   8   8        630.70        608.98        19.78 o                         
   2   8   8        437.87        402.90        15.42 o                         
   3   8   8         56.86         25.41         6.39 o                         
   4   8   8        389.98        459.91        16.86 o                         
   5   8   8         54.40         60.84        10.71 o                         
   6   8   8        308.51        303.46        14.06 o                         
   7   8   8         72.02         77.48        12.40 o                         
   8   8   8        100.94        108.32        10.70 o                         
   9   8   8        105.74         89.15        11.53 o                         
  10   8   8         97.59         87.59        17.20 o                         
 -16   9   8          8.71         13.25        11.60 o                         
 -15   9   8         34.84         35.68        10.23 o                         
 -14   9   8         15.22         13.51         8.07 o                         
 -13   9   8         64.64         71.43         9.29 o                         
 -12   9   8         47.14         67.27         8.86 o                         
 -11   9   8          3.61         -1.80         6.61 o                         
 -10   9   8         96.96        125.29         9.00 o                         
  -9   9   8        479.85        459.53        15.64 o                         
  -8   9   8         24.70         35.20         6.23 o                         
  -7   9   8         55.92         47.78         6.66 o                         
  -6   9   8         21.90         25.99         5.80 o                         
  -5   9   8          0.27         -4.62         4.62 o                         
  -4   9   8         25.77         20.76         5.25 o                         
  -3   9   8         48.49         54.46         6.82 o                         
  -2   9   8          5.92         14.08         5.23 o                         
  -1   9   8         66.42         68.77         6.80 o                         
   0   9   8          0.21          0.64         5.03 o                         
   1   9   8         17.23         17.37         6.06 o                         
   2   9   8          1.39         -5.06         5.67 o                         
   3   9   8         78.02         66.26         8.12 o                         
   4   9   8        133.84        143.24        10.07 o                         
   5   9   8         14.85         12.66         6.94 o                         
   6   9   8         18.31          5.68        11.63 o                         
   7   9   8          9.44          6.48         8.81 o                         
   8   9   8          2.49        -11.64        11.64 o                         
   9   9   8         12.23        -10.89        10.89 o                         
 -15  10   8          0.68        -10.09        13.68 o                         
 -14  10   8         29.14         53.65        11.70 o                         
 -13  10   8         19.29          0.79         8.79 o                         
 -12  10   8         99.25        120.01        14.25 o                         
 -11  10   8        295.64        353.47        17.14 o                         
 -10  10   8        347.37        336.13        18.07 o                         
  -9  10   8          8.53          9.93         7.03 o                         
  -8  10   8        135.99        128.19         9.80 o                         
  -7  10   8        655.47        649.79        21.96 o                         
  -6  10   8        165.71        187.40        10.38 o                         
  -5  10   8         18.80         11.25         6.28 o                         
  -4  10   8        241.55        230.15        11.40 o                         
  -3  10   8         41.57         35.25         7.30 o                         
  -2  10   8        146.92        154.92         9.53 o                         
  -1  10   8        291.73        303.59        13.62 o                         
   0  10   8        434.37        428.97        19.36 o                         
   1  10   8         18.32         21.41         7.44 o                         
   2  10   8        316.32        334.90        16.97 o                         
   3  10   8         28.40         18.21         7.74 o                         
   4  10   8        400.86        460.73        24.36 o                         
   5  10   8         33.22         41.89         8.88 o                         
   6  10   8         21.07         14.03         9.78 o                         
   7  10   8         99.26         95.53        15.57 o                         
 -13  11   8          6.73         -8.92        12.36 o                         
 -12  11   8          0.85         -9.74        10.78 o                         
 -11  11   8          1.41         -0.90        11.12 o                         
 -10  11   8         45.79         53.46        11.83 o                         
  -9  11   8         28.48         27.97         9.59 o                         
  -8  11   8         21.12         22.66         8.56 o                         
  -7  11   8        111.57        110.19        10.41 o                         
  -6  11   8         97.15        107.00         9.92 o                         
  -5  11   8         13.29          1.04         6.86 o                         
  -4  11   8         17.12         19.42         7.52 o                         
  -3  11   8         41.43         36.27         8.42 o                         
  -2  11   8        147.37        131.40        12.52 o                         
  -1  11   8         32.41         27.46         8.14 o                         
   0  11   8         18.28         18.06         7.98 o                         
   1  11   8         37.70         36.40         8.93 o                         
   2  11   8         23.42          7.18         7.56 o                         
   3  11   8          1.88         -7.40         7.41 o                         
   4  11   8         22.26         25.56         9.38 o                         
   5  11   8         34.77         13.33        10.80 o                         
   6  11   8          3.84          5.92        14.04 o                         
 -11  12   8          0.58         -3.90        17.65 o                         
 -10  12   8         24.65         28.56        18.78 o                         
  -9  12   8         11.54          2.12        12.86 o                         
  -8  12   8          2.98         -0.45        11.07 o                         
  -7  12   8        187.82        233.69        16.51 o                         
  -6  12   8        163.95        171.72        12.89 o                         
  -5  12   8        112.00        116.12        11.21 o                         
  -4  12   8        136.75        135.35        11.38 o                         
  -3  12   8        124.45        148.79        12.33 o                         
  -2  12   8         24.10         22.72         9.60 o                         
  -1  12   8         17.24         16.72         9.09 o                         
   0  12   8         69.81         64.77        10.53 o                         
   1  12   8         64.82         73.67        11.11 o                         
   2  12   8        133.27        151.86        14.31 o                         
   3  12   8         15.53         13.14        12.80 o                         
   4  12   8         92.32         84.30        17.11 o                         
  -8  13   8         13.80         38.85        18.09 o                         
  -7  13   8          0.22          0.98        16.51 o                         
  -6  13   8         38.67         40.05        15.14 o                         
  -5  13   8         83.93         44.04        14.67 o                         
  -4  13   8          9.14         23.27        12.74 o                         
  -3  13   8          3.19         -2.98        11.88 o                         
  -2  13   8         12.97         -4.01        11.66 o                         
  -1  13   8          5.23         -4.01        11.48 o                         
   0  13   8          5.91          2.35        11.93 o                         
   1  13   8          0.14         -5.55        13.67 o                         
 -20   1   9         54.43         37.61         9.73 o                         
 -19   1   9        299.74        280.29        13.16 o                         
 -18   1   9         37.60         55.84         7.30 o                         
 -17   1   9        389.23        374.38        13.85 o                         
 -16   1   9        385.62        395.70        13.30 o                         
 -15   1   9        320.46        340.72        11.65 o                         
 -14   1   9        208.55        249.38         9.38 o                         
 -13   1   9        671.78        632.91        16.77 o                         
 -12   1   9        199.21        219.86         8.21 o                         
 -11   1   9        268.09        260.83         8.67 o                         
 -10   1   9        224.65        243.47         7.56 o                         
  -9   1   9       1607.75       1647.58        32.69 o                         
  -8   1   9        143.14        135.84         5.08 o                         
  -7   1   9        920.77        879.09        18.42 o                         
  -6   1   9          6.90          8.72         2.33 o                         
  -5   1   9       1497.10       1496.07        29.66 o                         
  -4   1   9       2233.38       2199.07        41.22 o                         
  -3   1   9         66.03         58.84         3.36 o                         
  -2   1   9       1523.11       1382.24        26.72 o                         
  -1   1   9        529.58        546.01        11.59 o                         
   0   1   9       3548.94       3661.22        65.51 o                         
   1   1   9       2556.33       2428.72        45.64 o                         
   2   1   9        310.16        311.48         8.71 o                         
   3   1   9       1373.17       1285.95        26.41 o                         
   4   1   9         33.04         19.77         3.60 o                         
   5   1   9        261.31        306.38        10.99 o                         
   6   1   9        279.35        322.99        11.70 o                         
   7   1   9         19.54         20.16         5.30 o                         
   8   1   9        121.26        132.75         8.93 o                         
   9   1   9        226.24        247.37        14.06 o                         
  10   1   9        240.74        227.76        14.33 o                         
  11   1   9        195.16        187.41        14.06 o                         
  12   1   9        116.14        111.80        20.76 o                         
 -20   2   9         13.92         11.74         9.56 o                         
 -19   2   9          1.81          9.94         7.20 o                         
 -18   2   9         15.99          7.36         6.33 o                         
 -17   2   9         33.19         28.70         5.93 o                         
 -16   2   9          4.40         -3.12         4.76 o                         
 -15   2   9         25.18         14.34         4.59 o                         
 -14   2   9          0.99          3.03         3.89 o                         
 -13   2   9          3.82          1.98         3.51 o                         
 -12   2   9         25.39         14.66         3.52 o                         
 -11   2   9          0.57          6.01         3.06 o                         
 -10   2   9        100.74        103.40         4.84 o                         
  -9   2   9         30.38         35.15         3.25 o                         
  -8   2   9         33.75         21.43         2.84 o                         
  -7   2   9         13.73         25.34         2.93 o                         
  -6   2   9          3.87          1.66         2.16 o                         
  -5   2   9        585.64        558.53        12.28 o                         
  -4   2   9       3178.75       3062.28        56.82 o                         
  -3   2   9        366.71        400.04        11.81 o                         
  -2   2   9        635.68        649.72        14.49 o                         
  -1   2   9         74.14         79.60         4.03 o                         
   0   2   9         76.31        107.70         4.47 o                         
   1   2   9        436.24        471.49        11.34 o                         
   2   2   9         10.88         19.17         3.08 o                         
   3   2   9        171.11        172.02         6.87 o                         
   4   2   9         82.90         72.64         6.65 o                         
   5   2   9         92.90         88.75         6.03 o                         
   6   2   9        176.75        178.53         8.36 o                         
   7   2   9        626.86        635.47        19.19 o                         
   8   2   9          0.90         -0.55         5.75 o                         
   9   2   9          9.17          2.97         6.71 o                         
  10   2   9          4.17          6.01         8.06 o                         
  11   2   9         87.49         68.39        11.55 o                         
  12   2   9          0.03         -7.16        11.53 o                         
 -20   3   9          6.82         13.17        10.96 o                         
 -19   3   9        175.37        206.60        14.54 o                         
 -18   3   9        182.09        198.02        11.93 o                         
 -17   3   9        535.55        548.62        19.93 o                         
 -16   3   9         52.18         38.71         6.16 o                         
 -15   3   9         49.16         57.09         5.93 o                         
 -14   3   9         74.40         78.74         5.95 o                         
 -13   3   9       2021.70       2034.35        44.06 o                         
 -12   3   9        178.01        214.34         8.37 o                         
 -11   3   9        709.80        682.81        16.64 o                         
 -10   3   9       1073.42       1067.70        22.22 o                         
  -9   3   9        822.95        765.32        17.63 o                         
  -8   3   9        522.06        511.85        18.02 o                         
  -7   3   9        483.32        433.85        14.03 o                         
  -6   3   9         66.62         57.59         3.42 o                         
  -5   3   9        784.16        772.79        16.08 o                         
  -4   3   9       2498.13       2417.90        45.46 o                         
  -3   3   9       2128.24       2247.68        43.84 o                         
  -2   3   9       1018.48        978.78        20.53 o                         
  -1   3   9       2016.04       2126.29        41.75 o                         
   0   3   9        861.50        960.99        20.38 o                         
   1   3   9       1972.07       1898.71        37.39 o                         
   2   3   9       1395.84       1360.92        28.85 o                         
   3   3   9       1030.29       1032.02        22.91 o                         
   4   3   9        813.14        820.76        19.60 o                         
   5   3   9       1666.67       1735.93        36.85 o                         
   6   3   9          9.43         12.59         5.05 o                         
   7   3   9        336.21        331.12        12.99 o                         
   8   3   9        261.81        253.44        13.50 o                         
   9   3   9        101.74        119.06        10.89 o                         
  10   3   9        259.88        218.33        19.93 o                         
  11   3   9         90.96         33.59        15.60 o                         
  12   3   9         50.94         30.53        17.72 o                         
 -19   4   9          0.19         -9.47         9.47 o                         
 -18   4   9          8.12          5.52         7.15 o                         
 -17   4   9         26.54         26.03         7.54 o                         
 -16   4   9         41.83         48.21         7.56 o                         
 -15   4   9         77.85         62.36         7.11 o                         
 -14   4   9         10.85         11.04         4.98 o                         
 -13   4   9          1.57          2.39         4.40 o                         
 -12   4   9        134.53        141.29         9.46 o                         
 -11   4   9          2.49         -0.29         3.84 o                         
 -10   4   9         85.68         94.72         5.33 o                         
  -9   4   9         77.06         74.75         5.35 o                         
  -8   4   9          6.22          5.84         3.08 o                         
  -7   4   9         32.73         31.03         3.28 o                         
  -6   4   9         48.60         50.43         4.24 o                         
  -5   4   9        303.62        317.31         8.53 o                         
  -4   4   9          9.39          6.42         2.56 o                         
  -3   4   9        122.17        120.73         5.17 o                         
  -2   4   9         46.95         42.78         3.73 o                         
  -1   4   9          0.32          0.96         2.78 o                         
   0   4   9         66.21         61.70         4.44 o                         
   1   4   9         44.27         56.76         4.45 o                         
   2   4   9        120.16        101.55         5.87 o                         
   3   4   9         32.21         27.59         4.34 o                         
   4   4   9        151.86        173.26         8.84 o                         
   5   4   9          0.15         -4.32         4.32 o                         
   6   4   9         21.31         13.47         5.40 o                         
   7   4   9          0.62         -1.04         5.45 o                         
   8   4   9         33.98         16.45         7.77 o                         
   9   4   9         44.54         37.86         8.30 o                         
  10   4   9          4.04         -0.84         8.18 o                         
  11   4   9         31.08         14.99         9.96 o                         
 -19   5   9         30.54         18.28        10.24 o                         
 -18   5   9        109.22         77.12         9.89 o                         
 -17   5   9        235.27        230.53        13.33 o                         
 -16   5   9        127.94        119.69         9.69 o                         
 -15   5   9        533.07        525.00        20.28 o                         
 -14   5   9         83.46         73.83         7.78 o                         
 -13   5   9       1250.84       1286.37        32.74 o                         
 -12   5   9        104.03        112.02         7.27 o                         
 -11   5   9        208.81        215.26         9.19 o                         
 -10   5   9         20.22         18.40         4.10 o                         
  -9   5   9       3090.66       3136.26        65.95 o                         
  -8   5   9       1304.66       1298.80        27.85 o                         
  -7   5   9       2407.11       2418.17        51.34 o                         
  -6   5   9        462.88        452.71        11.93 o                         
  -5   5   9        800.18        766.71        24.09 o                         
  -4   5   9        883.65        883.55        20.93 o                         
  -3   5   9        656.53        644.50        16.75 o                         
  -2   5   9        422.67        390.56        11.26 o                         
  -1   5   9       1121.64       1130.30        24.76 o                         
   0   5   9        697.43        689.54        17.32 o                         
   1   5   9       1615.40       1568.97        34.80 o                         
   2   5   9         82.29        102.75         6.48 o                         
   3   5   9        564.45        537.55        19.69 o                         
   4   5   9        278.77        262.34        10.81 o                         
   5   5   9       1082.42       1099.01        28.23 o                         
   6   5   9        255.67        235.30        10.84 o                         
   7   5   9        332.23        332.11        15.54 o                         
   8   5   9          2.11          4.60         6.83 o                         
   9   5   9          4.68         -1.13         7.15 o                         
  10   5   9        336.28        335.89        17.93 o                         
  11   5   9        182.81        222.99        18.51 o                         
 -18   6   9         97.43        115.21        21.03 o                         
 -17   6   9          1.82         -2.48         8.93 o                         
 -16   6   9          0.26          0.37         6.65 o                         
 -15   6   9          7.17         12.73         6.71 o                         
 -14   6   9         40.61         34.47         7.21 o                         
 -13   6   9         18.74         32.79         6.36 o                         
 -12   6   9          4.03          8.09         5.32 o                         
 -11   6   9         32.59         29.82         5.21 o                         
 -10   6   9        196.63        192.38         9.86 o                         
  -9   6   9        128.78        156.31         7.40 o                         
  -8   6   9        212.15        228.96         9.77 o                         
  -7   6   9        224.05        231.53         8.39 o                         
  -6   6   9         14.33         11.79         4.03 o                         
  -5   6   9        191.08        192.07        10.55 o                         
  -4   6   9         19.25         13.77         3.91 o                         
  -3   6   9        110.86         96.68         6.04 o                         
  -2   6   9          6.85          7.14         3.67 o                         
  -1   6   9         12.47         15.51         4.12 o                         
   0   6   9        125.64        150.28         7.97 o                         
   1   6   9        126.90        120.11         9.72 o                         
   2   6   9         25.69         21.63         5.08 o                         
   3   6   9        325.54        321.42        12.17 o                         
   4   6   9         82.46         67.54         6.46 o                         
   5   6   9         14.12         16.48         5.64 o                         
   6   6   9        248.50        301.08        13.29 o                         
   7   6   9          0.63         -0.03         6.31 o                         
   8   6   9         89.48         79.51         9.79 o                         
   9   6   9         83.75        109.55        11.15 o                         
  10   6   9          0.02          4.95         9.82 o                         
 -18   7   9         41.54         55.95        14.39 o                         
 -17   7   9         46.35         42.49        10.87 o                         
 -16   7   9        127.91        146.69        15.17 o                         
 -15   7   9        478.20        524.22        21.14 o                         
 -14   7   9        100.98        108.38         9.71 o                         
 -13   7   9        258.91        234.96        12.52 o                         
 -12   7   9         79.93         83.16         7.47 o                         
 -11   7   9         18.66         32.74         5.98 o                         
 -10   7   9       1202.84       1310.89        33.50 o                         
  -9   7   9        762.41        814.22        20.20 o                         
  -8   7   9        108.20         99.23         6.36 o                         
  -7   7   9        284.59        309.78        11.33 o                         
  -6   7   9        414.38        437.41        14.07 o                         
  -5   7   9        148.33        162.64         8.05 o                         
  -4   7   9       1333.14       1322.11        31.01 o                         
  -3   7   9        213.12        225.39        10.82 o                         
  -2   7   9        121.56        127.95         7.58 o                         
  -1   7   9       1354.14       1349.76        32.63 o                         
   0   7   9       1092.83       1052.48        28.34 o                         
   1   7   9       1600.35       1554.86        38.76 o                         
   2   7   9        281.18        268.42        12.02 o                         
   3   7   9        669.82        634.59        20.58 o                         
   4   7   9        137.40        152.39        12.51 o                         
   5   7   9        563.08        568.10        19.67 o                         
   6   7   9        116.24        111.82        10.41 o                         
   7   7   9        190.93        196.67        15.76 o                         
   8   7   9        146.44        146.70        13.23 o                         
   9   7   9        107.71        121.42        15.77 o                         
 -17   8   9          0.84        -11.68        11.68 o                         
 -16   8   9         24.95          1.45        10.14 o                         
 -15   8   9         40.58         31.71         8.48 o                         
 -14   8   9         22.42         16.17         7.37 o                         
 -13   8   9         29.81         28.87         7.45 o                         
 -12   8   9          0.31          3.25         6.18 o                         
 -11   8   9         47.75         55.53         7.42 o                         
 -10   8   9          2.51         -5.12         5.12 o                         
  -9   8   9        173.46        182.41         9.59 o                         
  -8   8   9        776.39        816.64        28.74 o                         
  -7   8   9        131.01        150.29         8.72 o                         
  -6   8   9        268.54        311.48        13.45 o                         
  -5   8   9         44.63         46.50         5.71 o                         
  -4   8   9         36.69         40.18         5.57 o                         
  -3   8   9         50.53         57.85         6.15 o                         
  -2   8   9          0.92          2.75         4.73 o                         
  -1   8   9         12.07         10.32         4.95 o                         
   0   8   9          5.46          7.43         5.18 o                         
   1   8   9         67.10         69.24         7.36 o                         
   2   8   9          4.42         -5.13         5.13 o                         
   3   8   9         33.48         31.94         6.61 o                         
   4   8   9          5.49          5.93         6.10 o                         
   5   8   9        117.25        122.49         9.67 o                         
   6   8   9          8.20          0.56         7.02 o                         
   7   8   9         15.82         13.53         7.93 o                         
   8   8   9         17.99          5.40         9.74 o                         
   9   8   9          1.07        -10.26        10.26 o                         
 -16   9   9         59.47         78.11        14.93 o                         
 -15   9   9         26.29         33.05        10.12 o                         
 -14   9   9         80.99         70.78        10.48 o                         
 -13   9   9        139.19        176.65        12.89 o                         
 -12   9   9        377.27        441.38        19.31 o                         
 -11   9   9        350.32        399.78        16.62 o                         
 -10   9   9          9.05          4.05         6.95 o                         
  -9   9   9        313.83        350.65        14.44 o                         
  -8   9   9        219.71        261.13        12.11 o                         
  -7   9   9         50.32         44.34         8.41 o                         
  -6   9   9         24.31         31.00         6.34 o                         
  -5   9   9        328.25        362.37        14.13 o                         
  -4   9   9        207.54        211.96        10.18 o                         
  -3   9   9        402.46        391.98        15.01 o                         
  -2   9   9        614.76        608.31        27.54 o                         
  -1   9   9        473.81        464.20        21.26 o                         
   0   9   9        186.95        194.87        12.35 o                         
   1   9   9        103.16         89.00         8.63 o                         
   2   9   9         82.77         88.66         8.67 o                         
   3   9   9        164.28        160.79        11.15 o                         
   4   9   9          1.98          3.14         6.74 o                         
   5   9   9         26.54         22.69         7.82 o                         
   6   9   9         18.79         13.12         8.34 o                         
   7   9   9         83.86         93.98        14.94 o                         
   8   9   9         14.39         30.30        15.33 o                         
 -14  10   9         11.90         -9.62         9.92 o                         
 -13  10   9         14.84         -2.61         9.87 o                         
 -12  10   9          5.95          6.68         8.74 o                         
 -11  10   9         99.64        127.05        19.69 o                         
 -10  10   9         14.94          3.85         7.79 o                         
  -9  10   9        261.50        254.57        15.80 o                         
  -8  10   9         16.78         24.58         7.59 o                         
  -7  10   9        157.73        169.87        10.99 o                         
  -6  10   9         44.76         40.12         7.51 o                         
  -5  10   9         20.29         17.89         6.91 o                         
  -4  10   9          8.62         -6.03         6.03 o                         
  -3  10   9         66.73         63.76         7.86 o                         
  -2  10   9         51.66         49.18         7.48 o                         
  -1  10   9         36.10         41.71         7.45 o                         
   0  10   9          8.63          5.58         6.51 o                         
   1  10   9         23.25         13.89         7.42 o                         
   2  10   9         22.95         17.91         7.57 o                         
   3  10   9         28.36         34.01         9.73 o                         
   4  10   9         11.70          8.27         7.89 o                         
   5  10   9         53.35         43.03        10.27 o                         
   6  10   9          8.29        -11.50        11.50 o                         
 -13  11   9         10.69          8.45        16.42 o                         
 -12  11   9        137.84        149.22        25.01 o                         
 -11  11   9        134.09        114.78        15.76 o                         
 -10  11   9          5.33         -5.87        10.01 o                         
  -9  11   9          6.46          2.01         9.54 o                         
  -8  11   9        104.42        138.13        11.57 o                         
  -7  11   9         32.17         30.54         8.58 o                         
  -6  11   9        164.46        160.40        11.78 o                         
  -5  11   9        224.91        264.01        15.37 o                         
  -4  11   9         33.18         32.40         8.31 o                         
  -3  11   9         88.36         85.34         9.87 o                         
  -2  11   9        243.93        268.72        15.48 o                         
  -1  11   9        161.65        174.92        12.79 o                         
   0  11   9         51.94         40.19         8.69 o                         
   1  11   9        142.96        139.56        15.20 o                         
   2  11   9         97.99        125.98        11.91 o                         
   3  11   9        304.35        335.52        18.65 o                         
   4  11   9         30.53         17.66        11.82 o                         
   5  11   9         60.89         68.45        16.53 o                         
 -11  12   9          8.63         -6.00        25.13 o                         
 -10  12   9         44.14         21.43        19.20 o                         
  -9  12   9          0.12        -11.56        11.56 o                         
  -8  12   9         42.19         40.20        11.54 o                         
  -7  12   9         15.28         19.48        10.01 o                         
  -6  12   9         12.03          6.57         9.04 o                         
  -5  12   9          2.78         -4.19         8.86 o                         
  -4  12   9          3.95         -7.86         7.86 o                         
  -3  12   9         23.58         26.07         9.03 o                         
  -2  12   9          7.51          5.22         8.83 o                         
  -1  12   9         18.58          9.35        10.18 o                         
   0  12   9         19.37         31.71        10.40 o                         
   1  12   9          9.55          7.56        10.99 o                         
   2  12   9          1.58        -11.71        12.89 o                         
  -7  13   9          9.60         21.92        23.09 o                         
  -6  13   9         64.15         67.88        19.84 o                         
  -5  13   9        274.63        285.99        22.87 o                         
  -4  13   9         12.67         26.71        16.55 o                         
  -3  13   9         27.19         23.94        14.97 o                         
  -2  13   9          5.45         19.25        14.47 o                         
 -20   0  10         38.94         50.09        16.63 o                         
 -19   0  10          5.98          9.86        10.28 o                         
 -18   0  10        162.48        149.52        30.15 o                         
 -17   0  10        486.55        534.16        27.18 o                         
 -16   0  10        532.63        538.00        23.13 o                         
 -15   0  10        308.60        323.61        16.34 o                         
 -14   0  10        598.50        630.84        24.55 o                         
 -13   0  10       1128.68       1055.82        35.00 o                         
 -12   0  10       2088.78       2077.39        63.29 o                         
 -11   0  10         93.67         72.79         6.40 o                         
 -10   0  10       2072.31       2022.52        56.42 o                         
  -9   0  10       2115.98       2103.35        69.69 o                         
  -8   0  10        774.45        711.30        24.91 o                         
  -7   0  10        883.87        834.45        27.79 o                         
  -6   0  10        452.68        414.05        17.02 o                         
  -5   0  10        863.76        929.74        27.35 o                         
  -4   0  10        378.19        370.27        18.79 o                         
  -3   0  10       2700.51       2621.75        72.12 o                         
  -2   0  10       1767.30       1633.33        49.90 o                         
  -1   0  10        484.11        479.98        20.87 o                         
   0   0  10        440.70        510.61        16.40 o                         
   1   0  10        157.39        171.13         9.53 o                         
   2   0  10       1158.91       1136.57        36.00 o                         
   3   0  10        560.69        574.41        24.03 o                         
   4   0  10       1664.92       1584.48        49.78 o                         
   5   0  10       4426.57       4376.39       128.82 o                         
   6   0  10          4.83          4.99         7.79 o                         
   7   0  10         10.71         12.75         8.69 o                         
   8   0  10        596.61        634.16        34.69 o                         
   9   0  10        175.14        153.87        19.66 o                         
  10   0  10         55.30         46.41        17.33 o                         
  11   0  10        203.24        189.62        27.69 o                         
 -20   1  10          0.64          1.97        10.71 o                         
 -19   1  10          1.84         -0.49         7.30 o                         
 -18   1  10         20.29         26.68         6.93 o                         
 -17   1  10          4.18          8.96         5.65 o                         
 -16   1  10         55.76         47.87         6.11 o                         
 -15   1  10         63.64         67.09         6.72 o                         
 -14   1  10         24.26         20.68         4.77 o                         
 -13   1  10        114.74        105.26         6.54 o                         
 -12   1  10         22.27          9.19         3.78 o                         
 -11   1  10          0.35          4.03         3.18 o                         
 -10   1  10         56.17         47.16         4.37 o                         
  -9   1  10         55.26         67.79         4.34 o                         
  -8   1  10         98.34         94.21         5.00 o                         
  -7   1  10          5.38          2.55         2.68 o                         
  -6   1  10       1321.36       1304.94        26.45 o                         
  -5   1  10         86.71         77.44         4.48 o                         
  -4   1  10        323.58        354.20         9.58 o                         
  -3   1  10          0.73          1.93         2.30 o                         
  -2   1  10        126.18        130.78         5.23 o                         
  -1   1  10        146.28        149.73         5.68 o                         
   0   1  10        184.71        193.53         6.76 o                         
   1   1  10         20.83         16.03         3.78 o                         
   2   1  10          2.82          6.61         3.35 o                         
   3   1  10         10.70          4.02         3.59 o                         
   4   1  10          0.13          0.70         4.20 o                         
   5   1  10         31.19         22.54         5.54 o                         
   6   1  10        214.00        223.51        10.79 o                         
   7   1  10        125.88        124.88        10.73 o                         
   8   1  10         65.68         63.31         9.58 o                         
   9   1  10         28.44         25.55        10.10 o                         
  10   1  10         34.69         38.96        11.54 o                         
  11   1  10          0.41         -6.42         9.44 o                         
 -20   2  10         56.61         46.05        10.85 o                         
 -19   2  10        120.98        102.79        10.76 o                         
 -18   2  10         60.75         54.90         7.86 o                         
 -17   2  10        263.49        257.59        12.02 o                         
 -16   2  10          4.97          2.83         4.86 o                         
 -15   2  10        120.32        110.32         7.25 o                         
 -14   2  10        768.97        795.26        21.75 o                         
 -13   2  10        327.32        337.70        12.06 o                         
 -12   2  10       1144.41       1070.40        26.09 o                         
 -11   2  10        154.46        173.78         7.39 o                         
 -10   2  10        108.35        103.76         5.38 o                         
  -9   2  10        622.92        641.75        16.11 o                         
  -8   2  10        412.69        419.21        14.26 o                         
  -7   2  10       1742.06       1700.88        35.29 o                         
  -6   2  10       1406.36       1357.50        27.51 o                         
  -5   2  10       2019.87       2096.51        39.76 o                         
  -4   2  10       1070.49       1032.89        20.73 o                         
  -3   2  10       1847.60       1863.87        36.75 o                         
  -2   2  10        845.28        754.90        16.51 o                         
  -1   2  10       2409.45       2305.69        45.14 o                         
   0   2  10        314.40        331.34        12.34 o                         
   1   2  10       1891.49       1894.66        37.81 o                         
   2   2  10       1130.14       1148.05        26.36 o                         
   3   2  10        757.81        737.86        19.32 o                         
   4   2  10        663.88        650.59        18.00 o                         
   5   2  10        355.46        337.16        13.28 o                         
   6   2  10        871.57        954.12        31.68 o                         
   7   2  10        172.69        198.85        11.50 o                         
   8   2  10        533.03        498.23        20.18 o                         
   9   2  10         23.54         27.90         8.90 o                         
  10   2  10         85.49         73.30        11.45 o                         
  11   2  10        143.91        113.39        14.63 o                         
 -20   3  10          0.61         -3.27        13.27 o                         
 -19   3  10          2.53        -10.11        10.11 o                         
 -18   3  10          0.56         -2.90         6.57 o                         
 -17   3  10          2.41         -0.21         5.83 o                         
 -16   3  10         20.51         14.65         5.43 o                         
 -15   3  10        255.72        246.58        10.60 o                         
 -14   3  10        331.43        303.78        11.77 o                         
 -13   3  10          4.85          2.43         4.06 o                         
 -12   3  10          2.20          4.73         3.82 o                         
 -11   3  10          4.70         -2.77         3.13 o                         
 -10   3  10        175.12        166.98         6.88 o                         
  -9   3  10         62.05         52.92         4.20 o                         
  -8   3  10         91.50        110.82         6.03 o                         
  -7   3  10         48.68         37.63         3.52 o                         
  -6   3  10         21.98         24.39         3.10 o                         
  -5   3  10         48.55         64.09         3.81 o                         
  -4   3  10         45.44         57.05         3.87 o                         
  -3   3  10        208.56        230.18         8.03 o                         
  -2   3  10         51.42         47.92         4.54 o                         
  -1   3  10        218.01        243.05         8.70 o                         
   0   3  10        198.34        224.70         8.16 o                         
   1   3  10        114.01         96.42         5.58 o                         
   2   3  10          1.51          2.14         3.62 o                         
   3   3  10         64.67         52.18         5.26 o                         
   4   3  10        109.89        129.68         7.31 o                         
   5   3  10         28.20         26.58         5.75 o                         
   6   3  10        178.94        199.56        10.70 o                         
   7   3  10          0.38          7.32         6.28 o                         
   8   3  10         23.82         12.63         7.21 o                         
   9   3  10          0.24         -6.58         7.76 o                         
  10   3  10          0.49          0.15         9.23 o                         
  11   3  10          4.67          2.32        10.89 o                         
 -19   4  10         68.04         55.67        12.99 o                         
 -18   4  10        199.71        197.71        12.93 o                         
 -17   4  10        190.78        214.63        13.01 o                         
 -16   4  10         76.06         71.24         8.21 o                         
 -15   4  10        196.60        187.02        10.16 o                         
 -14   4  10       1533.22       1591.35        39.20 o                         
 -13   4  10        626.24        656.69        20.08 o                         
 -12   4  10        218.15        218.65        10.62 o                         
 -11   4  10          8.43          7.89         4.04 o                         
 -10   4  10         46.93         48.54         4.60 o                         
  -9   4  10       1237.15       1297.37        28.93 o                         
  -8   4  10       1330.21       1333.05        28.37 o                         
  -7   4  10         57.83         67.48         4.35 o                         
  -6   4  10        230.41        232.68         7.62 o                         
  -5   4  10         21.66         20.76         3.15 o                         
  -4   4  10        696.83        679.74        17.77 o                         
  -3   4  10        344.76        347.06        13.93 o                         
  -2   4  10        610.44        594.13        15.15 o                         
  -1   4  10        438.18        415.77        12.53 o                         
   0   4  10        447.33        497.07        13.83 o                         
   1   4  10       1316.58       1286.93        29.12 o                         
   2   4  10        310.29        300.54        10.65 o                         
   3   4  10        399.81        400.96        13.76 o                         
   4   4  10        930.48        919.53        24.58 o                         
   5   4  10        508.74        482.31        18.67 o                         
   6   4  10        349.26        391.70        15.22 o                         
   7   4  10         16.28          8.62         6.43 o                         
   8   4  10         20.88         18.19         7.46 o                         
   9   4  10        347.55        358.08        18.51 o                         
  10   4  10         28.40         22.65         9.98 o                         
 -19   5  10          3.50         11.15         9.49 o                         
 -18   5  10          3.57         -2.94         7.36 o                         
 -17   5  10         12.50         16.81         7.25 o                         
 -16   5  10         80.18         68.22         8.35 o                         
 -15   5  10         16.06         22.77         6.80 o                         
 -14   5  10         21.37         25.72         6.48 o                         
 -13   5  10        102.07         86.71         7.26 o                         
 -12   5  10          2.79          1.67         4.40 o                         
 -11   5  10        315.48        310.72        11.46 o                         
 -10   5  10        287.40        299.08        10.52 o                         
  -9   5  10        220.13        207.97         8.37 o                         
  -8   5  10        857.38        931.55        22.24 o                         
  -7   5  10        167.84        170.35         7.03 o                         
  -6   5  10          5.84          8.48         3.45 o                         
  -5   5  10          0.11         -3.20         3.20 o                         
  -4   5  10          0.48          0.67         3.19 o                         
  -3   5  10         11.91         23.43         4.05 o                         
  -2   5  10         52.69         53.52         4.62 o                         
  -1   5  10         13.23         14.50         3.77 o                         
   0   5  10        138.83        154.87         7.35 o                         
   1   5  10        132.28        120.99         7.01 o                         
   2   5  10        298.16        292.81        11.36 o                         
   3   5  10         25.65         17.82         5.01 o                         
   4   5  10         22.67         14.87         5.27 o                         
   5   5  10         56.13         52.55         6.65 o                         
   6   5  10          8.51          8.33         5.97 o                         
   7   5  10          8.02          4.04         6.49 o                         
   8   5  10         41.21         36.00         8.24 o                         
   9   5  10          2.77         -5.51         8.73 o                         
  10   5  10          5.30         -0.41         9.92 o                         
 -18   6  10         82.60        105.34        13.02 o                         
 -17   6  10        161.95        159.80        12.18 o                         
 -16   6  10        281.70        296.26        15.04 o                         
 -15   6  10        144.05        161.50        11.16 o                         
 -14   6  10        105.85        103.37         8.91 o                         
 -13   6  10        225.89        245.91        13.40 o                         
 -12   6  10         91.56         92.78         7.74 o                         
 -11   6  10         80.49         81.34         6.60 o                         
 -10   6  10        442.54        464.54        16.73 o                         
  -9   6  10        264.45        270.87        10.04 o                         
  -8   6  10       1454.68       1476.15        33.19 o                         
  -7   6  10         45.72         46.68         5.67 o                         
  -6   6  10        291.61        300.89        10.71 o                         
  -5   6  10        848.89        818.22        21.68 o                         
  -4   6  10        140.04        141.56         7.07 o                         
  -3   6  10        550.03        544.47        16.93 o                         
  -2   6  10       1131.13       1095.39        26.00 o                         
  -1   6  10        450.05        458.46        19.27 o                         
   0   6  10        503.20        547.08        24.60 o                         
   1   6  10        448.17        427.71        16.79 o                         
   2   6  10        319.25        323.11        13.11 o                         
   3   6  10        274.99        292.26        12.16 o                         
   4   6  10        416.08        362.39        14.79 o                         
   5   6  10        342.03        328.66        15.22 o                         
   6   6  10        474.09        449.64        20.84 o                         
   7   6  10          3.83         -2.56         6.98 o                         
   8   6  10         81.07         80.08         9.78 o                         
   9   6  10         12.19          7.54        10.39 o                         
 -17   7  10          4.77          4.21         9.10 o                         
 -16   7  10          3.90          0.02         7.54 o                         
 -15   7  10          0.25          0.41         6.81 o                         
 -14   7  10          1.80          3.63         6.79 o                         
 -13   7  10          0.41          4.09         6.24 o                         
 -12   7  10        156.66        154.94         9.59 o                         
 -11   7  10         63.55         68.14         8.91 o                         
 -10   7  10        126.97        135.66         9.03 o                         
  -9   7  10         49.64         42.46         6.10 o                         
  -8   7  10         48.32         55.07         6.14 o                         
  -7   7  10         64.78         75.07         6.28 o                         
  -6   7  10          0.56         -3.70         3.95 o                         
  -5   7  10        123.02        116.77         6.86 o                         
  -4   7  10         33.01         32.35         4.99 o                         
  -3   7  10          7.75         -2.77         4.35 o                         
  -2   7  10         24.87         17.70         4.89 o                         
  -1   7  10         10.83         14.44         5.25 o                         
   0   7  10          9.51          7.11         5.17 o                         
   1   7  10          3.04         -3.53         5.28 o                         
   2   7  10          1.80         -0.48         5.02 o                         
   3   7  10          0.72          5.88         5.82 o                         
   4   7  10        211.93        209.92        11.50 o                         
   5   7  10         19.38         30.14         7.37 o                         
   6   7  10         47.79         37.94         8.79 o                         
   7   7  10          1.44         -7.80         7.93 o                         
   8   7  10          8.64         -9.34         9.34 o                         
 -17   8  10        137.46        148.74        16.69 o                         
 -16   8  10         67.95         65.55        10.33 o                         
 -15   8  10         51.78         86.71        10.14 o                         
 -14   8  10        418.05        487.19        24.54 o                         
 -13   8  10        159.76        145.75        11.39 o                         
 -12   8  10        227.28        229.45        12.59 o                         
 -11   8  10        284.20        276.64        13.50 o                         
 -10   8  10        619.78        610.72        22.92 o                         
  -9   8  10         23.51         16.22         6.47 o                         
  -8   8  10        207.42        238.28        12.23 o                         
  -7   8  10        140.15        145.72         8.92 o                         
  -6   8  10        419.43        410.06        13.79 o                         
  -5   8  10        594.93        534.35        21.98 o                         
  -4   8  10        382.50        365.52        13.69 o                         
  -3   8  10        110.89        133.22         8.37 o                         
  -2   8  10        493.29        524.85        23.05 o                         
  -1   8  10        205.82        198.02        10.53 o                         
   0   8  10        611.32        623.84        21.81 o                         
   1   8  10        431.64        407.35        15.95 o                         
   2   8  10        102.18        111.57         9.47 o                         
   3   8  10         44.01         71.13         8.29 o                         
   4   8  10        261.68        238.37        12.52 o                         
   5   8  10         53.96         46.80         8.81 o                         
   6   8  10        218.74        206.22        13.07 o                         
   7   8  10         52.19         22.63        10.44 o                         
   8   8  10        215.20        211.25        46.34 o                         
 -15   9  10         26.28         45.72        11.39 o                         
 -14   9  10          1.95         -5.86         9.03 o                         
 -13   9  10         16.07          0.94         8.02 o                         
 -12   9  10         16.47          8.49         8.23 o                         
 -11   9  10          0.20         -1.44         7.42 o                         
 -10   9  10        121.11        114.31        10.37 o                         
  -9   9  10         56.97         58.56         8.70 o                         
  -8   9  10         28.44         28.05         6.83 o                         
  -7   9  10          4.86         -3.97         6.08 o                         
  -6   9  10         23.21         20.81         6.80 o                         
  -5   9  10          4.91          6.91         5.73 o                         
  -4   9  10        193.24        167.07        13.18 o                         
  -3   9  10        181.61        189.47        10.34 o                         
  -2   9  10         22.84         23.37         6.40 o                         
  -1   9  10          0.63          9.72         5.96 o                         
   0   9  10         11.41         17.92         6.48 o                         
   1   9  10          1.22         -0.40         6.42 o                         
   2   9  10         32.29         40.39         7.73 o                         
   3   9  10         14.10         14.73         6.85 o                         
   4   9  10        241.04        216.45        14.65 o                         
   5   9  10         25.69          5.64         8.10 o                         
   6   9  10         27.59         16.92        11.34 o                         
 -14  10  10        148.56        154.97        20.36 o                         
 -13  10  10        101.37         86.70        12.70 o                         
 -12  10  10        203.97        239.99        16.41 o                         
 -11  10  10          3.60          9.88        11.58 o                         
 -10  10  10        283.50        328.41        33.35 o                         
  -9  10  10        100.87        116.61        12.84 o                         
  -8  10  10         98.29         98.14        10.13 o                         
  -7  10  10        166.62        183.32        12.62 o                         
  -6  10  10        153.89        147.92        10.79 o                         
  -5  10  10         51.88         51.85         8.14 o                         
  -4  10  10        238.16        258.25        12.98 o                         
  -3  10  10         97.62        107.42         9.01 o                         
  -2  10  10         81.92         68.15         8.51 o                         
  -1  10  10         70.20         71.99         8.58 o                         
   0  10  10        119.29        140.78        10.37 o                         
   1  10  10         52.47         59.88         8.85 o                         
   2  10  10        223.76        233.44        14.09 o                         
   3  10  10         47.28         60.25        10.73 o                         
   4  10  10        153.18        150.57        13.61 o                         
   5  10  10         16.64         -1.03        13.25 o                         
 -12  11  10          3.10        -12.72        14.48 o                         
 -11  11  10         32.24         28.37        16.33 o                         
 -10  11  10          3.71         -8.98         8.98 o                         
  -9  11  10         14.18         13.43         9.79 o                         
  -8  11  10         23.52         23.17         8.83 o                         
  -7  11  10         22.68         25.55         9.30 o                         
  -6  11  10         20.56         20.61         8.43 o                         
  -5  11  10        121.65        132.08        11.48 o                         
  -4  11  10         24.33         26.83         8.53 o                         
  -3  11  10         47.75         58.72         9.69 o                         
  -2  11  10         37.22         34.76         9.33 o                         
  -1  11  10         47.46         22.32         8.98 o                         
   0  11  10          3.25         -7.91         7.95 o                         
   1  11  10          0.20         -5.66         8.28 o                         
   2  11  10         55.90         61.87        12.37 o                         
   3  11  10          5.28         17.28        13.02 o                         
 -10  12  10        100.37        143.00        27.81 o                         
  -9  12  10          6.10         15.52        15.58 o                         
  -8  12  10          4.36         16.29        14.14 o                         
  -7  12  10         91.23        105.65        14.16 o                         
  -6  12  10        165.25        143.92        13.85 o                         
  -5  12  10         17.83          4.73         9.80 o                         
  -4  12  10         12.03         15.32        10.48 o                         
  -3  12  10         54.36         80.17        12.16 o                         
  -2  12  10          2.76          5.45        10.28 o                         
  -1  12  10         33.27         24.46        12.07 o                         
   0  12  10         89.39         92.48        20.17 o                         
   1  12  10         52.38         54.59        16.31 o                         
 -20   1  11          4.68         -0.84         9.22 o                         
 -19   1  11         82.58         82.86        10.20 o                         
 -18   1  11        106.93        105.23        11.45 o                         
 -17   1  11         72.38         62.86         7.53 o                         
 -16   1  11        436.17        509.60        19.96 o                         
 -15   1  11         15.26         13.90         5.08 o                         
 -14   1  11        867.90        814.18        23.69 o                         
 -13   1  11        445.02        415.91        14.46 o                         
 -12   1  11        403.68        375.15        13.32 o                         
 -11   1  11       2127.40       2065.17        46.29 o                         
 -10   1  11        233.27        272.36         9.59 o                         
  -9   1  11          6.69         11.98         3.32 o                         
  -8   1  11        943.40        939.70        23.30 o                         
  -7   1  11        668.72        617.66        16.10 o                         
  -6   1  11        172.50        164.31         7.06 o                         
  -5   1  11       1432.67       1458.58        29.48 o                         
  -4   1  11        985.05        986.35        20.97 o                         
  -3   1  11        245.41        292.10         8.88 o                         
  -2   1  11       1312.62       1364.52        29.02 o                         
  -1   1  11        711.77        676.61        19.06 o                         
   0   1  11       1061.91        998.74        22.42 o                         
   1   1  11        757.40        800.93        20.27 o                         
   2   1  11        715.02        723.18        22.66 o                         
   3   1  11        798.75        761.34        27.30 o                         
   4   1  11       1334.42       1382.41        37.19 o                         
   5   1  11          7.13          8.13         5.97 o                         
   6   1  11        198.17        195.49        12.86 o                         
   7   1  11        789.99        821.39        34.89 o                         
   8   1  11         68.04         49.06        21.45 o                         
   9   1  11        208.04        215.11        17.52 o                         
  10   1  11         97.24         78.16        13.38 o                         
 -20   2  11          1.22         -6.13         9.71 o                         
 -19   2  11         12.47          1.86         7.67 o                         
 -18   2  11         25.38         25.67         7.53 o                         
 -17   2  11          5.17         14.89         6.53 o                         
 -16   2  11          1.91          4.01         5.54 o                         
 -15   2  11         14.49         19.94         5.63 o                         
 -14   2  11        131.18        132.06         8.15 o                         
 -13   2  11         49.17         28.76         4.97 o                         
 -12   2  11        230.42        190.01         8.77 o                         
 -11   2  11        214.26        207.73         8.57 o                         
 -10   2  11         72.75         82.60         5.41 o                         
  -9   2  11        158.39        181.01         8.53 o                         
  -8   2  11        295.13        267.67        11.13 o                         
  -7   2  11       1666.15       1686.33        36.62 o                         
  -6   2  11        406.68        412.98        14.61 o                         
  -5   2  11         11.08         22.01         3.36 o                         
  -4   2  11        468.95        489.82        13.13 o                         
  -3   2  11         23.47         22.13         3.60 o                         
  -2   2  11          0.12          4.98         3.09 o                         
  -1   2  11        111.51        112.71         6.39 o                         
   0   2  11         49.64         37.88         4.44 o                         
   1   2  11          0.46         -1.19         3.74 o                         
   2   2  11          0.40          0.24         4.07 o                         
   3   2  11         26.81         11.32         4.92 o                         
   4   2  11          8.93         10.28         5.46 o                         
   5   2  11         28.52         27.34         6.54 o                         
   6   2  11         47.18         39.00         7.89 o                         
   7   2  11          7.03          0.34         7.54 o                         
   8   2  11         23.43          8.59         9.49 o                         
   9   2  11          1.24          2.10         9.26 o                         
  10   2  11         41.21         33.51        11.40 o                         
 -20   3  11         13.46         26.48        24.94 o                         
 -19   3  11         60.67         50.54        10.85 o                         
 -18   3  11         96.35         99.92        15.59 o                         
 -17   3  11         25.90         10.95         6.60 o                         
 -16   3  11        109.21        127.41         9.19 o                         
 -15   3  11        226.25        220.25        13.51 o                         
 -14   3  11        830.07        818.52        22.61 o                         
 -13   3  11        299.66        315.28        13.40 o                         
 -12   3  11        983.58        943.57        25.56 o                         
 -11   3  11        837.48        827.51        23.16 o                         
 -10   3  11        767.50        750.88        18.36 o                         
  -9   3  11        439.71        451.15        13.40 o                         
  -8   3  11       1969.32       2006.58        41.36 o                         
  -7   3  11       1281.53       1260.89        27.08 o                         
  -6   3  11         75.04         87.54         4.88 o                         
  -5   3  11        219.94        243.56         7.98 o                         
  -4   3  11       2108.17       2145.93        42.60 o                         
  -3   3  11        159.21        182.33         7.21 o                         
  -2   3  11       2850.17       2863.86        60.60 o                         
  -1   3  11       1662.01       1530.70        32.56 o                         
   0   3  11       1136.63       1098.43        24.57 o                         
   1   3  11        585.34        661.01        18.13 o                         
   2   3  11        465.49        476.85        14.51 o                         
   3   3  11        637.41        651.71        18.70 o                         
   4   3  11        210.38        215.02        10.21 o                         
   5   3  11        357.83        328.82        14.47 o                         
   6   3  11        571.91        577.52        21.03 o                         
   7   3  11        472.55        455.39        19.88 o                         
   8   3  11        222.95        180.78        14.24 o                         
   9   3  11         81.85         68.40        12.83 o                         
  10   3  11         35.33         27.61        12.00 o                         
 -19   4  11          2.00         -9.70         9.70 o                         
 -18   4  11         38.48         42.21         8.88 o                         
 -17   4  11         59.11         61.76         8.78 o                         
 -16   4  11         41.16         40.81         7.23 o                         
 -15   4  11         40.50         38.53         6.87 o                         
 -14   4  11          1.88          4.43         5.16 o                         
 -13   4  11         37.52         42.46         6.03 o                         
 -12   4  11         20.37         18.18         5.92 o                         
 -11   4  11        211.04        236.97        10.68 o                         
 -10   4  11         29.32         24.30         4.41 o                         
  -9   4  11        167.43        167.04         8.36 o                         
  -8   4  11         19.60         26.00         4.17 o                         
  -7   4  11         29.91         34.45         4.18 o                         
  -6   4  11          0.12         -0.62         3.40 o                         
  -5   4  11         40.34         33.25         4.05 o                         
  -4   4  11          4.87          9.45         3.43 o                         
  -3   4  11        137.74        138.15         7.65 o                         
  -2   4  11          0.22          0.51         3.37 o                         
  -1   4  11        443.55        454.04        13.85 o                         
   0   4  11         35.00         45.15         4.81 o                         
   1   4  11         19.97         12.69         4.23 o                         
   2   4  11          1.56          1.75         4.44 o                         
   3   4  11         21.70         15.14         5.25 o                         
   4   4  11         29.08         17.22         5.66 o                         
   5   4  11          4.24         17.44         6.55 o                         
   6   4  11          5.25          0.25         6.62 o                         
   7   4  11        196.27        208.17        13.15 o                         
   8   4  11         57.39         38.99         9.48 o                         
   9   4  11          1.22          0.14         9.42 o                         
 -19   5  11         38.98         22.69        11.53 o                         
 -18   5  11        127.22        104.06        11.38 o                         
 -17   5  11         61.50         74.74        11.12 o                         
 -16   5  11         90.56         73.26         9.97 o                         
 -15   5  11        114.90        134.04         9.97 o                         
 -14   5  11        539.32        555.99        19.19 o                         
 -13   5  11        273.34        311.34        12.86 o                         
 -12   5  11        116.92        123.66         7.71 o                         
 -11   5  11        722.59        786.09        27.81 o                         
 -10   5  11        520.41        493.99        17.04 o                         
  -9   5  11       2842.48       2937.96        62.39 o                         
  -8   5  11        110.77        115.31         6.99 o                         
  -7   5  11        593.10        662.36        20.42 o                         
  -6   5  11        445.91        446.41        14.41 o                         
  -5   5  11         60.75         83.94         5.86 o                         
  -4   5  11       1416.78       1337.13        30.35 o                         
  -3   5  11        360.23        303.50        10.63 o                         
  -2   5  11        337.89        337.69        11.64 o                         
  -1   5  11        235.03        228.30         8.88 o                         
   0   5  11        688.78        632.70        18.71 o                         
   1   5  11        171.21        181.65         8.99 o                         
   2   5  11        152.25        138.13         9.43 o                         
   3   5  11        401.27        389.29        14.36 o                         
   4   5  11        405.08        403.52        15.45 o                         
   5   5  11        136.32        139.44         9.45 o                         
   6   5  11         56.21         55.83         8.24 o                         
   7   5  11        129.52        127.81        10.83 o                         
   8   5  11        198.22        204.24        15.64 o                         
   9   5  11         68.26         67.99        13.68 o                         
 -18   6  11          7.08          7.28         9.60 o                         
 -17   6  11          4.48         -7.25         7.25 o                         
 -16   6  11         11.81         17.53         7.31 o                         
 -15   6  11         26.73         26.58         7.27 o                         
 -14   6  11          4.68          2.12         6.45 o                         
 -13   6  11        168.20        191.02        10.82 o                         
 -12   6  11          4.55         10.95         5.49 o                         
 -11   6  11         49.97         57.75         6.26 o                         
 -10   6  11         46.95         45.96         5.90 o                         
  -9   6  11        384.43        377.27        15.65 o                         
  -8   6  11         27.29         25.84         6.06 o                         
  -7   6  11         39.52         36.47         5.41 o                         
  -6   6  11          0.15          3.26         4.37 o                         
  -5   6  11          3.94          4.02         4.43 o                         
  -4   6  11        137.06        130.13         7.21 o                         
  -3   6  11        934.83        873.43        22.22 o                         
  -2   6  11        105.81        107.96         7.26 o                         
  -1   6  11          0.29          1.83         4.65 o                         
   0   6  11        451.08        462.81        16.55 o                         
   1   6  11        239.11        253.11        15.91 o                         
   2   6  11         77.28         92.25         8.36 o                         
   3   6  11          0.15         -1.22         5.77 o                         
   4   6  11         15.81         12.12         6.45 o                         
   5   6  11         97.61        123.46         9.36 o                         
   6   6  11         23.98         16.86         8.02 o                         
   7   6  11         37.34         32.26         9.50 o                         
   8   6  11          0.90         -4.94        10.56 o                         
 -17   7  11         22.63         10.06        10.29 o                         
 -16   7  11         41.28         45.64         9.08 o                         
 -15   7  11        125.85        133.85        10.85 o                         
 -14   7  11        181.90        166.92        11.21 o                         
 -13   7  11        222.36        242.49        14.80 o                         
 -12   7  11        378.47        411.28        16.82 o                         
 -11   7  11        265.78        250.08        12.79 o                         
 -10   7  11        105.19        102.87         8.72 o                         
  -9   7  11        252.45        265.85        12.90 o                         
  -8   7  11        157.01        186.12         9.90 o                         
  -7   7  11        279.16        301.14        11.97 o                         
  -6   7  11        509.21        569.55        18.75 o                         
  -5   7  11         74.57         75.70         6.36 o                         
  -4   7  11        231.63        221.49        10.11 o                         
  -3   7  11        229.89        216.10        10.22 o                         
  -2   7  11          2.93         10.57         5.30 o                         
  -1   7  11        618.92        626.66        20.51 o                         
   0   7  11        500.49        426.47        16.30 o                         
   1   7  11        199.51        186.55        11.25 o                         
   2   7  11        113.32        103.18         8.68 o                         
   3   7  11        203.86        221.34        11.80 o                         
   4   7  11        266.93        257.32        13.00 o                         
   5   7  11        405.42        424.88        18.51 o                         
   6   7  11         93.36         82.73        10.70 o                         
   7   7  11        240.18        244.10        17.45 o                         
 -16   8  11         13.74          5.85        10.32 o                         
 -15   8  11          8.54          8.98         8.51 o                         
 -14   8  11         24.97         16.39         8.26 o                         
 -13   8  11         25.28         26.11         8.33 o                         
 -12   8  11         60.51         61.06         9.25 o                         
 -11   8  11          0.63         -3.48         6.46 o                         
 -10   8  11         78.05         57.12         9.14 o                         
  -9   8  11          2.01         -1.75         6.48 o                         
  -8   8  11          5.75          9.86         6.22 o                         
  -7   8  11         11.17          9.61         5.94 o                         
  -6   8  11         10.28         10.61         5.76 o                         
  -5   8  11         84.86         87.44         7.46 o                         
  -4   8  11         25.45         21.00         5.77 o                         
  -3   8  11         65.70         64.53         7.00 o                         
  -2   8  11         61.84         77.74         7.68 o                         
  -1   8  11         51.28         58.26         7.33 o                         
   0   8  11          3.39          6.94         6.46 o                         
   1   8  11          6.79         -2.12         6.60 o                         
   2   8  11          6.98          8.07         6.37 o                         
   3   8  11        128.91        125.78        11.39 o                         
   4   8  11         39.21         30.81         8.13 o                         
   5   8  11          5.35         -8.08         8.08 o                         
   6   8  11         21.16          6.86        10.87 o                         
 -15   9  11        221.90        231.98        21.01 o                         
 -14   9  11         42.33         12.40        10.93 o                         
 -13   9  11         33.52         42.28        10.45 o                         
 -12   9  11         51.91         50.82         9.66 o                         
 -11   9  11        161.83        136.38        11.53 o                         
 -10   9  11          4.05          2.37         7.31 o                         
  -9   9  11        161.28        172.86        11.52 o                         
  -8   9  11         18.34         16.06         8.04 o                         
  -7   9  11        158.10        172.84        11.39 o                         
  -6   9  11          9.51         -2.53         6.18 o                         
  -5   9  11        322.76        313.09        13.47 o                         
  -4   9  11          2.12          4.39         6.09 o                         
  -3   9  11        157.69        151.36        10.02 o                         
  -2   9  11         89.84         95.65        10.49 o                         
  -1   9  11        100.04        100.87         9.14 o                         
   0   9  11        106.56        112.42         9.57 o                         
   1   9  11          6.34          4.71         6.69 o                         
   2   9  11         45.31         51.74         8.46 o                         
   3   9  11         62.40         66.35         9.08 o                         
   4   9  11         33.61         32.27         9.91 o                         
   5   9  11         27.51          1.35        12.40 o                         
 -14  10  11          2.01         -5.20        14.24 o                         
 -13  10  11          3.67         -1.96        10.44 o                         
 -12  10  11         15.82         -5.61         9.43 o                         
 -11  10  11          4.95         21.76        10.07 o                         
 -10  10  11          8.42         10.94        10.30 o                         
  -9  10  11         27.47         25.80         9.56 o                         
  -8  10  11          5.81          6.17         7.79 o                         
  -7  10  11          0.17          2.04         7.61 o                         
  -6  10  11          8.55          5.79         7.15 o                         
  -5  10  11          0.17          2.91         7.41 o                         
  -4  10  11         41.34         42.73         8.09 o                         
  -3  10  11         57.68         84.01         9.26 o                         
  -2  10  11         14.50         17.15         7.43 o                         
  -1  10  11          2.91         -0.48         6.95 o                         
   0  10  11         41.91         44.05         8.37 o                         
   1  10  11          2.43         -0.99         7.82 o                         
   2  10  11          3.26         -1.31         8.54 o                         
   3  10  11          0.49          1.10        12.75 o                         
   4  10  11          0.07         -2.25        14.41 o                         
 -12  11  11         37.42         25.40        16.44 o                         
 -11  11  11         20.68         14.40        11.60 o                         
 -10  11  11         43.99         20.47        13.53 o                         
  -9  11  11         39.42         32.41        10.97 o                         
  -8  11  11         59.87         43.19        10.11 o                         
  -7  11  11         39.68         54.44         9.99 o                         
  -6  11  11         15.60         15.65         8.53 o                         
  -5  11  11         84.82         94.86        11.07 o                         
  -4  11  11         44.58         40.44         9.49 o                         
  -3  11  11         18.03         22.33         9.35 o                         
  -2  11  11         11.17          2.57         8.63 o                         
  -1  11  11        101.60         95.61        12.33 o                         
   0  11  11         32.99         35.07        11.50 o                         
   1  11  11         61.93         39.39        13.77 o                         
   2  11  11         96.93         82.78        20.74 o                         
  -8  12  11         11.55          6.44        14.32 o                         
  -7  12  11          0.66         -5.93        12.04 o                         
  -6  12  11         42.47         25.00        12.38 o                         
  -5  12  11          1.05        -11.53        11.53 o                         
  -4  12  11          1.06         16.94        14.17 o                         
  -3  12  11         22.83         24.96        17.54 o                         
  -2  12  11         12.46         18.50        14.48 o                         
 -20   0  12        115.00        127.39        19.99 o                         
 -19   0  12        126.43        150.82        21.40 o                         
 -18   0  12         94.47         95.10        13.12 o                         
 -17   0  12        411.51        409.63        22.66 o                         
 -16   0  12        256.29        281.72        32.64 o                         
 -15   0  12        272.36        321.26        18.61 o                         
 -14   0  12         29.66         28.03         8.07 o                         
 -13   0  12        567.89        534.31        24.90 o                         
 -12   0  12       1369.89       1361.28        47.83 o                         
 -11   0  12       1077.25       1180.47        38.91 o                         
 -10   0  12        354.34        353.74        18.07 o                         
  -9   0  12       1683.19       1844.97        62.40 o                         
  -8   0  12        622.59        617.96        24.47 o                         
  -7   0  12       6899.40       7099.94       206.14 o                         
  -6   0  12       5278.54       5304.97       154.62 o                         
  -5   0  12        380.60        385.10        18.72 o                         
  -4   0  12        109.99        101.19         7.54 o                         
  -3   0  12        432.70        441.41        22.19 o                         
  -2   0  12         43.72         32.59         6.92 o                         
  -1   0  12       1198.96       1213.76        39.01 o                         
   0   0  12        855.32        801.77        28.96 o                         
   1   0  12        653.31        600.02        24.06 o                         
   2   0  12        707.72        787.70        32.77 o                         
   3   0  12       1237.72       1333.77        65.07 o                         
   4   0  12        407.69        422.85        25.54 o                         
   5   0  12        314.53        350.10        23.22 o                         
   6   0  12        119.32        135.03        23.51 o                         
   7   0  12        360.79        362.82        40.20 o                         
   8   0  12        292.19        307.56        28.25 o                         
   9   0  12         77.95         77.84        37.46 o                         
 -20   1  12          4.34          3.39        16.64 o                         
 -19   1  12          3.68         -6.99         6.99 o                         
 -18   1  12         16.17          2.81         8.05 o                         
 -17   1  12         12.17         13.09         6.34 o                         
 -16   1  12         15.38         12.87         5.71 o                         
 -15   1  12         18.59          9.06         5.30 o                         
 -14   1  12          1.52         -0.15         4.35 o                         
 -13   1  12          2.01          3.96         4.52 o                         
 -12   1  12          1.17         -3.39         4.06 o                         
 -11   1  12        237.09        235.56        10.56 o                         
 -10   1  12          7.43          6.95         3.69 o                         
  -9   1  12         21.49         15.68         4.15 o                         
  -8   1  12        529.53        511.96        14.70 o                         
  -7   1  12        742.71        721.77        22.87 o                         
  -6   1  12        223.63        229.13         9.01 o                         
  -5   1  12         92.07         93.62         5.76 o                         
  -4   1  12         22.34         18.87         3.64 o                         
  -3   1  12          1.52          1.80         3.62 o                         
  -2   1  12         23.22         20.83         3.87 o                         
  -1   1  12         93.38        104.10         6.04 o                         
   0   1  12        641.10        662.34        18.09 o                         
   1   1  12          6.50         -0.81         4.40 o                         
   2   1  12         27.67         33.61         5.85 o                         
   3   1  12          0.51         -0.62         5.49 o                         
   4   1  12         26.96         27.16         6.99 o                         
   5   1  12         34.19         26.83         7.74 o                         
   6   1  12         10.19         22.03         8.09 o                         
   7   1  12          1.95         -2.94         8.11 o                         
   8   1  12          1.32         -9.46         9.46 o                         
   9   1  12          0.30         -3.37        11.00 o                         
 -20   2  12        116.94        177.66        47.84 o                         
 -19   2  12         54.31         38.70         9.17 o                         
 -18   2  12         44.98         38.90         7.76 o                         
 -17   2  12        400.12        381.00        15.50 o                         
 -16   2  12          2.08         -0.85         5.73 o                         
 -15   2  12         92.50        115.50         8.79 o                         
 -14   2  12         78.60         75.24         7.04 o                         
 -13   2  12        875.42        845.18        24.11 o                         
 -12   2  12        302.95        252.87        13.50 o                         
 -11   2  12        834.75        842.25        21.48 o                         
 -10   2  12        538.96        516.00        17.74 o                         
  -9   2  12       2155.76       2219.73        47.63 o                         
  -8   2  12        534.69        516.62        14.82 o                         
  -7   2  12        223.65        225.78         8.54 o                         
  -6   2  12       4619.89       4620.70        95.61 o                         
  -5   2  12       2058.41       2144.32        46.08 o                         
  -4   2  12         45.09         46.56         4.39 o                         
  -3   2  12        760.05        715.07        21.65 o                         
  -2   2  12        654.10        667.01        18.06 o                         
  -1   2  12       1285.97       1288.56        29.57 o                         
   0   2  12        182.96        172.29         8.29 o                         
   1   2  12        879.93        904.70        25.03 o                         
   2   2  12        570.71        588.15        18.84 o                         
   3   2  12        602.39        587.86        20.45 o                         
   4   2  12        253.62        286.14        13.66 o                         
   5   2  12         84.04        106.46        10.15 o                         
   6   2  12        619.52        582.55        23.71 o                         
   7   2  12        195.04        177.54        14.80 o                         
   8   2  12        202.53        221.76        17.89 o                         
   9   2  12         26.35          4.64        10.80 o                         
 -19   3  12          8.86         12.71        10.51 o                         
 -18   3  12          0.44         -7.28         7.28 o                         
 -17   3  12         65.85         67.87         8.77 o                         
 -16   3  12         17.15         15.77         6.60 o                         
 -15   3  12         63.32         56.82         7.41 o                         
 -14   3  12         87.87         84.70         7.90 o                         
 -13   3  12          1.29         -0.31         4.73 o                         
 -12   3  12        149.30        163.20         8.44 o                         
 -11   3  12          3.60          3.78         4.25 o                         
 -10   3  12          0.03          5.02         3.97 o                         
  -9   3  12        330.64        338.63        11.40 o                         
  -8   3  12        767.75        710.18        19.43 o                         
  -7   3  12        164.49        158.86         7.99 o                         
  -6   3  12          0.05         65.67         5.59 o                         
  -5   3  12         95.62        115.28         6.47 o                         
  -4   3  12        660.50        644.18        17.52 o                         
  -3   3  12        133.13        178.18         9.04 o                         
  -2   3  12        341.30        313.19        12.35 o                         
  -1   3  12        112.43        117.56         6.85 o                         
   0   3  12         89.10         98.50         6.75 o                         
   1   3  12          0.21         -4.62         4.62 o                         
   2   3  12         39.05         42.48         6.04 o                         
   3   3  12         18.66         26.89         6.28 o                         
   4   3  12          3.99          2.32         6.34 o                         
   5   3  12          9.60         14.65         7.32 o                         
   6   3  12         70.23         83.73        10.20 o                         
   7   3  12         11.77         22.25         8.91 o                         
   8   3  12          1.68         17.71        11.91 o                         
 -19   4  12         41.83         19.80        11.94 o                         
 -18   4  12         87.42         73.10        10.61 o                         
 -17   4  12          7.76          9.43         7.72 o                         
 -16   4  12        210.77        209.40        16.12 o                         
 -15   4  12        342.94        378.34        15.73 o                         
 -14   4  12        167.77        131.54         9.20 o                         
 -13   4  12        436.15        429.67        16.51 o                         
 -12   4  12        299.62        328.19        13.22 o                         
 -11   4  12        736.81        712.86        21.58 o                         
 -10   4  12        820.83        743.80        26.83 o                         
  -9   4  12        238.19        236.11        13.58 o                         
  -8   4  12        361.43        335.52        12.83 o                         
  -7   4  12         21.07         15.89         4.71 o                         
  -6   4  12        267.47        279.59        10.58 o                         
  -5   4  12        162.72        170.84         8.16 o                         
  -4   4  12        865.98        864.41        22.33 o                         
  -3   4  12        220.56        214.76         8.84 o                         
  -2   4  12        394.46        368.12        13.48 o                         
  -1   4  12         92.49        123.11         7.16 o                         
   0   4  12        247.61        264.28        10.86 o                         
   1   4  12        686.67        656.63        19.69 o                         
   2   4  12        222.30        211.92        10.73 o                         
   3   4  12        199.46        186.61        10.59 o                         
   4   4  12        141.11        141.70        11.59 o                         
   5   4  12        457.08        465.40        21.62 o                         
   6   4  12        148.70        116.36        12.43 o                         
   7   4  12        201.74        181.43        14.29 o                         
   8   4  12         91.38         75.75        13.53 o                         
 -18   5  12          0.67          2.77         9.45 o                         
 -17   5  12          1.29         -0.36         7.97 o                         
 -16   5  12          5.45          6.54         7.43 o                         
 -15   5  12          3.05         10.40         6.66 o                         
 -14   5  12          3.09          4.83         6.20 o                         
 -13   5  12         19.15          8.26         5.68 o                         
 -12   5  12        103.85        103.10         7.92 o                         
 -11   5  12         61.09         50.91         6.19 o                         
 -10   5  12          0.22          3.00         4.61 o                         
  -9   5  12         10.55         13.92         5.07 o                         
  -8   5  12         10.88         15.27         5.17 o                         
  -7   5  12         91.29         97.35         7.07 o                         
  -6   5  12         57.30         58.07         6.05 o                         
  -5   5  12        194.07        218.59        10.46 o                         
  -4   5  12        171.01        159.19        10.76 o                         
  -3   5  12          6.67          7.29         4.44 o                         
  -2   5  12        155.07        143.74         9.77 o                         
  -1   5  12        158.20        155.69         9.61 o                         
   0   5  12         20.84         28.45         5.73 o                         
   1   5  12          0.91          0.70         5.12 o                         
   2   5  12         15.92         19.59         6.13 o                         
   3   5  12          3.96         -1.97         5.81 o                         
   4   5  12         23.19         20.24         7.13 o                         
   5   5  12         53.80         52.19         8.53 o                         
   6   5  12         36.17         20.86         8.90 o                         
   7   5  12         11.73          2.80         9.27 o                         
   8   5  12          0.08        -11.30        11.30 o                         
 -18   6  12         33.55         54.62        13.69 o                         
 -17   6  12         63.89         63.42        10.85 o                         
 -16   6  12         79.46         90.49        11.71 o                         
 -15   6  12         87.47         95.75         9.51 o                         
 -14   6  12         79.06         77.31         8.67 o                         
 -13   6  12        302.80        315.30        14.25 o                         
 -12   6  12          6.73          6.72         5.89 o                         
 -11   6  12         68.72         83.00         8.23 o                         
 -10   6  12        587.54        590.43        19.52 o                         
  -9   6  12        303.30        300.94        14.58 o                         
  -8   6  12        294.74        309.07        16.26 o                         
  -7   6  12        264.11        284.89        12.24 o                         
  -6   6  12        484.36        468.79        15.69 o                         
  -5   6  12        164.76        158.39         8.56 o                         
  -4   6  12         53.97         58.19         5.98 o                         
  -3   6  12          3.50          0.10         4.51 o                         
  -2   6  12        667.99        662.92        21.20 o                         
  -1   6  12        848.60        877.57        26.44 o                         
   0   6  12         47.46         59.55         7.14 o                         
   1   6  12        216.23        246.39        15.69 o                         
   2   6  12        141.66        120.11         9.32 o                         
   3   6  12        361.94        402.90        16.33 o                         
   4   6  12        101.47        119.55        10.28 o                         
   5   6  12         33.52         40.66         9.06 o                         
   6   6  12         80.90         76.11        11.74 o                         
   7   6  12         67.49         70.02        15.62 o                         
 -17   7  12          0.21         -9.54         9.54 o                         
 -16   7  12          0.02         -7.98         7.98 o                         
 -15   7  12          0.39         12.33         8.34 o                         
 -14   7  12          1.92          4.82         7.10 o                         
 -13   7  12         43.96         33.73         8.03 o                         
 -12   7  12          4.09          6.66         7.30 o                         
 -11   7  12         28.00         31.84         7.90 o                         
 -10   7  12          3.64         -2.14         6.03 o                         
  -9   7  12         34.68         44.94         6.98 o                         
  -8   7  12         16.35          2.34         5.43 o                         
  -7   7  12         90.08        103.57         7.99 o                         
  -6   7  12         76.18         78.29         7.18 o                         
  -5   7  12          5.36         -3.52         4.93 o                         
  -4   7  12         20.03         17.28         5.65 o                         
  -3   7  12          3.54         -1.50         5.35 o                         
  -2   7  12         62.44         48.16         6.97 o                         
  -1   7  12         31.30         19.56         6.29 o                         
   0   7  12         59.03         54.45         8.00 o                         
   1   7  12         60.25         77.08         8.38 o                         
   2   7  12          3.97          9.33         6.75 o                         
   3   7  12         12.03          8.92         6.91 o                         
   4   7  12          2.20          1.30         7.39 o                         
   5   7  12          1.01         -8.53         8.53 o                         
   6   7  12         12.37          6.52        12.38 o                         
 -16   8  12         98.21        107.59        15.25 o                         
 -15   8  12         44.43         33.01        10.63 o                         
 -14   8  12          8.44          6.68         8.80 o                         
 -13   8  12        138.45        167.63        14.81 o                         
 -12   8  12         82.14         90.00        14.44 o                         
 -11   8  12        159.19        192.37        13.13 o                         
 -10   8  12         36.73         25.05        11.29 o                         
  -9   8  12        211.86        254.03        13.94 o                         
  -8   8  12        293.42        282.58        13.30 o                         
  -7   8  12         87.88        108.46        10.61 o                         
  -6   8  12        159.35        172.29        10.55 o                         
  -5   8  12         77.32         87.44         8.41 o                         
  -4   8  12         82.59         84.74         7.92 o                         
  -3   8  12        113.07        112.39         8.76 o                         
  -2   8  12         55.90         58.21         8.65 o                         
  -1   8  12        183.17        218.38        12.01 o                         
   0   8  12          6.25          1.06         6.96 o                         
   1   8  12        147.43        134.99        10.23 o                         
   2   8  12         17.93         10.81         7.53 o                         
   3   8  12        110.94        101.34        10.08 o                         
   4   8  12         99.66         81.88        10.86 o                         
   5   8  12         74.72         66.94        14.74 o                         
 -15   9  12          1.32         -9.02        14.02 o                         
 -14   9  12          8.56         -2.39        13.33 o                         
 -13   9  12         17.18         12.15         9.31 o                         
 -12   9  12          2.63          2.11         8.31 o                         
 -11   9  12         25.38         23.78         9.67 o                         
 -10   9  12         13.25          5.27         8.44 o                         
  -9   9  12          6.93          1.25         8.28 o                         
  -8   9  12         21.10         22.34         8.54 o                         
  -7   9  12         29.48         34.54         8.47 o                         
  -6   9  12         13.08         14.21         7.07 o                         
  -5   9  12         47.83         49.99         8.09 o                         
  -4   9  12          3.09         -3.44         5.94 o                         
  -3   9  12         11.75         10.00         6.84 o                         
  -2   9  12         97.32        101.23         9.38 o                         
  -1   9  12          1.67          8.29         7.09 o                         
   0   9  12          8.95          8.53         7.41 o                         
   1   9  12         15.75         12.11         7.52 o                         
   2   9  12          8.70          7.78         8.74 o                         
   3   9  12         14.83         17.95        10.22 o                         
   4   9  12         10.53         -2.96        13.25 o                         
 -13  10  12         36.81         53.42        12.97 o                         
 -12  10  12          3.45        -12.69        12.69 o                         
 -11  10  12         31.96         36.05        11.75 o                         
 -10  10  12        230.80        251.21        18.73 o                         
  -9  10  12        149.38        132.57        13.10 o                         
  -8  10  12         13.79         19.68         9.20 o                         
  -7  10  12         32.73         42.83         9.36 o                         
  -6  10  12         93.48         97.10        10.49 o                         
  -5  10  12         68.42         79.87        10.00 o                         
  -4  10  12         19.44         22.65         7.88 o                         
  -3  10  12         57.94         36.26         8.63 o                         
  -2  10  12         16.30         14.31         8.05 o                         
  -1  10  12         35.27         31.64         8.54 o                         
   0  10  12          6.60         -7.93         7.93 o                         
   1  10  12         28.53         13.83        10.98 o                         
   2  10  12         84.51         67.77        13.48 o                         
 -11  11  12          8.47        -13.30        15.38 o                         
 -10  11  12         16.09         10.64        12.08 o                         
  -9  11  12         22.10          7.99        11.13 o                         
  -8  11  12          6.24        -11.34        11.34 o                         
  -7  11  12         33.59         30.81        10.52 o                         
  -6  11  12          0.76         -1.04         9.21 o                         
  -5  11  12         12.52         10.47         9.80 o                         
  -4  11  12         39.55         43.49        10.90 o                         
  -3  11  12          0.71         -7.92         8.99 o                         
  -2  11  12          3.21         -0.68        12.75 o                         
  -1  11  12          5.62         -4.62        13.79 o                         
   0  11  12          8.24          0.69        11.62 o                         
 -19   1  13        243.38        247.45        15.19 o                         
 -18   1  13        110.94         77.46         9.55 o                         
 -17   1  13         25.08         18.60         6.70 o                         
 -16   1  13        154.56        156.84        10.31 o                         
 -15   1  13        281.56        279.94        12.45 o                         
 -14   1  13        384.55        390.60        14.73 o                         
 -13   1  13        251.97        226.24        10.41 o                         
 -12   1  13        628.95        604.70        18.98 o                         
 -11   1  13        638.77        582.29        16.80 o                         
 -10   1  13        475.30        476.11        14.57 o                         
  -9   1  13        259.46        248.51         9.61 o                         
  -8   1  13       1031.26       1022.63        24.35 o                         
  -7   1  13       1879.13       1907.72        41.59 o                         
  -6   1  13        316.73        326.18        11.07 o                         
  -5   1  13        845.95        895.90        23.30 o                         
  -4   1  13         65.63         81.16         5.83 o                         
  -3   1  13        669.20        686.94        17.76 o                         
  -2   1  13       1247.15       1181.74        28.51 o                         
  -1   1  13        818.63        799.64        22.02 o                         
   0   1  13         33.00         45.16         5.85 o                         
   1   1  13        270.55        259.35        11.64 o                         
   2   1  13        422.11        438.65        17.08 o                         
   3   1  13        130.36        163.31        14.21 o                         
   4   1  13        474.69        468.99        21.92 o                         
   5   1  13          3.44         13.05         7.91 o                         
   6   1  13        167.94        203.55        14.63 o                         
   7   1  13        270.70        265.94        18.13 o                         
   8   1  13         64.39         61.93        14.26 o                         
 -19   2  13          0.38         -0.90         9.21 o                         
 -18   2  13          1.92         -4.44         7.23 o                         
 -17   2  13          2.13         10.63         6.41 o                         
 -16   2  13          9.39          1.97         5.82 o                         
 -15   2  13         12.30          8.87         6.26 o                         
 -14   2  13          0.45          3.40         5.09 o                         
 -13   2  13          0.03         -1.45         4.79 o                         
 -12   2  13         49.77         62.08         6.34 o                         
 -11   2  13          0.52         -0.12         4.41 o                         
 -10   2  13        236.48        234.49         9.36 o                         
  -9   2  13          8.33          8.37         4.11 o                         
  -8   2  13        253.65        225.53         9.05 o                         
  -7   2  13        343.43        338.80        14.56 o                         
  -6   2  13          2.60          5.02         4.13 o                         
  -5   2  13        412.20        441.30        13.88 o                         
  -4   2  13         61.77         65.84         6.31 o                         
  -3   2  13         33.72         28.24         4.62 o                         
  -2   2  13        199.88        200.76        10.65 o                         
  -1   2  13        176.40        160.08         9.90 o                         
   0   2  13        208.48        185.76         9.64 o                         
   1   2  13        225.17        220.40        10.90 o                         
   2   2  13          0.87          1.94         5.46 o                         
   3   2  13          0.33         -2.65         6.51 o                         
   4   2  13         64.64         44.92         8.12 o                         
   5   2  13          1.82          0.44         7.85 o                         
   6   2  13          1.91          0.61         8.50 o                         
   7   2  13         26.79         29.61        11.32 o                         
   8   2  13          4.66         12.45        19.16 o                         
 -19   3  13         27.33         16.08        11.80 o                         
 -18   3  13        132.07        142.16        11.88 o                         
 -17   3  13          1.26         -3.75         6.58 o                         
 -16   3  13        114.73        117.14         9.73 o                         
 -15   3  13        374.49        383.87        16.20 o                         
 -14   3  13        507.06        496.86        19.58 o                         
 -13   3  13         83.86         78.10         7.77 o                         
 -12   3  13        841.02        857.59        27.99 o                         
 -11   3  13        282.38        263.72        10.38 o                         
 -10   3  13        302.27        330.32        13.38 o                         
  -9   3  13         15.77         11.96         4.43 o                         
  -8   3  13        297.56        293.80        11.22 o                         
  -7   3  13        417.10        414.65        19.22 o                         
  -6   3  13       3635.38       3700.97        85.14 o                         
  -5   3  13       1694.75       1735.31        40.24 o                         
  -4   3  13         45.62         53.68         5.31 o                         
  -3   3  13        245.01        243.86         9.76 o                         
  -2   3  13        135.79        151.13         7.78 o                         
  -1   3  13        208.11        223.39         9.71 o                         
   0   3  13        420.07        449.14        15.29 o                         
   1   3  13         85.76         75.33         7.37 o                         
   2   3  13        154.10        156.45         9.74 o                         
   3   3  13        118.00        117.01        10.22 o                         
   4   3  13        299.27        322.66        23.00 o                         
   5   3  13        256.70        234.32        14.32 o                         
   6   3  13        265.92        257.84        16.43 o                         
   7   3  13        115.52        111.65        14.00 o                         
 -19   4  13          0.26          9.46        10.77 o                         
 -18   4  13          9.82         36.62         9.55 o                         
 -17   4  13          0.39         -0.33         7.61 o                         
 -16   4  13         51.39         48.03         8.11 o                         
 -15   4  13         61.50         61.76         8.28 o                         
 -14   4  13         63.06         69.16         7.94 o                         
 -13   4  13         10.79         13.18         5.70 o                         
 -12   4  13         34.26         30.81         6.22 o                         
 -11   4  13        263.44        248.21        11.43 o                         
 -10   4  13         71.97         96.67         7.43 o                         
  -9   4  13          0.22          4.18         4.90 o                         
  -8   4  13         10.34         21.69         5.71 o                         
  -7   4  13        155.48        173.15         9.87 o                         
  -6   4  13        343.14        357.73        14.47 o                         
  -5   4  13         38.33         31.25         5.94 o                         
  -4   4  13          2.06          7.87         4.43 o                         
  -3   4  13         48.52         36.07         5.22 o                         
  -2   4  13         57.63         34.10         5.11 o                         
  -1   4  13         26.30         29.73         5.68 o                         
   0   4  13         31.47         21.08         5.62 o                         
   1   4  13          3.25          2.96         5.62 o                         
   2   4  13          0.07          6.97         6.28 o                         
   3   4  13         74.09         83.23         8.97 o                         
   4   4  13         11.78          0.24         7.38 o                         
   5   4  13         37.70         29.57         8.99 o                         
   6   4  13          1.76        -10.95        10.95 o                         
   7   4  13          3.84        -11.61        14.48 o                         
 -18   5  13         72.45         72.89        15.38 o                         
 -17   5  13         10.31          3.31         8.73 o                         
 -16   5  13        131.44        131.96        11.02 o                         
 -15   5  13         80.96         72.87         8.86 o                         
 -14   5  13        204.05        235.41        12.63 o                         
 -13   5  13          2.12         -3.58         5.88 o                         
 -12   5  13         13.78         10.87         5.73 o                         
 -11   5  13        431.04        423.14        25.10 o                         
 -10   5  13        293.56        316.63        16.08 o                         
  -9   5  13        247.12        238.81        11.83 o                         
  -8   5  13        649.91        668.71        22.55 o                         
  -7   5  13         63.18         44.44         6.82 o                         
  -6   5  13        649.56        617.01        35.23 o                         
  -5   5  13        183.92        182.93        10.63 o                         
  -4   5  13        317.00        306.23        12.29 o                         
  -3   5  13        497.57        468.96        18.13 o                         
  -2   5  13        165.61        168.99         9.30 o                         
  -1   5  13          4.17         11.61         5.65 o                         
   0   5  13        129.67        148.03         9.89 o                         
   1   5  13          1.72          2.78         6.05 o                         
   2   5  13        159.97        163.37        10.54 o                         
   3   5  13         19.51         25.53         7.25 o                         
   4   5  13        410.34        446.26        19.90 o                         
   5   5  13         18.94         25.82         9.16 o                         
   6   5  13        145.80        140.35        15.27 o                         
 -17   6  13          1.71         -3.41        10.23 o                         
 -16   6  13         21.78         20.61         9.09 o                         
 -15   6  13         54.19         62.34         9.32 o                         
 -14   6  13         44.16         35.43         8.16 o                         
 -13   6  13         24.89         18.01         8.12 o                         
 -12   6  13         15.31         15.47         7.16 o                         
 -11   6  13         73.05         63.88         8.74 o                         
 -10   6  13          1.61         -1.68         6.40 o                         
  -9   6  13         14.63         12.41         5.95 o                         
  -8   6  13        145.60        165.15        10.33 o                         
  -7   6  13        380.24        383.26        17.64 o                         
  -6   6  13          0.31         -1.71         5.89 o                         
  -5   6  13        169.18        183.18        12.81 o                         
  -4   6  13        174.29        207.78        10.85 o                         
  -3   6  13        224.10        231.03        13.23 o                         
  -2   6  13         15.97          4.04         5.80 o                         
  -1   6  13         86.01         88.05         8.69 o                         
   0   6  13         74.38         72.43         8.37 o                         
   1   6  13          0.42         -0.93         6.90 o                         
   2   6  13          5.35          6.31         7.21 o                         
   3   6  13          3.48          2.23         7.19 o                         
   4   6  13         14.66         16.31         8.67 o                         
   5   6  13         36.10         13.82        19.96 o                         
   6   6  13          0.12         -0.89        12.00 o                         
 -17   7  13         38.16         48.94        15.65 o                         
 -16   7  13          4.87          7.96        10.60 o                         
 -15   7  13          3.65         -2.91         8.30 o                         
 -14   7  13        133.49        147.16        13.71 o                         
 -13   7  13         36.21         37.81        12.19 o                         
 -12   7  13        217.15        195.36        14.20 o                         
 -11   7  13         25.51         22.37         8.94 o                         
 -10   7  13        494.63        495.84        22.02 o                         
  -9   7  13        231.24        221.10        12.16 o                         
  -8   7  13        204.86        222.57        13.08 o                         
  -7   7  13         79.09         62.19        12.77 o                         
  -6   7  13        493.96        511.41        18.39 o                         
  -5   7  13          1.52          0.18         6.13 o                         
  -4   7  13         71.15         61.94         8.13 o                         
  -3   7  13        375.48        373.63        17.02 o                         
  -2   7  13        127.66        128.99        10.21 o                         
  -1   7  13        108.45        111.68         9.87 o                         
   0   7  13         98.53         97.94         9.62 o                         
   1   7  13         38.16         14.97        11.82 o                         
   2   7  13        169.08        182.96        12.50 o                         
   3   7  13         96.33         65.44        10.03 o                         
   4   7  13        100.18         73.09        11.85 o                         
   5   7  13         87.00        105.10        17.71 o                         
 -15   8  13          0.28          0.84        11.23 o                         
 -14   8  13         11.28          8.27        10.65 o                         
 -13   8  13          0.05         -4.86         9.21 o                         
 -12   8  13          4.55          2.11         9.09 o                         
 -11   8  13          0.07         11.10         9.47 o                         
 -10   8  13         30.61         17.73        10.44 o                         
  -9   8  13         12.57          7.20         7.15 o                         
  -8   8  13         27.50         23.16         8.47 o                         
  -7   8  13          8.57         11.89         7.44 o                         
  -6   8  13          1.04          0.22         7.52 o                         
  -5   8  13          2.50          4.61         6.85 o                         
  -4   8  13         28.24         19.44         7.56 o                         
  -3   8  13         42.90         51.14         8.35 o                         
  -2   8  13         22.24         23.27         7.72 o                         
  -1   8  13         14.86         10.32         7.53 o                         
   0   8  13          0.40         -2.52         7.28 o                         
   1   8  13          8.16          7.08         7.78 o                         
   2   8  13         23.12         22.00         9.30 o                         
   3   8  13         66.84         75.31        13.29 o                         
   4   8  13         26.75         11.76        12.35 o                         
 -14   9  13         58.82         37.31        14.23 o                         
 -13   9  13          0.92         -8.89        10.18 o                         
 -12   9  13         32.31          3.70        11.50 o                         
 -11   9  13         82.72         80.12        12.62 o                         
 -10   9  13         61.16         42.83        12.04 o                         
  -9   9  13         13.41          7.42        11.69 o                         
  -8   9  13         54.34         80.12        12.41 o                         
  -7   9  13        245.43        254.03        14.65 o                         
  -6   9  13         13.88          7.18         7.22 o                         
  -5   9  13         98.76         92.82        10.28 o                         
  -4   9  13         68.51         58.73         9.32 o                         
  -3   9  13         27.30         27.48         8.55 o                         
  -2   9  13        145.65        145.56        11.57 o                         
  -1   9  13         17.56         10.33         8.08 o                         
   0   9  13         64.11         54.57        10.21 o                         
   1   9  13          0.93         -2.86         9.69 o                         
   2   9  13        128.51        151.49        17.03 o                         
 -12  10  13         25.26          7.17        19.78 o                         
 -11  10  13         36.30         19.29        13.14 o                         
 -10  10  13         12.71          6.11        10.83 o                         
  -9  10  13         13.76         26.70        10.91 o
[truncated: 70,554 more chars]
