# Supplementary material for: Zn and Ni complexes of pyridine-2,6-di­carboxyl­ates: crystal field stabilization matters!
Source: Acta Crystallogr E Crystallogr Commun. 2019 May 31;75(Pt 6):903–11. doi: 10.1107/S2056989019007461 (PMC6658973; doi:10.1107/S2056989019007461)
Supplement: Supplementary file 3 [file e-75-00903-2sup3.hkl]

data_2                                                                          
_shelx_title ' m18_19_a.res in P2(1)/c'                                         
_shelx_refln_list_code          4                                               
_shelx_F_calc_maximum      220.79                                               
_exptl_crystal_F_000       910.50                                               
_reflns_d_resolution_high  0.6962                                               
                                                                                
loop_                                                                           
 _space_group_symop_operation_xyz                                               
 'x, y, z'                                                                      
 '-x, y+1/2, -z+1/2'                                                            
 '-x, -y, -z'                                                                   
 'x, -y-1/2, z-1/2'                                                             
                                                                                
_cell_length_a    13.6651                                                       
_cell_length_b    10.0207                                                       
_cell_length_c    13.7696                                                       
_cell_angle_alpha  90.000                                                       
_cell_angle_beta  115.109                                                       
_cell_angle_gamma  90.000                                                       
                                                                                
_shelx_F_squared_multiplier     1.000                                           
                                                                                
loop_                                                                           
 _refln_index_h                                                                 
 _refln_index_k                                                                 
 _refln_index_l                                                                 
 _refln_F_squared_calc                                                          
 _refln_F_squared_meas                                                          
 _refln_F_squared_sigma                                                         
 _refln_observed_status                                                         
   1   0   0         98.58         73.99         3.48 o                         
   2   0   0       2824.87       2775.53        97.26 o                         
   3   0   0        966.05       1034.50        37.12 o                         
   4   0   0       3995.43       4221.46       148.21 o                         
   5   0   0        847.69        771.76        28.76 o                         
   6   0   0       9823.37      10361.81       362.76 o                         
   7   0   0        947.51       1055.90        47.75 o                         
   8   0   0       3130.13       2790.78       100.03 o                         
   9   0   0         15.23         16.65         4.43 o                         
  10   0   0       2034.29       1941.45        83.62 o                         
  11   0   0       1794.73       1776.68        77.51 o                         
  12   0   0       2556.16       2481.59       106.71 o                         
  13   0   0          0.04         10.52         9.59 o                         
  14   0   0       1791.20       1762.54        97.38 o                         
  15   0   0          2.77         13.94        14.23 o                         
  16   0   0         88.01        109.29        39.69 o                         
  17   0   0          6.62         32.16        28.27 o                         
   1   1   0        387.30        391.61        10.13 o                         
   2   1   0        867.98        885.10        19.83 o                         
   3   1   0        633.63        535.11        16.04 o                         
   4   1   0        455.45        341.80        11.10 o                         
   5   1   0        362.01        339.29        10.61 o                         
   6   1   0        839.47        993.20        27.73 o                         
   7   1   0        413.11        370.60        15.19 o                         
   8   1   0          0.17          1.51         2.45 o                         
   9   1   0        840.02        830.27        25.22 o                         
  10   1   0        200.64        182.92         9.95 o                         
  11   1   0        214.30        218.70        11.77 o                         
  12   1   0         55.05         52.95         7.38 o                         
  13   1   0          3.80          2.95         6.70 o                         
  14   1   0         73.24         79.24        10.58 o                         
  15   1   0         17.90          5.92         9.13 o                         
  16   1   0          0.81         -5.64         9.46 o                         
  17   1   0          1.99         16.62        21.03 o                         
   0   2   0      18893.06      19180.63       667.94 o                         
   1   2   0       2825.95       3142.39        77.99 o                         
   2   2   0      17911.56      18628.87       490.76 o                         
   3   2   0        633.06        697.71        16.88 o                         
   4   2   0       2020.89       1968.61        49.30 o                         
   5   2   0       1336.72       1563.66        42.72 o                         
   6   2   0       8434.17       8878.82       235.21 o                         
   7   2   0        167.22        189.97        11.77 o                         
   8   2   0       2621.98       2540.95        69.44 o                         
   9   2   0        150.97        142.59         8.07 o                         
  10   2   0       2864.36       2736.38        75.40 o                         
  11   2   0         42.66         43.10         9.33 o                         
  12   2   0       1041.44       1028.78        44.09 o                         
  13   2   0         29.73         51.80        12.40 o                         
  14   2   0       1353.46       1238.74        46.96 o                         
  15   2   0          1.02         15.56         8.32 o                         
  16   2   0        418.99        378.75        30.69 o                         
  17   2   0          2.80          8.09        23.99 o                         
   1   3   0       9579.63      10210.63       252.21 o                         
   2   3   0      13386.13      14568.66       359.61 o                         
   3   3   0        222.14        185.90         9.95 o                         
   4   3   0         93.66        115.52         5.13 o                         
   5   3   0       5510.27       6245.83       145.91 o                         
   6   3   0         12.62         12.71         2.42 o                         
   7   3   0        721.25        723.04        21.77 o                         
   8   3   0          1.29          1.30         2.54 o                         
   9   3   0        338.76        358.40        13.46 o                         
  10   3   0         71.19         64.03         6.39 o                         
  11   3   0         92.19         95.39         8.96 o                         
  12   3   0          0.29          5.32         6.29 o                         
  13   3   0         33.93         24.62         7.96 o                         
  14   3   0         92.69         96.83        11.25 o                         
  15   3   0          0.92          3.60         7.96 o                         
  16   3   0        113.88         95.11        13.45 o                         
   0   4   0      12177.66      12422.06       433.89 o                         
   1   4   0       1095.89       1247.90        31.89 o                         
   2   4   0       1981.66       1770.96        45.05 o                         
   3   4   0       3625.68       4018.57       107.62 o                         
   4   4   0      11582.28      12411.06       328.27 o                         
   5   4   0        219.92        234.83         8.88 o                         
   6   4   0       1395.41       1226.84        35.11 o                         
   7   4   0        331.31        389.82        23.35 o                         
   8   4   0       2678.04       2554.72        76.04 o                         
   9   4   0         39.61         48.23         6.78 o                         
  10   4   0        265.39        303.94        14.45 o                         
  11   4   0         10.78          9.77         5.66 o                         
  12   4   0       1062.55       1041.46        39.49 o                         
  13   4   0         11.38         23.82         7.90 o                         
  14   4   0        395.22        387.93        21.46 o                         
  15   4   0         47.67         27.32        11.41 o                         
  16   4   0        169.40        178.39        17.37 o                         
  17   4   0          1.23         26.42        45.31 o                         
   1   5   0        228.80        227.04         7.82 o                         
   2   5   0       1374.89       1418.98        36.60 o                         
   3   5   0        522.64        560.24        15.61 o                         
   4   5   0        248.07        256.47        12.77 o                         
   5   5   0       1694.91       1767.03        48.98 o                         
   6   5   0         26.25         23.89         3.31 o                         
   7   5   0         52.76         43.49         5.32 o                         
   8   5   0          0.05         -2.09         4.07 o                         
   9   5   0        220.52        180.91        10.94 o                         
  10   5   0          4.85         -3.17         5.40 o                         
  11   5   0         59.01         58.47         7.96 o                         
  12   5   0          5.19          0.30         7.15 o                         
  13   5   0         77.33         64.21        12.45 o                         
  14   5   0         14.79         16.99        11.08 o                         
  15   5   0          8.92         19.94        11.75 o                         
  16   5   0        205.60        268.67        33.70 o                         
   0   6   0       5484.70       5461.31       192.86 o                         
   1   6   0        302.85        288.55        10.18 o                         
   2   6   0       2087.10       1939.50        49.68 o                         
   3   6   0        198.62        224.44        12.01 o                         
   4   6   0        827.45        759.51        22.80 o                         
   5   6   0        692.57        674.46        20.71 o                         
   6   6   0       2076.74       2073.94        57.75 o                         
   7   6   0         25.21         19.70         4.91 o                         
   8   6   0        610.63        577.27        22.42 o                         
   9   6   0          6.93          4.58         5.24 o                         
  10   6   0       1835.73       1722.81        55.41 o                         
  11   6   0         31.85         12.47         6.38 o                         
  12   6   0        348.66        397.46        20.03 o                         
  13   6   0         27.78         34.24        10.14 o                         
  14   6   0        106.46         94.87        13.81 o                         
  15   6   0         31.18         51.80        15.00 o                         
  16   6   0        193.90        199.60       128.59 o                         
   1   7   0        748.45        723.31        20.10 o                         
   2   7   0        623.55        635.32        18.31 o                         
   3   7   0         53.20         59.77         4.49 o                         
   4   7   0        195.36        198.07         9.01 o                         
   5   7   0         73.80         65.52         5.27 o                         
   6   7   0        181.55        221.63        10.01 o                         
   7   7   0          3.48         12.03         4.67 o                         
   8   7   0         72.49         69.18         7.24 o                         
   9   7   0          4.78         15.04         5.74 o                         
  10   7   0         65.54         61.30         9.80 o                         
  11   7   0        107.81         81.15         9.37 o                         
  12   7   0         21.02         28.35         7.92 o                         
  13   7   0         80.30        102.13        14.61 o                         
  14   7   0          0.01          7.42        10.98 o                         
  15   7   0         14.77        -14.97        27.72 o                         
   0   8   0       2208.04       2184.60        79.41 o                         
   1   8   0          2.68          0.01         3.05 o                         
   2   8   0       1330.18       1262.97        36.01 o                         
   3   8   0        688.97        665.56        21.21 o                         
   4   8   0       2347.38       2275.54        63.22 o                         
   5   8   0        474.31        497.20        17.50 o                         
   6   8   0         95.37        101.09         7.83 o                         
   7   8   0          9.29          0.58         5.02 o                         
   8   8   0        430.63        429.67        18.90 o                         
   9   8   0        142.17        134.48        10.20 o                         
  10   8   0        637.00        601.02        25.57 o                         
  11   8   0          8.87         -0.47         7.24 o                         
  12   8   0        302.24        339.22        19.13 o                         
  13   8   0         12.97          6.29        10.41 o                         
  14   8   0         75.40         95.86        40.99 o                         
   1   9   0        589.88        589.63        22.56 o                         
   2   9   0         18.09         25.97         5.49 o                         
   3   9   0         44.93         60.52         7.08 o                         
   4   9   0         21.39         13.81         4.27 o                         
   5   9   0        442.38        396.24        20.09 o                         
   6   9   0          3.32         43.95         6.59 o                         
   7   9   0        111.00        104.83         8.78 o                         
   8   9   0          2.25          9.05         6.21 o                         
   9   9   0         66.41         80.21         9.53 o                         
  10   9   0          2.00         10.18         7.61 o                         
  11   9   0         23.32         26.43        10.54 o                         
  12   9   0         37.90         35.37         9.70 o                         
  13   9   0         84.75        100.93        16.23 o                         
   0  10   0       1430.19       1456.01        63.67 o                         
   1  10   0         78.96         69.05         6.31 o                         
   2  10   0       1334.00       1252.08        36.62 o                         
   3  10   0         17.26         12.97         4.56 o                         
   4  10   0        672.80        701.76        23.24 o                         
   5  10   0         43.94         36.47         7.28 o                         
   6  10   0        260.66        258.34        13.81 o                         
   7  10   0         10.69         10.91         6.16 o                         
   8  10   0        231.41        242.86        14.57 o                         
   9  10   0         39.47         21.81         7.60 o                         
  10  10   0        199.31        150.24        13.70 o                         
  11  10   0          4.37         15.51        12.45 o                         
  12  10   0        184.20        207.10        24.16 o                         
   1  11   0         12.32          9.95         5.37 o                         
   2  11   0         36.69         42.90         6.47 o                         
   3  11   0         36.33         33.74         5.93 o                         
   4  11   0         16.45         21.30         5.88 o                         
   5  11   0         45.69         34.42         7.62 o                         
   6  11   0          0.14         -3.41         6.16 o                         
   7  11   0         27.95         34.07         8.29 o                         
   8  11   0        103.54        102.26        12.60 o                         
   9  11   0         77.78         98.70        14.60 o                         
  10  11   0         70.46         81.04        33.75 o                         
  11  11   0         78.39        202.26        65.35 o                         
   0  12   0        283.65        315.76        26.44 o                         
   1  12   0         51.37         50.09         7.59 o                         
   2  12   0        152.20        147.42        11.82 o                         
   3  12   0          2.12          2.60         6.89 o                         
   4  12   0        170.37        205.94        15.39 o                         
   5  12   0          9.83         25.86         9.76 o                         
   6  12   0         31.04         17.01         9.19 o                         
   7  12   0          0.92         -0.94         8.87 o                         
   8  12   0        171.28        179.09        16.50 o                         
   9  12   0          5.09          5.70        15.69 o                         
   1  13   0        130.78         99.07        19.26 o                         
   2  13   0          1.58         -8.02        13.48 o                         
   3  13   0          2.10        -12.19        14.46 o                         
   4  13   0          0.33          8.10        14.55 o                         
   5  13   0         46.74         30.15        17.61 o                         
   6  13   0          0.03         -2.28        21.97 o                         
   7  13   0         39.92         63.76        25.73 o                         
   0  14   0         72.78         80.74        33.19 o                         
   1  14   0          4.43          1.30        21.00 o                         
 -17   1   1        125.57        110.59        16.24 o                         
 -16   1   1          1.56         -5.27         8.93 o                         
 -15   1   1       1068.59       1003.48        46.80 o                         
 -14   1   1          7.80         10.66         7.80 o                         
 -13   1   1       1999.48       2049.06        69.68 o                         
 -12   1   1        131.93        149.52        10.04 o                         
 -11   1   1        616.02        669.99        24.49 o                         
 -10   1   1        368.61        368.90        13.72 o                         
  -9   1   1       4905.79       4674.26       124.98 o                         
  -8   1   1          8.90         10.20         2.03 o                         
  -7   1   1       6034.43       5865.20       146.03 o                         
  -6   1   1        263.96        202.44         6.72 o                         
  -5   1   1       9326.78       9471.14       233.69 o                         
  -4   1   1         36.03         55.09         2.33 o                         
  -3   1   1        538.81        565.27        13.68 o                         
  -2   1   1        312.96        292.61         7.83 o                         
  -1   1   1      30784.88      29314.59       720.46 o                         
   0   1   1         64.26         59.53         2.15 o                         
   1   1   1       7977.53       9171.23       212.81 o                         
   2   1   1       6331.02       6578.71       153.07 o                         
   3   1   1       3186.80       3159.49        74.02 o                         
   4   1   1       1124.92       1125.21        27.13 o                         
   5   1   1      19388.93      20276.23       471.23 o                         
   6   1   1       3056.19       3349.76        79.21 o                         
   7   1   1       4329.49       4176.88        98.47 o                         
   8   1   1       1895.17       1891.10        52.09 o                         
   9   1   1       1210.30       1151.32        33.51 o                         
  10   1   1         85.30         76.05         6.94 o                         
  11   1   1        767.45        771.95        27.68 o                         
  12   1   1          3.44         -4.54         6.06 o                         
  13   1   1        688.20        714.88        48.01 o                         
  14   1   1         36.32         33.67         9.23 o                         
  15   1   1        367.86        324.26        22.77 o                         
  16   1   1         97.88        100.37        16.23 o                         
 -17   2   1         50.28         49.09        15.01 o                         
 -16   2   1         38.13         49.23        10.98 o                         
 -15   2   1         34.08         38.08         8.69 o                         
 -14   2   1         56.70         51.44         9.15 o                         
 -13   2   1         19.24         11.44         6.43 o                         
 -12   2   1         48.24         58.86        10.76 o                         
 -11   2   1         82.64         80.39         7.29 o                         
 -10   2   1        225.61        228.03        11.02 o                         
  -9   2   1         47.61         33.83         3.81 o                         
  -8   2   1        991.20        972.48        27.97 o                         
  -7   2   1          9.85          9.77         3.73 o                         
  -6   2   1       2556.63       2625.00        70.85 o                         
  -5   2   1       4367.57       4669.55       109.18 o                         
  -4   2   1        155.76        110.13         5.17 o                         
  -3   2   1       7399.33       8357.74       206.26 o                         
  -2   2   1        740.00        793.92        20.34 o                         
  -1   2   1        266.61        319.23         8.64 o                         
   0   2   1       6376.58       6899.02       170.42 o                         
   1   2   1       7702.49       8378.23       206.75 o                         
   2   2   1      10385.20      11009.80       256.10 o                         
   3   2   1        230.45        252.12         7.34 o                         
   4   2   1        103.99        113.95         3.75 o                         
   5   2   1       4752.38       5332.99       141.43 o                         
   6   2   1         32.97         23.48         4.08 o                         
   7   2   1       1903.31       2155.19        58.87 o                         
   8   2   1        562.51        577.54        18.40 o                         
   9   2   1        407.14        403.97        14.72 o                         
  10   2   1        464.17        455.59        20.75 o                         
  11   2   1          2.70          3.16         5.46 o                         
  12   2   1         54.19         50.38         8.90 o                         
  13   2   1         24.25         16.55         8.11 o                         
  14   2   1         34.74         43.32         9.41 o                         
  15   2   1         50.37         48.31        11.21 o                         
  16   2   1         23.22          6.36        11.87 o                         
 -17   3   1        424.36        453.37        43.68 o                         
 -16   3   1          9.91          4.99         9.35 o                         
 -15   3   1       1124.97       1204.62        46.61 o                         
 -14   3   1         86.28         91.82        12.33 o                         
 -13   3   1       1761.91       1623.87        56.77 o                         
 -12   3   1          1.63         -5.54         5.54 o                         
 -11   3   1        193.19        192.49        17.11 o                         
 -10   3   1        161.49        157.52        13.71 o                         
  -9   3   1       3803.19       3565.87        96.47 o                         
  -8   3   1         28.47         27.34         3.35 o                         
  -7   3   1       3358.33       2998.75        80.91 o                         
  -6   3   1         53.18         50.59         3.37 o                         
  -5   3   1      13016.70      13515.36       333.53 o                         
  -4   3   1       2025.37       2002.69        47.82 o                         
  -3   3   1       1568.93       1378.76        33.12 o                         
  -2   3   1        349.89        295.20         8.47 o                         
  -1   3   1        142.15        187.17         6.03 o                         
   0   3   1      10350.97      11152.91       275.38 o                         
   1   3   1      48748.77      46596.42      1145.96 o                         
   2   3   1       2929.21       3302.08        77.78 o                         
   3   3   1      14479.46      14499.15       383.07 o                         
   4   3   1        283.23        327.03         9.21 o                         
   5   3   1       5220.20       5058.81       125.78 o                         
   6   3   1        171.39        175.44         7.28 o                         
   7   3   1       3127.10       3031.69        81.94 o                         
   8   3   1         14.60         22.98         3.72 o                         
   9   3   1        906.40        847.68        28.11 o                         
  10   3   1        164.74        170.99        11.14 o                         
  11   3   1        421.75        423.08        31.02 o                         
  12   3   1         24.01         44.75         7.98 o                         
  13   3   1        901.23        911.27        40.79 o                         
  14   3   1          0.16         -6.03         6.66 o                         
  15   3   1       1005.76       1059.04        43.67 o                         
  16   3   1          7.20         -9.25        12.31 o                         
 -17   4   1         40.27         60.87        22.03 o                         
 -16   4   1         18.01         36.71        10.46 o                         
 -15   4   1         16.00         10.88         8.86 o                         
 -14   4   1        255.20        293.98        17.99 o                         
 -13   4   1         70.35         61.31        10.27 o                         
 -12   4   1         14.02         20.42         6.91 o                         
 -11   4   1        115.15        109.24        10.57 o                         
 -10   4   1         48.64         54.57         7.69 o                         
  -9   4   1        106.10        130.38         9.75 o                         
  -8   4   1        558.77        547.56        20.72 o                         
  -7   4   1         77.74         66.67         6.70 o                         
  -6   4   1       2839.84       2943.92        80.01 o                         
  -5   4   1        514.80        460.69        14.60 o                         
  -4   4   1        367.80        351.85        11.52 o                         
  -3   4   1         58.19         51.72         3.55 o                         
  -2   4   1        342.77        341.07        10.09 o                         
  -1   4   1         32.86         23.78         2.18 o                         
   0   4   1        763.71        834.41        21.95 o                         
   1   4   1       3265.06       3457.52        86.77 o                         
   2   4   1        579.48        509.64        14.12 o                         
   3   4   1       1577.47       1682.75        46.43 o                         
   4   4   1       1090.09       1125.02        31.94 o                         
   5   4   1        134.94        161.74         7.11 o                         
   6   4   1        122.87        116.54         8.21 o                         
   7   4   1        204.67        223.72        11.01 o                         
   8   4   1        104.83        101.74         8.23 o                         
   9   4   1        186.90        168.84        13.22 o                         
  10   4   1         13.44          7.41         4.89 o                         
  11   4   1         49.92         55.87         7.32 o                         
  12   4   1         19.56         25.00         7.22 o                         
  13   4   1         29.40         24.29         7.72 o                         
  14   4   1          4.56         11.83         9.49 o                         
  15   4   1         81.58        110.60        13.48 o                         
  16   4   1          3.93         -2.00        17.06 o                         
 -16   5   1          0.39         15.10        14.31 o                         
 -15   5   1        354.98        369.73        24.99 o                         
 -14   5   1         21.06         23.84         9.64 o                         
 -13   5   1        900.83        955.08        43.52 o                         
 -12   5   1         27.52         19.12         6.97 o                         
 -11   5   1       1197.83       1144.55        41.98 o                         
 -10   5   1        332.79        313.44        15.47 o                         
  -9   5   1       2016.11       1980.62        61.49 o                         
  -8   5   1        280.27        259.42        12.65 o                         
  -7   5   1       1750.10       1718.62        48.11 o                         
  -6   5   1          2.82          0.17         2.42 o                         
  -5   5   1       4766.81       4652.35       125.15 o                         
  -4   5   1          2.12          4.38         2.18 o                         
  -3   5   1       7517.92       7253.26       180.43 o                         
  -2   5   1        324.42        357.40        10.81 o                         
  -1   5   1      11326.93      11815.07       292.16 o                         
   0   5   1       3202.80       3364.43        84.41 o                         
   1   5   1       9408.23       9576.43       237.25 o                         
   2   5   1       1894.06       1972.05        50.43 o                         
   3   5   1      16997.82      17490.36       407.64 o                         
   4   5   1        602.35        598.89        18.46 o                         
   5   5   1       3163.12       2844.37        77.53 o                         
   6   5   1        370.76        404.77        15.24 o                         
   7   5   1       1388.38       1409.59        44.78 o                         
   8   5   1        569.80        480.92        27.11 o                         
   9   5   1        735.29        734.48        27.50 o                         
  10   5   1          9.60          7.70         5.70 o                         
  11   5   1       1183.67       1136.75        40.08 o                         
  12   5   1         20.29         24.36         8.56 o                         
  13   5   1        436.68        460.95        25.72 o                         
  14   5   1         10.85          0.00        10.16 o                         
  15   5   1         94.67         80.37        16.32 o                         
 -16   6   1         37.97         41.49        26.37 o                         
 -15   6   1          8.47         12.02        10.70 o                         
 -14   6   1         34.06         29.46        12.44 o                         
 -13   6   1          0.41         12.69         8.40 o                         
 -12   6   1         35.25         33.77         7.61 o                         
 -11   6   1         69.51         64.44         8.01 o                         
 -10   6   1         55.24         67.66         9.94 o                         
  -9   6   1          2.13         -3.09         4.59 o                         
  -8   6   1        960.76        919.62        30.80 o                         
  -7   6   1          1.64          2.50         3.87 o                         
  -6   6   1         71.61         66.39         5.14 o                         
  -5   6   1        709.11        692.46        21.03 o                         
  -4   6   1       1737.19       1850.18        51.07 o                         
  -3   6   1       1631.23       1598.76        41.31 o                         
  -2   6   1        436.96        414.88        12.58 o                         
  -1   6   1       1509.25       1672.18        43.18 o                         
   0   6   1          7.72          5.95         2.17 o                         
   1   6   1        287.09        264.90         9.09 o                         
   2   6   1       1518.65       1584.68        41.03 o                         
   3   6   1        774.32        793.54        21.72 o                         
   4   6   1          5.76          7.49         3.09 o                         
   5   6   1        733.68        715.64        22.46 o                         
   6   6   1        120.26        142.28        10.62 o                         
   7   6   1         15.18         12.31         4.75 o                         
   8   6   1        130.72        132.04         9.37 o                         
   9   6   1         10.92          2.93         5.27 o                         
  10   6   1         99.02         94.01        10.29 o                         
  11   6   1        196.40        191.65        12.82 o                         
  12   6   1         19.00          2.69         7.52 o                         
  13   6   1         27.08         14.44        10.94 o                         
  14   6   1        132.35        146.30        16.87 o                         
  15   6   1         99.36        117.31        42.03 o                         
 -15   7   1         64.59         65.93        17.36 o                         
 -14   7   1         37.08         41.07        11.61 o                         
 -13   7   1        479.69        523.75        28.20 o                         
 -12   7   1         31.37         41.18         8.80 o                         
 -11   7   1        754.46        766.58        30.38 o                         
 -10   7   1        155.45        141.85        16.32 o                         
  -9   7   1        350.82        356.88        23.59 o                         
  -8   7   1        149.10        139.81         9.38 o                         
  -7   7   1         47.01         36.05         6.70 o                         
  -6   7   1        260.94        256.37        10.82 o                         
  -5   7   1       1123.00       1000.89        29.52 o                         
  -4   7   1         16.84         29.00         3.84 o                         
  -3   7   1       2739.09       2707.11        69.03 o                         
  -2   7   1          4.11         -3.80         3.80 o                         
  -1   7   1        862.46        732.43        20.40 o                         
   0   7   1        346.44        300.17        10.39 o                         
   1   7   1       1759.68       1684.14        43.77 o                         
   2   7   1        168.99        174.51         7.20 o                         
   3   7   1       2927.56       2663.93        73.00 o                         
   4   7   1        236.26        227.79         9.75 o                         
   5   7   1       1929.56       1851.05        51.40 o                         
   6   7   1         47.88         45.91         5.82 o                         
   7   7   1        307.52        328.08        27.30 o                         
   8   7   1         67.62         46.27         6.60 o                         
   9   7   1       1055.01       1028.81        43.25 o                         
  10   7   1         59.41         73.21        15.35 o                         
  11   7   1        318.56        327.33        17.79 o                         
  12   7   1         37.19         29.58         9.13 o                         
  13   7   1        242.00        236.30        21.24 o                         
  14   7   1          1.05        -10.18        13.38 o                         
 -14   8   1          9.16          9.17        15.78 o                         
 -13   8   1          9.10         16.31         8.80 o                         
 -12   8   1          4.84          3.01         7.75 o                         
 -11   8   1          2.12          4.91         6.58 o                         
 -10   8   1        367.81        359.90        18.02 o                         
  -9   8   1         10.75          8.76         6.19 o                         
  -8   8   1        404.35        389.32        26.56 o                         
  -7   8   1         45.28         52.67         6.44 o                         
  -6   8   1        960.12        886.62        27.30 o                         
  -5   8   1        279.71        276.96        11.54 o                         
  -4   8   1        255.70        259.43        10.99 o                         
  -3   8   1        211.71        229.21         9.92 o                         
  -2   8   1        365.11        419.28        13.80 o                         
  -1   8   1          3.65          3.09         3.25 o                         
   0   8   1        152.12        136.53         6.62 o                         
   1   8   1        154.58        167.47         7.44 o                         
   2   8   1         11.64         20.66         4.59 o                         
   3   8   1        274.75        282.78        11.44 o                         
   4   8   1        869.04        803.77        24.97 o                         
   5   8   1         28.60         33.41         4.85 o                         
   6   8   1        431.96        456.82        18.88 o                         
   7   8   1        167.96        165.10        11.15 o                         
   8   8   1         22.46         20.30         6.47 o                         
   9   8   1          0.22         -3.35         6.36 o                         
  10   8   1        137.01        149.68        14.71 o                         
  11   8   1          6.13          7.51         7.68 o                         
  12   8   1         72.92         81.20        11.45 o                         
  13   8   1          2.19          0.50        11.65 o                         
  14   8   1         11.37         21.96        41.11 o                         
 -14   9   1         18.01         48.46        32.47 o                         
 -13   9   1        108.79        109.66        13.59 o                         
 -12   9   1         15.86          9.59         9.19 o                         
 -11   9   1        113.50        135.02        12.48 o                         
 -10   9   1          3.02         -3.27         6.43 o                         
  -9   9   1        470.40        479.77        22.09 o                         
  -8   9   1         10.11          5.79         5.27 o                         
  -7   9   1        534.12        466.11        19.49 o                         
  -6   9   1         42.95         33.18         5.98 o                         
  -5   9   1       1483.34       1430.39        41.65 o                         
  -4   9   1        275.31        288.83        14.35 o                         
  -3   9   1        379.88        386.60        14.70 o                         
  -2   9   1        463.99        460.47        16.46 o                         
  -1   9   1        477.42        510.68        23.73 o                         
   0   9   1         17.28         28.05         4.92 o                         
   1   9   1        420.18        414.99        16.81 o                         
   2   9   1        222.44        216.59         9.95 o                         
   3   9   1       1151.94       1060.15        31.58 o                         
   4   9   1          6.80         10.15         4.56 o                         
   5   9   1       1029.60        956.39        32.28 o                         
   6   9   1        335.02        329.22        15.57 o                         
   7   9   1        652.06        740.12        35.94 o                         
   8   9   1         34.11         49.66         9.88 o                         
   9   9   1        532.11        555.91        32.35 o                         
  10   9   1          6.37          5.62         8.06 o                         
  11   9   1        228.33        241.28        16.49 o                         
  12   9   1         35.74         43.79        13.21 o                         
  13   9   1         46.68         44.16       104.30 o                         
 -13  10   1         50.19         68.91        20.64 o                         
 -12  10   1         45.33         36.63        11.42 o                         
 -11  10   1          2.32          5.05         8.48 o                         
 -10  10   1         16.12         26.91         8.74 o                         
  -9  10   1         37.20         54.24         8.31 o                         
  -8  10   1         33.83         37.30         7.97 o                         
  -7  10   1         15.14         22.07         6.46 o                         
  -6  10   1        122.04        116.17        11.95 o                         
  -5  10   1         10.64         18.83         5.29 o                         
  -4  10   1         50.99         66.54         6.60 o                         
  -3  10   1         74.96         81.33         6.78 o                         
  -2  10   1          6.53          7.69         4.53 o                         
  -1  10   1         29.81         31.88         5.42 o                         
   0  10   1         79.87         68.59         6.43 o                         
   1  10   1         13.14         10.33         4.57 o                         
   2  10   1         29.62         29.85         4.97 o                         
   3  10   1          5.72          5.32         4.48 o                         
   4  10   1         57.60         56.15         6.43 o                         
   5  10   1         77.29        108.90        15.22 o                         
   6  10   1         49.64         52.05         8.09 o                         
   7  10   1         55.64         70.77         8.94 o                         
   8  10   1         21.25         18.39         8.02 o                         
   9  10   1         22.26         -2.00         7.49 o                         
  10  10   1          0.94          4.10        17.31 o                         
  11  10   1         15.45         17.82        11.99 o                         
  12  10   1         16.91         62.12        38.46 o                         
 -11  11   1         75.01        108.57        21.64 o                         
 -10  11   1          3.32          2.54         9.78 o                         
  -9  11   1        224.20        251.05        15.65 o                         
  -8  11   1          0.54          4.76         7.16 o                         
  -7  11   1         72.85         89.14        12.40 o                         
  -6  11   1          3.87         -4.67         6.38 o                         
  -5  11   1        259.98        285.48        15.36 o                         
  -4  11   1          8.09          2.58         5.34 o                         
  -3  11   1        214.30        219.21        11.07 o                         
  -2  11   1          2.74          1.57         5.27 o                         
  -1  11   1        597.70        626.40        24.65 o                         
   0  11   1         18.21         11.87         7.91 o                         
   1  11   1        659.60        683.59        25.19 o                         
   2  11   1         27.87         43.54         7.81 o                         
   3  11   1        269.39        251.84        13.42 o                         
   4  11   1          0.17         -6.06         6.54 o                         
   5  11   1        294.63        308.86        22.77 o                         
   6  11   1          3.93          2.52         8.00 o                         
   7  11   1        258.51        316.63        27.15 o                         
   8  11   1          3.32          6.52         8.89 o                         
   9  11   1        123.68        131.59        13.83 o                         
  10  11   1          3.52         -1.32        13.62 o                         
  -9  12   1          9.95         26.46        20.54 o                         
  -8  12   1         33.22         33.03        13.07 o                         
  -7  12   1          3.63         -9.73        10.14 o                         
  -6  12   1          4.27          4.67         9.04 o                         
  -5  12   1          0.57          1.63         8.23 o                         
  -4  12   1         26.90         16.50         8.88 o                         
  -3  12   1        113.70        134.85        12.27 o                         
  -2  12   1          6.70         10.17         7.07 o                         
  -1  12   1         12.12         19.79         7.82 o                         
   0  12   1         64.68         54.92         9.58 o                         
   1  12   1          0.77         -6.27         6.27 o                         
   2  12   1         17.46         17.32         7.73 o                         
   3  12   1          0.27          0.16         8.00 o                         
   4  12   1          2.83          6.07         8.14 o                         
   5  12   1         24.13         17.80         9.34 o                         
   6  12   1         10.12         11.58         9.33 o                         
   7  12   1          0.01          4.21        10.18 o                         
   8  12   1         70.70         68.12        30.81 o                         
   9  12   1          4.31          5.85        22.03 o                         
  -7  13   1        215.10        186.47        27.79 o                         
  -6  13   1         13.53          8.35        20.02 o                         
  -5  13   1         53.10         69.47        18.07 o                         
  -4  13   1         44.22         45.40        14.65 o                         
  -3  13   1        141.21        130.30        16.49 o                         
  -2  13   1          0.48         22.30        11.65 o                         
  -1  13   1        211.57        229.60        20.05 o                         
   0  13   1          9.07          1.89        10.12 o                         
   1  13   1        110.40        132.83        22.01 o                         
   2  13   1          8.23          6.84        11.48 o                         
   3  13   1        258.71        279.86        38.08 o                         
   4  13   1          0.33        -12.84        13.62 o                         
   5  13   1        237.67        261.12        29.67 o                         
   6  13   1         10.43         -2.54        20.52 o                         
   7  13   1        103.68        147.86        46.74 o                         
  -2  14   1         13.80         -5.59        30.63 o                         
  -1  14   1          1.80        -10.05        18.18 o                         
   0  14   1        174.97        152.88        25.31 o                         
   1  14   1          5.07        -20.78        20.78 o                         
 -17   0   2         13.96          3.26        15.38 o                         
 -16   0   2        735.74        827.38        57.58 o                         
 -15   0   2         99.12         60.67        16.78 o                         
 -14   0   2       2867.38       2815.13       121.12 o                         
 -13   0   2        109.61        125.29        13.66 o                         
 -12   0   2       3878.24       3727.48       191.61 o                         
 -11   0   2         76.62         60.07         8.32 o                         
 -10   0   2       1415.66       1491.70        55.49 o                         
  -9   0   2         76.90         80.80         7.06 o                         
  -8   0   2       1358.78       1181.04        43.61 o                         
  -7   0   2          0.01          0.30         2.54 o                         
  -6   0   2       5134.27       4568.51       160.74 o                         
  -5   0   2          8.90         14.12         2.31 o                         
  -4   0   2      23209.09      24234.50       843.90 o                         
  -3   0   2      12162.82      12890.17       448.67 o                         
  -2   0   2      23595.84      24483.37       852.06 o                         
  -1   0   2        295.27        232.15         7.59 o                         
   0   0   2      16934.08      17344.93       696.98 o                         
   1   0   2       3094.47       3099.34       108.53 o                         
   2   0   2      21437.34      21722.13       756.02 o                         
   3   0   2        325.47        307.70        12.32 o                         
   4   0   2       4864.19       4490.70       158.16 o                         
   5   0   2        604.88        592.89        23.41 o                         
   6   0   2       9040.49       9381.73       328.51 o                         
   7   0   2       1681.17       1848.37        66.53 o                         
   8   0   2       1298.97       1236.06        46.37 o                         
   9   0   2        524.51        512.51        28.21 o                         
  10   0   2        631.59        552.91        67.45 o                         
  11   0   2        370.15        311.70        21.32 o                         
  12   0   2         37.83         31.91        10.23 o                         
  13   0   2         10.27         22.26        13.23 o                         
  14   0   2        472.74        430.10        37.02 o                         
  15   0   2         18.84          2.89        13.19 o                         
  16   0   2        203.69        140.73        28.90 o                         
 -17   1   2          4.78          6.20        11.39 o                         
 -16   1   2         29.05         21.06         9.72 o                         
 -15   1   2         22.57         31.32         9.26 o                         
 -14   1   2         56.08         77.26        10.54 o                         
 -13   1   2        136.68        130.17         9.71 o                         
 -12   1   2       1269.68       1198.97        39.32 o                         
 -11   1   2          2.81          4.81         4.18 o                         
 -10   1   2         10.05         10.24         3.51 o                         
  -9   1   2          0.62         -1.25         2.18 o                         
  -8   1   2        536.91        519.70        14.88 o                         
  -7   1   2        173.23        213.94         7.19 o                         
  -6   1   2        995.66       1046.38        26.78 o                         
  -5   1   2       1239.41       1190.88        30.46 o                         
  -4   1   2        266.73        312.13         8.63 o                         
  -3   1   2        506.19        550.33        14.28 o                         
  -2   1   2       4215.66       4138.11       102.46 o                         
  -1   1   2        488.49        397.73        11.26 o                         
   0   1   2        140.55        103.22         3.83 o                         
   1   1   2       8360.41       9029.38       222.67 o                         
   2   1   2       2183.77       2339.02        58.32 o                         
   3   1   2         22.00         33.53         2.12 o                         
   4   1   2       2481.83       2697.27        72.37 o                         
   5   1   2         37.11         40.72         3.08 o                         
   6   1   2        926.36       1021.92        27.07 o                         
   7   1   2        124.49        144.98         7.37 o                         
   8   1   2         27.42         21.75         3.69 o                         
   9   1   2       1654.24       1539.40        47.40 o                         
  10   1   2        651.77        629.55        23.33 o                         
  11   1   2         19.79         16.53         5.65 o                         
  12   1   2        187.38        191.94        14.12 o                         
  13   1   2         12.50         16.84         7.65 o                         
  14   1   2          7.12          1.04         8.46 o                         
  15   1   2          2.84          4.89        10.05 o                         
  16   1   2         14.95         -8.42        17.86 o                         
 -17   2   2         26.23         35.96        12.49 o                         
 -16   2   2        341.03        320.42        23.08 o                         
 -15   2   2          1.60         10.36         8.00 o                         
 -14   2   2       2552.16       2499.38        84.05 o                         
 -13   2   2          0.60          2.35         6.33 o                         
 -12   2   2        613.94        630.79        26.89 o                         
 -11   2   2       2540.84       2454.77        67.69 o                         
 -10   2   2       3610.30       3575.62       105.04 o                         
  -9   2   2        183.25        201.46        12.33 o                         
  -8   2   2       2656.43       2542.75        64.21 o                         
  -7   2   2       1335.43       1286.65        33.23 o                         
  -6   2   2       1661.64       1501.12        38.24 o                         
  -5   2   2        230.74        244.07         7.45 o                         
  -4   2   2       5227.05       5063.47       125.62 o                         
  -3   2   2        541.51        564.79        15.74 o                         
  -2   2   2       2893.40       2771.88        68.96 o                         
  -1   2   2       1099.55       1163.50        29.50 o                         
   0   2   2       4124.28       4182.46       103.91 o                         
   1   2   2       4062.30       4056.53       100.86 o                         
   2   2   2       1155.62       1133.11        30.95 o                         
   3   2   2         19.47         19.51         1.84 o                         
   4   2   2       6954.72       7119.18       176.32 o                         
   5   2   2       2166.72       2155.67        54.34 o                         
   6   2   2       6278.09       6094.48       162.33 o                         
   7   2   2        702.37        690.50        20.90 o                         
   8   2   2       6164.28       6026.02       161.00 o                         
   9   2   2         24.85         21.21         4.27 o                         
  10   2   2        164.55        157.59        13.73 o                         
  11   2   2        257.03        300.17        16.84 o                         
  12   2   2       1209.32       1142.53        57.42 o                         
  13   2   2         27.66         38.26         8.79 o                         
  14   2   2        362.29        351.07        21.01 o                         
  15   2   2         10.38         -3.62         9.40 o                         
  16   2   2        260.69        255.93        62.84 o                         
 -17   3   2          1.73         -6.80        10.99 o                         
 -16   3   2         57.26         71.71        11.15 o                         
 -15   3   2         58.06         51.78        10.16 o                         
 -14   3   2          0.04         -8.47         8.47 o                         
 -13   3   2          1.66         -3.02         6.01 o                         
 -12   3   2        156.23        170.90        11.96 o                         
 -11   3   2         95.03        120.58         8.35 o                         
 -10   3   2        193.01        176.06        11.58 o                         
  -9   3   2          0.93          0.89         2.70 o                         
  -8   3   2         12.54         12.06         3.10 o                         
  -7   3   2        608.46        560.32        15.73 o                         
  -6   3   2         12.08         12.74         2.01 o                         
  -5   3   2       1759.24       1832.61        46.59 o                         
  -4   3   2         33.73         66.89         3.72 o                         
  -3   3   2       2057.94       2018.43        50.87 o                         
  -2   3   2        215.40        198.78         6.35 o                         
  -1   3   2          1.06          3.35         1.19 o                         
   0   3   2        556.86        682.03        18.03 o                         
   1   3   2         80.66        116.25         6.21 o                         
   2   3   2         70.60        117.78         4.66 o                         
   3   3   2          0.60          1.30         1.82 o                         
   4   3   2        369.06        422.48        13.68 o                         
   5   3   2         15.63         11.62         2.25 o                         
   6   3   2         58.09         70.48         4.44 o                         
   7   3   2         66.61         60.81         7.61 o                         
   8   3   2        217.04        231.83        10.07 o                         
   9   3   2          1.43          3.40         4.34 o                         
  10   3   2         22.99         18.28         5.44 o                         
  11   3   2         56.32         38.56         7.75 o                         
  12   3   2         11.17         -5.55         6.97 o                         
  13   3   2         50.83         63.59         9.88 o                         
  14   3   2          0.05         -7.36         7.36 o                         
  15   3   2         26.37         44.12        11.16 o                         
  16   3   2         40.15         21.27        51.65 o                         
 -17   4   2          0.30        -11.81        11.81 o                         
 -16   4   2        408.80        389.79        22.51 o                         
 -15   4   2          2.81         -3.29         8.01 o                         
 -14   4   2        424.22        391.44        21.22 o                         
 -13   4   2        174.71        182.14        13.04 o                         
 -12   4   2       1701.54       1658.94        51.57 o                         
 -11   4   2        250.23        218.99        11.60 o                         
 -10   4   2       2045.73       2100.84        63.23 o                         
  -9   4   2        690.79        672.17        22.81 o                         
  -8   4   2       2533.07       2394.51        60.61 o                         
  -7   4   2        345.16        317.21        10.89 o                         
  -6   4   2        973.04        891.85        25.65 o                         
  -5   4   2          0.41         -0.69         1.76 o                         
  -4   4   2       7623.45       7663.27       190.24 o                         
  -3   4   2          3.47          0.47         1.69 o                         
  -2   4   2       5905.36       5777.13       143.56 o                         
  -1   4   2        106.09         99.19         4.80 o                         
   0   4   2       3076.48       3066.39        77.02 o                         
   1   4   2        519.52        476.09        13.38 o                         
   2   4   2      14959.57      15486.91       383.19 o                         
   3   4   2       2283.15       2417.38        61.60 o                         
   4   4   2        975.45        793.90        20.23 o                         
   5   4   2          3.11          4.10         2.15 o                         
   6   4   2       5438.60       5355.52       134.05 o                         
   7   4   2         21.34         15.70         4.46 o                         
   8   4   2       2932.78       2947.51        88.15 o                         
   9   4   2        654.85        634.88        25.94 o                         
  10   4   2        505.01        454.97        19.48 o                         
  11   4   2         87.56         84.33         9.53 o                         
  12   4   2        460.41        430.91        25.64 o                         
  13   4   2         24.81         33.77         9.29 o                         
  14   4   2        213.70        275.71        21.63 o                         
  15   4   2          8.09         -1.84        14.83 o                         
  16   4   2        152.71        115.44        54.57 o                         
 -17   5   2         12.70         26.19        43.17 o                         
 -16   5   2          0.62          6.90        11.89 o                         
 -15   5   2          7.86          2.81         9.97 o                         
 -14   5   2         21.36          4.84         9.00 o                         
 -13   5   2          0.34          0.22         7.69 o                         
 -12   5   2         67.92         70.28         9.66 o                         
 -11   5   2          3.88          4.74        11.54 o                         
 -10   5   2        204.67        223.78        13.25 o                         
  -9   5   2        872.99        896.11        30.75 o                         
  -8   5   2        100.04        112.78         8.89 o                         
  -7   5   2        176.45        146.39         7.94 o                         
  -6   5   2        131.63        141.03         6.91 o                         
  -5   5   2        542.33        599.93        18.60 o                         
  -4   5   2         45.89         43.29         3.34 o                         
  -3   5   2         11.88         23.40         2.51 o                         
  -2   5   2         46.43         40.24         3.05 o                         
  -1   5   2        108.83        146.68         5.75 o                         
   0   5   2        805.76        804.49        21.56 o                         
   1   5   2        955.64       1089.17        28.92 o                         
   2   5   2       4561.77       5100.57       127.88 o                         
   3   5   2       1462.12       1372.82        35.96 o                         
   4   5   2        276.79        306.40        11.30 o                         
   5   5   2         38.11         51.62         5.76 o                         
   6   5   2         79.81         86.47         6.78 o                         
   7   5   2        599.03        609.00        22.83 o                         
   8   5   2        173.39        198.71        11.59 o                         
   9   5   2         24.88         21.78         5.90 o                         
  10   5   2         17.09         12.29         6.32 o                         
  11   5   2         35.06         25.06         7.53 o                         
  12   5   2         17.74         15.98         8.05 o                         
  13   5   2         11.77         12.98        10.09 o                         
  14   5   2          0.88         -4.95        10.82 o                         
  15   5   2          1.33          9.07        51.58 o                         
 -16   6   2         25.81         36.67        19.89 o                         
 -15   6   2          3.22         24.03        10.76 o                         
 -14   6   2        441.63        468.33        34.49 o                         
 -13   6   2          3.26          2.49         6.83 o                         
 -12   6   2       1701.30       1700.26        55.15 o                         
 -11   6   2        298.62        270.43        16.41 o                         
 -10   6   2       1634.41       1663.63        53.17 o                         
  -9   6   2         57.31         60.79         8.46 o                         
  -8   6   2        297.16        285.56        15.63 o                         
  -7   6   2        121.27        121.06         8.70 o                         
  -6   6   2       2311.28       2165.44        59.91 o                         
  -5   6   2        267.99        276.92         9.90 o                         
  -4   6   2       4823.29       4945.41       123.67 o                         
  -3   6   2         63.09         60.37         3.88 o                         
  -2   6   2       2107.59       1933.66        52.95 o                         
  -1   6   2        147.58        145.75         6.05 o                         
   0   6   2       1252.19       1086.87        28.93 o                         
   1   6   2        856.29        855.14        23.39 o                         
   2   6   2       5270.42       5270.06       132.15 o                         
   3   6   2        416.29        400.39        12.58 o                         
   4   6   2       2775.39       2631.12        72.49 o                         
   5   6   2         22.80         20.17         3.72 o                         
   6   6   2        852.52        841.27        28.58 o                         
   7   6   2       1024.91        968.76        32.53 o                         
   8   6   2       3065.10       2941.68        88.30 o                         
   9   6   2         16.82         12.07         6.32 o                         
  10   6   2       1383.22       1280.82        56.58 o                         
  11   6   2          2.64          4.47         7.36 o                         
  12   6   2        430.67        461.30        32.28 o                         
  13   6   2          3.56          5.11        10.69 o                         
  14   6   2         11.78         15.94        13.37 o                         
  15   6   2          3.13         13.13        39.49 o                         
 -15   7   2          0.69         -0.74        14.32 o                         
 -14   7   2         52.61         57.46        12.29 o                         
 -13   7   2        110.57        111.37        12.01 o                         
 -12   7   2        115.38        102.98        12.90 o                         
 -11   7   2        211.26        224.08        13.67 o                         
 -10   7   2         17.85          5.02         5.03 o                         
  -9   7   2         41.98         21.87        11.12 o                         
  -8   7   2          0.03         -1.30         4.50 o                         
  -7   7   2        167.43        180.50         9.01 o                         
  -6   7   2        373.55        319.49        13.43 o                         
  -5   7   2         42.65         48.62         4.75 o                         
  -4   7   2        750.57        729.74        20.46 o                         
  -3   7   2        465.91        460.25        18.18 o                         
  -2   7   2       1399.59       1312.30        34.37 o                         
  -1   7   2         23.36         25.81         3.28 o                         
   0   7   2          4.45          3.84         3.34 o                         
   1   7   2        876.94        966.13        26.18 o                         
   2   7   2         31.14         34.84         3.97 o                         
   3   7   2        128.51        132.20         6.94 o                         
   4   7   2          1.47          5.15         3.55 o                         
   5   7   2        762.34        786.91        24.84 o                         
   6   7   2         16.31         20.30         4.96 o                         
   7   7   2         48.87         71.85         7.45 o                         
   8   7   2         37.36         32.99         9.70 o                         
   9   7   2        110.68        117.46        10.14 o                         
  10   7   2         13.84         13.11         7.25 o                         
  11   7   2          0.48         -6.92         7.49 o                         
  12   7   2          7.71         -4.57        10.18 o                         
  13   7   2         39.11         38.51        17.11 o                         
  14   7   2         59.62         71.52        35.97 o                         
 -15   8   2         58.89         93.98        31.84 o                         
 -14   8   2        440.72        400.62        26.21 o                         
 -13   8   2          0.89         -2.93         7.99 o                         
 -12   8   2        438.32        467.58        22.73 o                         
 -11   8   2         35.00         58.99         8.94 o                         
 -10   8   2        491.31        493.47        21.56 o                         
  -9   8   2         35.36         31.68         7.00 o                         
  -8   8   2        511.69        566.12        23.43 o                         
  -7   8   2         32.98         38.50         6.00 o                         
  -6   8   2        616.99        577.78        19.88 o                         
  -5   8   2         46.85         38.33         4.86 o                         
  -4   8   2       1639.70       1635.58        45.86 o                         
  -3   8   2        159.80        158.40         7.88 o                         
  -2   8   2       1353.61       1290.96        34.28 o                         
  -1   8   2         21.82         26.78         3.71 o                         
   0   8   2        970.95        895.94        24.63 o                         
   1   8   2          0.04          1.58         2.99 o                         
   2   8   2       2219.33       2161.48        60.11 o                         
   3   8   2        993.07       1049.70        32.45 o                         
   4   8   2       3245.55       3079.28        84.56 o                         
   5   8   2        174.13        173.04        10.21 o                         
   6   8   2        841.00        733.35        31.31 o                         
   7   8   2         40.12         28.61         6.47 o                         
   8   8   2        852.94        836.27        43.13 o                         
   9   8   2          4.15          7.34         7.64 o                         
  10   8   2        450.53        499.25        40.73 o                         
  11   8   2         13.55          2.05         8.28 o                         
  12   8   2        105.44         65.17        13.20 o                         
  13   8   2          1.36          8.38        24.54 o                         
 -14   9   2         63.17         66.88        19.84 o                         
 -13   9   2        135.62        148.47        14.29 o                         
 -12   9   2          0.10         -4.88         7.42 o                         
 -11   9   2         34.33         31.10         8.79 o                         
 -10   9   2         78.05         69.51        14.10 o                         
  -9   9   2          1.36         -0.28         6.57 o                         
  -8   9   2         60.50         52.99         9.48 o                         
  -7   9   2        401.43        400.20        17.67 o                         
  -6   9   2         32.01         31.57         5.70 o                         
  -5   9   2        326.98        297.46        12.94 o                         
  -4   9   2        147.51        152.71         8.35 o                         
  -3   9   2        453.87        493.73        17.36 o                         
  -2   9   2        987.96        998.11        29.15 o                         
  -1   9   2         20.79         20.25         3.96 o                         
   0   9   2         81.37         83.63         6.09 o                         
   1   9   2         97.88         94.43         6.51 o                         
   2   9   2          4.08          0.04         3.57 o                         
   3   9   2        300.25        277.43        11.92 o                         
   4   9   2        459.22        435.50        16.42 o                         
   5   9   2          1.66         -4.66         4.66 o                         
   6   9   2         80.61        107.35         9.22 o                         
   7   9   2        146.44        147.73        11.58 o                         
   8   9   2         26.72         37.70         8.66 o                         
   9   9   2         43.71         30.14        14.44 o                         
  10   9   2         18.71         15.08        11.90 o                         
  11   9   2          8.53         -1.03        13.01 o                         
  12   9   2         43.12         29.10        18.81 o                         
 -13  10   2         43.79         47.25        18.08 o                         
 -12  10   2        158.99        154.22        14.83 o                         
 -11  10   2         42.62         31.13         9.42 o                         
 -10  10   2        448.98        472.89        23.23 o                         
  -9  10   2          5.73          8.58         6.68 o                         
  -8  10   2        308.68        290.33        16.88 o                         
  -7  10   2         36.47         38.56         7.08 o                         
  -6  10   2        606.48        583.97        24.29 o                         
  -5  10   2         50.88         52.32         6.32 o                         
  -4  10   2        506.89        478.56        17.60 o                         
  -3  10   2         51.06         62.30         6.25 o                         
  -2  10   2       1546.37       1508.88        43.14 o                         
  -1  10   2          3.52         -0.72         4.55 o                         
   0  10   2       1354.96       1341.94        38.53 o                         
   1  10   2         15.28         12.08         4.74 o                         
   2  10   2        639.04        661.13        28.96 o                         
   3  10   2         48.86         61.11         7.23 o                         
   4  10   2        815.90        815.82        38.75 o                         
   5  10   2         39.94         42.81         9.89 o                         
   6  10   2        974.97        949.43        37.90 o                         
   7  10   2          9.10         12.93         7.53 o                         
   8  10   2        348.30        367.19        27.56 o                         
   9  10   2         20.53         18.63         8.59 o                         
  10  10   2         92.03         87.64        15.69 o                         
  11  10   2         81.48         73.96        24.85 o                         
 -12  11   2         31.18         44.28        25.95 o                         
 -11  11   2          5.82         16.73        14.61 o                         
 -10  11   2          8.51         20.60        13.08 o                         
  -9  11   2        104.96        102.79        10.98 o                         
  -8  11   2          1.16          1.40         7.02 o                         
  -7  11   2          6.41         12.96         7.10 o                         
  -6  11   2        108.57         83.53         9.22 o                         
  -5  11   2        290.69        291.26        19.87 o                         
  -4  11   2          5.59          6.43         6.10 o                         
  -3  11   2         51.07         67.51         8.70 o                         
  -2  11   2         13.02         14.88         6.95 o                         
  -1  11   2         33.66         31.60        10.89 o                         
   0  11   2         10.91         12.31         5.97 o                         
   1  11   2         19.18         13.33         8.79 o                         
   2  11   2          1.51         -5.56         5.56 o                         
   3  11   2         17.37         22.54         6.87 o                         
   4  11   2        189.09        209.20        14.36 o                         
   5  11   2        109.80        127.13        11.84 o                         
   6  11   2         16.34         31.96         8.96 o                         
   7  11   2        234.36        243.81        16.70 o                         
   8  11   2         53.64         74.86        16.94 o                         
   9  11   2         34.51         33.12        12.26 o                         
  10  11   2          1.84         20.89        28.39 o                         
 -10  12   2        145.95        227.77        42.42 o                         
  -9  12   2          5.46          2.61        13.59 o                         
  -8  12   2        134.10        145.25        18.04 o                         
  -7  12   2         17.01         22.81         9.20 o                         
  -6  12   2         84.26         78.62        10.80 o                         
  -5  12   2          7.67         13.71         7.79 o                         
  -4  12   2         91.83         91.88        11.56 o                         
  -3  12   2          0.35          7.06         7.39 o                         
  -2  12   2        198.74        203.77        18.62 o                         
  -1  12   2         79.25         79.27        10.03 o                         
   0  12   2        621.14        654.74        31.20 o                         
   1  12   2         18.97          3.51         8.07 o                         
   2  12   2         25.89         42.25        16.08 o                         
   3  12   2         69.68         60.82        12.37 o                         
   4  12   2        319.12        354.30        23.15 o                         
   5  12   2          0.87         13.53        10.80 o                         
   6  12   2        334.79        371.28        25.35 o                         
   7  12   2         39.28         42.70        17.96 o                         
   8  12   2         87.15        110.82        24.77 o                         
  -8  13   2          8.39         -8.16        34.49 o                         
  -7  13   2         24.57         39.08        30.27 o                         
  -6  13   2         49.47         61.30        18.44 o                         
  -5  13   2        163.84        178.26        20.26 o                         
  -4  13   2          0.65          2.98        11.45 o                         
  -3  13   2         83.22         81.75        12.00 o                         
  -2  13   2          3.35          9.49        11.34 o                         
  -1  13   2        119.61        139.75        14.02 o                         
   0  13   2         21.90         19.95        10.08 o                         
   1  13   2         92.36         56.05        11.82 o                         
   2  13   2          3.61          4.55        12.82 o                         
   3  13   2          1.00         10.28        12.95 o                         
   4  13   2          0.49         -4.70        13.97 o                         
   5  13   2         31.10         20.73        19.17 o                         
   6  13   2          0.39        -12.21        22.20 o                         
  -4  14   2         23.95         11.56        34.44 o                         
  -3  14   2          8.37         -9.37        30.34 o                         
  -2  14   2        193.46        211.40        60.88 o                         
  -1  14   2         13.29        -16.11        18.17 o                         
   0  14   2         64.72         76.65        21.93 o                         
   1  14   2          0.07         -9.13        39.48 o                         
 -18   1   3         11.25         15.21        16.07 o                         
 -17   1   3        289.91        296.52        21.64 o                         
 -16   1   3         53.11         57.40        11.35 o                         
 -15   1   3        538.11        498.32        24.06 o                         
 -14   1   3          1.48          0.77         6.42 o                         
 -13   1   3       1222.66       1138.72        37.74 o                         
 -12   1   3          0.09         -3.20         4.36 o                         
 -11   1   3       1703.50       1575.55        44.56 o                         
 -10   1   3          5.73          1.08         3.00 o                         
  -9   1   3       4641.00       4550.01       113.84 o                         
  -8   1   3       2934.97       3174.21        79.69 o                         
  -7   1   3      12618.22      13089.55       323.22 o                         
  -6   1   3       3917.60       4139.47       103.02 o                         
  -5   1   3        102.17         57.85         2.87 o                         
  -4   1   3        726.06        717.60        18.54 o                         
  -3   1   3        912.26        866.11        22.19 o                         
  -2   1   3       1605.89       1858.61        44.03 o                         
  -1   1   3      20071.25      20773.71       457.06 o                         
   0   1   3      11523.79      12070.07       298.19 o                         
   1   1   3       3007.60       2735.25        68.36 o                         
   2   1   3        153.63        142.12         4.86 o                         
   3   1   3       3014.14       2893.12        77.27 o                         
   4   1   3       4711.01       4873.39       121.24 o                         
   5   1   3       3289.31       3226.93        81.01 o                         
   6   1   3        289.18        338.13        11.30 o                         
   7   1   3       5423.68       5300.01       132.67 o                         
   8   1   3         44.21         33.62         5.53 o                         
   9   1   3       1434.54       1424.80        44.46 o                         
  10   1   3        275.51        283.83        13.84 o                         
  11   1   3       1011.47        998.48        50.85 o                         
  12   1   3          9.69          1.37         7.09 o                         
  13   1   3        813.56        705.67        43.38 o                         
  14   1   3          9.70         12.82         9.04 o                         
  15   1   3         55.52         61.57        19.89 o                         
 -18   2   3          0.24        -12.72        23.28 o                         
 -17   2   3          5.68          3.39        10.05 o                         
 -16   2   3         18.32         22.40         9.44 o                         
 -15   2   3        107.70        134.53        15.02 o                         
 -14   2   3         66.57         44.08         8.11 o                         
 -13   2   3        775.67        734.46        33.00 o                         
 -12   2   3        101.46        110.75        11.15 o                         
 -11   2   3        785.41        841.14        25.81 o                         
 -10   2   3          0.17          0.10         2.98 o                         
  -9   2   3         38.72         58.84         4.14 o                         
  -8   2   3         71.05         91.96         4.66 o                         
  -7   2   3       2759.23       2908.75        73.18 o                         
  -6   2   3        680.20        618.20        16.56 o                         
  -5   2   3       1406.62       1416.94        36.10 o                         
  -4   2   3       2107.49       1799.65        45.45 o                         
  -3   2   3       2556.48       2393.01        64.24 o                         
  -2   2   3         50.81         56.73         2.44 o                         
  -1   2   3        642.89        640.86        16.90 o                         
   0   2   3        472.14        471.29        11.97 o                         
   1   2   3        158.28        131.64         5.23 o                         
   2   2   3       2782.14       2913.33        73.29 o                         
   3   2   3         87.66         93.79         4.30 o                         
   4   2   3        158.83        165.06         6.67 o                         
   5   2   3          0.67          1.18         1.78 o                         
   6   2   3        288.47        295.24        11.86 o                         
   7   2   3          7.19          2.31         3.31 o                         
   8   2   3        151.52        158.12         8.21 o                         
   9   2   3        106.67        118.15         9.97 o                         
  10   2   3         56.10         47.55         7.53 o                         
  11   2   3          1.50          6.15         6.18 o                         
  12   2   3          0.45         -4.26         6.16 o                         
  13   2   3         13.53         21.37         8.77 o                         
  14   2   3         90.93         76.58        11.83 o                         
  15   2   3          0.00          2.45        12.97 o                         
 -18   3   3         19.11          8.33        20.67 o                         
 -17   3   3        401.21        343.85        29.04 o                         
 -16   3   3          4.22          0.77         8.80 o                         
 -15   3   3        462.02        471.94        23.55 o                         
 -14   3   3        160.81        125.64        11.33 o                         
 -13   3   3        538.83        513.61        23.55 o                         
 -12   3   3         87.36        102.69         8.07 o                         
 -11   3   3       4044.36       3986.48       116.67 o                         
 -10   3   3        315.17        291.93        20.45 o                         
  -9   3   3       3003.08       2890.48        73.13 o                         
  -8   3   3        294.37        290.65        10.59 o                         
  -7   3   3        520.13        406.11        11.89 o                         
  -6   3   3        107.02        129.60         5.12 o                         
  -5   3   3       1987.35       1783.18        45.17 o                         
  -4   3   3        657.97        753.01        19.99 o                         
  -3   3   3        833.76        808.40        21.02 o                         
  -2   3   3        206.17        218.92         7.23 o                         
  -1   3   3        426.27        322.08        11.05 o                         
   0   3   3        953.84        871.74        23.14 o                         
   1   3   3       5509.07       5568.80       138.80 o                         
   2   3   3        175.80        178.05         8.17 o                         
   3   3   3      10987.73      11509.71       285.15 o                         
   4   3   3        666.63        723.29        21.59 o                         
   5   3   3       1909.34       1710.41        44.25 o                         
   6   3   3        941.81       1007.40        26.88 o                         
   7   3   3       3644.70       3924.92       114.29 o                         
   8   3   3         46.64         35.64         5.51 o                         
   9   3   3        300.16        316.75        14.72 o                         
  10   3   3         30.37         27.63         7.62 o                         
  11   3   3       2018.20       1938.13        66.38 o                         
  12   3   3         71.24         73.70         9.98 o                         
  13   3   3        321.62        319.39        19.47 o                         
  14   3   3         20.19         26.40        10.10 o                         
  15   3   3        264.61        294.36        21.62 o                         
 -18   4   3         64.61         72.40        33.78 o                         
 -17   4   3         13.15         14.33        11.92 o                         
 -16   4   3         20.20         25.63         9.72 o                         
 -15   4   3         17.22         18.71         7.97 o                         
 -14   4   3         57.10         38.78         8.94 o                         
 -13   4   3          0.00         -1.80         6.03 o                         
 -12   4   3        180.19        188.80        15.38 o                         
 -11   4   3        117.47        128.06         8.71 o                         
 -10   4   3         12.22         10.57         4.34 o                         
  -9   4   3         34.31         31.13         6.88 o                         
  -8   4   3        110.31         94.12         4.77 o                         
  -7   4   3        250.97        253.66         9.29 o                         
  -6   4   3        587.51        665.52        18.65 o                         
  -5   4   3         70.28         74.04         6.93 o                         
  -4   4   3        142.60        166.13         6.87 o                         
  -3   4   3        173.02        192.59         7.29 o                         
  -2   4   3        963.53        928.70        24.30 o                         
  -1   4   3       3038.47       3041.46        75.88 o                         
   0   4   3        199.39        189.25         8.48 o                         
   1   4   3       2669.93       2934.17        74.34 o                         
   2   4   3        301.42        252.84        10.83 o                         
   3   4   3         57.08         68.01         4.00 o                         
   4   4   3        238.07        248.32         9.03 o                         
   5   4   3          7.11          7.42         2.61 o                         
   6   4   3          0.25         -1.80         3.92 o                         
   7   4   3         48.51         48.95         6.35 o                         
   8   4   3        423.92        401.14        19.54 o                         
   9   4   3         31.80         22.93         5.96 o                         
  10   4   3         22.75          4.79         6.25 o                         
  11   4   3          9.14          2.96         7.21 o                         
  12   4   3          4.46         14.95        10.90 o                         
  13   4   3         39.41         54.25        20.90 o                         
  14   4   3          1.70         18.09        12.45 o                         
  15   4   3         99.07        132.34        44.62 o                         
 -17   5   3        212.27        195.80        65.79 o                         
 -16   5   3         41.47         42.36        11.43 o                         
 -15   5   3         35.10         27.53         9.13 o                         
 -14   5   3        261.11        254.62        17.66 o                         
 -13   5   3       2670.72       2781.47        83.97 o                         
 -12   5   3         85.61         86.26         8.29 o                         
 -11   5   3       2922.75       2926.33        95.82 o                         
 -10   5   3         11.04         10.42         5.99 o                         
  -9   5   3       1220.23       1291.32        41.03 o                         
  -8   5   3         35.18         42.34         5.53 o                         
  -7   5   3       4067.79       3914.99        99.17 o                         
  -6   5   3         75.28         85.10         6.33 o                         
  -5   5   3       1835.68       1762.26        45.59 o                         
  -4   5   3         65.25         91.58         6.67 o                         
  -3   5   3       2427.65       2289.55        57.97 o                         
  -2   5   3        460.07        506.82        14.43 o                         
  -1   5   3       6026.08       6113.83       152.33 o                         
   0   5   3       2074.73       2331.28        58.87 o                         
   1   5   3      10507.41      10430.28       259.20 o                         
   2   5   3        326.52        331.65        10.57 o                         
   3   5   3       2555.28       2467.48        63.18 o                         
   4   5   3        200.26        186.84         7.76 o                         
   5   5   3       1305.22       1298.00        37.70 o                         
   6   5   3        213.43        231.51        11.83 o                         
   7   5   3       2176.84       2166.49        67.07 o                         
   8   5   3         33.86         42.39         7.69 o                         
   9   5   3       1083.26       1071.41        37.70 o                         
  10   5   3        121.58        127.32        13.27 o                         
  11   5   3        688.06        632.80        31.62 o                         
  12   5   3         39.26         36.86        10.91 o                         
  13   5   3        169.50        168.95        17.19 o                         
  14   5   3         10.76          2.00        13.75 o                         
  15   5   3         45.49         16.29        46.85 o                         
 -16   6   3          2.90          7.02        13.05 o                         
 -15   6   3         20.21         21.33         9.79 o                         
 -14   6   3         21.50          7.75        12.98 o                         
 -13   6   3          6.26         16.68         7.37 o                         
 -12   6   3         93.47         81.14         9.06 o                         
 -11   6   3         61.19         67.60        11.34 o                         
 -10   6   3          5.11          4.32         4.89 o                         
  -9   6   3         24.16         53.93         6.25 o                         
  -8   6   3        737.33        720.09        25.50 o                         
  -7   6   3        164.76        176.29        11.27 o                         
  -6   6   3          3.06          4.31         3.04 o                         
  -5   6   3         48.95         51.89         4.18 o                         
  -4   6   3          5.23         10.75         2.53 o                         
  -3   6   3        699.07        774.49        21.10 o                         
  -2   6   3         14.49         18.44         2.71 o                         
  -1   6   3          1.22          0.34         2.02 o                         
   0   6   3        444.48        487.64        14.30 o                         
   1   6   3        393.60        371.90        14.00 o                         
   2   6   3        323.26        324.07        12.86 o                         
   3   6   3        148.15        186.11        13.88 o                         
   4   6   3        515.31        513.69        17.29 o                         
   5   6   3         12.72         22.21         5.57 o                         
   6   6   3         90.30        132.16        10.79 o                         
   7   6   3        232.22        251.63        13.62 o                         
   8   6   3        220.76        206.07        14.65 o                         
   9   6   3        107.65         65.78         9.33 o                         
  10   6   3         25.95         14.41         7.31 o                         
  11   6   3         44.41         40.02         9.32 o                         
  12   6   3         73.74         72.76        12.80 o                         
  13   6   3          0.90          1.80        11.45 o                         
  14   6   3          2.79         -2.51        23.08 o                         
 -16   7   3          1.29        -19.36        52.65 o                         
 -15   7   3        292.03        343.01        24.61 o                         
 -14   7   3          0.31         12.07         9.20 o                         
 -13   7   3        403.86        383.13        19.86 o                         
 -12   7   3         13.67          6.53         7.43 o                         
 -11   7   3       1287.46       1269.69        69.29 o                         
 -10   7   3         69.32         72.39         8.14 o                         
  -9   7   3        774.15        813.66        30.76 o                         
  -8   7   3        122.28        132.27         9.74 o                         
  -7   7   3       1572.02       1545.66        44.19 o                         
  -6   7   3        510.97        522.31        17.92 o                         
  -5   7   3        779.19        735.23        24.48 o                         
  -4   7   3          6.30          1.51         2.83 o                         
  -3   7   3       1351.29       1397.24        36.60 o                         
  -2   7   3          6.78          4.97         2.66 o                         
  -1   7   3       1505.32       1375.46        35.81 o                         
   0   7   3        205.32        206.45         8.05 o                         
   1   7   3       2482.18       2322.51        59.40 o                         
   2   7   3         81.78         69.91         7.56 o                         
   3   7   3       7676.48       8031.75       215.19 o                         
   4   7   3          0.04         -1.63         3.96 o                         
   5   7   3         63.70         63.93         6.61 o                         
   6   7   3         46.64         53.95         6.70 o                         
   7   7   3       2030.88       1939.11        61.23 o                         
   8   7   3         98.24         85.26        11.37 o                         
   9   7   3       1613.09       1602.34        52.14 o                         
  10   7   3         59.59         64.07        12.27 o                         
  11   7   3        343.49        344.68        19.56 o                         
  12   7   3         21.64         15.94        12.71 o                         
  13   7   3        165.74        160.30        24.12 o                         
 -15   8   3          0.28         -3.91        22.70 o                         
 -14   8   3          9.31         -3.28         8.87 o                         
 -13   8   3         31.09         39.65         9.52 o                         
 -12   8   3        221.60        187.93        13.70 o                         
 -11   8   3         14.45         12.53         8.38 o                         
 -10   8   3         24.30         13.38         6.38 o                         
  -9   8   3          1.42         -0.35         5.27 o                         
  -8   8   3        396.87        414.05        27.61 o                         
  -7   8   3         32.44         41.59         5.45 o                         
  -6   8   3        277.19        292.58        12.22 o                         
  -5   8   3        321.79        313.79        12.99 o                         
  -4   8   3        246.21        262.32        11.48 o                         
  -3   8   3         13.61         15.42         4.23 o                         
  -2   8   3         87.74         89.86         5.31 o                         
  -1   8   3        296.93        258.42         9.77 o                         
   0   8   3        219.63        247.59         9.50 o                         
   1   8   3        309.99        306.45        12.10 o                         
   2   8   3        226.96        246.57        10.62 o                         
   3   8   3       1881.39       1840.06        52.60 o                         
   4   8   3        611.56        615.42        20.96 o                         
   5   8   3         24.40         25.55         5.81 o                         
   6   8   3         23.49         14.81         6.07 o                         
   7   8   3         19.78         22.64         6.03 o                         
   8   8   3        335.39        347.16        21.96 o                         
   9   8   3          1.66          7.76         7.21 o                         
  10   8   3          6.82         22.29         9.98 o                         
  11   8   3          1.20          4.67         9.58 o                         
  12   8   3         43.51         42.88        20.82 o                         
 -14   9   3          5.46          1.95        14.54 o                         
 -13   9   3        135.81        129.41        13.22 o                         
 -12   9   3         18.54         25.15         8.69 o                         
 -11   9   3        543.40        536.12        36.88 o                         
 -10   9   3          6.33          9.30         7.37 o                         
  -9   9   3       1473.45       1435.12        50.44 o                         
  -8   9   3         20.78         26.89         6.23 o                         
  -7   9   3       1313.43       1349.10        45.97 o                         
  -6   9   3         36.27         36.29         5.70 o                         
  -5   9   3       2741.05       2704.29        74.42 o                         
  -4   9   3          3.49          0.51         4.13 o                         
  -3   9   3        810.20        765.94        23.84 o                         
  -2   9   3         27.21         16.75         4.08 o                         
  -1   9   3        465.04        472.34        15.69 o                         
   0   9   3         28.34         67.24         5.61 o                         
   1   9   3       1399.30       1377.16        40.15 o                         
   2   9   3        181.81        209.41        11.17 o                         
   3   9   3       1168.13       1293.57        41.87 o                         
   4   9   3          2.41         -2.49         5.67 o                         
   5   9   3       1837.55       1786.58        62.21 o                         
   6   9   3        235.91        247.36        19.54 o                         
   7   9   3        591.15        516.21        24.94 o                         
   8   9   3        168.76        206.27        14.86 o                         
   9   9   3        431.96        472.62        25.06 o                         
  10   9   3          0.03          1.36        10.33 o                         
  11   9   3        387.68        398.12        25.65 o                         
  12   9   3          0.29        -18.79        36.32 o                         
 -13  10   3          5.62          5.11        14.58 o                         
 -12  10   3         16.29         16.46         9.15 o                         
 -11  10   3         28.32         15.59         8.85 o                         
 -10  10   3         23.80         32.53         9.07 o                         
  -9  10   3          7.38          1.55         7.29 o                         
  -8  10   3         38.22         42.73        12.29 o                         
  -7  10   3         13.10         19.82         7.27 o                         
  -6  10   3         79.84         72.21         7.97 o                         
  -5  10   3         23.69         12.24         5.57 o                         
  -4  10   3         41.35         37.42         7.18 o                         
  -3  10   3        135.22        115.87         9.08 o                         
  -2  10   3        121.19        116.29        12.70 o                         
  -1  10   3         66.01         76.60         8.90 o                         
   0  10   3          9.08          5.56         5.10 o                         
   1  10   3         89.60         91.73         7.95 o                         
   2  10   3        961.57        998.49        33.79 o                         
   3  10   3         51.43         57.19         7.43 o                         
   4  10   3         95.85         98.36        10.03 o                         
   5  10   3          7.15          8.99         6.91 o                         
   6  10   3          1.15         -0.16         7.17 o                         
   7  10   3        234.47        262.22        17.28 o                         
   8  10   3         37.84         31.54         9.11 o                         
   9  10   3          4.32         11.86         8.88 o                         
  10  10   3          1.91          4.46        11.80 o                         
  11  10   3         24.44         -1.96        20.55 o                         
 -12  11   3         31.49         40.59        26.60 o                         
 -11  11   3        200.86        199.96        25.63 o                         
 -10  11   3         11.28          6.44         8.62 o                         
  -9  11   3        299.19        327.67        20.18 o                         
  -8  11   3         27.25         19.44         7.72 o                         
  -7  11   3        233.59        246.59        16.35 o                         
  -6  11   3         26.15         17.78         8.12 o                         
  -5  11   3        368.48        388.35        18.66 o                         
  -4  11   3         46.82         33.42         7.27 o                         
  -3  11   3        352.97        367.48        20.14 o                         
  -2  11   3         23.25         12.53         7.82 o                         
  -1  11   3       1202.38       1166.73        46.94 o                         
   0  11   3          0.31         -3.43         6.24 o                         
   1  11   3        292.65        290.42        16.66 o                         
   2  11   3          0.18          3.59         6.99 o                         
   3  11   3        194.49        214.67        29.92 o                         
   4  11   3        101.22        126.35        25.24 o                         
   5  11   3        718.13        646.94        40.76 o                         
   6  11   3        149.08        135.77        13.56 o                         
   7  11   3        236.50        282.99        28.08 o                         
   8  11   3          0.03        -10.79        10.79 o                         
   9  11   3        136.52        146.59        25.02 o                         
 -10  12   3         94.57        103.31        22.98 o                         
  -9  12   3          0.15         -8.78         8.88 o                         
  -8  12   3          7.82          0.43         8.72 o                         
  -7  12   3         35.38         21.44         8.67 o                         
  -6  12   3        130.35        134.21        12.73 o                         
  -5  12   3         51.72         69.91        13.81 o                         
  -4  12   3         65.84         64.41         9.58 o                         
  -3  12   3          4.50         -2.92         7.01 o                         
  -2  12   3         70.29         51.82        12.30 o                         
  -1  12   3          1.93          5.47         7.29 o                         
   0  12   3        176.20        224.55        16.54 o                         
   1  12   3          0.02        -11.86        11.86 o                         
   2  12   3         50.09         36.93        10.29 o                         
   3  12   3          0.00          3.49         9.45 o                         
   4  12   3         96.59         85.98        12.82 o                         
   5  12   3         41.68         25.78        11.70 o                         
   6  12   3         45.72         36.79        22.05 o                         
   7  12   3          3.41         -5.64        17.79 o                         
   8  12   3         12.40         41.33       112.06 o                         
  -8  13   3          0.33         -1.66        18.77 o                         
  -7  13   3        149.79        196.49        29.13 o                         
  -6  13   3          0.76         13.41        11.60 o                         
  -5  13   3         20.41         36.32        17.72 o                         
  -4  13   3         16.16         12.71        10.86 o                         
  -3  13   3         94.99         97.94        22.72 o                         
  -2  13   3         61.74         85.56        12.83 o                         
  -1  13   3        390.07        367.22        23.74 o                         
   0  13   3         39.19         26.39        10.33 o                         
   1  13   3         33.14         19.51        10.28 o                         
   2  13   3          0.35          3.90        12.58 o                         
   3  13   3        121.58        100.65        17.71 o                         
   4  13   3          9.36         -3.40        18.67 o                         
   5  13   3        125.97        152.80        44.05 o                         
  -4  14   3         17.18         19.72        40.74 o                         
  -3  14   3         18.61         49.41        19.15 o                         
  -2  14   3         96.61         79.83        19.19 o                         
  -1  14   3         21.07         29.49        15.69 o                         
   0  14   3        219.11        231.25        25.92 o                         
   1  14   3         40.19         30.61        25.09 o                         
 -18   0   4         40.18         12.96        18.65 o                         
 -17   0   4         20.84         -4.77        14.62 o                         
 -16   0   4        784.39        772.20        54.29 o                         
 -15   0   4          7.46         -2.79        10.40 o                         
 -14   0   4       1699.93       1705.45       109.26 o                         
 -13   0   4        443.91        416.31        29.40 o                         
 -12   0   4        318.03        371.91        22.55 o                         
 -11   0   4       1816.33       1864.36        68.29 o                         
 -10   0   4       5799.44       5663.41       200.96 o                         
  -9   0   4        116.55         98.78        13.83 o                         
  -8   0   4       4874.97       5143.55       181.29 o                         
  -7   0   4          8.02         15.13         4.08 o                         
  -6   0   4         36.64         27.05         3.28 o                         
  -5   0   4        292.20        314.21        12.74 o                         
  -4   0   4         38.21         15.45         2.94 o                         
  -3   0   4      28164.71      29134.41      1014.08 o                         
  -2   0   4      45683.67      45366.62      1576.70 o                         
  -1   0   4       2376.63       2386.86        98.23 o                         
   0   0   4        205.68        296.65        12.25 o                         
   1   0   4        546.32        574.13        21.34 o                         
   2   0   4       1555.04       1334.68        48.00 o                         
   3   0   4       2098.22       2202.19        90.59 o                         
   4   0   4       7670.76       7389.65       258.97 o                         
   5   0   4          8.74         10.58         4.01 o                         
   6   0   4       2984.89       2716.56        97.83 o                         
   7   0   4        669.21        638.92        26.59 o                         
   8   0   4        233.75        235.19        28.56 o                         
   9   0   4        481.96        512.26        36.66 o                         
  10   0   4        591.10        596.57        33.50 o                         
  11   0   4          9.62         -0.87         7.67 o                         
  12   0   4        887.61        839.52        71.77 o                         
  13   0   4          0.41          0.75        11.56 o                         
  14   0   4         87.73         67.05        17.77 o                         
  15   0   4         90.13        104.37        49.28 o                         
 -18   1   4          1.06         -2.49        12.17 o                         
 -17   1   4         24.85         33.44        11.13 o                         
 -16   1   4         38.62         24.09         9.61 o                         
 -15   1   4         21.11         17.92         7.50 o                         
 -14   1   4         30.58         22.84         6.59 o                         
 -13   1   4        635.79        598.23        22.80 o                         
 -12   1   4         38.71         49.00         9.73 o                         
 -11   1   4        230.84        245.66        11.96 o                         
 -10   1   4         34.12         43.08         3.58 o                         
  -9   1   4        766.17        727.81        20.28 o                         
  -8   1   4        417.90        500.94        14.36 o                         
  -7   1   4         98.45        126.05         5.44 o                         
  -6   1   4        156.30        138.72         5.26 o                         
  -5   1   4       1654.96       1803.97        45.49 o                         
  -4   1   4        144.89        121.60         4.45 o                         
  -3   1   4       4040.78       4282.53       106.54 o                         
  -2   1   4      19244.82      21012.38       517.33 o                         
  -1   1   4       8006.99       8738.69       203.74 o                         
   0   1   4        710.62        649.61        17.36 o                         
   1   1   4       2329.12       2366.17        59.47 o                         
   2   1   4       1083.06       1003.92        25.89 o                         
   3   1   4       1523.76       1617.07        41.13 o                         
   4   1   4          6.98          5.26         2.03 o                         
   5   1   4         23.09         31.33         3.06 o                         
   6   1   4          0.99          2.37         2.66 o                         
   7   1   4        309.70        296.38        12.92 o                         
   8   1   4         18.21         21.30         4.60 o                         
   9   1   4        349.86        390.47        17.03 o                         
  10   1   4        210.32        180.32        11.17 o                         
  11   1   4          0.18          3.39         5.52 o                         
  12   1   4        152.06        155.04        12.65 o                         
  13   1   4         37.58         28.57        16.42 o                         
  14   1   4          0.12          5.60         9.96 o                         
  15   1   4          7.97        -15.50        29.64 o                         
 -18   2   4        115.71         91.01        25.07 o                         
 -17   2   4          2.58          5.29         9.32 o                         
 -16   2   4        706.54        671.38        30.90 o                         
 -15   2   4        142.30        140.08        12.38 o                         
 -14   2   4        100.63        132.12        11.11 o                         
 -13   2   4         43.34         41.44        10.56 o                         
 -12   2   4       1279.76       1266.08        37.02 o                         
 -11   2   4        332.01        322.91        15.97 o                         
 -10   2   4       1971.77       2004.25        55.35 o                         
  -9   2   4          3.79          5.98         2.33 o                         
  -8   2   4       4774.75       4722.02       117.96 o                         
  -7   2   4       1094.42       1141.22        29.73 o                         
  -6   2   4       5847.55       6107.04       151.68 o                         
  -5   2   4        538.62        526.24        14.36 o                         
  -4   2   4        531.23        402.59        11.34 o                         
  -3   2   4         25.85         23.17         2.37 o                         
  -2   2   4         83.00         65.69         2.75 o                         
  -1   2   4        728.68        716.30        20.54 o                         
   0   2   4        101.21         72.61         2.97 o                         
   1   2   4       8220.61       8755.73       217.31 o                         
   2   2   4       5553.98       5293.13       141.03 o                         
   3   2   4        582.05        601.64        16.81 o                         
   4   2   4       6954.57       7289.80       180.81 o                         
   5   2   4        173.41        220.44         7.97 o                         
   6   2   4       3150.64       2984.21        80.43 o                         
   7   2   4        178.27        151.48         7.98 o                         
   8   2   4       2978.74       2876.43        79.13 o                         
   9   2   4          1.18          1.37         4.87 o                         
  10   2   4       1345.37       1419.60        50.61 o                         
  11   2   4          7.09          9.48         6.62 o                         
  12   2   4        971.99       1024.44        46.82 o                         
  13   2   4         10.54          8.19         8.09 o                         
  14   2   4        595.55        549.42        38.60 o                         
  15   2   4         18.18        -16.68        39.81 o                         
 -18   3   4         33.93         31.19        15.70 o                         
 -17   3   4          2.87         -8.71         9.66 o                         
 -16   3   4         34.32         21.68        11.37 o                         
 -15   3   4          0.13          7.41         7.31 o                         
 -14   3   4         64.58         41.51         7.79 o                         
 -13   3   4         44.50         52.37        10.78 o                         
 -12   3   4        504.32        582.14        22.12 o                         
 -11   3   4        130.48        121.66         7.30 o                         
 -10   3   4        114.80        123.05         6.69 o                         
  -9   3   4        128.11        152.05         6.46 o                         
  -8   3   4        158.18        174.73         6.76 o                         
  -7   3   4        180.70        231.06         8.26 o                         
  -6   3   4         15.02         11.75         2.20 o                         
  -5   3   4        317.62        283.90        12.32 o                         
  -4   3   4       2737.74       2766.77        69.73 o                         
  -3   3   4        187.25        209.53         6.22 o                         
  -2   3   4        310.83        307.73        10.06 o                         
  -1   3   4        435.26        480.75        12.39 o                         
   0   3   4         92.02         84.37         6.06 o                         
   1   3   4       4221.38       4501.93       112.99 o                         
   2   3   4          9.75          5.15         2.30 o                         
   3   3   4        720.08        724.48        20.46 o                         
   4   3   4        221.83        238.32         9.51 o                         
   5   3   4        133.59        150.43         6.47 o                         
   6   3   4        414.67        414.68        14.18 o                         
   7   3   4        176.98        167.84        12.19 o                         
   8   3   4        138.44        153.73         9.80 o                         
   9   3   4          0.30          1.85         5.06 o                         
  10   3   4         22.22          7.51         6.54 o                         
  11   3   4          3.50          3.70         6.41 o                         
  12   3   4         82.63         73.32        10.12 o                         
  13   3   4          0.78          0.73         8.58 o                         
  14   3   4         17.62         17.53        11.63 o                         
  15   3   4          0.91        -26.75        49.56 o                         
 -18   4   4        224.32        308.73        53.78 o                         
 -17   4   4          0.16          5.64        11.05 o                         
 -16   4   4        424.74        458.61        36.45 o                         
 -15   4   4          4.11         17.08         8.14 o                         
 -14   4   4        938.63        855.63        39.37 o                         
 -13   4   4        145.22        126.80         9.73 o                         
 -12   4   4       1632.03       1581.90        49.35 o                         
 -11   4   4        598.99        602.80        22.28 o                         
 -10   4   4        959.29        857.11        28.50 o                         
  -9   4   4        187.43        196.57        12.55 o                         
  -8   4   4       3438.88       3280.36        82.65 o                         
  -7   4   4        345.36        328.27        11.71 o                         
  -6   4   4      18893.68      19615.95       484.32 o                         
  -5   4   4        456.53        460.52        14.09 o                         
  -4   4   4       3388.62       3220.32        86.52 o                         
  -3   4   4       2717.47       2800.12        70.26 o                         
  -2   4   4       8668.08       9343.77       231.46 o                         
  -1   4   4        351.84        303.91         9.46 o                         
   0   4   4        635.75        514.95        14.55 o                         
   1   4   4        228.00        231.64         9.01 o                         
   2   4   4       6400.25       6183.14       154.96 o                         
   3   4   4        380.40        408.76        16.33 o                         
   4   4   4       4260.49       4284.75       107.88 o                         
   5   4   4        808.47        804.80        22.88 o                         
   6   4   4       2953.04       2836.72        85.22 o                         
   7   4   4        100.76         63.88         9.08 o                         
   8   4   4       1829.02       1729.97        60.77 o                         
   9   4   4        219.33        208.30        19.08 o                         
  10   4   4       1479.83       1541.47        57.95 o                         
  11   4   4         15.26          0.59         8.79 o                         
  12   4   4        180.92        228.21        18.56 o                         
  13   4   4         11.38         15.51        11.71 o                         
  14   4   4        177.34        172.86        20.61 o                         
 -17   5   4          0.91         22.07        15.76 o                         
 -16   5   4         53.51         44.47        12.17 o                         
 -15   5   4          0.15         11.16         8.32 o                         
 -14   5   4         13.54         19.05         8.01 o                         
 -13   5   4          4.07         10.02         6.11 o                         
 -12   5   4        207.73        168.36        10.41 o                         
 -11   5   4         16.21         17.37         6.02 o                         
 -10   5   4         10.02         13.46         5.08 o                         
  -9   5   4        272.41        259.61        12.59 o                         
  -8   5   4         11.68          6.85         3.64 o                         
  -7   5   4        806.12        769.13        21.83 o                         
  -6   5   4        308.06        386.75        17.35 o                         
  -5   5   4         79.10         78.58         4.67 o                         
  -4   5   4         85.04         93.88         4.61 o                         
  -3   5   4         12.41         11.12         2.35 o                         
  -2   5   4        154.87        154.55         5.93 o                         
  -1   5   4       1452.43       1422.80        36.81 o                         
   0   5   4         75.12         96.75         4.96 o                         
   1   5   4        497.90        517.75        15.08 o                         
   2   5   4        689.46        726.13        20.34 o                         
   3   5   4        483.43        482.12        14.67 o                         
   4   5   4         34.73         40.12         4.08 o                         
   5   5   4         55.97         89.24         6.20 o                         
   6   5   4         83.28         91.41         8.12 o                         
   7   5   4          9.72         16.00         5.30 o                         
   8   5   4          1.10         -0.79         4.74 o                         
   9   5   4        132.96         92.93        11.98 o                         
  10   5   4         63.54         61.92        15.18 o                         
  11   5   4         45.48         61.85        11.15 o                         
  12   5   4         33.79         34.86        10.90 o                         
  13   5   4          1.57          9.11        13.02 o                         
  14   5   4          0.64          2.33        31.82 o                         
 -17   6   4          0.11        -46.17        69.44 o                         
 -16   6   4        130.33        133.12        16.82 o                         
 -15   6   4          2.43         10.59         9.31 o                         
 -14   6   4        553.37        586.34        33.62 o                         
 -13   6   4          0.79         -6.01         6.01 o                         
 -12   6   4       1439.59       1440.46        47.61 o                         
 -11   6   4          3.30          2.50         5.36 o                         
 -10   6   4        932.92        863.90        30.41 o                         
  -9   6   4        113.81        115.45        13.83 o                         
  -8   6   4       2875.22       2756.98        76.05 o                         
  -7   6   4        194.26        187.09         9.06 o                         
  -6   6   4       3940.95       3865.05        97.41 o                         
  -5   6   4        174.74        150.78         7.29 o                         
  -4   6   4       8712.38       8766.79       217.56 o                         
  -3   6   4        327.01        340.77        11.02 o                         
  -2   6   4       3091.67       2941.92        74.17 o                         
  -1   6   4         44.19         45.37         3.33 o                         
   0   6   4        309.19        287.08        12.32 o                         
   1   6   4        270.19        267.42         9.43 o                         
   2   6   4       1735.75       1684.24        44.52 o                         
   3   6   4        541.74        583.98        19.07 o                         
   4   6   4       1271.62       1238.41        36.47 o                         
   5   6   4          0.80          4.19         4.61 o                         
   6   6   4       2388.15       2349.04        72.55 o                         
   7   6   4        234.65        201.22        11.86 o                         
   8   6   4       3197.09       3120.12       101.76 o                         
   9   6   4        139.30        149.17        15.21 o                         
  10   6   4        470.09        461.85        22.50 o                         
  11   6   4         23.56          5.82         9.17 o                         
  12   6   4        368.75        414.29        36.39 o                         
  13   6   4          0.15         13.56        17.13 o                         
 -16   7   4        134.26        146.26        30.90 o                         
 -15   7   4          5.28         15.43        11.27 o                         
 -14   7   4          0.34         -3.92         9.91 o                         
 -13   7   4        185.02        180.65        15.18 o                         
 -12   7   4          2.49         -1.00         6.20 o                         
 -11   7   4         41.43         40.27         7.41 o                         
 -10   7   4        146.82        129.01        10.39 o                         
  -9   7   4        158.15        177.93        14.88 o                         
  -8   7   4        716.41        729.43        26.17 o                         
  -7   7   4         11.49         18.36         4.78 o                         
  -6   7   4        126.61        117.26         6.86 o                         
  -5   7   4         15.78         10.24         3.31 o                         
  -4   7   4         54.53         58.81         4.41 o                         
  -3   7   4       1247.86       1272.93        33.45 o                         
  -2   7   4        467.15        478.32        14.56 o                         
  -1   7   4        376.27        372.99        12.09 o                         
   0   7   4        124.04        125.53         5.92 o                         
   1   7   4          7.47          6.60         2.79 o                         
   2   7   4          1.21          5.66         3.82 o                         
   3   7   4       1520.99       1524.53        43.95 o                         
   4   7   4        118.35        117.68         7.46 o                         
   5   7   4         23.13         11.91         5.27 o                         
   6   7   4        132.39        139.16        10.09 o                         
   7   7   4        244.02        229.59        14.70 o                         
   8   7   4          0.00          4.26         6.31 o                         
   9   7   4         38.12         21.41         7.50 o                         
  10   7   4         19.09         32.93         9.90 o                         
  11   7   4          0.23         10.69        14.31 o                         
  12   7   4         15.50          9.61        15.92 o                         
 -15   8   4          0.82         -0.65        16.82 o                         
 -14   8   4        138.09        144.74        15.60 o                         
 -13   8   4          2.63          2.16         7.77 o                         
 -12   8   4        714.86        768.52        32.38 o                         
 -11   8   4          3.50         13.38         7.05 o                         
 -10   8   4       1117.16       1069.16        39.33 o                         
  -9   8   4         47.83         26.50         6.44 o                         
  -8   8   4        484.24        470.32        20.94 o                         
  -7   8   4        147.48        175.00         9.65 o                         
  -6   8   4       1855.53       1873.26        56.39 o                         
  -5   8   4          0.03          0.98         3.66 o                         
  -4   8   4        623.02        616.40        20.30 o                         
  -3   8   4        199.31        221.08         8.91 o                         
  -2   8   4        355.01        360.17        12.30 o                         
  -1   8   4         45.26         46.95         4.41 o                         
   0   8   4        586.15        595.16        21.66 o                         
   1   8   4         36.42         26.22         6.23 o                         
   2   8   4       4916.40       4789.44       140.83 o                         
   3   8   4        132.84        106.10         8.08 o                         
   4   8   4        294.17        307.55        18.64 o                         
   5   8   4          5.31          4.03         6.02 o                         
   6   8   4        918.16        914.40        47.12 o                         
   7   8   4          3.48         11.27         7.01 o                         
   8   8   4        538.71        527.55        25.77 o                         
   9   8   4         13.45         -4.57         6.75 o                         
  10   8   4        237.27        220.68        18.89 o                         
  11   8   4          7.44          9.86        12.43 o                         
  12   8   4        184.08        168.47        39.15 o                         
 -14   9   4          3.95          0.99        13.15 o                         
 -13   9   4         27.64         33.37         9.63 o                         
 -12   9   4          3.80         -4.64         7.11 o                         
 -11   9   4         64.35         65.45         9.30 o                         
 -10   9   4          0.80         15.63         7.20 o                         
  -9   9   4         41.24         39.32         7.80 o                         
  -8   9   4         14.60         15.65         6.50 o                         
  -7   9   4        403.40        391.00        18.13 o                         
  -6   9   4        452.06        419.81        19.51 o                         
  -5   9   4          0.63         -4.38         4.38 o                         
  -4   9   4        180.25        165.41        10.51 o                         
  -3   9   4        522.32        556.69        23.03 o                         
  -2   9   4         92.51        106.97        10.27 o                         
  -1   9   4         42.13         31.52         5.59 o                         
   0   9   4          0.10          3.73         6.15 o                         
   1   9   4         67.76         73.47         6.98 o                         
   2   9   4          9.18          2.06         4.83 o                         
   3   9   4        495.10        468.79        19.63 o                         
   4   9   4        224.42        211.79        13.72 o                         
   5   9   4         10.26         19.78         7.12 o                         
   6   9   4         93.77         79.97         9.67 o                         
   7   9   4         12.03         11.31         8.07 o                         
   8   9   4          5.82         -8.08         8.55 o                         
   9   9   4          2.83          8.18         8.77 o                         
  10   9   4         83.60         73.01        14.68 o                         
  11   9   4          0.85         -3.29        18.74 o                         
 -13  10   4          0.79         -0.87        17.03 o                         
 -12  10   4        229.92        263.27        18.66 o                         
 -11  10   4         67.28         55.56         9.94 o                         
 -10  10   4        605.92        556.89        27.76 o                         
  -9  10   4         12.65         23.84         7.79 o                         
  -8  10   4        626.57        669.27        40.96 o                         
  -7  10   4          9.18         12.03         6.75 o                         
  -6  10   4       1041.72       1057.69        37.73 o                         
  -5  10   4        157.25        152.33        10.59 o                         
  -4  10   4        230.73        207.17        13.89 o                         
  -3  10   4         11.60         14.59         5.91 o                         
  -2  10   4        432.09        446.73        23.07 o                         
  -1  10   4         80.72         90.49        11.27 o                         
   0  10   4       1504.35       1417.03        49.93 o                         
   1  10   4         81.50         92.10         9.52 o                         
   2  10   4        123.14        141.03        11.64 o                         
   3  10   4         52.57         43.83        10.01 o                         
   4  10   4       1359.03       1331.72        55.81 o                         
   5  10   4        142.28        152.08        13.66 o                         
   6  10   4         91.68        134.80        13.30 o                         
   7  10   4         22.02         -1.53         8.31 o                         
   8  10   4         60.89         31.53        10.44 o                         
   9  10   4          0.84          0.88        10.52 o                         
  10  10   4        246.60        234.09        30.99 o                         
 -12  11   4          1.73        -16.08        21.07 o                         
 -11  11   4         12.35          3.43        10.07 o                         
 -10  11   4         53.93         71.02        11.45 o                         
  -9  11   4          9.75          6.75         7.83 o                         
  -8  11   4         23.34         27.80         8.42 o                         
  -7  11   4         26.65         18.05         7.80 o                         
  -6  11   4          2.18          1.69         7.21 o                         
  -5  11   4        109.70         98.69         9.50 o                         
  -4  11   4          4.60          4.48         6.27 o                         
  -3  11   4          2.34          4.00         6.09 o                         
  -2  11   4          3.78         -5.30         6.18 o                         
  -1  11   4          5.20         -5.86         5.90 o                         
   0  11   4        313.46        311.07        19.13 o                         
   1  11   4        184.25        192.72        17.80 o                         
   2  11   4          8.09         -2.44         7.11 o                         
   3  11   4        146.04        137.95        14.20 o                         
   4  11   4         44.09         18.23        11.27 o                         
   5  11   4          7.05         13.92         9.84 o                         
   6  11   4          4.50          4.05        10.04 o                         
   7  11   4         56.99         72.50        13.78 o                         
   8  11   4          3.81          2.76        14.51 o                         
 -10  12   4        159.68        176.99        25.49 o                         
  -9  12   4          0.08          6.63        10.28 o                         
  -8  12   4        126.20        107.42        12.69 o                         
  -7  12   4         17.55         18.31         8.40 o                         
  -6  12   4        155.03        162.52        14.04 o                         
  -5  12   4         12.83         19.69         9.01 o                         
  -4  12   4        240.42        279.35        18.14 o                         
  -3  12   4          5.73          1.45         7.23 o                         
  -2  12   4        487.91        578.75        28.91 o                         
  -1  12   4          9.57         22.98         8.28 o                         
   0  12   4        132.47        153.54        13.93 o                         
   1  12   4         47.34         55.41        10.90 o                         
   2  12   4        125.15        126.58        16.71 o                         
   3  12   4         52.22         47.44        11.66 o                         
   4  12   4        127.86        150.26        16.51 o                         
   5  12   4          8.62          9.45        12.15 o                         
   6  12   4        543.78        565.19        61.54 o                         
   7  12   4         33.23         -5.70        83.33 o                         
  -8  13   4          6.11         -4.82        18.28 o                         
  -7  13   4        106.47         88.94        20.36 o                         
  -6  13   4          0.03          9.66        13.37 o                         
  -5  13   4         39.88         35.43        11.19 o                         
  -4  13   4         30.13         53.15        12.69 o                         
  -3  13   4        124.02        135.80        14.24 o                         
  -2  13   4         38.16         30.85        10.74 o                         
  -1  13   4        234.76        233.84        23.00 o                         
   0  13   4         29.80         23.49        11.26 o                         
   1  13   4         13.78         15.17        13.26 o                         
   2  13   4          0.03         -2.57        13.74 o                         
   3  13   4         30.73         42.50        22.71 o                         
   4  13   4         27.63         37.66        28.95 o                         
  -3  14   4          4.16          9.61        40.55 o                         
  -2  14   4        169.67        232.09        41.65 o                         
  -1  14   4         28.46         45.51        26.97 o                         
   0  14   4         67.32         68.27        46.89 o                         
 -19   1   5         31.92         30.66        28.58 o                         
 -18   1   5          9.46          9.27        12.37 o                         
 -17   1   5        392.52        434.12        37.95 o                         
 -16   1   5         11.41         -0.25         7.94 o                         
 -15   1   5        975.60       1016.50        39.60 o                         
 -14   1   5         78.70         60.18         7.55 o                         
 -13   1   5        162.69        154.85        11.36 o                         
 -12   1   5        695.53        642.43        20.95 o                         
 -11   1   5       6469.99       6412.48       160.52 o                         
 -10   1   5        683.12        680.95        19.41 o                         
  -9   1   5       3427.30       3277.41        82.73 o                         
  -8   1   5        178.46        204.94         9.48 o                         
  -7   1   5       5411.12       5102.20       127.12 o                         
  -6   1   5       1283.00       1437.98        36.85 o                         
  -5   1   5      17356.41      18263.95       450.36 o                         
  -4   1   5         74.27         98.93         7.74 o                         
  -3   1   5      29939.15      30772.57       757.68 o                         
  -2   1   5       3896.68       4345.57       108.29 o                         
  -1   1   5       7345.21       7655.29       189.99 o                         
   0   1   5       3420.96       3566.10        89.61 o                         
   1   1   5        407.22        328.70        10.50 o                         
   2   1   5        552.26        531.75        14.96 o                         
   3   1   5       5900.42       5665.64       140.89 o                         
   4   1   5         40.71         31.71         2.85 o                         
   5   1   5       3112.26       3322.45        83.96 o                         
   6   1   5         36.06         28.51         5.18 o                         
   7   1   5       2856.28       2877.11        78.58 o                         
   8   1   5        556.55        542.39        21.10 o                         
   9   1   5       3467.14       3400.66       101.17 o                         
  10   1   5         35.08         52.67         7.87 o                         
  11   1   5       1458.97       1473.24        53.46 o                         
  12   1   5          6.04          4.13         7.68 o                         
  13   1   5        328.22        317.97        22.78 o                         
  14   1   5         23.11          8.36        13.34 o                         
 -19   2   5         35.28         72.82        33.59 o                         
 -18   2   5          0.40         -1.23        12.17 o                         
 -17   2   5         13.23          5.78         9.27 o                         
 -16   2   5          0.52         -5.57         7.63 o                         
 -15   2   5         23.10         36.50         8.22 o                         
 -14   2   5         27.06         27.48         7.32 o                         
 -13   2   5          2.64          6.32         5.16 o                         
 -12   2   5        385.31        371.15        15.53 o                         
 -11   2   5        388.18        396.14        14.44 o                         
 -10   2   5        122.74        105.04         5.45 o                         
  -9   2   5          0.98          1.85         2.39 o                         
  -8   2   5       1756.43       1803.13        46.12 o                         
  -7   2   5          0.81          5.87         2.44 o                         
  -6   2   5        222.27        238.63        13.42 o                         
  -5   2   5        317.76        442.72        12.49 o                         
  -4   2   5       4289.76       4563.90       107.18 o                         
  -3   2   5        281.48        343.71        10.73 o                         
  -2   2   5        109.05        117.07         5.58 o                         
  -1   2   5         67.82        101.22         5.35 o                         
   0   2   5        890.75        957.77        25.52 o                         
   1   2   5         30.73         35.23         2.94 o                         
   2   2   5       2268.10       2344.69        59.63 o                         
   3   2   5       2978.50       3415.05        92.23 o                         
   4   2   5        162.38        125.63         5.91 o                         
   5   2   5          1.74          1.73         2.32 o                         
   6   2   5         91.75         98.10         5.82 o                         
   7   2   5         28.85         35.52         5.04 o                         
   8   2   5        211.31        219.51        15.38 o                         
   9   2   5        621.00        623.05        27.16 o                         
  10   2   5         30.96         26.15         7.26 o                         
  11   2   5          5.23         -3.99         6.13 o                         
  12   2   5         11.84         13.68         7.94 o                         
  13   2   5        155.40        143.79        14.31 o                         
  14   2   5         16.44         15.28        14.23 o                         
 -18   3   5         46.84         74.76        15.60 o                         
 -17   3   5        334.50        359.75        23.56 o                         
 -16   3   5         28.36         14.92         8.42 o                         
 -15   3   5        473.15        447.40        43.25 o                         
 -14   3   5        202.12        188.78        13.15 o                         
 -13   3   5        314.40        333.41        21.39 o                         
 -12   3   5        235.75        207.27        11.12 o                         
 -11   3   5       1910.12       1924.32        53.76 o                         
 -10   3   5        254.19        282.51        10.55 o                         
  -9   3   5       3459.73       3382.90        85.04 o                         
  -8   3   5        250.67        279.42        11.58 o                         
  -7   3   5       2591.70       2651.44        67.08 o                         
  -6   3   5         40.76         48.01         3.20 o                         
  -5   3   5        539.23        422.22        12.61 o                         
  -4   3   5        695.59        628.58        18.70 o                         
  -3   3   5       4169.84       4262.49       113.72 o                         
  -2   3   5        510.23        487.90        13.57 o                         
  -1   3   5       5559.55       5411.42       144.61 o                         
   0   3   5       1991.75       2035.19        51.73 o                         
   1   3   5       4639.96       4681.78       125.80 o                         
   2   3   5        376.21        411.76        13.01 o                         
   3   3   5       2539.90       2482.07        63.57 o                         
   4   3   5        955.91        864.81        26.14 o                         
   5   3   5       2141.88       2228.27        57.54 o                         
   6   3   5        574.97        635.17        21.35 o                         
   7   3   5       2017.43       1945.58        60.91 o                         
   8   3   5        118.51        123.06        13.73 o                         
   9   3   5       1851.11       1826.17        70.67 o                         
  10   3   5        204.94        194.97        15.87 o                         
  11   3   5        775.09        728.73        45.53 o                         
  12   3   5         64.23         78.33        17.72 o                         
  13   3   5        607.52        679.88        37.09 o                         
  14   3   5          5.38        -24.87        25.54 o                         
 -18   4   5         21.48         12.52        26.60 o                         
 -17   4   5         69.31         58.67        13.53 o                         
 -16   4   5        140.36        143.27        13.40 o                         
 -15   4   5         36.62         36.35         8.89 o                         
 -14   4   5         57.75         82.30         9.29 o                         
 -13   4   5         17.96          7.09         5.62 o                         
 -12   4   5        137.31        156.06         9.76 o                         
 -11   4   5        346.49        332.66        14.30 o                         
 -10   4   5       1294.87       1352.65        38.05 o                         
  -9   4   5        302.58        343.68        11.48 o                         
  -8   4   5          1.53          4.54         2.91 o                         
  -7   4   5        680.38        663.77        18.68 o                         
  -6   4   5        194.97        229.25        10.61 o                         
  -5   4   5        482.46        484.18        14.31 o                         
  -4   4   5        286.42        327.25         9.98 o                         
  -3   4   5        374.05        377.74        10.21 o                         
  -2   4   5       3381.40       3466.27       100.25 o                         
  -1   4   5       1111.85       1107.39        27.47 o                         
   0   4   5        879.28        870.40        23.62 o                         
   1   4   5         44.83         56.43         4.74 o                         
   2   4   5        207.90        232.03         9.23 o                         
   3   4   5        297.71        309.39        11.04 o                         
   4   4   5        459.61        393.86        13.61 o                         
   5   4   5        163.86        175.73         8.40 o                         
   6   4   5        227.77        182.93        11.37 o                         
   7   4   5        271.60        264.61        14.99 o                         
   8   4   5         27.04         32.03         7.74 o                         
   9   4   5         18.65         25.70         7.59 o                         
  10   4   5        129.13        168.36        15.07 o                         
  11   4   5         14.66         17.52         9.79 o                         
  12   4   5         10.50         10.59        10.53 o                         
  13   4   5          9.16          4.58        12.77 o                         
  14   4   5          9.73         18.28        40.31 o                         
 -17   5   5         99.94         97.26        19.06 o                         
 -16   5   5         23.73         23.99        10.78 o                         
 -15   5   5        490.36        476.83        27.24 o                         
 -14   5   5          2.33         -2.11         7.33 o                         
 -13   5   5       1046.51       1029.79        34.81 o                         
 -12   5   5         65.40         64.40         8.83 o                         
 -11   5   5       2270.26       2292.07        75.62 o                         
 -10   5   5         11.77         20.61         5.28 o                         
  -9   5   5        582.85        575.37        21.46 o                         
  -8   5   5          9.78         10.15         3.55 o                         
  -7   5   5       4092.42       4096.96       103.42 o                         
  -6   5   5         66.76         67.08         6.20 o                         
  -5   5   5       3289.47       3100.53        78.75 o                         
  -4   5   5       1345.46       1347.21        37.41 o                         
  -3   5   5       5331.65       5434.80       135.59 o                         
  -2   5   5        788.72        849.37        23.03 o                         
  -1   5   5        975.87        860.90        23.47 o                         
   0   5   5       1491.45       1434.67        37.60 o                         
   1   5   5       1012.25       1093.62        29.13 o                         
   2   5   5          2.53          9.57         2.63 o                         
   3   5   5       2293.25       2113.49        59.25 o                         
   4   5   5        397.45        412.18        19.94 o                         
   5   5   5        114.04        128.34         8.85 o                         
   6   5   5         12.97         16.53         6.64 o                         
   7   5   5       1872.21       1876.67        59.52 o                         
   8   5   5         21.97         19.47         6.21 o                         
   9   5   5        815.85        787.03        31.70 o                         
  10   5   5         53.73         41.47        10.37 o                         
  11   5   5        191.78        200.51        32.66 o                         
  12   5   5          0.52         18.53        11.17 o                         
  13   5   5         74.97         82.56        19.10 o                         
 -17   6   5          3.68        -24.64        43.44 o                         
 -16   6   5         42.96         47.14        12.60 o                         
 -15   6   5          7.95         13.56         9.16 o                         
 -14   6   5         19.34         12.95         8.04 o                         
 -13   6   5          0.01          3.12         6.85 o                         
 -12   6   5          0.73         -5.95         5.95 o                         
 -11   6   5         67.87         65.84         7.88 o                         
 -10   6   5        105.97         81.75         9.01 o                         
  -9   6   5        392.51        415.95        22.54 o                         
  -8   6   5        189.75        177.14         9.15 o                         
  -7   6   5        159.98        168.01         8.25 o                         
  -6   6   5          1.74          3.75         3.39 o                         
  -5   6   5         49.31         51.02         4.41 o                         
  -4   6   5         15.06         22.37         2.97 o                         
  -3   6   5       1666.77       1762.49        45.18 o                         
  -2   6   5         95.79         92.11         4.67 o                         
  -1   6   5         57.72         45.51         3.82 o                         
   0   6   5         13.71         18.54         2.71 o                         
   1   6   5        133.74        140.22         6.29 o                         
   2   6   5          0.61          0.87         2.93 o                         
   3   6   5        717.68        738.38        25.20 o                         
   4   6   5        239.38        241.56        10.88 o                         
   5   6   5         36.94         39.73         6.24 o                         
   6   6   5         17.04         27.93         6.47 o                         
   7   6   5          1.10          7.69         5.26 o                         
   8   6   5        307.56        297.41        17.24 o                         
   9   6   5        112.12        143.65        14.87 o                         
  10   6   5         81.38        110.96        16.05 o                         
  11   6   5          3.22         -2.35        10.71 o                         
  12   6   5          4.49         14.16        14.12 o                         
 -16   7   5         12.03         -2.20        17.39 o                         
 -15   7   5        124.60        146.44        18.11 o                         
 -14   7   5          0.17          9.41         7.82 o                         
 -13   7   5        947.88       1066.82        53.06 o                         
 -12   7   5         11.32         26.32         7.22 o                         
 -11   7   5        978.74       1023.41        37.65 o                         
 -10   7   5          9.98         12.39         6.08 o                         
  -9   7   5        116.06         99.60         8.75 o                         
  -8   7   5          0.11          3.23         4.34 o                         
  -7   7   5       1002.77        932.70        30.17 o                         
  -6   7   5        108.37        124.48         8.44 o                         
  -5   7   5       2567.03       2618.57        71.08 o                         
  -4   7   5        321.40        313.24        11.04 o                         
  -3   7   5       1379.29       1284.60        33.92 o                         
  -2   7   5         14.40         15.93         3.18 o                         
  -1   7   5        853.77        801.80        24.46 o                         
   0   7   5        356.24        345.01        12.88 o                         
   1   7   5       2928.13       2936.08        81.10 o                         
   2   7   5          0.33          0.58         4.13 o                         
   3   7   5        660.65        600.93        24.47 o                         
   4   7   5        392.02        323.36        15.12 o                         
   5   7   5        599.45        612.49        34.41 o                         
   6   7   5         31.26         42.38         7.41 o                         
   7   7   5       1288.88       1407.28        51.56 o                         
   8   7   5         10.11         14.43         6.99 o                         
   9   7   5        609.32        584.08        30.40 o                         
  10   7   5          0.40         -1.00         8.91 o                         
  11   7   5        250.98        238.15        36.71 o                         
  12   7   5         59.21         24.93        30.89 o                         
 -16   8   5         25.77          3.81        61.27 o                         
 -15   8   5         10.61         28.14        12.62 o                         
 -14   8   5          0.46          4.69         8.39 o                         
 -13   8   5          0.20          0.81         7.31 o                         
 -12   8   5         87.54        101.47        10.70 o                         
 -11   8   5         32.13         50.53         8.04 o                         
 -10   8   5          2.65          2.00         6.01 o                         
  -9   8   5        165.53        185.84        12.05 o                         
  -8   8   5         41.55         46.11         7.17 o                         
  -7   8   5        115.90        105.03         8.42 o                         
  -6   8   5        220.70        203.12        14.31 o                         
  -5   8   5         14.27         15.88         4.86 o                         
  -4   8   5        884.71        861.43        28.18 o                         
  -3   8   5          5.16          9.18         4.19 o                         
  -2   8   5        137.02        146.30        11.32 o                         
  -1   8   5        119.31        132.74         8.54 o                         
   0   8   5        527.28        517.46        19.79 o                         
   1   8   5         35.71         41.71         5.77 o                         
   2   8   5        510.44        505.49        20.34 o                         
   3   8   5        293.80        299.59        14.37 o                         
   4   8   5         28.14         25.31         6.92 o                         
   5   8   5        184.91        182.62        14.95 o                         
   6   8   5         38.73         61.77        11.07 o                         
   7   8   5          0.89          1.70         6.99 o                         
   8   8   5        144.57        155.28        15.73 o                         
   9   8   5         31.74         31.81         9.69 o                         
  10   8   5          0.36         -7.42        15.85 o                         
  11   8   5         27.32         21.07        28.26 o                         
 -15   9   5        176.00        186.53        39.59 o                         
 -14   9   5          0.38         -0.48        10.75 o                         
 -13   9   5        151.74        133.47        13.77 o                         
 -12   9   5         11.25         32.22        10.56 o                         
 -11   9   5        859.50        961.90        47.38 o                         
 -10   9   5         38.07         26.89         8.50 o                         
  -9   9   5       1216.61       1187.87        46.68 o                         
  -8   9   5        403.55        398.73        21.01 o                         
  -7   9   5       1516.46       1439.91        49.29 o                         
  -6   9   5         10.60         12.22         5.32 o                         
  -5   9   5       1146.91       1081.14        37.78 o                         
  -4   9   5          0.78         -0.36         4.88 o                         
  -3   9   5       1260.81       1269.14        40.20 o                         
  -2   9   5         48.09         52.86         7.59 o                         
  -1   9   5       1138.88       1127.07        48.58 o                         
   0   9   5        162.62        141.15        10.66 o                         
   1   9   5        876.64        951.33        36.39 o                         
   2   9   5        207.02        161.84        11.80 o                         
   3   9   5        104.93         87.03        10.15 o                         
   4   9   5        124.70        136.56        18.05 o                         
   5   9   5        211.76        217.04        23.31 o                         
   6   9   5         10.67         -2.08         8.21 o                         
   7   9   5        565.66        648.97        50.85 o                         
   8   9   5         20.44         16.46         9.18 o                         
   9   9   5        330.09        287.05        20.02 o                         
  10   9   5         45.73         39.30        17.14 o                         
  11   9   5        265.51        463.41        67.51 o                         
 -13  10   5          7.61         25.93        17.23 o                         
 -12  10   5         71.24         46.83        10.23 o                         
 -11  10   5         91.90        115.46        13.09 o                         
 -10  10   5        133.01        138.63        17.86 o                         
  -9  10   5         36.49         35.28         8.21 o                         
  -8  10   5          0.45          7.33         6.90 o                         
  -7  10   5         98.07         78.26         9.76 o                         
  -6  10   5         10.28         16.41         6.22 o                         
  -5  10   5          0.02          1.16         5.49 o                         
  -4  10   5          5.10          0.72         5.51 o                         
  -3  10   5          8.76          5.16         7.06 o                         
  -2  10   5        249.42        261.74        18.22 o                         
  -1  10   5          0.01          4.86         6.27 o                         
   0  10   5        436.91        416.22        20.51 o                         
   1  10   5         31.22         42.51         8.16 o                         
   2  10   5        178.40        177.30        17.54 o                         
   3  10   5         12.19          9.49         9.36 o                         
   4  10   5        108.13        104.75        13.27 o                         
   5  10   5         45.51         78.02        12.23 o                         
   6  10   5         13.08         30.44        10.37 o                         
   7  10   5        103.75         83.97        26.70 o                         
   8  10   5          9.93         13.60        12.89 o                         
   9  10   5         20.94         40.83        28.37 o                         
 -11  11   5        110.99        112.86        14.73 o                         
 -10  11   5          0.85          2.57         8.60 o                         
  -9  11   5        238.59        274.65        18.10 o                         
  -8  11   5         39.93         45.53         8.93 o                         
  -7  11   5        350.80        333.29        19.76 o                         
  -6  11   5         82.17         79.75         9.50 o                         
  -5  11   5        298.09        304.59        16.54 o                         
  -4  11   5          7.34         -2.92         6.54 o                         
  -3  11   5        521.20        499.56        25.81 o                         
  -2  11   5          0.77         11.15         6.86 o                         
  -1  11   5        781.96        736.29        34.60 o                         
   0  11   5         83.92         94.01        16.46 o                         
   1  11   5         24.31         23.03         8.29 o                         
   2  11   5          0.05         -8.33         8.33 o                         
   3  11   5        201.71        189.98        20.42 o                         
   4  11   5          0.70         -3.49         9.17 o                         
   5  11   5        391.16        425.23        26.94 o                         
   6  11   5         12.36          5.05        10.62 o                         
   7  11   5         95.11         70.36        16.15 o                         
 -10  12   5        109.07        145.79        23.44 o                         
  -9  12   5         18.16         22.54        11.14 o                         
  -8  12   5         11.26         18.50         9.15 o                         
  -7  12   5          5.58          8.02         8.38 o                         
  -6  12   5          5.23         -1.06         8.43 o                         
  -5  12   5          0.24         -7.80         7.80 o                         
  -4  12   5         38.93         39.91         9.90 o                         
  -3  12   5         14.78         15.24         8.79 o                         
  -2  12   5        233.13        231.60        17.45 o                         
  -1  12   5          0.02          0.54         8.01 o                         
   0  12   5        105.52         94.18        12.58 o                         
   1  12   5         60.30         55.90        12.07 o                         
   2  12   5          7.15          6.54         9.85 o                         
   3  12   5          0.00          2.95        10.07 o                         
   4  12   5         55.94         50.44        14.75 o                         
   5  12   5         46.62         10.67        19.84 o                         
  -7  13   5        152.73        157.86        32.78 o                         
  -6  13   5          4.21         11.40        16.06 o                         
  -5  13   5         92.43         64.42        14.21 o                         
  -4  13   5         23.02         23.30        11.60 o                         
  -3  13   5        122.26        152.48        15.54 o                         
  -2  13   5          0.81         -0.68        10.35 o                         
  -1  13   5         22.77         17.95        11.69 o                         
   0  13   5         11.22          6.04        12.21 o                         
   1  13   5         64.62         45.94        17.39 o                         
   2  13   5          0.40          1.40        29.01 o                         
   3  13   5         62.10         64.47        67.70 o                         
 -19   0   6          3.81         -5.44        24.30 o                         
 -18   0   6        237.05        241.05        28.25 o                         
 -17   0   6          3.41        -14.57        20.57 o                         
 -16   0   6       1367.21       1397.12        65.46 o                         
 -15   0   6        177.74        186.50        16.99 o                         
 -14   0   6       1079.18       1032.80        49.09 o                         
 -13   0   6        527.44        521.34        35.58 o                         
 -12   0   6       1715.70       1573.68        58.97 o                         
 -11   0   6       1186.66       1250.15        47.09 o                         
 -10   0   6       2834.25       2801.31       100.26 o                         
  -9   0   6        196.64        249.00        12.67 o                         
  -8   0   6       6118.29       6129.83       215.99 o                         
  -7   0   6        607.38        638.71        24.63 o                         
  -6   0   6       6462.73       6901.77       242.45 o                         
  -5   0   6       5462.25       5960.03       209.86 o                         
  -4   0   6       6548.44       6848.79       240.42 o                         
  -3   0   6       2682.00       2984.54       106.49 o                         
  -2   0   6       9640.63       9945.32       348.16 o                         
  -1   0   6        370.24        352.10        15.11 o                         
   0   0   6       8496.77       9214.79       322.81 o                         
   1   0   6       3187.96       3155.02       112.19 o                         
   2   0   6       2498.75       2349.63        83.56 o                         
   3   0   6       1485.72       1428.79        51.92 o                         
   4   0   6       4380.70       4167.93       147.84 o                         
   5   0   6        450.92        512.48        22.38 o                         
   6   0   6       2346.55       2426.65        88.71 o                         
   7   0   6        349.71        337.47        21.18 o                         
   8   0   6         46.69         60.77        12.61 o                         
   9   0   6         85.58        100.61        18.50 o                         
  10   0   6       1269.69       1225.32        58.27 o                         
  11   0   6        158.49        138.11        21.48 o                         
  12   0   6        568.38        563.44        45.06 o                         
  13   0   6         20.46         31.06        17.97 o                         
  14   0   6        103.90         65.66        48.73 o                         
 -19   1   6          0.93         -7.91        18.36 o                         
 -18   1   6         63.20         84.87        15.34 o                         
 -17   1   6         16.68         14.82         9.82 o                         
 -16   1   6          7.37          1.01         7.93 o                         
 -15   1   6         64.34         63.53        14.05 o                         
 -14   1   6         97.69         98.69         8.46 o                         
 -13   1   6        430.66        450.52        18.46 o                         
 -12   1   6         23.97         27.33         5.31 o                         
 -11   1   6         14.90         18.36         3.50 o                         
 -10   1   6          0.40          1.24         2.51 o                         
  -9   1   6        419.40        389.87        12.24 o                         
  -8   1   6       1137.21       1188.13        31.22 o                         
  -7   1   6          1.78          3.05         2.13 o                         
  -6   1   6        508.98        550.54        15.31 o                         
  -5   1   6       1374.25       1634.26        41.97 o                         
  -4   1   6        318.63        282.65        10.76 o                         
  -3   1   6       1022.99       1032.76        27.67 o                         
  -2   1   6       3786.50       3994.22       100.16 o                         
  -1   1   6         74.81         82.16         5.19 o                         
   0   1   6         35.83         54.39         3.95 o                         
   1   1   6        395.76        385.47        11.29 o                         
   2   1   6        583.06        594.55        16.67 o                         
   3   1   6         53.19         59.84         4.00 o                         
   4   1   6         68.87         80.00         4.63 o                         
   5   1   6         19.78         20.08         4.05 o                         
   6   1   6       1483.78       1393.67        37.23 o                         
   7   1   6        501.53        517.09        18.85 o                         
   8   1   6        899.32        884.59        30.56 o                         
   9   1   6        147.91        156.29        10.77 o                         
  10   1   6         89.30         86.81        12.53 o                         
  11   1   6         52.91         55.05         9.30 o                         
  12   1   6         34.77         40.66        10.72 o                         
  13   1   6          0.91         -9.98        10.52 o                         
  14   1   6          8.12         13.92        51.17 o                         
 -18   2   6        236.65        241.08        19.23 o                         
 -17   2   6          0.17          3.32         8.94 o                         
 -16   2   6        742.88        767.21        37.46 o                         
 -15   2   6          7.74          7.32         7.20 o                         
 -14   2   6          9.35          5.19         6.00 o                         
 -13   2   6        364.49        376.79        17.18 o                         
 -12   2   6        940.73        955.63        28.61 o                         
 -11   2   6       1049.47       1075.67        29.02 o                         
 -10   2   6       6543.17       6435.65       160.70 o                         
  -9   2   6        133.96        147.95         6.37 o                         
  -8   2   6       2385.04       2201.62        55.86 o                         
  -7   2   6        219.37        238.45         8.51 o                         
  -6   2   6       5507.08       5327.45       132.67 o                         
  -5   2   6        322.47        349.98        10.78 o                         
  -4   2   6       7569.70       7858.31       208.30 o                         
  -3   2   6         27.80         29.35         3.81 o                         
  -2   2   6       7313.75       7437.48       197.72 o                         
  -1   2   6         57.35         71.72         6.42 o                         
   0   2   6       4023.55       4016.37       100.98 o                         
   1   2   6        492.43        436.40        13.26 o                         
   2   2   6       3671.55       3612.70        97.39 o                         
   3   2   6        869.62        885.55        24.15 o                         
   4   2   6       6741.93       6284.83       157.06 o                         
   5   2   6       1189.29       1215.96        33.04 o                         
   6   2   6       1111.37       1122.87        38.91 o                         
   7   2   6        253.23        275.41        12.04 o                         
   8   2   6       1085.61       1062.76        35.45 o                         
   9   2   6          0.45         -0.81         5.23 o                         
  10   2   6       2638.77       2624.37        87.44 o                         
  11   2   6         27.82         45.21        11.61 o                         
  12   2   6        726.50        750.12        34.06 o                         
  13   2   6          7.70         25.00        13.16 o                         
  14   2   6        436.29        395.77        75.21 o                         
 -19   3   6          0.96         -8.46        51.22 o                         
 -18   3   6         67.77         72.39        16.79 o                         
 -17   3   6         66.30         84.16        15.72 o                         
 -16   3   6         50.22         64.67        10.88 o                         
 -15   3   6          4.67          7.11         6.71 o                         
 -14   3   6        104.58        112.58        13.98 o                         
 -13   3   6         49.45         54.41         6.83 o                         
 -12   3   6        830.26        809.87        25.23 o                         
 -11   3   6        140.24        130.47         7.35 o                         
 -10   3   6        333.69        290.04        10.41 o                         
  -9   3   6          0.76          3.09         2.64 o                         
  -8   3   6        147.06        145.51         6.19 o                         
  -7   3   6         75.39         59.08         5.31 o                         
  -6   3   6         19.79         45.21         4.46 o                         
  -5   3   6        735.45        805.67        23.67 o                         
  -4   3   6        136.70        171.35         9.45 o                         
  -3   3   6         35.09         39.25         3.74 o                         
  -2   3   6        124.53        122.75         5.83 o                         
  -1   3   6       1006.28       1089.34        31.05 o                         
   0   3   6       1283.43       1406.05        37.05 o                         
   1   3   6        515.57        506.15        15.00 o                         
   2   3   6        343.06        367.41        12.65 o                         
   3   3   6        161.42        196.94        11.94 o                         
   4   3   6         49.06         48.30         4.69 o                         
   5   3   6        476.11        419.45        14.12 o                         
   6   3   6        330.87        356.75        14.33 o                         
   7   3   6        133.23        140.82        12.61 o                         
   8   3   6          0.69         -5.26         5.26 o                         
   9   3   6         46.16         57.26        16.53 o                         
  10   3   6          3.49         -0.87         8.17 o                         
  11   3   6          0.31          5.99         8.71 o                         
  12   3   6         74.29         97.43        14.53 o                         
  13   3   6          0.17         11.38        18.84 o                         
 -18   4   6        348.74        331.25        30.30 o                         
 -17   4   6          7.21          2.76        10.74 o                         
 -16   4   6        520.14        612.17        44.18 o                         
 -15   4   6          4.60          3.34         8.18 o                         
 -14   4   6        197.08        228.56        14.64 o                         
 -13   4   6          3.01         -2.21         5.57 o                         
 -12   4   6       1587.75       1646.63        50.71 o                         
 -11   4   6        480.17        455.14        17.84 o                         
 -10   4   6       2729.84       2655.43        67.28 o                         
  -9   4   6          0.23          0.28         2.82 o                         
  -8   4   6       5063.08       4798.71       128.62 o                         
  -7   4   6         74.10         82.10         4.92 o                         
  -6   4   6       6609.70       6598.71       164.45 o                         
  -5   4   6        209.85        213.71         9.40 o                         
  -4   4   6       5391.92       5266.51       140.52 o                         
  -3   4   6         85.51        102.20         5.89 o                         
  -2   4   6       5727.55       5640.27       150.76 o                         
  -1   4   6         58.27         54.76         4.59 o                         
   0   4   6       5495.01       5390.61       127.02 o                         
   1   4   6          0.43          3.75         2.40 o                         
   2   4   6       3530.24       3404.37        86.46 o                         
   3   4   6         65.15         58.58         8.82 o                         
   4   4   6       2379.13       2288.68        60.01 o                         
   5   4   6         37.79         31.91         7.46 o                         
   6   4   6        547.47        566.99        37.35 o                         
   7   4   6          0.55         -2.25         4.70 o                         
   8   4   6        425.77        450.11        21.13 o                         
   9   4   6          1.51          1.46         7.74 o                         
  10   4   6        870.27        877.74        51.25 o                         
  11   4   6         15.76         -3.20        10.77 o                         
  12   4   6        474.24        397.44        35.38 o                         
  13   4   6          0.30         -3.02        21.67 o                         
 -18   5   6         18.16        -36.07        70.10 o                         
 -17   5   6          0.28         -8.04        11.84 o                         
 -16   5   6         13.44         38.94        18.79 o                         
 -15   5   6          1.07         -3.27         7.98 o                         
 -14   5   6         36.05         27.34         8.19 o                         
 -13   5   6          1.75          4.91         6.40 o                         
 -12   5   6          3.02          1.55         5.67 o                         
 -11   5   6        788.26        770.66        29.24 o                         
 -10   5   6        369.48        342.38        16.83 o                         
  -9   5   6        313.98        312.33        12.85 o                         
  -8   5   6        667.65        702.80        20.80 o                         
  -7   5   6        144.44        131.58         7.42 o                         
  -6   5   6        697.61        691.64        21.36 o                         
  -5   5   6         66.83         73.70         5.35 o                         
  -4   5   6       1365.02       1463.19        37.92 o                         
  -3   5   6        397.08        451.49        13.27 o                         
  -2   5   6        488.98        480.09        17.13 o                         
  -1   5   6        337.93        288.21        10.87 o                         
   0   5   6         21.23         25.37         3.24 o                         
   1   5   6        229.41        269.20         9.71 o                         
   2   5   6        897.15        808.72        23.19 o                         
   3   5   6       1371.49       1360.29        36.96 o                         
   4   5   6          8.01          3.01         3.75 o                         
   5   5   6         81.38         64.21         7.01 o                         
   6   5   6        220.82        223.69        18.08 o                         
   7   5   6         46.49         41.30         7.74 o                         
   8   5   6         14.75         11.41         8.81 o                         
   9   5   6         86.67         90.68        11.71 o                         
  10   5   6          6.04          3.57         8.75 o                         
  11   5   6         75.70         67.33        14.87 o                         
  12   5   6         12.93         26.46        15.48 o                         
 -17   6   6         26.20         21.25        26.36 o                         
 -16   6   6        111.18        139.11        16.10 o                         
 -15   6   6         16.64         22.68         9.49 o                         
 -14   6   6        456.36        471.07        22.89 o                         
 -13   6   6          0.49          0.45         6.61 o                         
 -12   6   6        531.05        486.32        44.70 o                         
 -11   6   6         19.38         18.33         6.18 o                         
 -10   6   6        170.38        182.68        12.87 o                         
  -9   6   6          1.19          4.41         4.68 o                         
  -8   6   6       4900.79       4807.64       139.71 o                         
  -7   6   6        242.29        248.01        10.78 o                         
  -6   6   6       4433.75       4402.93       119.01 o                         
  -5   6   6        187.10        199.03        10.06 o                         
  -4   6   6       2236.62       2141.41        58.71 o                         
  -3   6   6         72.07         73.08         4.77 o                         
  -2   6   6       1230.43       1075.87        31.43 o                         
  -1   6   6        257.50        216.42        10.73 o                         
   0   6   6       1837.83       1747.69        49.63 o                         
   1   6   6          8.53         12.53         3.42 o                         
   2   6   6       2404.97       2322.69        65.61 o                         
   3   6   6        511.46        498.28        23.57 o                         
   4   6   6         11.75         11.03         4.59 o                         
   5   6   6        261.07        229.60        17.28 o                         
   6   6   6       1330.87       1220.32        63.55 o                         
   7   6   6         38.38         26.63         7.40 o                         
   8   6   6        683.06        725.24        32.03 o                         
   9   6   6          4.79          6.96         9.24 o                         
  10   6   6        441.92        421.22        40.06 o                         
  11   6   6         22.20         17.93        13.60 o                         
  12   6   6        298.66        270.37        33.46 o                         
 -17   7   6         63.90         59.04        70.85 o                         
 -16   7   6          0.01         -5.92        13.45 o                         
 -15   7   6         68.47         62.47        10.87 o                         
 -14   7   6         38.71         54.28        11.03 o                         
 -13   7   6         76.61         62.09         9.27 o                         
 -12   7   6        267.05        246.39        14.90 o                         
 -11   7   6         53.70         57.99        10.65 o                         
 -10   7   6        163.80        148.92        10.84 o                         
  -9   7   6        215.81        225.35        15.39 o                         
  -8   7   6         15.50         14.69         5.20 o                         
  -7   7   6        113.63        119.45         8.34 o                         
  -6   7   6         24.81         25.72         4.96 o                         
  -5   7   6        179.33        176.68         9.26 o                         
  -4   7   6          0.25         -1.47         3.59 o                         
  -3   7   6          9.40          9.30         4.14 o                         
  -2   7   6        371.06        386.21        20.59 o                         
  -1   7   6        430.77        458.15        17.90 o                         
   0   7   6         32.62         41.11         4.87 o                         
   1   7   6       1285.35       1319.12        43.46 o                         
   2   7   6        401.72        405.95        17.20 o                         
   3   7   6        385.81        417.82        20.71 o                         
   4   7   6        248.13        269.03        15.70 o                         
   5   7   6        411.33        400.64        20.43 o                         
   6   7   6          9.59          8.50         6.73 o                         
   7   7   6         27.56         20.38        10.98 o                         
   8   7   6        228.27        206.13        14.84 o                         
   9   7   6         14.52         22.10         8.98 o                         
  10   7   6          2.15          3.65        13.04 o                         
  11   7   6          0.38          8.05        17.31 o                         
 -15   8   6          8.66         19.00        13.28 o                         
 -14   8   6         98.12         76.31        17.22 o                         
 -13   8   6        111.15        120.30        17.92 o                         
 -12   8   6        445.40        411.26        22.51 o                         
 -11   8   6          2.03         -4.17         6.65 o                         
 -10   8   6        434.93        414.22        21.64 o                         
  -9   8   6          1.53         -5.67         6.12 o                         
  -8   8   6        212.69        212.90        13.81 o                         
  -7   8   6         23.35         29.95         6.06 o                         
  -6   8   6        910.15        910.05        32.75 o                         
  -5   8   6         96.35         97.72         8.17 o                         
  -4   8   6        344.93        324.34        15.42 o                         
  -3   8   6         72.01         70.01         6.53 o                         
  -2   8   6        309.59        286.96        21.03 o                         
  -1   8   6        319.94        329.14        14.78 o                         
   0   8   6       1954.76       1903.41        64.63 o                         
   1   8   6        396.44        393.05        33.70 o                         
   2   8   6        721.72        744.69        30.99 o                         
   3   8   6        132.60        167.40        12.50 o                         
   4   8   6        320.43        267.62        20.36 o                         
   5   8   6          0.06         -1.45         7.04 o                         
   6   8   6        236.08        229.43        15.94 o                         
   7   8   6          3.67         -2.77         7.67 o                         
   8   8   6        367.37        420.46        23.42 o                         
   9   8   6          0.14          6.55         9.79 o                         
  10   8   6        165.96        201.40        25.89 o                         
  11   8   6          7.09         13.48        40.77 o                         
 -15   9   6         34.90        -27.51        27.51 o                         
 -14   9   6          3.99         -5.35         9.74 o                         
 -13   9   6         35.49         25.56         9.39 o                         
 -12   9   6          0.88          1.79         9.11 o                         
 -11   9   6        127.51        133.96        12.43 o                         
 -10   9   6         49.97         38.64        11.63 o                         
  -9   9   6         43.36         39.91         8.27 o                         
  -8   9   6         32.43         20.14         7.04 o                         
  -7   9   6        424.89        414.39        21.51 o                         
  -6   9   6         15.32         15.74         5.70 o                         
  -5   9   6          1.29         -0.66         5.21 o                         
  -4   9   6        195.39        188.52        11.62 o                         
  -3   9   6          5.89          6.30         5.12 o                         
  -2   9   6         58.05         51.39         7.10 o                         
  -1   9   6        169.81        151.33        11.18 o                         
   0   9   6         13.99         15.03        10.51 o                         
   1   9   6        333.83        337.87        18.21 o                         
   2   9   6        143.97        156.39        15.36 o                         
   3   9   6          3.55         -2.70         8.24 o                         
   4   9   6          3.80          6.96        10.56 o                         
   5   9   6         98.37         83.03        14.20 o                         
   6   9   6          1.93          6.32         9.40 o                         
   7   9   6         10.18          8.13        16.75 o                         
   8   9   6          2.82          5.24        10.86 o                         
   9   9   6         12.04         14.89        13.19 o                         
  10   9   6          9.26         -0.73        28.02 o                         
 -13  10   6          0.16        -13.35        15.75 o                         
 -12  10   6        330.70        376.66        22.63 o                         
 -11  10   6          2.30         -1.07         7.13 o                         
 -10  10   6        246.76        245.11        17.07 o                         
  -9  10   6         54.04         54.86         9.68 o                         
  -8  10   6        258.39        264.48        17.12 o                         
  -7  10   6          4.20          2.43         6.17 o                         
  -6  10   6        376.22        346.48        17.43 o                         
  -5  10   6         25.55         22.98         6.62 o                         
  -4  10   6        394.77        410.67        19.67 o                         
  -3  10   6        184.19        140.59        12.13 o                         
  -2  10   6        615.96        650.78        31.41 o                         
  -1  10   6        182.26        200.87        13.57 o                         
   0  10   6        218.50        223.65        14.84 o                         
   1  10   6        152.29        137.34        11.73 o                         
   2  10   6         95.23        110.99        13.06 o                         
   3  10   6         32.25         14.59         9.46 o                         
   4  10   6        206.66        197.43        27.61 o                         
   5  10   6          0.94         -6.37         8.81 o                         
   6  10   6        140.15        103.10        14.47 o                         
   7  10   6          4.78         11.94        12.01 o                         
   8  10   6         36.44         12.34        27.17 o                         
 -11  11   6         19.88         13.23        11.68 o                         
 -10  11   6          3.61         -2.65         8.07 o                         
  -9  11   6          5.36          6.86         7.64 o                         
  -8  11   6         72.74         87.79        11.97 o                         
  -7  11   6         46.00         32.58         8.49 o                         
  -6  11   6          4.78         10.48         8.01 o                         
  -5  11   6         20.13         18.55         8.97 o                         
  -4  11   6          1.04          0.60         7.45 o                         
  -3  11   6         50.13         34.89         8.70 o                         
  -2  11   6          2.77         -2.50         7.57 o                         
  -1  11   6         43.72         37.08         9.65 o                         
   0  11   6          7.38          1.90         7.52 o                         
   1  11   6          1.43          8.86         8.70 o                         
   2  11   6         73.17         77.55        15.45 o                         
   3  11   6         44.12         32.74        11.37 o                         
   4  11   6          9.62         -2.72        11.92 o                         
   5  11   6         67.88         72.41        13.92 o                         
   6  11   6          0.11        -15.80        20.76 o                         
 -10  12   6        142.09        216.68        42.30 o                         
  -9  12   6          0.07         12.18        12.35 o                         
  -8  12   6        170.79        166.77        15.45 o                         
  -7  12   6         32.66         27.31        10.04 o                         
  -6  12   6         87.04         81.97        12.33 o                         
  -5  12   6          0.04          4.93         8.12 o                         
  -4  12   6        308.61        344.08        30.01 o                         
  -3  12   6          2.06         -0.20         8.00 o                         
  -2  12   6        217.41        226.56        17.53 o                         
  -1  12   6          1.80         -9.04         9.04 o                         
   0  12   6         68.18         87.60        13.04 o                         
   1  12   6         11.56         -6.69        10.36 o                         
   2  12   6        250.53        305.19        29.55 o                         
   3  12   6          0.57         -6.12        12.32 o                         
   4  12   6        178.98        165.69        23.53 o                         
   5  12   6         45.15        117.71        42.82 o                         
  -6  13   6          3.81         -3.90        24.57 o                         
  -5  13   6         24.27         34.00        14.53 o                         
  -4  13   6         11.47         10.02        11.50 o                         
  -3  13   6         50.11         70.47        15.01 o                         
  -2  13   6          2.19         14.82        13.10 o                         
  -1  13   6          9.47          1.68        13.48 o                         
   0  13   6          0.18        -15.84        15.84 o                         
   1  13   6          1.24         -0.39        55.19 o                         
 -19   1   7        279.95        415.06        54.53 o                         
 -18   1   7          4.22         -8.46        12.02 o                         
 -17   1   7        988.16       1045.91        41.99 o                         
 -16   1   7          2.40         -4.54         7.71 o                         
 -15   1   7       1837.46       1891.82        58.94 o                         
 -14   1   7        133.20        126.42         9.27 o                         
 -13   1   7        296.61        327.34        13.42 o                         
 -12   1   7         35.74         44.21         4.70 o                         
 -11   1   7       1360.85       1376.44        36.57 o                         
 -10   1   7         41.61         59.17         5.99 o                         
  -9   1   7       6736.99       7008.77       174.59 o                         
  -8   1   7         26.91         35.51         3.87 o                         
  -7   1   7       3361.43       3018.82        76.21 o                         
  -6   1   7        874.38        998.36        26.43 o                         
  -5   1   7      15471.42      16012.69       395.25 o                         
  -4   1   7       2141.64       2214.66        56.43 o                         
  -3   1   7      22814.77      23583.74       582.45 o                         
  -2   1   7         89.57         97.72         4.74 o                         
  -1   1   7       8179.76       7904.10       196.99 o                         
   0   1   7        682.42        768.18        24.23 o                         
   1   1   7         97.08         67.62         3.89 o                         
   2   1   7        109.13         89.93         4.85 o                         
   3   1   7       1892.28       1836.49        48.22 o                         
   4   1   7          6.89          7.08         2.83 o                         
   5   1   7       7332.04       7101.82       189.59 o                         
   6   1   7        432.71        521.86        17.16 o                         
   7   1   7          9.65         17.14         4.73 o                         
   8   1   7         54.82         62.30         7.22 o                         
   9   1   7       1301.64       1224.75        41.07 o                         
  10   1   7         21.59         10.84         7.26 o                         
  11   1   7        862.70        831.22        40.22 o                         
  12   1   7         11.64         12.91        10.86 o                         
  13   1   7         68.23         26.13        34.73 o                         
 -19   2   7         12.91         15.13        27.20 o                         
 -18   2   7         35.10         32.44        14.21 o                         
 -17   2   7         13.52          5.67         9.85 o                         
 -16   2   7         59.17         52.13         9.95 o                         
 -15   2   7         45.55         28.96         8.16 o                         
 -14   2   7         17.87         12.42         8.07 o                         
 -13   2   7        103.18        130.72         8.07 o                         
 -12   2   7          8.88          8.85         3.98 o                         
 -11   2   7        126.10        132.45         6.73 o                         
 -10   2   7        170.93        199.38         9.88 o                         
  -9   2   7          3.76          6.57         2.64 o                         
  -8   2   7          1.09          3.29         2.31 o                         
  -7   2   7        346.55        350.89        11.25 o                         
  -6   2   7        231.10        225.74         7.93 o                         
  -5   2   7        323.96        320.16        10.10 o                         
  -4   2   7        320.19        290.27         9.37 o                         
  -3   2   7       1313.87       1421.22        36.90 o                         
  -2   2   7         56.73         57.04         3.58 o                         
  -1   2   7        654.92        742.30        20.85 o                         
   0   2   7         14.51         17.09         2.58 o                         
   1   2   7          0.17          1.18         2.25 o                         
   2   2   7         51.84         64.70         5.05 o                         
   3   2   7        627.37        581.41        17.13 o                         
   4   2   7        884.23        866.89        24.85 o                         
   5   2   7         43.50         46.03         4.49 o                         
   6   2   7        487.83        529.54        21.37 o                         
   7   2   7        108.95        126.85         9.20 o                         
   8   2   7          0.23          7.42         6.76 o                         
   9   2   7          0.01          3.87         7.57 o                         
  10   2   7          1.17         -6.13         8.97 o                         
  11   2   7         36.36         60.39        13.19 o                         
  12   2   7         11.12          4.40        14.50 o                         
  13   2   7          4.01         -9.99        50.81 o                         
 -19   3   7        203.99        170.91        50.31 o                         
 -18   3   7         34.65         16.31        13.86 o                         
 -17   3   7        370.24        404.11        37.41 o                         
 -16   3   7          9.14         -2.72        12.58 o                         
 -15   3   7        462.39        445.40        24.87 o                         
 -14   3   7        608.20        639.16        27.22 o                         
 -13   3   7       1111.33       1140.60        36.55 o                         
 -12   3   7         68.16         67.00         5.99 o                         
 -11   3   7       1192.18       1167.85        31.38 o                         
 -10   3   7        136.06        152.23         6.99 o                         
  -9   3   7       1328.33       1287.63        33.95 o                         
  -8   3   7         63.61         80.00         4.69 o                         
  -7   3   7       3179.87       3060.55        77.43 o                         
  -6   3   7       1395.85       1492.64        36.59 o                         
  -5   3   7       4036.41       4049.99       117.79 o                         
  -4   3   7       1201.32       1110.04        33.71 o                         
  -3   3   7       5998.68       6077.25       175.17 o                         
  -2   3   7       2640.57       2808.89        76.28 o                         
  -1   3   7       3382.26       3132.08        84.99 o                         
   0   3   7        116.03        119.30         5.46 o                         
   1   3   7       7290.29       7375.39       184.29 o                         
   2   3   7          3.89         -2.30         2.30 o                         
   3   3   7       3412.50       3320.33        85.77 o                         
   4   3   7        349.11        335.97        14.29 o                         
   5   3   7       1405.94       1369.52        40.82 o                         
   6   3   7         11.61          0.61         3.97 o                         
   7   3   7        929.07       1035.71        40.32 o                         
   8   3   7        198.18        205.35        15.64 o                         
   9   3   7        709.66        701.70        32.97 o                         
  10   3   7         14.40         40.61        11.65 o                         
  11   3   7        435.37        364.60        30.93 o                         
  12   3   7         47.02         60.60        16.60 o                         
  13   3   7        446.10        523.48        72.92 o                         
 -18   4   7         12.20         26.37        18.06 o                         
 -17   4   7        104.01        105.73        14.80 o                         
 -16   4   7         36.98         56.09        11.89 o                         
 -15   4   7        121.19        137.54        23.34 o                         
 -14   4   7        462.07        480.97        22.46 o                         
 -13   4   7         61.05         40.72         7.15 o                         
 -12   4   7         78.36         68.41        11.33 o                         
 -11   4   7        251.60        259.96        12.30 o                         
 -10   4   7        484.32        469.57        16.29 o                         
  -9   4   7        474.98        506.83        17.10 o                         
  -8   4   7        828.65        845.18        23.45 o                         
  -7   4   7        133.85        149.05         6.96 o                         
  -6   4   7        433.24        362.04        14.44 o                         
  -5   4   7        311.12        357.27        12.78 o                         
  -4   4   7        186.93        215.33         7.26 o                         
  -3   4   7       2619.84       2937.91        86.17 o                         
  -2   4   7          8.93         10.06         2.66 o                         
  -1   4   7        391.86        391.47        13.67 o                         
   0   4   7        391.51        384.86        23.21 o                         
   1   4   7         77.95         88.03         5.89 o                         
   2   4   7         15.86         18.17         3.99 o                         
   3   4   7        333.71        279.40        13.51 o                         
   4   4   7        880.53        947.44        28.13 o                         
   5   4   7        267.92        252.66        14.54 o                         
   6   4   7         54.12         54.16        10.84 o                         
   7   4   7        261.38        270.81        16.80 o                         
   8   4   7         19.65         26.23         8.46 o                         
   9   4   7         85.11         99.15        20.43 o                         
  10   4   7        130.00        160.65        17.61 o                         
  11   4   7         30.73         34.21        13.60 o                         
  12   4   7         39.30         41.72        17.62 o                         
 -18   5   7          6.38        -39.38        50.54 o                         
 -17   5   7        142.82        112.40        16.19 o                         
 -16   5   7          7.14         -1.46         8.88 o                         
 -15   5   7        742.55        769.68        36.82 o                         
 -14   5   7         34.73         28.33         7.86 o                         
 -13   5   7       1058.56       1026.92        38.23 o                         
 -12   5   7        109.18        137.81        10.56 o                         
 -11   5   7        152.36        170.73        11.05 o                         
 -10   5   7          0.16          1.53         4.54 o                         
  -9   5   7       3322.96       3272.70        88.89 o                         
  -8   5   7        271.87        262.85        10.83 o                         
  -7   5   7       2686.23       2575.50        70.28 o                         
  -6   5   7          9.99          0.77         3.67 o                         
  -5   5   7       2112.66       1918.57        56.86 o                         
  -4   5   7        197.16        199.75         9.31 o                         
  -3   5   7       3733.34       3754.24       120.08 o                         
  -2   5   7        469.09        394.67        14.07 o                         
  -1   5   7       2262.43       2044.73        57.07 o                         
   0   5   7        789.92        780.65        31.50 o                         
   1   5   7       1227.41       1141.20        34.10 o                         
   2   5   7       1893.52       1913.29        54.85 o                         
   3   5   7        505.25        564.85        19.90 o                         
   4   5   7         62.24         61.28         6.28 o                         
   5   5   7       1727.98       1589.76        56.82 o                         
   6   5   7         14.08         36.31        14.59 o                         
   7   5   7        220.62        231.82        15.26 o                         
   8   5   7          3.76          0.69         6.41 o                         
   9   5   7        335.01        308.74        23.29 o                         
  10   5   7         17.16         13.09        11.08 o                         
  11   5   7        200.32        207.52        22.10 o                         
  12   5   7          1.31         14.29        25.49 o                         
 -17   6   7          4.25        -11.82        16.58 o                         
 -16   6   7         62.99         82.58        13.28 o                         
 -15   6   7          3.33          2.02         7.59 o                         
 -14   6   7         34.28         44.14         8.69 o                         
 -13   6   7         12.31         10.08         7.26 o                         
 -12   6   7          6.70         -1.33         5.92 o                         
 -11   6   7        142.86        161.03        17.07 o                         
 -10   6   7         15.17          4.69         5.85 o                         
  -9   6   7        632.44        650.30        23.80 o                         
  -8   6   7          4.54          3.34         4.23 o                         
  -7   6   7         49.05         34.10         5.05 o                         
  -6   6   7        136.67        144.45        18.05 o                         
  -5   6   7          3.46          5.92         3.54 o                         
  -4   6   7        493.85        467.61        18.00 o                         
  -3   6   7         52.89         54.39         5.24 o                         
  -2   6   7         21.66         26.45         6.60 o                         
  -1   6   7         11.55          9.53         3.99 o                         
   0   6   7        279.66        295.47        11.98 o                         
   1   6   7         23.20         13.03         4.98 o                         
   2   6   7        644.27        655.82        39.82 o                         
   3   6   7         24.27         22.41         5.69 o                         
   4   6   7          0.74          3.38         8.50 o                         
   5   6   7         17.29          5.49         5.46 o                         
   6   6   7        332.17        315.23        32.40 o                         
   7   6   7         24.31         17.97         7.52 o                         
   8   6   7        112.01         80.62        15.04 o                         
   9   6   7         18.60         19.15        11.52 o                         
  10   6   7         41.38         26.80        14.63 o                         
  11   6   7          2.47         26.71        18.25 o                         
 -16   7   7         14.34         10.66        13.92 o                         
 -15   7   7        156.50        151.01        14.31 o                         
 -14   7   7         51.96         58.96        10.21 o                         
 -13   7   7        309.68        303.87        18.67 o                         
 -12   7   7         12.72          8.83         7.06 o                         
 -11   7   7        239.55        265.49        16.47 o                         
 -10   7   7          5.85         -1.08         6.29 o                         
  -9   7   7         83.06         78.78         9.02 o                         
  -8   7   7         97.87         81.62         7.66 o                         
  -7   7   7       1117.12       1102.75        38.25 o                         
  -6   7   7         16.74         20.30         5.28 o                         
  -5   7   7       1282.26       1227.64        38.52 o                         
  -4   7   7          8.96          8.57         4.27 o                         
  -3   7   7        855.48        871.70        29.11 o                         
  -2   7   7         46.34         63.09         6.10 o                         
  -1   7   7       1598.22       1562.29        49.46 o                         
   0   7   7        464.21        470.85        19.13 o                         
   1   7   7       2208.33       2222.95        76.45 o                         
   2   7   7        107.13         92.96        10.27 o                         
   3   7   7        216.44        252.65        20.97 o                         
   4   7   7          4.93         12.26        10.11 o                         
   5   7   7       1201.79       1316.94        55.14 o                         
   6   7   7         26.08         29.40         8.37 o                         
   7   7   7        738.63        670.76        30.76 o                         
   8   7   7         11.02         10.57         9.33 o                         
   9   7   7        128.48        118.36        18.13 o                         
  10   7   7          5.74         14.40        17.20 o                         
  11   7   7        100.48        143.70        46.87 o                         
 -15   8   7         30.71         31.32        11.58 o                         
 -14   8   7        184.52        203.00        20.24 o                         
 -13   8   7          2.37          4.79         7.80 o                         
 -12   8   7          3.13          8.71         6.93 o                         
 -11   8   7        107.35        104.58        10.87 o                         
 -10   8   7         74.87         84.57         9.84 o                         
  -9   8   7         14.93         15.50         6.91 o                         
  -8   8   7        942.28        887.67        35.55 o                         
  -7   8   7        508.87        550.23        23.42 o                         
  -6   8   7         11.34         18.23         5.80 o                         
  -5   8   7         69.51         52.29         6.09 o                         
  -4   8   7        371.76        355.77        15.34 o                         
  -3   8   7         82.24         90.28         7.52 o                         
  -2   8   7        354.42        368.06        16.06 o                         
  -1   8   7          3.98         -1.03         4.97 o                         
   0   8   7          0.82          8.37         5.99 o                         
   1   8   7        152.32        151.11        11.67 o                         
   2   8   7        110.53        117.17        11.16 o                         
   3   8   7         39.67         43.65         9.85 o                         
   4   8   7         77.09         79.50        18.80 o                         
   5   8   7          0.66         -6.20         7.88 o                         
   6   8   7         83.20         55.75        11.51 o                         
   7   8   7         75.56         95.40        14.66 o                         
   8   8   7          0.35          8.79         9.86 o                         
   9   8   7         26.06         40.97        14.38 o                         
 -15   9   7         76.98        101.21        31.88 o                         
 -14   9   7         33.01         19.63        11.31 o                         
 -13   9   7        327.96        314.39        24.62 o                         
 -12   9   7         25.49         23.86         9.08 o                         
 -11   9   7         75.74         61.62         9.31 o                         
 -10   9   7          6.48          4.70         6.83 o                         
  -9   9   7        192.64        198.84        14.26 o                         
  -8   9   7         22.01         12.48         6.39 o                         
  -7   9   7       1354.13       1434.62        49.38 o                         
  -6   9   7         28.16         27.99         7.24 o                         
  -5   9   7       1099.14       1009.94        36.69 o                         
  -4   9   7          0.08         -3.21         5.30 o                         
  -3   9   7        576.57        596.12        23.17 o                         
  -2   9   7         67.86         62.38        13.53 o                         
  -1   9   7        561.60        542.47        24.69 o                         
   0   9   7          5.17         11.34         6.68 o                         
   1   9   7        180.85        174.29        12.99 o                         
   2   9   7        147.85        124.91        11.87 o                         
   3   9   7        277.07        361.44        30.56 o                         
   4   9   7          5.36         -1.50         8.74 o                         
   5   9   7        146.51        144.26        15.51 o                         
   6   9   7        130.29        114.22        14.73 o                         
   7   9   7        120.75        113.05        16.62 o                         
   8   9   7          2.57        -10.59        12.95 o                         
   9   9   7        223.33        242.40        45.56 o                         
 -13  10   7         38.78          0.15        27.14 o                         
 -12  10   7         26.03         21.32         9.31 o                         
 -11  10   7          8.54          1.61         7.50 o                         
 -10  10   7          6.63          0.60         7.48 o                         
  -9  10   7         20.56         21.54        10.02 o                         
  -8  10   7         53.75         55.87         9.24 o                         
  -7  10   7        133.36        128.69        10.71 o                         
  -6  10   7          0.80         -1.97         6.11 o                         
  -5  10   7         52.26         44.63        10.05 o                         
  -4  10   7          8.17          4.93         6.17 o                         
  -3  10   7         38.51         42.33         8.64 o                         
  -2  10   7         29.19         34.98         7.95 o                         
  -1  10   7          3.90          3.66         6.77 o                         
   0  10   7        123.28        120.48        11.36 o                         
   1  10   7          0.10          2.16         7.09 o                         
   2  10   7         37.59         32.70        10.75 o                         
   3  10   7        199.67        168.66        17.52 o                         
   4  10   7        178.15        158.83        16.30 o                         
   5  10   7         42.37         26.46        12.66 o                         
   6  10   7         91.99        120.16        16.43 o                         
   7  10   7         15.71         -3.35        29.07 o                         
 -11  11   7        124.50        131.22        17.28 o                         
 -10  11   7          1.75          5.15         8.99 o                         
  -9  11   7         59.18         51.96         9.87 o                         
  -8  11   7         17.96         14.62         8.41 o                         
  -7  11   7         98.41        134.35        12.64 o                         
  -6  11   7         47.63         56.18         8.95 o                         
  -5  11   7        541.91        528.55        27.47 o                         
  -4  11   7         47.65         53.14         9.94 o                         
  -3  11   7        426.03        471.41        25.64 o                         
  -2  11   7          0.62          1.94         8.11 o                         
  -1  11   7         91.93         66.52        11.79 o                         
   0  11   7          3.84         -7.87         7.87 o                         
   1  11   7        333.90        363.55        23.89 o                         
   2  11   7          0.19          4.24        10.42 o                         
   3  11   7        222.99        258.89        21.72 o                         
   4  11   7         19.81         26.09        13.64 o                         
   5  11   7        137.93        147.77        19.70 o                         
 -10  12   7         51.48         42.28        34.90 o                         
  -9  12   7          5.42          8.88        23.85 o                         
  -8  12   7          2.95          3.81        10.61 o                         
  -7  12   7         41.89         52.60        12.49 o                         
  -6  12   7         86.67         83.89        11.90 o                         
  -5  12   7          0.03          4.55         8.79 o                         
  -4  12   7         52.38         65.23        11.56 o                         
  -3  12   7          0.16         -3.52         8.13 o                         
  -2  12   7          0.39         -0.52         8.79 o                         
  -1  12   7         12.31         -2.56        13.25 o                         
   0  12   7          3.63        -10.14        10.14 o                         
   1  12   7         10.80          1.67        14.27 o                         
   2  12   7         12.21         15.89        13.96 o                         
   3  12   7         10.87          0.10        28.04 o                         
   4  12   7        138.93        271.66        52.20 o                         
  -5  13   7        127.79         92.61        39.40 o                         
  -4  13   7          3.87        -10.89        22.44 o                         
  -3  13   7         86.01         73.46        29.30 o                         
  -2  13   7          0.51          2.70        23.27 o                         
  -1  13   7        121.98        144.38        41.23 o                         
 -18   0   8        825.11       1010.91        68.37 o                         
 -17   0   8        247.01        269.07        44.37 o                         
 -16   0   8        980.27       1001.81        49.54 o                         
 -15   0   8          0.13          4.55         8.92 o                         
 -14   0   8       1700.57       1669.31        73.45 o                         
 -13   0   8        224.49        259.80        18.88 o                         
 -12   0   8       1348.36       1289.51        48.84 o                         
 -11   0   8        715.45        845.33        33.57 o                         
 -10   0   8       6584.12       6707.33       236.71 o                         
  -9   0   8        508.27        476.96        20.65 o                         
  -8   0   8       1149.53        980.61        37.28 o                         
  -7   0   8        559.95        480.01        20.62 o                         
  -6   0   8       1196.84       1045.54        39.17 o                         
  -5   0   8        482.43        480.78        19.93 o                         
  -4   0   8      13154.87      14015.51       489.96 o                         
  -3   0   8        667.51        623.56        25.85 o                         
  -2   0   8       2559.20       2549.15        93.20 o                         
  -1   0   8       6139.93       6570.61       268.75 o                         
   0   0   8       1627.93       1491.19        55.06 o                         
   1   0   8       2815.47       2757.04        98.95 o                         
   2   0   8       5688.48       5790.12       205.65 o                         
   3   0   8        717.04        738.84        40.84 o                         
   4   0   8       5173.19       5447.93       192.85 o                         
   5   0   8        504.49        468.57        22.20 o                         
   6   0   8          9.01          9.43         7.68 o                         
   7   0   8         10.53          2.48         7.13 o                         
   8   0   8        343.11        328.25        22.56 o                         
   9   0   8          4.38         -0.33        11.69 o                         
  10   0   8        324.04        344.65        32.91 o                         
  11   0   8          2.68         -4.34        14.22 o                         
  12   0   8         27.70         12.91        20.01 o                         
 -19   1   8         29.38         43.20        23.40 o                         
 -18   1   8         25.79         28.65        15.69 o                         
 -17   1   8          7.42          0.03        10.53 o                         
 -16   1   8         27.74         27.24         8.55 o                         
 -15   1   8         65.93         58.14         7.93 o                         
 -14   1   8         19.91         20.99         5.81 o                         
 -13   1   8          2.08          2.71         4.21 o                         
 -12   1   8          0.02         -0.42         3.32 o                         
 -11   1   8        112.46        135.63         6.85 o                         
 -10   1   8        315.33        291.67        10.39 o                         
  -9   1   8         23.09         25.70         3.36 o                         
  -8   1   8        121.47        136.20         6.05 o                         
  -7   1   8          1.12          0.08         2.00 o                         
  -6   1   8       1153.78       1088.79        28.84 o                         
  -5   1   8       4555.48       4851.68       121.38 o                         
  -4   1   8       3118.22       3574.06        90.38 o                         
  -3   1   8        357.15        324.92        11.20 o                         
  -2   1   8         78.97         92.84         5.18 o                         
  -1   1   8          1.53          1.27         2.04 o                         
   0   1   8        172.53        163.02         8.11 o                         
   1   1   8         39.69         45.23         3.95 o                         
   2   1   8         13.94         13.40         3.45 o                         
   3   1   8         22.69         18.78         3.18 o                         
   4   1   8         10.45         14.34         3.24 o                         
   5   1   8        292.94        262.78        15.21 o                         
   6   1   8       1057.69       1092.16        36.44 o                         
   7   1   8         35.93         43.69         6.67 o                         
   8   1   8         41.49         33.68         6.80 o                         
   9   1   8         18.47         16.16         7.68 o                         
  10   1   8          2.82          4.38         8.43 o                         
  11   1   8         39.14         24.83        11.50 o                         
  12   1   8         50.98         44.34        21.68 o                         
 -19   2   8         70.75         67.13        28.41 o                         
 -18   2   8        281.20        285.16        22.34 o                         
 -17   2   8         44.15         28.29        16.39 o                         
 -16   2   8        532.74        578.44        30.32 o                         
 -15   2   8          3.51          3.84        11.63 o                         
 -14   2   8        415.82        400.09        23.53 o                         
 -13   2   8        711.53        734.16        23.67 o                         
 -12   2   8       1152.05       1177.38        32.41 o                         
 -11   2   8         84.83         90.43         5.66 o                         
 -10   2   8       2415.11       2369.13        60.74 o                         
  -9   2   8         46.94         60.49         4.29 o                         
  -8   2   8       2891.14       2959.66        75.03 o                         
  -7   2   8          0.50          1.57         2.30 o                         
  -6   2   8        339.65        255.51         8.77 o                         
  -5   2   8          0.19         -1.09         2.22 o                         
  -4   2   8       7411.49       7756.79       193.78 o                         
  -3   2   8        412.12        438.37        14.21 o                         
  -2   2   8       4258.45       4104.09       103.41 o                         
  -1   2   8        117.76        107.89         5.78 o                         
   0   2   8       9911.23       9698.34       257.33 o                         
   1   2   8        794.52        807.06        23.18 o                         
   2   2   8       1927.67       1789.70        47.39 o                         
   3   2   8        371.35        389.12        13.40 o                         
   4   2   8       1136.72       1204.99        35.49 o                         
   5   2   8         56.43         44.60         4.85 o                         
   6   2   8       1379.26       1299.34        42.24 o                         
   7   2   8        470.48        459.04        19.28 o                         
   8   2   8        357.22        399.74        34.42 o                         
   9   2   8         16.65         19.97         9.86 o                         
  10   2   8        988.92        977.76        54.72 o                         
  11   2   8         54.11         46.95        14.03 o                         
  12   2   8        289.03        234.84        50.30 o                         
 -19   3   8         41.02         -0.67        42.36 o                         
 -18   3   8         10.78         15.24        12.89 o                         
 -17   3   8          7.94          5.81         9.97 o                         
 -16   3   8         45.89         21.62         9.84 o                         
 -15   3   8        251.74        285.28        19.15 o                         
 -14   3   8          2.71          2.18         6.35 o                         
 -13   3   8          3.40         -0.60         5.32 o                         
 -12   3   8         16.30         19.03         4.94 o                         
 -11   3   8        213.71        187.23         9.09 o                         
 -10   3   8         71.96         62.84         5.42 o                         
  -9   3   8         44.74         49.43         4.55 o                         
  -8   3   8       2479.16       2416.79        66.02 o                         
  -7   3   8         46.67         54.14         4.61 o                         
  -6   3   8         88.69         72.20         7.53 o                         
  -5   3   8        174.78        210.25         8.80 o                         
  -4   3   8       3164.82       3169.29       101.71 o                         
  -3   3   8        827.95        850.77        27.52 o                         
  -2   3   8        281.17        300.59        11.78 o                         
  -1   3   8         47.68         55.16         5.09 o                         
   0   3   8        482.01        504.00        22.70 o                         
   1   3   8        135.40        137.90         7.24 o                         
   2   3   8        303.34        328.63        12.14 o                         
   3   3   8          8.60          7.08         3.54 o                         
   4   3   8        540.55        583.43        20.96 o                         
   5   3   8          0.66          4.70         4.98 o                         
   6   3   8        110.45        133.91        13.85 o                         
   7   3   8        172.46        178.87        14.31 o                         
   8   3   8         10.85         17.48         9.06 o                         
   9   3   8         77.42         64.52        16.17 o                         
  10   3   8          0.06          5.25        13.14 o                         
  11   3   8         14.12         20.50        14.95 o                         
  12   3   8         13.40         19.45        22.53 o                         
 -18   4   8        282.45        320.39        28.29 o                         
 -17   4   8          1.20         -0.83        10.43 o                         
 -16   4   8        755.87        793.42        38.61 o                         
 -15   4   8          1.13          6.34         8.27 o                         
 -14   4   8       1276.75       1298.62        46.45 o                         
 -13   4   8         31.90         33.11         8.86 o                         
 -12   4   8        424.58        457.02        20.72 o                         
 -11   4   8         25.24         25.42         4.84 o                         
 -10   4   8       1353.39       1389.77        39.15 o                         
  -9   4   8        151.60        181.10         8.72 o                         
  -8   4   8       1335.76       1271.58        36.26 o                         
  -7   4   8         29.70         42.72         4.49 o                         
  -6   4   8        338.58        324.63        16.86 o                         
  -5   4   8         55.82         50.63         5.11 o                         
  -4   4   8       4819.36       4763.40       137.74 o                         
  -3   4   8          0.30          0.95         4.16 o                         
  -2   4   8       4825.02       4736.25       138.30 o                         
  -1   4   8         60.25         82.41         8.89 o                         
   0   4   8       5820.74       5643.48       151.87 o                         
   1   4   8        685.87        646.41        23.12 o                         
   2   4   8        679.84        622.30        23.00 o                         
   3   4   8        278.47        261.55        12.08 o                         
   4   4   8         46.31         62.79         6.42 o                         
   5   4   8        148.76        172.38        12.21 o                         
   6   4   8        932.54        946.18        37.76 o                         
   7   4   8        116.05        143.07        16.21 o                         
   8   4   8        495.83        503.16        29.94 o                         
   9   4   8          1.82         -8.89         8.89 o                         
  10   4   8        171.12        168.82        28.19 o                         
  11   4   8          3.02         17.78        14.80 o                         
 -18   5   8          1.04        -25.02        47.69 o                         
 -17   5   8          8.45         -1.59        11.40 o                         
 -16   5   8          0.32         -9.30         9.30 o                         
 -15   5   8          0.13          0.55         8.17 o                         
 -14   5   8         89.86         86.27         9.60 o                         
 -13   5   8        159.44        161.86        11.82 o                         
 -12   5   8          4.82         11.26         5.92 o                         
 -11   5   8          0.57         -2.19         4.93 o                         
 -10   5   8        103.24         96.01         6.90 o                         
  -9   5   8        876.04        877.98        26.75 o                         
  -8   5   8         53.08         57.23         5.42 o                         
  -7   5   8          1.04          1.62         3.86 o                         
  -6   5   8        126.87        124.90         7.90 o                         
  -5   5   8          0.63         -2.47         3.49 o                         
  -4   5   8         22.62         35.95         5.10 o                         
  -3   5   8          0.85         -2.51         3.13 o                         
  -2   5   8         56.56         59.11         6.11 o                         
  -1   5   8        513.02        487.03        21.04 o                         
   0   5   8         50.45         59.70         5.42 o                         
   1   5   8          8.98          4.57         3.69 o                         
   2   5   8        314.85        323.79        13.72 o                         
   3   5   8         10.26         18.96         4.88 o                         
   4   5   8         38.29         27.24         6.36 o                         
   5   5   8         29.17         25.40         6.37 o                         
   6   5   8         86.91         60.89         8.80 o                         
   7   5   8        161.75        199.84        14.92 o                         
   8   5   8          4.03          0.71         8.59 o                         
   9   5   8         22.33         27.36        12.29 o                         
  10   5   8          1.41          0.28        13.61 o                         
  11   5   8         13.13         10.54        20.64 o                         
 -17   6   8         18.74         31.38        20.21 o                         
 -16   6   8        147.49        168.85        17.73 o                         
 -15   6   8         74.09         66.58        10.95 o                         
 -14   6   8        704.30        743.62        34.68 o                         
 -13   6   8         11.55         13.78         7.03 o                         
 -12   6   8        453.69        469.33        25.21 o                         
 -11   6   8         83.33         84.17         9.14 o                         
 -10   6   8         62.45         61.29         7.30 o                         
  -9   6   8         25.01         33.70         5.95 o                         
  -8   6   8       1622.98       1568.25        48.67 o                         
  -7   6   8        100.91         99.99         7.75 o                         
  -6   6   8       1364.76       1379.24        43.94 o                         
  -5   6   8        322.54        341.85        14.66 o                         
  -4   6   8       3575.62       3430.09       100.66 o                         
  -3   6   8       1206.56       1213.46        38.25 o                         
  -2   6   8       1771.37       1748.85        54.46 o                         
  -1   6   8        190.61        183.61        11.05 o                         
   0   6   8       1619.23       1584.79        50.08 o                         
   1   6   8          1.11         -4.04         4.61 o                         
   2   6   8        404.58        399.27        44.94 o                         
   3   6   8         84.05         99.73         9.65 o                         
   4   6   8        407.59        463.35        22.86 o                         
   5   6   8         46.80         40.54         8.05 o                         
   6   6   8        878.63        848.29        42.08 o                         
   7   6   8         27.08         35.58         9.06 o                         
   8   6   8        494.22        529.92        27.38 o                         
   9   6   8          0.62         14.96        13.98 o                         
  10   6   8        165.44        179.73        23.56 o                         
  11   6   8         17.10         26.42        39.21 o                         
 -16   7   8         47.37         53.70        14.65 o                         
 -15   7   8         72.89         90.97        12.30 o                         
 -14   7   8          4.66         -0.23         7.50 o                         
 -13   7   8         98.31        136.38        12.60 o                         
 -12   7   8         97.04         78.18         9.81 o                         
 -11   7   8         67.28         75.39        12.19 o                         
 -10   7   8        151.47        181.01        13.06 o                         
  -9   7   8         46.31         36.23         6.49 o                         
  -8   7   8        121.34        130.67         9.55 o                         
  -7   7   8          0.62         -3.20         4.36 o                         
  -6   7   8         18.67         11.99         4.92 o                         
  -5   7   8          0.42         -0.89         3.82 o                         
  -4   7   8        227.55        224.28        11.56 o                         
  -3   7   8        180.98        191.57        11.35 o                         
  -2   7   8          0.07         -2.83         4.14 o                         
  -1   7   8        151.99        159.34         9.86 o                         
   0   7   8        467.51        448.04        21.62 o                         
   1   7   8        608.28        604.83        39.51 o                         
   2   7   8         34.80         39.83         9.09 o                         
   3   7   8         82.00         67.44        10.74 o                         
   4   7   8        159.46        163.16        15.56 o                         
   5   7   8        365.04        367.93        23.95 o                         
   6   7   8         44.33         60.67        11.59 o                         
   7   7   8         68.69         75.99        13.36 o                         
   8   7   8         12.50          1.61        13.00 o                         
   9   7   8          7.18         30.60        30.99 o                         
 -16   8   8         49.49         30.39        29.01 o                         
 -15   8   8         45.00         56.90        12.58 o                         
 -14   8   8        358.99        390.27        23.48 o                         
 -13   8   8          9.26         22.08         8.44 o                         
 -12   8   8        345.52        322.66        25.63 o                         
 -11   8   8          0.35         -0.67         6.08 o                         
 -10   8   8        190.09        186.15        13.52 o                         
  -9   8   8         93.79         83.00         8.85 o                         
  -8   8   8        812.87        805.21        31.06 o                         
  -7   8   8          0.76         -1.99         5.11 o                         
  -6   8   8        440.82        423.36        20.28 o                         
  -5   8   8         13.73         14.85         5.38 o                         
  -4   8   8        390.45        395.86        17.07 o                         
  -3   8   8          1.76         -2.61         4.68 o                         
  -2   8   8       1180.09       1144.72        38.15 o                         
  -1   8   8        147.71        140.16        11.35 o                         
   0   8   8       2361.41       2246.56        77.36 o                         
   1   8   8         28.84         22.96         6.95 o                         
   2   8   8        843.72        803.37        34.04 o                         
   3   8   8          7.66         11.49         8.90 o                         
   4   8   8        574.54        642.47        34.64 o                         
   5   8   8         19.77         19.88         9.93 o                         
   6   8   8        472.67        476.93        29.47 o                         
   7   8   8          5.95         -7.80         9.77 o                         
   8   8   8        169.16        160.14        19.00 o                         
   9   8   8          9.49         -7.20        34.99 o                         
 -14   9   8          0.33          5.48        15.72 o                         
 -13   9   8        104.16         81.93        11.84 o                         
 -12   9   8         49.19         68.41        10.39 o                         
 -11   9   8          1.73          1.85         6.82 o                         
 -10   9   8          0.12          9.74         7.31 o                         
  -9   9   8        730.74        679.62        40.70 o                         
  -8   9   8          3.12         -3.05         5.94 o                         
  -7   9   8         19.79         20.18         6.32 o                         
  -6   9   8        151.11        140.67        12.27 o                         
  -5   9   8         19.16         25.91         6.76 o                         
  -4   9   8          0.87         -2.43         5.30 o                         
  -3   9   8         61.96         70.97         7.95 o                         
  -2   9   8         15.23         12.06         6.36 o                         
  -1   9   8         81.77         88.86         9.40 o                         
   0   9   8         22.06         29.59         7.70 o                         
   1   9   8          8.33         13.62         7.42 o                         
   2   9   8         24.46         35.35        10.17 o                         
   3   9   8        115.52        102.26        13.37 o                         
   4   9   8         53.12         59.80        13.91 o                         
   5   9   8         10.91         24.24        10.33 o                         
   6   9   8          0.67         -1.18        10.33 o                         
   7   9   8          0.66         -2.11        12.91 o                         
   8   9   8         18.83         35.41        30.38 o                         
 -12  10   8        176.95        227.69        17.97 o                         
 -11  10   8         39.57         36.69         9.78 o                         
 -10  10   8        523.79        511.42        28.82 o                         
  -9  10   8        274.37        253.21        16.90 o                         
  -8  10   8        254.41        257.91        16.74 o                         
  -7  10   8        181.50        176.79        12.70 o                         
  -6  10   8        410.79        410.29        29.09 o                         
  -5  10   8         48.33         50.03         8.06 o                         
  -4  10   8        301.65        319.30        24.13 o                         
  -3  10   8         65.63         66.32        10.06 o                         
  -2  10   8        268.61        287.97        17.29 o                         
  -1  10   8         17.46          4.23         7.94 o                         
   0  10   8        579.79        569.60        26.84 o                         
   1  10   8         90.71         87.44        11.49 o                         
   2  10   8        314.67        284.99        21.38 o                         
   3  10   8         37.74         36.31        11.80 o                         
   4  10   8        380.43        461.04        29.26 o                         
   5  10   8         25.40         19.32        15.17 o                         
   6  10   8         36.20         54.87        33.04 o                         
 -11  11   8          1.59         -0.72        26.89 o                         
 -10  11   8         46.27         29.43        10.32 o                         
  -9  11   8         57.53         47.70         9.85 o                         
  -8  11   8          1.32         -0.93         7.64 o                         
  -7  11   8        130.85        116.63        11.03 o                         
  -6  11   8        125.93        135.13        13.51 o                         
  -5  11   8         20.31         20.17         8.58 o                         
  -4  11   8          0.16         -4.97         7.46 o                         
  -3  11   8        148.81        167.11        15.29 o                         
  -2  11   8         97.82         84.45        12.08 o                         
  -1  11   8         49.57         47.04        10.73 o                         
   0  11   8          1.26         11.01         8.90 o                         
   1  11   8        140.33        155.50        16.59 o                         
   2  11   8          2.37        -10.18        10.18 o                         
   3  11   8          7.02         -6.90        11.76 o                         
   4  11   8          5.84          2.60        23.86 o                         
  -9  12   8          0.69        -27.83        27.83 o                         
  -7  12   8         23.61         25.50        17.09 o                         
  -6  12   8        229.64        226.83        18.93 o                         
  -5  12   8         24.28         20.40        11.27 o                         
  -4  12   8        306.81        267.53        35.37 o                         
  -3  12   8         16.79         24.95        10.98 o                         
  -2  12   8        104.24        119.72        15.07 o                         
  -1  12   8          5.10         -2.12        12.13 o                         
   0  12   8        195.49        191.58        23.82 o                         
   1  12   8          0.57         -9.58        25.50 o                         
   2  12   8        177.05        172.01        37.55 o                         
   3  12   8          5.27        -30.71        36.24 o                         
  -5  13   8        183.23        170.86        51.64 o                         
  -4  13   8         13.44          9.88        49.68 o                         
  -2  13   8          9.05         13.76        39.97 o                         
 -19   1   9        493.21        619.64        83.47 o                         
 -18   1   9         84.90         94.25        16.13 o                         
 -17   1   9        587.33        646.08        33.70 o                         
 -16   1   9          4.53          2.82         8.04 o                         
 -15   1   9        584.22        654.76        27.86 o                         
 -14   1   9        134.65        120.14        10.33 o                         
 -13   1   9        675.97        694.52        22.55 o                         
 -12   1   9        152.47        130.37         7.03 o                         
 -11   1   9        288.02        312.24        11.36 o                         
 -10   1   9        120.95         99.90         5.77 o                         
  -9   1   9       1862.74       1885.19        48.62 o                         
  -8   1   9        503.77        526.45        15.74 o                         
  -7   1   9       1425.14       1392.84        36.45 o                         
  -6   1   9       1318.49       1347.84        35.24 o                         
  -5   1   9       3098.24       3014.43        76.97 o                         
  -4   1   9        181.46        174.98         8.66 o                         
  -3   1   9        557.89        517.48        16.19 o                         
  -2   1   9         18.72         16.08         3.43 o                         
  -1   1   9        905.36        876.58        24.91 o                         
   0   1   9        308.44        349.36        12.65 o                         
   1   1   9       3363.52       3052.71        91.70 o                         
   2   1   9        303.95        339.33        12.66 o                         
   3   1   9       1763.33       1606.96        43.03 o                         
   4   1   9        820.34        883.86        25.53 o                         
   5   1   9        491.36        574.64        21.08 o                         
   6   1   9         45.62         34.43         6.48 o                         
   7   1   9        140.23        158.40        12.01 o                         
   8   1   9         46.07         34.93         9.22 o                         
   9   1   9        276.53        314.08        23.23 o                         
  10   1   9          9.56          8.28        13.06 o                         
  11   1   9        254.65        225.71        28.45 o                         
 -19   2   9          1.25          2.19        27.27 o                         
 -18   2   9         15.80         18.11        12.94 o                         
 -17   2   9         26.19         25.92        18.22 o                         
 -16   2   9         19.87         24.30         9.58 o                         
 -15   2   9          7.60         12.82         7.82 o                         
 -14   2   9          0.26         -3.26         5.41 o                         
 -13   2   9          0.91          1.30         4.80 o                         
 -12   2   9         17.23         14.60         4.58 o                         
 -11   2   9         38.29         38.68         4.74 o                         
 -10   2   9         56.50         49.82         4.88 o                         
  -9   2   9         40.65         44.47         4.44 o                         
  -8   2   9         38.12         35.81         4.01 o                         
  -7   2   9         16.72         19.95         4.44 o                         
  -6   2   9          2.97          1.33         2.72 o                         
  -5   2   9        791.12        739.72        20.96 o                         
  -4   2   9       1926.99       1865.77        48.51 o                         
  -3   2   9         72.48         92.91         6.54 o                         
  -2   2   9        862.76        859.38        24.33 o                         
  -1   2   9        183.69        196.63        12.50 o                         
   0   2   9        156.71        175.89         8.45 o                         
   1   2   9        569.49        608.45        20.29 o                         
   2   2   9         44.81         48.70         5.28 o                         
   3   2   9        251.29        276.66        11.93 o                         
   4   2   9         61.04         57.25         9.01 o                         
   5   2   9        281.86        288.61        17.10 o                         
   6   2   9         45.36         55.57         7.86 o                         
   7   2   9        698.98        702.71        36.57 o                         
   8   2   9          3.42         12.63        11.07 o                         
   9   2   9          7.85         11.30         9.68 o                         
  10   2   9         18.37         23.94        13.50 o                         
  11   2   9        111.84        139.94        21.44 o                         
 -19   3   9        289.04        339.45        34.27 o                         
 -18   3   9          1.18          3.16        12.76 o                         
 -17   3   9        715.46        835.89        41.07 o                         
 -16   3   9         66.67         50.26        10.80 o                         
 -15   3   9         71.49         88.02        11.73 o                         
 -14   3   9        285.34        311.53        21.65 o                         
 -13   3   9       2029.54       2061.39        62.71 o                         
 -12   3   9        155.18        140.60         8.98 o                         
 -11   3   9        839.48        850.22        25.89 o                         
 -10   3   9         97.83        106.45         8.21 o                         
  -9   3   9       1522.45       1432.89        40.50 o                         
  -8   3   9         14.11          9.25         3.52 o                         
  -7   3   9        642.99        581.51        18.54 o                         
  -6   3   9        354.32        374.25        14.78 o                         
  -5   3   9       1294.91       1286.37        40.57 o                         
  -4   3   9        140.71        136.27         8.43 o                         
  -3   3   9       3692.31       3659.05       107.54 o                         
  -2   3   9        201.06        191.71         9.39 o                         
  -1   3   9       3396.72       3442.56        94.67 o                         
   0   3   9         99.43        172.67        14.07 o                         
   1   3   9       3474.51       3298.44        91.10 o                         
   2   3   9          4.51          0.58         3.26 o                         
   3   3   9       2139.95       2147.22        67.26 o                         
   4   3   9          0.20          4.88         4.14 o                         
   5   3   9       1653.71       1679.48        55.56 o                         
   6   3   9        472.43        423.82        27.96 o                         
   7   3   9        542.80        564.16        28.93 o                         
   8   3   9         85.68         81.69        12.95 o                         
   9   3   9        184.27        172.14        19.27 o                         
  10   3   9          0.10         14.50        14.61 o                         
  11   3   9        213.50        211.84        35.13 o                         
 -18   4   9          0.86         -0.71        15.81 o                         
 -17   4   9         18.45         13.24        11.33 o                         
 -16   4   9         34.42         45.94        10.98 o                         
 -15   4   9         97.89         84.51        10.43 o                         
 -14   4   9         42.46         63.02        11.41 o                         
 -13   4   9          0.10          4.58         5.95 o                         
 -12   4   9        126.25        141.03        10.26 o                         
 -11   4   9         15.14          9.95         4.41 o                         
 -10   4   9        116.87        145.51         9.19 o                         
  -9   4   9        173.95        133.98         8.86 o                         
  -8   4   9          4.27          4.06         3.80 o                         
  -7   4   9         14.98         15.96         4.16 o                         
  -6   4   9        159.93        172.60        12.00 o                         
  -5   4   9        594.80        608.39        22.05 o                         
  -4   4   9        112.10        102.26         6.88 o                         
  -3   4   9        393.60        392.50        15.91 o                         
  -2   4   9          6.47          6.73         3.63 o                         
  -1   4   9         58.80         68.40         8.61 o                         
   0   4   9         10.41          5.77         3.46 o                         
   1   4   9         13.08         15.24         7.59 o                         
   2   4   9         94.81         87.27         9.42 o                         
   3   4   9          3.97          3.23         4.01 o                         
   4   4   9        174.89        193.06        14.67 o                         
   5   4   9         17.24         11.45         7.04 o                         
   6   4   9          0.83         -2.99         5.94 o                         
   7   4   9         44.79         36.44        11.44 o                         
   8   4   9          6.62         18.48        11.38 o                         
   9   4   9         19.23         -0.33        11.67 o                         
  10   4   9          0.27          3.91        15.05 o                         
  11   4   9         17.85         16.05        37.22 o                         
 -17   5   9        421.71        419.38        29.23 o                         
 -16   5   9         20.14         34.90        13.20 o                         
 -15   5   9        765.02        793.48        36.34 o                         
 -14   5   9        141.91        154.99        14.86 o                         
 -13   5   9       1333.71       1354.99        52.66 o                         
 -12   5   9        213.71        195.95        19.73 o                         
 -11   5   9        262.78        268.48        15.71 o                         
 -10   5   9        230.61        245.46        11.95 o                         
  -9   5   9       2735.63       2666.50        79.19 o                         
  -8   5   9          5.35         11.23         6.05 o                         
  -7   5   9       3403.82       3302.48        97.84 o                         
  -6   5   9        277.58        300.24        18.97 o                         
  -5   5   9       1222.88       1132.09        39.01 o                         
  -4   5   9          1.22         -1.27         3.51 o                         
  -3   5   9       1100.46       1104.45        35.34 o                         
  -2   5   9        189.76        220.24        11.05 o                         
  -1   5   9       1468.19       1452.75        57.10 o                         
   0   5   9         45.41         47.41         6.30 o                         
   1   5   9       2130.21       2050.46        64.33 o                         
   2   5   9        303.28        272.69        14.49 o                         
   3   5   9        791.80        731.82        27.93 o                         
   4   5   9         36.11         40.11         7.57 o                         
   5   5   9       1435.62       1429.17        58.98 o                         
   6   5   9          3.83          3.31         7.48 o                         
   7   5   9        616.71        569.05        48.67 o                         
   8   5   9        218.22        186.74        22.13 o                         
   9   5   9          3.37         -8.12        13.94 o                         
  10   5   9        118.04        137.89        25.41 o                         
 -17   6   9          0.84         -0.71        26.24 o                         
 -16   6   9          0.94          4.64        10.14 o                         
 -15   6   9          6.69         10.85         8.35 o                         
 -14   6   9         30.21         23.25         8.35 o                         
 -13   6   9         51.00         68.55         9.35 o                         
 -12   6   9          0.59          4.96         6.45 o                         
 -11   6   9         44.97         31.73         7.16 o                         
 -10   6   9         64.16         38.11         6.93 o                         
  -9   6   9          0.54         12.44         5.77 o                         
  -8   6   9        215.90        190.23        14.97 o                         
  -7   6   9        371.34        391.50        19.77 o                         
  -6   6   9         82.97         72.78         7.58 o                         
  -5   6   9         88.75         87.81         7.40 o                         
  -4   6   9        167.37        180.91        10.30 o                         
  -3   6   9        169.99        160.46        12.51 o                         
  -2   6   9         27.59         22.75         5.32 o                         
  -1   6   9         49.81         50.78         6.55 o                         
   0   6   9        219.43        241.81        12.84 o                         
   1   6   9         54.06         54.76         7.77 o                         
   2   6   9         13.60          3.52         6.03 o                         
   3   6   9         84.08         88.01        29.19 o                         
   4   6   9        119.35         98.37        22.96 o                         
   5   6   9         13.72         17.32        11.28 o                         
   6   6   9        419.49        452.06        28.09 o                         
   7   6   9         25.16         58.46        12.52 o                         
   8   6   9          7.51         -1.59        19.79 o                         
   9   6   9         11.01         38.14        23.74 o                         
 -16   7   9          0.07         -3.74        15.42 o                         
 -15   7   9        604.81        603.60        30.46 o                         
 -14   7   9         36.57         19.32         8.53 o                         
 -13   7   9        394.34        422.08        36.99 o                         
 -12   7   9          3.19          1.86         6.63 o                         
 -11   7   9         52.98         48.03         8.10 o                         
 -10   7   9        362.53        407.23        19.38 o                         
  -9   7   9       1279.66       1256.63        47.81 o                         
  -8   7   9         64.79         66.17         7.71 o                         
  -7   7   9        663.96        698.06        33.30 o                         
  -6   7   9          0.34         -2.52         4.64 o                         
  -5   7   9        651.72        648.53        24.07 o                         
  -4   7   9        210.39        238.79        17.39 o                         
  -3   7   9        518.50        528.96        21.18 o                         
  -2   7   9        172.50        194.05        16.48 o                         
  -1   7   9       2146.07       2181.02        68.00 o                         
   0   7   9        144.42        143.69        11.54 o                         
   1   7   9       2406.82       2543.45        86.64 o                         
   2   7   9          0.43         -1.74         6.38 o                         
   3   7   9        923.18        853.26        55.62 o                         
   4   7   9        126.75        121.61        23.44 o                         
   5   7   9        792.36        842.14        42.91 o                         
   6   7   9         32.39         34.03        10.85 o                         
   7   7   9        306.74        293.17        22.59 o                         
   8   7   9          1.46        -10.88        15.28 o                         
 -16   8   9         18.56         25.43        29.81 o                         
 -15   8   9         15.92          7.73        14.44 o                         
 -14   8   9         71.94         56.88        11.23 o                         
 -13   8   9         67.02         60.40         9.52 o                         
 -12   8   9          4.28          6.83         7.33 o                         
 -11   8   9        130.28        131.69        12.01 o                         
 -10   8   9          4.12          1.63         6.03 o                         
  -9   8   9         70.97         65.00         8.09 o                         
  -8   8   9        927.39        975.85        36.67 o                         
  -7   8   9        533.26        505.97        25.75 o                         
  -6   8   9        283.97        308.21        15.96 o                         
  -5   8   9        121.36        118.17         8.75 o                         
  -4   8   9         45.07         50.35         6.69 o                         
  -3   8   9         18.83         27.94         6.16 o                         
  -2   8   9          7.21         11.94         5.27 o                         
  -1   8   9         43.77         25.93         6.52 o                         
   0   8   9          0.37          6.91         6.63 o                         
   1   8   9         92.50        112.39        13.38 o                         
   2   8   9          7.28          0.87         8.18 o                         
   3   8   9        146.26        142.71        18.58 o                         
   4   8   9          0.42         -5.00         8.43 o                         
   5   8   9         50.14         51.12        12.33 o                         
   6   8   9        119.26        104.70        15.60 o                         
   7   8   9         32.77         15.93        12.83 o                         
   8   8   9          0.28         23.75        32.51 o                         
 -14   9   9          0.05         10.24        24.16 o                         
 -13   9   9        262.76        308.59        20.52 o                         
 -12   9   9         46.56         44.90         9.79 o                         
 -11   9   9        359.14        395.23        22.20 o                         
 -10   9   9        146.25        166.00        13.34 o                         
  -9   9   9        393.48        432.81        22.99 o                         
  -8   9   9          0.33         -5.78         5.78 o                         
  -7   9   9        303.36        293.46        18.61 o                         
  -6   9   9         45.63         44.44         8.12 o                         
  -5   9   9        359.58        389.63        32.19 o                         
  -4   9   9          0.19          5.83         5.76 o                         
  -3   9   9        662.20        626.46        27.66 o                         
  -2   9   9        110.19        126.89        11.25 o                         
  -1   9   9        777.67        835.78        34.78 o                         
   0   9   9          9.39          8.67         6.91 o                         
   1   9   9        341.42        325.64        19.43 o                         
   2   9   9          1.29         -7.29         8.18 o                         
   3   9   9        232.57        196.86        17.88 o                         
   4   9   9         78.55         70.82        12.82 o                         
   5   9   9         69.27         70.14        13.77 o                         
   6   9   9         42.52         17.74        14.41 o                         
   7   9   9        123.82        119.82        40.51 o                         
 -12  10   9          1.40         -0.09         9.77 o                         
 -11  10   9         80.42        107.55        12.87 o                         
 -10  10   9         99.80         88.23        11.77 o                         
  -9  10   9        151.70        136.37        12.55 o                         
  -8  10   9        116.55        112.96        10.79 o                         
  -7  10   9        128.36        116.12        13.66 o                         
  -6  10   9         62.10         43.98         8.38 o                         
  -5  10   9          4.61          8.43         7.16 o                         
  -4  10   9         24.96         22.47         8.58 o                         
  -3  10   9          2.89         -1.82         9.03 o                         
  -2  10   9         95.81         94.46        10.69 o                         
  -1  10   9          1.64         -7.09         7.09 o                         
   0  10   9         37.55         32.60        16.64 o                         
   1  10   9          0.04         -4.00         8.52 o                         
   2  10   9         80.55         63.33        13.02 o                         
   3  10   9          0.65         -9.66         9.66 o                         
   4  10   9         41.48         23.42        13.79 o                         
 -11  11   9        234.69        271.78        47.08 o                         
 -10  11   9        103.21        121.73        30.72 o                         
  -9  11   9         56.78         80.40        12.24 o                         
  -8  11   9          1.95          5.01         8.53 o                         
  -7  11   9        145.58        149.95        13.11 o                         
  -6  11   9         14.28         11.03         7.85 o                         
  -5  11   9        432.82        464.13        28.71 o                         
  -4  11   9         22.91         20.46         9.38 o                         
  -3  11   9        159.18        193.30        20.73 o                         
  -2  11   9         18.49         10.67        10.24 o                         
  -1  11   9        260.09        298.92        19.13 o                         
   0  11   9          1.73          2.50        11.83 o                         
   1  11   9        208.63        212.90        22.26 o                         
   2  11   9          6.10          0.00        12.75 o                         
   3  11   9        425.81        401.48        53.68 o                         
  -9  12   9          1.76         23.59        32.91 o                         
  -6  12   9         44.09         28.98        23.25 o                         
  -5  12   9          0.05         -8.32        11.59 o                         
  -4  12   9         23.02         20.94        13.38 o                         
  -3  12   9         27.53         36.98        14.16 o                         
  -2  12   9          1.58        -15.20        15.20 o                         
  -1  12   9          7.31          8.19        32.65 o                         
   1  12   9         22.25         46.41        37.05 o                         
 -19   0  10         76.51         90.92        49.63 o                         
 -18   0  10        400.15        458.51        64.07 o                         
 -17   0  10          5.54        -18.93        18.93 o                         
 -16   0  10        894.08        971.06        60.17 o                         
 -15   0  10         29.85         42.47        12.74 o                         
 -14   0  10       1212.97       1266.63        72.93 o                         
 -13   0  10          5.04         17.95         8.41 o                         
 -12   0  10       2011.24       2074.76        76.23 o                         
 -11   0  10       1956.03       1861.30        68.64 o                         
 -10   0  10       2084.64       2102.00        76.72 o                         
  -9   0  10         47.43         51.02         6.07 o                         
  -8   0  10       1208.95       1139.60        43.15 o                         
  -7   0  10        214.27        214.56        11.70 o                         
  -6   0  10        420.91        407.13        18.32 o                         
  -5   0  10         30.76         64.65         9.12 o                         
  -4   0  10       1130.55       1077.59        42.83 o                         
  -3   0  10        203.82        213.39        13.04 o                         
  -2   0  10       3174.03       2899.92       107.44 o                         
  -1   0  10        272.33        280.93        19.65 o                         
   0   0  10        701.85        713.48        34.97 o                         
   1   0  10        514.21        510.35        23.63 o                         
   2   0  10       1603.64       1536.15        59.91 o                         
   3   0  10        262.50        266.66        18.65 o                         
   4   0  10       3008.85       3065.93       113.83 o                         
   5   0  10       1496.10       1393.04        80.76 o                         
   6   0  10        137.89        183.09        21.15 o                         
   7   0  10         25.41         38.17        14.38 o                         
   8   0  10        765.61        840.28        63.42 o                         
  10   0  10        154.43        296.33        84.74 o                         
 -19   1  10          0.00        -44.74        49.24 o                         
 -18   1  10         22.23          7.08        16.79 o                         
 -17   1  10          0.18        -11.95        11.95 o                         
 -16   1  10        102.83        103.37        14.54 o                         
 -15   1  10         51.55         66.58         8.80 o                         
 -14   1  10          3.23          0.30         5.02 o                         
 -13   1  10        154.63        127.08         7.97 o                         
 -12   1  10         61.42         46.30         5.36 o                         
 -11   1  10          0.94          3.08         3.65 o                         
 -10   1  10        130.78        139.81         9.52 o                         
  -9   1  10         48.34         62.77         5.40 o                         
  -8   1  10        194.03        205.40         8.15 o                         
  -7   1  10         65.70         69.26         4.48 o                         
  -6   1  10        900.57        914.19        25.41 o                         
  -5   1  10        526.25        489.78        19.92 o                         
  -4   1  10        238.99        251.55         9.79 o                         
  -3   1  10          0.02          1.53         2.57 o                         
  -2   1  10        179.69        211.54        14.10 o                         
  -1   1  10        292.69        301.61        11.54 o                         
   0   1  10         78.67         94.57         6.46 o                         
   1   1  10         38.14         46.62         6.10 o                         
   2   1  10         28.93         37.68         5.75 o                         
   3   1  10         49.70         45.86         5.26 o                         
   4   1  10        149.97        131.92        13.36 o                         
   5   1  10         21.45         22.50         8.05 o                         
   6   1  10        345.44        331.75        18.79 o                         
   7   1  10         70.68         64.90         9.95 o                         
   8   1  10        107.12         72.00        13.03 o                         
   9   1  10         19.84         39.72        21.10 o                         
  10   1  10         57.06         73.85        29.86 o                         
 -19   2  10          0.91        -13.72        28.47 o                         
 -18   2  10        238.14        243.89        21.17 o                         
 -17   2  10         13.07          5.01        10.42 o                         
 -16   2  10         68.14         60.54        11.27 o                         
 -15   2  10         39.16         24.89         7.87 o                         
 -14   2  10       1173.89       1251.89        40.35 o                         
 -13   2  10        113.59        117.19        11.02 o                         
 -12   2  10       1521.50       1486.72        45.97 o                         
 -11   2  10        292.44        312.41        13.30 o                         
 -10   2  10        273.87        310.86        12.37 o                         
  -9   2  10          9.35         10.60         3.50 o                         
  -8   2  10        650.13        655.33        24.35 o                         
  -7   2  10         84.73         88.32         6.32 o                         
  -6   2  10       2653.85       2593.92        70.87 o                         
  -5   2  10          3.19          3.68         3.03 o                         
  -4   2  10       2284.41       2152.38        66.06 o                         
  -3   2  10         38.24         45.69         5.57 o                         
  -2   2  10       2572.88       2444.41        68.43 o                         
  -1   2  10         62.15         55.29         7.15 o                         
   0   2  10       1334.90       1338.01        40.64 o                         
   1   2  10         74.48         86.32        11.73 o                         
   2   2  10       1730.25       1711.02        54.83 o                         
   3   2  10         26.63         39.88         5.92 o                         
   4   2  10       1139.65       1098.94        40.31 o                         
   5   2  10         23.26         51.20         9.68 o                         
   6   2  10        960.92       1039.98        38.30 o                         
   7   2  10        135.70        157.18        16.60 o                         
   8   2  10        914.89        916.31        46.15 o                         
   9   2  10        225.46        255.63        22.29 o                         
  10   2  10        129.30        133.18        24.50 o                         
 -19   3  10          0.88         14.23        29.21 o                         
 -18   3  10          5.54         15.66        12.67 o                         
 -17   3  10         13.07          0.46        10.86 o                         
 -16   3  10         43.17         27.61         9.56 o                         
 -15   3  10        213.42        226.51        15.49 o                         
 -14   3  10        124.63        119.95        10.75 o                         
 -13   3  10         16.05          4.93         5.42 o                         
 -12   3  10          0.29         -2.43         4.14 o                         
 -11   3  10          0.07          4.71         3.99 o                         
 -10   3  10        213.57        219.83        10.06 o                         
  -9   3  10          6.24          0.30         4.68 o                         
  -8   3  10          0.40          2.49         3.84 o                         
  -7   3  10         17.96         12.92         4.20 o                         
  -6   3  10          0.68          6.26         3.78 o                         
  -5   3  10         31.53         34.52         5.97 o                         
  -4   3  10         47.83         62.37         7.64 o                         
  -3   3  10         75.34         72.22         6.14 o                         
  -2   3  10        192.95        188.08        13.08 o                         
  -1   3  10        353.43        353.35        15.59 o                         
   0   3  10        113.14        135.65         9.06 o                         
   1   3  10         71.20         67.45         7.70 o                         
   2   3  10         10.97         14.28         4.13 o                         
   3   3  10         13.14          3.08         5.59 o                         
   4   3  10         89.46        108.49         9.50 o                         
   5   3  10         30.18         18.44         6.50 o                         
   6   3  10        100.80         87.59        14.89 o                         
   7   3  10         11.18         11.19         9.57 o                         
   8   3  10         59.16         58.94        14.20 o                         
   9   3  10          3.03          4.69        13.14 o                         
  10   3  10         14.02         11.70        17.19 o                         
 -18   4  10        394.54        491.74        44.46 o                         
 -17   4  10          3.41         10.07        11.59 o                         
 -16   4  10        225.30        261.21        21.52 o                         
 -15   4  10         38.02         45.72         9.34 o                         
 -14   4  10       2031.04       2055.43        76.78 o                         
 -13   4  10          6.96         -2.03         6.90 o                         
 -12   4  10        355.20        377.44        17.75 o                         
 -11   4  10        388.29        339.85        14.54 o                         
 -10   4  10         63.50         88.30         7.12 o                         
  -9   4  10         63.73         76.51         6.61 o                         
  -8   4  10       1516.12       1597.35        54.17 o                         
  -7   4  10        336.32        297.27        13.48 o                         
  -6   4  10        419.71        425.23        17.56 o                         
  -5   4  10        338.43        308.66        14.22 o                         
  -4   4  10       1060.56       1079.24        34.77 o                         
  -3   4  10        101.20         91.77         7.20 o                         
  -2   4  10       1361.28       1242.23        40.12 o                         
  -1   4  10         94.31        104.55         7.95 o                         
   0   4  10        814.55        820.75        29.04 o                         
   1   4  10         71.98         87.49        10.09 o                         
   2   4  10        761.30        718.61        27.78 o                         
   3   4  10          0.20          1.51         5.50 o                         
   4   4  10       1365.58       1269.97        47.85 o                         
   5   4  10          0.85          7.56         6.87 o                         
   6   4  10        556.21        582.08        28.31 o                         
   7   4  10        431.08        379.24        29.29 o                         
   8   4  10        122.93        103.57        16.61 o                         
   9   4  10          7.52          0.37        16.74 o                         
  10   4  10         89.40         49.20        35.94 o                         
 -17   5  10         30.61         22.20        12.94 o                         
 -16   5  10         87.99         77.37        13.39 o                         
 -15   5  10         25.88         34.40        10.17 o                         
 -14   5  10         12.27         20.27         7.74 o                         
 -13   5  10        209.25        194.27        13.90 o                         
 -12   5  10          1.94         -4.22         5.55 o                         
 -11   5  10        326.40        315.59        14.40 o                         
 -10   5  10        303.32        318.00        22.22 o                         
  -9   5  10         50.53         45.19         7.79 o                         
  -8   5  10        633.00        633.98        23.39 o                         
  -7   5  10        438.63        445.55        20.16 o                         
  -6   5  10          4.18          1.41         4.18 o                         
  -5   5  10          3.82          4.06         4.34 o                         
  -4   5  10         32.37         40.76         5.45 o                         
  -3   5  10          9.25         16.69         4.92 o                         
  -2   5  10          0.58          2.82         4.04 o                         
  -1   5  10          0.46         -2.97         5.96 o                         
   0   5  10         17.17         20.51         5.55 o                         
   1   5  10         51.78         41.43         7.08 o                         
   2   5  10        273.92        289.46        16.81 o                         
   3   5  10         16.98         13.78         7.46 o                         
   4   5  10         81.82         67.10        11.19 o                         
   5   5  10         17.98          7.76         8.12 o                         
   6   5  10          0.17          1.52         9.04 o                         
   7   5  10         25.00         14.31        10.58 o                         
   8   5  10          1.40         15.14        17.28 o                         
   9   5  10         19.79         21.00        26.98 o                         
 -17   6  10          0.95          2.13        24.77 o                         
 -16   6  10        519.66        546.03        28.95 o                         
 -15   6  10          1.98         -4.22         7.76 o                         
 -14   6  10        303.83        292.44        18.54 o                         
 -13   6  10         13.90          9.40         7.17 o                         
 -12   6  10        197.86        199.34        15.41 o                         
 -11   6  10        253.09        293.02        24.75 o                         
 -10   6  10        545.29        562.59        23.40 o                         
  -9   6  10         47.85         48.03         7.22 o                         
  -8   6  10       2275.13       2223.86        67.03 o                         
  -7   6  10        393.33        423.61        17.97 o                         
  -6   6  10        683.54        668.75        28.98 o                         
  -5   6  10         53.20         51.61         6.57 o                         
  -4   6  10        550.40        570.25        30.74 o                         
  -3   6  10          6.08          2.97         4.46 o                         
  -2   6  10       1738.98       1645.70        52.20 o                         
  -1   6  10         25.61         21.89         5.87 o                         
   0   6  10        530.57        592.28        24.15 o                         
   1   6  10          7.11         15.12         6.14 o                         
   2   6  10        471.99        536.53        49.40 o                         
   3   6  10        121.88        112.43        28.13 o                         
   4   6  10        791.16        806.38        41.29 o                         
   5   6  10         14.24          4.77         8.57 o                         
   6   6  10        721.31        680.77        54.68 o                         
   7   6  10        182.25        189.66        19.57 o                         
   8   6  10        153.05        167.87        36.31 o                         
 -16   7  10          9.16          9.78        15.81 o                         
 -15   7  10          1.76          0.96        10.13 o                         
 -14   7  10          1.70          8.90         7.65 o                         
 -13   7  10          0.20         -4.63         6.52 o                         
 -12   7  10         68.81         64.83        10.03 o                         
 -11   7  10         78.92         76.56         9.39 o                         
 -10   7  10        126.36        113.00         9.63 o                         
  -9   7  10         77.49         62.69         7.54 o                         
  -8   7  10         17.19         19.53         5.53 o                         
  -7   7  10        131.47        136.98         9.88 o                         
  -6   7  10          3.16          7.85         4.93 o                         
  -5   7  10         82.48         92.48         7.68 o                         
  -4   7  10         38.97         31.19         5.94 o                         
  -3   7  10         43.38         36.94         6.07 o                         
  -2   7  10        117.47        111.90         9.22 o                         
  -1   7  10         32.43         30.66         6.74 o                         
   0   7  10          6.99          4.85         6.23 o                         
   1   7  10          9.42         13.81         7.05 o                         
   2   7  10         61.27         56.52        10.70 o                         
   3   7  10         57.21         64.32        11.28 o                         
   4   7  10         46.19         34.97        13.43 o                         
   5   7  10        104.91        102.46        25.29 o                         
   6   7  10         60.60         59.94        14.07 o                         
   7   7  10         35.65          8.39        13.93 o                         
 -15   8  10         39.49         30.92        26.53 o                         
 -14   8  10        711.95        740.40        50.94 o                         
 -13   8  10          4.62          4.22        11.19 o                         
 -12   8  10        468.88        487.04        25.44 o                         
 -11   8  10          2.98         -0.38         6.54 o                         
 -10   8  10        747.81        751.23        34.19 o                         
  -9   8  10         81.89         83.47         9.16 o                         
  -8   8  10        330.21        327.64        17.26 o                         
  -7   8  10          0.27          6.66         5.71 o                         
  -6   8  10        605.99        599.32        24.75 o                         
  -5   8  10         46.34         40.43         6.37 o                         
  -4   8  10        659.54        645.01        25.02 o                         
  -3   8  10         84.35         81.95        10.06 o                         
  -2   8  10       1074.55       1099.35        47.06 o                         
  -1   8  10         90.79         96.70        10.10 o                         
   0   8  10       1345.07       1341.86        73.97 o                         
   1   8  10         13.88          7.90         8.67 o                         
   2   8  10        404.98        393.27        38.42 o                         
   3   8  10         43.08         28.02        12.75 o                         
   4   8  10        475.33        505.80        31.11 o                         
   5   8  10         16.05          7.45        10.88 o                         
   6   8  10        446.93        461.43        52.78 o                         
   7   8  10         12.80        -10.62        35.63 o                         
 -14   9  10         11.49         -9.62        27.52 o                         
 -13   9  10         27.72         12.62        10.06 o                         
 -12   9  10         37.15         34.41         9.72 o                         
 -11   9  10          0.84         -4.73         7.02 o                         
 -10   9  10         36.41         37.72         8.87 o                         
  -9   9  10        276.63        276.43        16.25 o                         
  -8   9  10          0.24          1.84         5.89 o                         
  -7   9  10          4.78         11.92         6.42 o                         
  -6   9  10        163.01        138.07        11.48 o                         
  -5   9  10          1.49         -5.40         5.40 o                         
  -4   9  10         43.63         37.89         7.23 o                         
  -3   9  10        313.13        321.05        18.19 o                         
  -2   9  10         73.08         61.62         9.19 o                         
  -1   9  10          4.34         14.59         7.60 o                         
   0   9  10          0.01          0.70         7.40 o                         
   1   9  10          1.07          8.98         9.80 o                         
   2   9  10         66.74         60.06        12.12 o                         
   3   9  10         20.13         14.76         9.80 o                         
   4   9  10        119.32        144.91        17.64 o                         
   5   9  10         30.31         18.46        35.46 o                         
 -12  10  10        334.56        242.19        38.74 o                         
 -11  10  10        121.49        127.49        14.13 o                         
 -10  10  10        349.30        345.93        21.24 o                         
  -9  10  10         40.36         39.70         9.61 o                         
  -8  10  10        269.76        317.90        34.54 o                         
  -7  10  10          4.78         12.21         7.29 o                         
  -6  10  10        313.40        321.26        17.91 o                         
  -5  10  10         15.60         36.45         9.56 o                         
  -4  10  10        477.00        499.88        30.93 o                         
  -3  10  10         33.17         40.15         9.39 o                         
  -2  10  10        209.71        212.15        15.32 o                         
  -1  10  10         12.03         15.03         8.59 o                         
   0  10  10        201.63        233.55        22.02 o                         
   1  10  10         34.12         48.44        11.83 o                         
   2  10  10        269.63        282.67        23.37 o                         
   3  10  10          0.28        -10.42        14.72 o                         
 -10  11  10          0.75        -22.41        22.41 o                         
  -9  11  10          0.58        -17.59        17.59 o                         
  -8  11  10         15.20          9.07         9.67 o                         
  -7  11  10         68.79         84.92        13.51 o                         
  -6  11  10          4.50          4.92         9.45 o                         
  -5  11  10        184.55        195.21        17.45 o                         
  -4  11  10          0.62         -5.98         9.68 o                         
  -3  11  10        141.56        157.18        16.43 o                         
  -2  11  10          0.55          5.87        10.92 o                         
  -1  11  10        182.29        172.74        19.70 o                         
   0  11  10         26.02         32.60        14.49 o                         
   1  11  10          8.54         11.49        24.02 o                         
   2  11  10          8.75         34.38        35.37 o                         
  -7  12  10         12.57         -3.99        42.37 o                         
  -6  12  10        343.60        315.34        54.48 o                         
  -5  12  10         14.75         28.24        25.55 o                         
  -4  12  10         78.25         91.74        28.33 o                         
  -3  12  10          0.72        -17.54        27.23 o                         
  -2  12  10         56.98         75.86        37.94 o                         
 -19   1  11        184.23        137.30        57.04 o                         
 -18   1  11          1.06         -5.99        15.64 o                         
 -17   1  11        265.93        310.21        31.27 o                         
 -16   1  11         37.62         45.88        13.13 o                         
 -15   1  11        236.07        286.45        18.55 o                         
 -14   1  11         62.18         51.40         7.82 o                         
 -13   1  11        833.61        788.72        25.43 o                         
 -12   1  11        204.96        212.02        10.25 o                         
 -11   1  11       2732.32       2643.24        72.68 o                         
 -10   1  11        424.06        373.95        15.17 o                         
  -9   1  11        116.54        124.85         7.01 o                         
  -8   1  11          3.57          1.31         3.35 o                         
  -7   1  11        667.04        639.93        20.41 o                         
  -6   1  11        518.07        523.96        17.78 o                         
  -5   1  11       2395.82       2410.36        66.76 o                         
  -4   1  11         14.48         18.51         3.86 o                         
  -3   1  11        508.19        553.40        30.80 o                         
  -2   1  11        110.29        112.96         8.43 o                         
  -1   1  11       1422.45       1353.48        45.32 o                         
   0   1  11         11.66          7.73         3.98 o                         
   1   1  11       1313.52       1314.68        41.08 o                         
   2   1  11         47.12         46.74         6.03 o                         
   3   1  11       1619.54       1609.25        48.38 o                         
   4   1  11        167.19        203.12        18.92 o                         
   5   1  11        109.55        106.70        12.55 o                         
   6   1  11         22.92         44.93        10.17 o                         
   7   1  11        955.11       1038.82        93.63 o                         
   8   1  11         89.36         96.68        23.72 o                         
   9   1  11        547.99        585.32        52.32 o                         
 -19   2  11         12.86        -25.95        31.60 o                         
 -18   2  11         26.81         21.60        19.04 o                         
 -17   2  11         19.38         12.47        13.78 o                         
 -16   2  11          7.79         -8.97         8.97 o                         
 -15   2  11          2.47          0.27         7.09 o                         
 -14   2  11        111.00        113.18         9.08 o                         
 -13   2  11         58.57         45.71         8.22 o                         
 -12   2  11        205.80        159.69         9.00 o                         
 -11   2  11        173.03        138.79         8.78 o                         
 -10   2  11        163.79        175.25         9.00 o                         
  -9   2  11         45.56         51.58         5.20 o                         
  -8   2  11        208.48        206.01        12.65 o                         
  -7   2  11       1198.22       1214.30        38.60 o                         
  -6   2  11        785.04        760.90        26.42 o                         
  -5   2  11         71.48         89.25         9.07 o                         
  -4   2  11        369.46        360.30        28.30 o                         
  -3   2  11          2.44         -1.01         3.64 o                         
  -2   2  11          4.69          1.53         3.69 o                         
  -1   2  11        200.84        211.82        11.36 o                         
   0   2  11          5.51          4.61         3.94 o                         
   1   2  11         37.97         26.12         5.08 o                         
   2   2  11          0.17         -1.89         4.23 o                         
   3   2  11          0.14         -4.07         4.07 o                         
   4   2  11         95.74        112.13        25.27 o                         
   5   2  11         39.66         56.30        13.05 o                         
   6   2  11         41.91         45.09        11.05 o                         
   7   2  11          2.51         11.02        13.13 o                         
   8   2  11         24.30         25.56        13.74 o                         
   9   2  11          2.67         13.63        17.17 o                         
 -18   3  11          0.35         -1.52        14.50 o                         
 -17   3  11        153.85        154.83        17.74 o                         
 -16   3  11         35.75         26.79        14.73 o                         
 -15   3  11        510.19        510.46        25.87 o                         
 -14   3  11         64.13         80.50         9.25 o                         
 -13   3  11       1047.24       1052.74        37.53 o                         
 -12   3  11          0.51          7.09         4.31 o                         
 -11   3  11       1429.55       1475.36        45.48 o                         
 -10   3  11          3.62          1.92         4.14 o                         
  -9   3  11       1180.82       1178.77        37.00 o                         
  -8   3  11        281.40        281.83        12.91 o                         
  -7   3  11       2158.36       2135.75        64.82 o                         
  -6   3  11       1953.31       1971.79        60.69 o                         
  -5   3  11        241.40        276.97        14.96 o                         
  -4   3  11        145.16        128.57         9.07 o                         
  -3   3  11       1004.40       1079.34        35.41 o                         
  -2   3  11        362.14        361.40        19.44 o                         
  -1   3  11       3811.80       3604.34       107.18 o                         
   0   3  11          7.18         10.67         4.56 o                         
   1   3  11       1469.42       1534.33        50.52 o                         
   2   3  11         11.24          9.88         4.93 o                         
   3   3  11       1326.49       1280.08        43.49 o                         
   4   3  11        159.94        138.96        12.15 o                         
   5   3  11        488.34        494.84        30.91 o                         
   6   3  11          0.24          4.69        10.96 o                         
   7   3  11        868.84        950.89        63.39 o                         
   8   3  11          0.30          1.08        14.71 o                         
   9   3  11        223.15        249.71        33.84 o                         
 -18   4  11         32.31         43.40        26.97 o                         
 -17   4  11         97.41        103.54        15.32 o                         
 -16   4  11         23.66         21.68        10.71 o                         
 -15   4  11          4.23          4.20         7.75 o                         
 -14   4  11         49.35         55.32         9.07 o                         
 -13   4  11         46.79         42.84         8.11 o                         
 -12   4  11         75.63         71.32         7.06 o                         
 -11   4  11        183.11        186.30        10.75 o                         
 -10   4  11         23.98         10.30         5.46 o                         
  -9   4  11         58.79         53.89         6.14 o                         
  -8   4  11          2.54          4.18         4.34 o                         
  -7   4  11         63.28         55.70         6.30 o                         
  -6   4  11          0.64          0.85         4.22 o                         
  -5   4  11        272.70        260.08        13.18 o                         
  -4   4  11          2.45          3.59         4.47 o                         
  -3   4  11          0.37          0.30         3.84 o                         
  -2   4  11          0.87          0.35         3.86 o                         
  -1   4  11        432.14        419.49        18.25 o                         
   0   4  11          0.51          3.67         4.35 o                         
   1   4  11          8.24          6.83         7.68 o                         
   2   4  11          0.92          7.37         5.29 o                         
   3   4  11          1.54          5.80         8.15 o                         
   4   4  11         32.36         21.86        12.71 o                         
   5   4  11          4.84          0.76         8.23 o                         
   6   4  11          5.42         -4.23         9.74 o                         
   7   4  11        160.92        187.99        25.27 o                         
   8   4  11        142.06        138.97        24.85 o                         
   9   4  11          0.38        -10.95        57.80 o                         
 -17   5  11        275.31        356.43        39.02 o                         
 -16   5  11         26.90         28.40         9.96 o                         
 -15   5  11        389.68        345.49        26.48 o                         
 -14   5  11         27.09         21.95         8.33 o                         
 -13   5  11        570.77        593.43        28.16 o                         
 -12   5  11        216.63        229.83        17.28 o                         
 -11   5  11       1224.61       1305.98        41.38 o                         
 -10   5  11         82.44         75.94         7.41 o                         
  -9   5  11       3287.50       3182.89        94.35 o                         
  -8   5  11        456.91        426.96        18.01 o                         
  -7   5  11        797.24        819.81        28.53 o                         
  -6   5  11        101.41        104.26         8.52 o                         
  -5   5  11        338.52        345.30        16.46 o                         
  -4   5  11        140.76        121.74         8.68 o                         
  -3   5  11        661.30        610.86        23.46 o                         
  -2   5  11          0.27         -1.54         4.43 o                         
  -1   5  11        580.65        592.69        26.01 o                         
   0   5  11          3.55          5.46         5.25 o                         
   1   5  11        592.94        579.90        24.76 o                         
   2   5  11        134.28        138.44        11.98 o                         
   3   5  11       1015.77       1000.62        72.61 o                         
   4   5  11          0.79          8.06        10.62 o                         
   5   5  11        294.07        255.80        20.72 o                         
   6   5  11         18.64         40.60        12.49 o                         
   7   5  11        328.91        326.58        41.59 o                         
   8   5  11          7.65         31.71        44.94 o                         
 -16   6  11          8.50          6.71         9.97 o                         
 -15   6  11         22.25         23.90         9.24 o                         
 -14   6  11         23.68         23.66         8.26 o                         
 -13   6  11        129.07        136.16        12.57 o                         
 -12   6  11          3.82         13.95         8.88 o                         
 -11   6  11         11.97          0.39         5.20 o                         
 -10   6  11         10.74         12.95         5.38 o                         
  -9   6  11        376.22        343.55        15.85 o                         
  -8   6  11        319.66        325.03        15.30 o                         
  -7   6  11          1.05          5.63         4.83 o                         
  -6   6  11         82.93         92.26         9.49 o                         
  -5   6  11          1.89         -2.34         4.74 o                         
  -4   6  11         40.08         42.33         6.59 o                         
  -3   6  11        532.86        515.84        21.43 o                         
  -2   6  11        411.38        390.94        17.99 o                         
  -1   6  11          5.04          0.06         5.52 o                         
   0   6  11        460.80        505.38        25.34 o                         
   1   6  11         50.27         34.58         7.83 o                         
   2   6  11        141.84        157.83        25.78 o                         
   3   6  11         30.86         38.34        10.54 o                         
   4   6  11          2.51         -4.07         9.86 o                         
   5   6  11         18.62         34.33        11.87 o                         
   6   6  11         34.85         37.79        13.61 o                         
   7   6  11          4.49         13.90        17.68 o                         
 -16   7  11          4.31         -4.95        26.21 o                         
 -15   7  11        327.45        340.12        27.44 o                         
 -14   7  11          0.54         -2.18         8.16 o                         
 -13   7  11        530.42        521.58        26.54 o                         
 -12   7  11          5.15          7.11         8.42 o                         
 -11   7  11        580.52        553.46        27.04 o                         
 -10   7  11         64.22         50.03         7.78 o                         
  -9   7  11        509.26        539.95        23.92 o                         
  -8   7  11        117.24        103.73         9.42 o                         
  -7   7  11        550.07        573.39        23.81 o                         
  -6   7  11          2.82          9.68         5.50 o                         
  -5   7  11        300.60        294.16        14.70 o                         
  -4   7  11          0.16          1.03         5.19 o                         
  -3   7  11        612.95        576.61        23.49 o                         
  -2   7  11        372.80        326.43        16.07 o                         
  -1   7  11       1206.09       1159.10        44.75 o                         
   0   7  11          0.61         -5.38         6.87 o                         
   1   7  11        511.30        473.24        24.20 o                         
   2   7  11         90.04        118.27        14.69 o                         
   3   7  11        379.74        378.31        25.65 o                         
   4   7  11          0.14         -1.54        10.32 o                         
   5   7  11        646.50        610.59        38.24 o                         
   6   7  11         23.92         45.15        16.55 o                         
   7   7  11        363.76        230.69        51.48 o                         
 -15   8  11          0.33          7.88        30.04 o                         
 -14   8  11         16.09         29.70        10.96 o                         
 -13   8  11          6.24         10.23         8.02 o                         
 -12   8  11         61.86         73.31        10.07 o                         
 -11   8  11         28.10         31.39         8.47 o                         
 -10   8  11         87.06         64.42         8.67 o                         
  -9   8  11          1.24          6.04         6.37 o                         
  -8   8  11         21.04         44.71         7.83 o                         
  -7   8  11         73.74         72.92         8.38 o                         
  -6   8  11         88.76         92.62         9.26 o                         
  -5   8  11         23.17         36.49         6.69 o                         
  -4   8  11         53.80         53.01         7.42 o                         
  -3   8  11         28.71         25.73         6.99 o                         
  -2   8  11        101.48        135.62        12.67 o                         
  -1   8  11          6.31         -0.74         7.05 o                         
   0   8  11          0.80          3.76         6.93 o                         
   1   8  11         26.06         13.83         9.04 o                         
   2   8  11         41.27         40.08        13.86 o                         
   3   8  11         40.73         56.50        19.12 o                         
   4   8  11          1.45         11.57        10.92 o                         
   5   8  11          4.33         -5.49        17.93 o                         
 -13   9  11        106.84        123.55        35.28 o                         
 -12   9  11         12.01          8.43         8.76 o                         
 -11   9  11        244.67        266.10        17.94 o                         
 -10   9  11        234.66        203.68        24.07 o                         
  -9   9  11        216.14        201.07        13.98 o                         
  -8   9  11         91.38        108.79        13.18 o                         
  -7   9  11        218.53        240.19        14.88 o                         
  -6   9  11        121.00        130.13        11.32 o                         
  -5   9  11        375.68        419.13        19.21 o                         
  -4   9  11        192.89        199.17        14.33 o                         
  -3   9  11        342.50        318.84        18.59 o                         
  -2   9  11         11.49          6.62         7.73 o                         
  -1   9  11        350.96        332.79        19.76 o                         
   0   9  11          0.23         -7.92         7.92 o                         
   1   9  11         29.88         10.83        10.66 o                         
   2   9  11          2.16         10.01        12.40 o                         
   3   9  11         89.13         93.62        18.91 o                         
   4   9  11         59.30         62.27        40.32 o                         
 -11  10  11          1.40          2.57        23.94 o                         
 -10  10  11         14.51         16.51        10.16 o                         
  -9  10  11         47.80         37.42         9.63 o                         
  -8  10  11          0.43          9.27         7.54 o                         
  -7  10  11          7.13          7.16         7.59 o                         
  -6  10  11         12.17         20.69         9.72 o                         
  -5  10  11         40.78         50.63        13.40 o                         
  -4  10  11         70.04         81.40        12.37 o                         
  -3  10  11          0.38          0.81         8.81 o                         
  -2  10  11         46.20         61.78        10.62 o                         
  -1  10  11         17.27         -0.91         9.27 o                         
   0  10  11         73.94         87.54        17.63 o                         
   1  10  11         50.22         42.28        14.75 o                         
   2  10  11         16.60         21.23        29.47 o                         
 -10  11  11         24.95         42.03        33.91 o                         
  -9  11  11        158.07        164.42        33.87 o                         
  -8  11  11          4.41        -19.44        40.37 o                         
  -7  11  11        123.65        169.79        28.00 o                         
  -6  11  11         31.27         22.75        12.90 o                         
  -5  11  11        133.75        133.51        16.73 o                         
  -4  11  11          9.95         -1.00        12.42 o                         
  -3  11  11         61.23         45.87        14.29 o                         
  -2  11  11         23.60         26.78        20.41 o                         
  -1  11  11        180.30        188.66        36.12 o                         
   0  11  11         34.78         39.85        32.31 o                         
 -19   0  12          1.74        -24.44        51.77 o                         
 -18   0  12        254.62        310.14        34.75 o                         
 -17   0  12         33.24          5.38        15.70 o                         
 -16   0  12        728.38        697.81        47.48 o                         
 -15   0  12          7.10         -9.83         9.83 o                         
 -14   0  12        303.69        318.65        21.60 o                         
 -13   0  12         14.76         17.30         7.93 o                         
 -12   0  12       2854.86       2652.93       111.98 o                         
 -11   0  12         37.84         26.70         7.53 o                         
 -10   0  12        796.33        848.52        40.51 o                         
  -9   0  12         34.80         79.89        11.36 o                         
  -8   0  12       1661.19       1618.80        70.61 o                         
  -7   0  12       1702.87       1708.65        74.07 o                         
  -6   0  12       8978.26       9130.54       373.43 o                         
  -5   0  12       2492.69       2506.64       105.58 o                         
  -4   0  12        133.17        117.95        10.58 o                         
  -3   0  12          6.66         31.46        10.47 o                         
  -2   0  12          9.72         -1.22        13.46 o                         
  -1   0  12          5.62         -3.06         7.75 o                         
   0   0  12       1831.87       1646.36        82.25 o                         
   1   0  12         32.27         28.12        10.07 o                         
   2   0  12       1816.49       1991.83        89.46 o                         
   3   0  12        242.83        212.28        30.99 o                         
   4   0  12       1335.29       1413.10        76.75 o                         
   5   0  12          5.85         14.34        12.29 o                         
   6   0  12        445.63        435.91        50.27 o                         
   7   0  12         17.17         46.35        21.82 o                         
   8   0  12        605.99        656.77       116.25 o                         
 -19   1  12          0.06        -22.83        31.95 o                         
 -18   1  12         49.34         37.02        19.78 o                         
 -17   1  12          2.37          2.18        12.97 o                         
 -16   1  12         37.12         24.97         9.29 o                         
 -15   1  12          4.88          4.65         7.22 o                         
 -14   1  12          2.26          4.01         5.59 o                         
 -13   1  12          3.31          9.02         5.41 o                         
 -12   1  12          5.69         15.66         5.10 o                         
 -11   1  12        128.76        128.23         8.75 o                         
 -10   1  12         26.09         31.36         5.46 o                         
  -9   1  12          0.50         -1.39         4.01 o                         
  -8   1  12         73.20         72.29         6.64 o                         
  -7   1  12       1395.18       1333.01        42.44 o                         
  -6   1  12        565.75        567.92        26.33 o                         
  -5   1  12          3.34          2.55         4.20 o                         
  -4   1  12         76.46         91.57         9.63 o                         
  -3   1  12          9.88          9.01         4.79 o                         
  -2   1  12          4.17         -2.14         4.09 o                         
  -1   1  12         69.51         83.33         8.24 o                         
   0   1  12        367.39        370.22        23.30 o                         
   1   1  12         84.25         82.45         7.95 o                         
   2   1  12          5.20          7.73         4.87 o                         
   3   1  12          4.02         11.42         6.23 o                         
   4   1  12         55.22         62.97        13.70 o                         
   5   1  12         83.57         49.62        18.61 o                         
   6   1  12         19.85         22.81        21.95 o                         
   7   1  12         17.37         42.84        20.66 o                         
   8   1  12          0.50         16.53        25.21 o                         
   9   1  12          0.10         82.47       107.78 o                         
 -18   2  12        200.72        198.68        26.83 o                         
 -17   2  12         96.85        131.39        22.49 o                         
 -16   2  12        125.78        109.99        17.92 o                         
 -15   2  12         25.79         20.38         8.06 o                         
 -14   2  12        515.78        542.10        26.62 o                         
 -13   2  12         48.27         51.57         6.67 o                         
 -12   2  12       1015.12        969.64        31.51 o                         
 -11   2  12          1.63         -1.63         4.34 o                         
 -10   2  12       1705.93       1712.27        52.44 o                         
  -9   2  12        136.17        165.74         9.54 o                         
  -8   2  12       1081.20       1066.23        35.74 o                         
  -7   2  12        586.73        551.08        21.31 o                         
  -6   2  12       6071.55       6018.63       175.76 o                         
  -5   2  12         12.01         10.34         5.79 o                         
  -4   2  12        703.89        669.82        25.70 o                         
  -3   2  12         78.60         86.57        11.56 o                         
  -2   2  12       1277.77       1274.35        46.99 o                         
  -1   2  12         86.58         98.49         8.02 o                         
   0   2  12        978.72        975.61        34.20 o                         
   1   2  12          1.78         -3.59         4.40 o                         
   2   2  12       1142.18       1207.75        41.73 o                         
   3   2  12          0.95         -4.02         5.31 o                         
   4   2  12        623.45        653.72        35.55 o                         
   5   2  12        218.32        216.24        22.48 o                         
   6   2  12        819.49        739.94        54.78 o                         
   7   2  12         22.24         39.29        39.27 o                         
   8   2  12        473.69        605.62        60.45 o                         
 -18   3  12         14.94          9.84        20.54 o                         
 -17   3  12         41.93         50.10        16.61 o                         
 -16   3  12          0.02         -0.92        10.73 o                         
 -15   3  12        112.83        133.92        14.30 o                         
 -14   3  12         41.29         55.01        10.41 o                         
 -13   3  12         21.03         25.54         6.08 o                         
 -12   3  12         79.05         86.12         7.65 o                         
 -11   3  12         10.60         16.30         5.20 o                         
 -10   3  12          2.73         12.76         4.82 o                         
  -9   3  12        212.50        226.80        11.59 o                         
  -8   3  12        973.71        858.69        29.34 o                         
  -7   3  12        212.01        181.91        10.98 o                         
  -6   3  12         29.78        106.61        10.33 o                         
  -5   3  12        225.26        260.84        18.19 o                         
  -4   3  12        589.83        599.22        24.00 o                         
  -3   3  12        200.09        215.05        13.10 o                         
  -2   3  12        211.69        203.14        15.12 o                         
  -1   3  12        465.34        430.06        19.10 o                         
   0   3  12        140.97        178.23        15.93 o                         
   1   3  12          0.28         -0.48         4.66 o                         
   2   3  12         13.56         23.66         7.61 o                         
   3   3  12         42.47         62.10        10.86 o                         
   4   3  12         18.25         13.71         9.12 o                         
   5   3  12          0.25          4.87        13.94 o                         
   6   3  12         16.76         32.47        27.53 o                         
   7   3  12         50.80         73.54        23.29 o                         
   8   3  12          5.09         -5.22        30.68 o                         
 -18   4  12        175.98        243.95        49.59 o                         
 -17   4  12         78.50         67.27        15.08 o                         
 -16   4  12        375.66        387.97        22.81 o                         
 -15   4  12          5.64         20.76         8.48 o                         
 -14   4  12        502.90        542.78        34.14 o                         
 -13   4  12          3.65          9.69         6.24 o                         
 -12   4  12        803.92        819.91        28.53 o                         
 -11   4  12          1.27         -4.01         4.66 o                         
 -10   4  12       1190.22       1091.10        39.23 o                         
  -9   4  12        149.41        132.44         9.11 o                         
  -8   4  12        613.70        618.45        23.80 o                         
  -7   4  12        714.16        674.84        25.35 o                         
  -6   4  12        414.62        404.51        19.41 o                         
  -5   4  12        373.84        381.23        24.21 o                         
  -4   4  12       1168.48       1165.66        40.05 o                         
  -3   4  12        114.27        115.81         8.82 o                         
  -2   4  12        772.74        723.30        37.84 o                         
  -1   4  12        203.26        186.62        11.66 o                         
   0   4  12        748.48        782.81        29.04 o                         
   1   4  12         10.38         12.25         5.21 o                         
   2   4  12        647.12        683.67        29.03 o                         
   3   4  12         14.64         19.55         8.03 o                         
   4   4  12        338.18        348.42        40.46 o                         
   5   4  12          0.41          7.68        10.29 o                         
   6   4  12        483.73        497.46       105.74 o                         
   7   4  12          0.29         22.25        20.29 o                         
   8   4  12        242.21        345.00        76.22 o                         
 -17   5  12          0.24          4.27        21.43 o                         
 -16   5  12          0.62         -8.84         8.84 o                         
 -15   5  12         10.38         17.81         8.32 o                         
 -14   5  12         15.44          8.14         7.41 o                         
 -13   5  12          9.59         -1.20         6.41 o                         
 -12   5  12          8.93          8.80         6.08 o                         
 -11   5  12        170.05        149.33         9.96 o                         
 -10   5  12          2.59          1.61         5.17 o                         
  -9   5  12          1.53          5.05         4.93 o                         
  -8   5  12          4.10          3.38         4.96 o                         
  -7   5  12        124.43        124.42        17.36 o                         
  -6   5  12          0.87         -4.39         4.39 o                         
  -5   5  12        217.01        198.79        12.43 o                         
  -4   5  12         10.71          7.68         5.68 o                         
  -3   5  12        149.97        149.01         9.92 o                         
  -2   5  12        129.56        102.11         8.54 o                         
  -1   5  12        200.62        195.57        16.10 o                         
   0   5  12          6.92         10.57         6.54 o                         
   1   5  12          3.48         15.14         6.93 o                         
   2   5  12          4.98         -5.99        11.77 o                         
   3   5  12          0.15          9.15         9.48 o                         
   4   5  12         99.55        144.45        16.55 o                         
   5   5  12         38.92         61.11        21.91 o                         
   6   5  12          7.83          2.14        13.34 o                         
   7   5  12         42.34         81.15        50.32 o                         
 -16   6  12        232.32        292.71        64.89 o                         
 -15   6  12         29.80         19.31         9.09 o                         
 -14   6  12        254.73        243.75        17.78 o                         
 -13   6  12          1.36          1.67         6.90 o                         
 -12   6  12        140.48        134.63        11.80 o                         
 -11   6  12        234.13        207.64        12.74 o                         
 -10   6  12        851.72        787.33        28.96 o                         
  -9   6  12         98.99        110.81         8.90 o                         
  -8   6  12        749.85        707.79        26.50 o                         
  -7   6  12        131.60        123.45         9.38 o                         
  -6   6  12       1211.85       1229.90        41.17 o                         
  -5   6  12         73.15         89.38        10.73 o                         
  -4   6  12         81.83         74.49         7.39 o                         
  -3   6  12        461.52        506.41        23.62 o                         
  -2   6  12        922.63        982.66        34.85 o                         
  -1   6  12         19.42         36.29         7.57 o                         
   0   6  12        163.11        150.21        16.89 o                         
   1   6  12          3.52         -0.17         6.61 o                         
   2   6  12        364.61        309.75        44.78 o                         
   3   6  12          0.67         40.63        11.25 o                         
   4   6  12        331.34        341.90        28.07 o                         
   5   6  12         85.97         78.42        14.99 o                         
   6   6  12        181.89        174.76        26.17 o                         
 -16   7  12          1.72         -1.65        25.36 o                         
 -15   7  12          1.01         -8.42        13.71 o                         
 -14   7  12          9.33         15.11         8.32 o                         
 -13   7  12         68.59         66.45         9.97 o                         
 -12   7  12         12.99         16.64         7.40 o                         
 -11   7  12         11.22          9.00         6.93 o                         
 -10   7  12          0.67         -0.47         7.87 o                         
  -9   7  12         62.72         53.35         7.87 o                         
  -8   7  12          0.05          4.49         5.67 o                         
  -7   7  12        146.88        137.83        10.90 o                         
  -6   7  12         92.99         85.66         9.09 o                         
  -5   7  12          4.73         11.37         7.21 o                         
  -4   7  12         18.55         12.69         6.10 o                         
  -3   7  12          0.30          1.88         5.37 o                         
  -2   7  12        302.04        286.37        15.78 o                         
  -1   7  12        129.48        171.00        13.60 o                         
   0   7  12          2.42         -3.31         6.83 o                         
   1   7  12        110.74        123.74        22.59 o                         
   2   7  12        115.76        119.66        14.92 o                         
   3   7  12         83.74         57.26        14.57 o                         
   4   7  12          0.01         -8.47        12.35 o                         
   5   7  12         40.52         59.45        27.34 o                         
   6   7  12          1.25         -5.55        41.95 o                         
 -14   8  12        118.06        155.55        45.42 o                         
 -13   8  12          0.09          4.14         8.92 o                         
 -12   8  12        288.60        335.07        20.22 o                         
 -11   8  12          1.37          6.66         6.93 o                         
 -10   8  12        206.00        218.43        14.16 o                         
  -9   8  12          0.27         -1.02         6.12 o                         
  -8   8  12        610.87        563.98        25.44 o                         
  -7   8  12         21.48         21.87         7.05 o                         
  -6   8  12        319.88        315.33        17.19 o                         
  -5   8  12        101.51         95.19        10.33 o                         
  -4   8  12        244.70        232.71        13.69 o                         
  -3   8  12        103.63        104.97        13.74 o                         
  -2   8  12        246.16        286.47        17.92 o                         
  -1   8  12          0.21         -6.56         6.97 o                         
   0   8  12        192.98        187.99        15.56 o                         
   1   8  12          1.81         -8.36         8.36 o                         
   2   8  12        112.51        122.05        17.50 o                         
   3   8  12          8.23        -11.13        13.20 o                         
   4   8  12        355.97        313.56        59.53 o                         
 -12   9  12         21.06         27.05        11.44 o                         
 -11   9  12         58.70         40.94         9.86 o                         
 -10   9  12          0.57         -2.68         7.38 o                         
  -9   9  12         12.97         10.94         7.44 o                         
  -8   9  12          0.73          0.02         7.12 o                         
  -7   9  12         88.43         67.92         9.58 o                         
  -6   9  12          3.93          8.16         7.88 o                         
  -5   9  12         95.25        105.16        11.25 o                         
  -4   9  12         50.18         50.32         9.59 o                         
  -3   9  12          0.76         10.72         8.19 o                         
  -2   9  12         48.18         53.25        10.54 o                         
  -1   9  12          3.41          2.57         8.51 o                         
   0   9  12         25.32         28.27        12.15 o                         
   1   9  12         22.64          8.63        11.75 o                         
   2   9  12          0.19          7.38        16.49 o                         
 -11  10  12         56.66         20.03        26.21 o                         
 -10  10  12        500.50        617.43        63.24 o                         
  -9  10  12          0.10         -5.79         8.88 o                         
  -8  10  12         98.61        116.87        12.86 o                         
  -7  10  12         29.39         30.85        12.55 o                         
  -6  10  12        237.87        228.89        23.37 o                         
  -5  10  12         37.61         42.79        11.61 o                         
  -4  10  12         57.71         56.01        12.88 o                         
  -3  10  12          5.63          6.21         9.28 o                         
  -2  10  12         63.30         66.62        13.38 o                         
  -1  10  12          4.75         -0.86        16.20 o                         
   0  10  12          4.36          0.45        27.49 o                         
  -8  11  12          3.30        -46.05        46.05 o                         
  -7  11  12         48.43         38.21        45.97 o                         
  -6  11  12         16.24        -14.85        39.23 o                         
  -5  11  12        113.08         89.82        40.29 o                         
  -4  11  12          7.74         -6.98        31.78 o                         
  -3  11  12         10.28         19.92        33.39 o                         
  -2  11  12          6.25         14.08        23.90 o                         
 -18   1  13          5.37          8.69        21.67 o                         
 -17   1  13        113.19        122.53        17.38 o                         
 -16   1  13          2.84         -4.56         9.39 o                         
 -15   1  13        632.68        635.73        45.48 o                         
 -14   1  13          2.15          1.10         6.12 o                         
 -13   1  13        797.09        723.49        29.27 o                         
 -12   1  13          3.54          6.16         5.49 o                         
 -11   1  13       1517.30       1449.31        49.83 o                         
 -10   1  13        123.24        116.60         9.38 o                         
  -9   1  13        821.62        762.31        30.02 o                         
  -8   1  13        100.12        122.43         9.54 o                         
  -7   1  13       3217.35       3159.59       104.02 o                         
  -6   1  13        320.34        328.75        24.32 o                         
  -5   1  13       1538.93       1506.31        49.56 o                         
  -4   1  13        861.67        815.34        32.68 o                         
  -3   1  13       1016.95        981.38        40.32 o                         
  -2   1  13         13.56         -0.36         6.53 o                         
  -1   1  13       1476.17       1432.61        56.28 o                         
   0   1  13        347.72        282.00        19.47 o                         
   1   1  13        733.13        676.97        31.07 o                         
   2   1  13         71.19         86.76         9.98 o                         
   3   1  13        521.02        549.66        28.09 o                         
   4   1  13         28.17         13.56        12.19 o                         
   5   1  13        165.70        215.16        28.11 o                         
   6   1  13         17.20          6.01        19.24 o                         
   7   1  13        456.30        453.94        48.64 o                         
 -18   2  13          3.13        -19.56        19.56 o                         
 -17   2  13          0.00         -7.34        15.60 o                         
 -16   2  13          4.33         -4.02        10.49 o                         
 -15   2  13         34.01         24.05         9.28 o                         
 -14   2  13          5.79          5.42         6.64 o                         
 -13   2  13          0.04          1.19         5.97 o                         
 -12   2  13         47.08         68.76         7.92 o                         
 -11   2  13         26.36         28.04         7.31 o                         
 -10   2  13        240.35        281.77        15.27 o                         
  -9   2  13         10.89          6.27         4.74 o                         
  -8   2  13        447.09        418.64        17.90 o                         
  -7   2  13        391.08        392.62        17.67 o                         
  -6   2  13         66.39         58.65         7.05 o                         
  -5   2  13        474.50        486.31        29.12 o                         
  -4   2  13        334.83        340.27        16.66 o                         
  -3   2  13          3.42          1.00         5.02 o                         
  -2   2  13        268.03        300.90        22.34 o                         
  -1   2  13        103.91         81.87        14.56 o                         
   0   2  13        290.06        270.38        14.71 o                         
   1   2  13        488.99        486.23        32.74 o                         
   2   2  13          3.36         10.39         6.55 o                         
   3   2  13         24.16         21.60        12.58 o                         
   4   2  13        180.97        135.03        31.46 o                         
   5   2  13          6.32         24.75        20.75 o                         
   6   2  13          8.43          7.49        18.52 o                         
   7   2  13         38.20         27.38        30.53 o                         
 -17   3  13         25.05         34.40        20.88 o                         
 -16   3  13          6.12         -1.17        10.40 o                         
 -15   3  13        789.22        824.29        65.60 o                         
 -14   3  13         15.92         37.22         8.94 o                         
 -13   3  13        800.05        801.48        32.78 o                         
 -12   3  13         63.01         69.88         7.49 o                         
 -11   3  13       1287.54       1227.86        38.82 o                         
 -10   3  13         81.69         73.94         7.91 o                         
  -9   3  13        190.23        192.43        10.90 o                         
  -8   3  13        142.87        121.08         8.93 o                         
  -7   3  13       1307.28       1344.22        51.30 o                         
  -6   3  13        520.04        490.55        21.01 o                         
  -5   3  13       3548.40       3616.43       108.83 o                         
  -4   3  13        635.77        612.53        24.85 o                         
  -3   3  13        670.84        630.60        26.61 o                         
  -2   3  13        228.21        235.94        17.77 o                         
  -1   3  13        801.71        863.62        31.52 o                         
   0   3  13         28.82         30.15         6.50 o                         
   1   3  13        373.13        408.90        23.70 o                         
   2   3  13         47.91         59.63         8.08 o                         
   3   3  13        273.13        271.83        30.09 o                         
   4   3  13         16.75          5.14        12.57 o                         
   5   3  13        585.45        615.45       187.70 o                         
   6   3  13          2.16        -14.41        18.67 o                         
 -17   4  13         19.46         -5.90        18.41 o                         
 -16   4  13        110.67        109.81        14.84 o                         
 -15   4  13         13.89         14.08         8.60 o                         
 -14   4  13         77.09         77.25        10.44 o                         
 -13   4  13          2.71         12.25         6.23 o                         
 -12   4  13         19.32         18.04         5.92 o                         
 -11   4  13        276.51        263.07        16.40 o                         
 -10   4  13         34.84         49.71         7.41 o                         
  -9   4  13          2.58          4.48         4.98 o                         
  -8   4  13          1.79          5.18         4.66 o                         
  -7   4  13          9.93         10.70         5.08 o                         
  -6   4  13        209.30        220.55        12.89 o                         
  -5   4  13         89.76        106.80        12.69 o                         
  -4   4  13         40.35         47.32        10.81 o                         
  -3   4  13          0.01          1.76         5.32 o                         
  -2   4  13         86.90         85.28         8.36 o                         
  -1   4  13         26.68         27.81         5.97 o                         
   0   4  13          0.96         -2.98         5.62 o                         
   1   4  13          0.19         -5.59         5.59 o                         
   2   4  13          1.33          2.82        14.18 o                         
   3   4  13         77.80         50.33        16.95 o                         
   4   4  13          2.66         12.82        11.47 o                         
   5   4  13          2.11         26.28        18.61 o                         
   6   4  13         45.97         56.84        25.08 o                         
 -17   5  13         75.64         77.42        32.58 o                         
 -16   5  13          0.67          0.92         9.69 o                         
 -15   5  13        329.20        305.81        24.91 o                         
 -14   5  13          0.14         -0.34         7.34 o                         
 -13   5  13        120.44        120.48        13.80 o                         
 -12   5  13        206.46        201.69        12.12 o                         
 -11   5  13        803.34        844.31        31.87 o                         
 -10   5  13         60.67         57.98         7.22 o                         
  -9   5  13        881.19        810.12        29.78 o                         
  -8   5  13          1.02         -5.12         5.12 o                         
  -7   5  13        375.71        383.01        34.21 o                         
  -6   5  13         38.61         46.79         7.01 o                         
  -5   5  13        357.49        351.55        17.49 o                         
  -4   5  13         15.21         20.71         6.37 o                         
  -3   5  13        991.45        982.70        33.93 o                         
  -2   5  13        180.01        171.39        11.13 o                         
  -1   5  13         30.20         42.22         8.68 o                         
   0   5  13         34.45         35.94         8.19 o                         
   1   5  13        106.11        119.96        15.57 o                         
   2   5  13         20.13         35.70        10.95 o                         
   3   5  13        241.51        265.15        51.03 o                         
   4   5  13         87.90         91.06        15.31 o                         
   5   5  13        192.74        257.80        23.93 o                         
 -16   6  13         29.28         50.26        19.88 o                         
 -15   6  13         26.22         40.85        11.25 o                         
 -14   6  13        128.20        130.44        12.85 o                         
 -13   6  13         16.66         10.66         7.35 o                         
 -12   6  13         27.98         27.29         7.69 o                         
 -11   6  13          8.74          1.18         6.27 o                         
 -10   6  13         42.21         40.50         7.00 o                         
  -9   6  13         37.22         35.47         6.89 o                         
  -8   6  13         27.38         18.81         7.28 o                         
  -7   6  13        381.80        375.82        17.85 o                         
  -6   6  13         83.07        104.42         9.30 o                         
  -5   6  13         89.51         80.20         8.42 o                         
  -4   6  13        264.85        305.74        17.06 o                         
  -3   6  13        481.89        486.37        23.23 o                         
  -2   6  13         90.48        106.98        10.40 o                         
  -1   6  13         55.06         50.17        11.75 o                         
   0   6  13        182.56        207.52        20.55 o                         
   1   6  13         21.39         15.78         9.67 o                         
   2   6  13         19.93         20.21        13.61 o                         
   3   6  13         66.64         77.56        14.78 o                         
   4   6  13         28.12         19.80        13.77 o                         
   5   6  13          9.08          5.60        21.55 o                         
 -15   7  13         81.16         71.46        20.46 o                         
 -14   7  13          3.76         20.18        12.29 o                         
 -13   7  13        236.10        254.71        22.78 o                         
 -12   7  13          1.62          1.16         7.72 o                         
 -11   7  13        260.39        245.13        16.78 o                         
 -10   7  13          3.52         14.54         7.02 o                         
  -9   7  13        640.76        655.76        29.48 o                         
  -8   7  13         27.90         16.12        11.69 o                         
  -7   7  13        377.81        318.70        17.07 o                         
  -6   7  13         18.63         11.70         7.17 o                         
  -5   7  13         93.38        120.83        12.47 o                         
  -4   7  13        240.36        221.28        13.51 o                         
  -3   7  13        669.91        695.54        28.08 o                         
  -2   7  13         46.27         52.94         9.71 o                         
  -1   7  13        398.07        447.07        23.66 o                         
   0   7  13         43.84         35.22         9.54 o                         
   1   7  13        136.96        145.78        16.72 o                         
   2   7  13         19.09         19.48        11.59 o                         
   3   7  13        253.71        240.50        34.02 o                         
   4   7  13          2.50          1.45        25.46 o                         
 -13   8  13          3.75        -10.63        10.63 o                         
 -12   8  13          9.00         10.07         8.67 o                         
 -11   8  13         15.43         22.03         9.14 o                         
 -10   8  13         16.95         15.18         7.26 o                         
  -9   8  13         34.58         36.30         8.43 o                         
  -8   8  13          0.52         -5.31         6.52 o                         
  -7   8  13          2.66          2.92         7.17 o                         
  -6   8  13          5.96          2.36         6.94 o                         
  -5   8  13          1.07         -1.99         7.33 o                         
  -4   8  13         63.86         73.58        10.53 o                         
  -3   8  13          4.06         17.32         8.09 o                         
  -2   8  13        138.75        120.37        12.46 o                         
  -1   8  13         15.08          6.86         9.12 o                         
   0   8  13          0.61          2.18        11.11 o                         
   1   8  13         27.47         11.35        12.99 o                         
   2   8  13          0.31         -3.85        15.54 o                         
 -11   9  13        179.59        189.09        23.64 o                         
 -10   9  13         35.49         39.83        11.57 o                         
  -9   9  13         65.50         82.42        10.49 o                         
  -8   9  13         47.13         40.39         9.09 o                         
  -7   9  13        343.31        331.88        19.32 o                         
  -6   9  13        155.12        171.99        14.41 o                         
  -5   9  13        249.00        245.64        19.77 o                         
  -4   9  13         29.66         38.78         9.60 o                         
  -3   9  13        171.41        203.18        21.43 o                         
  -2   9  13          0.32         -2.76         9.63 o                         
  -1   9  13        167.77        163.96        18.88 o                         
   0   9  13          2.22         12.27        17.09 o                         
 -10  10  13          0.66         -6.23        27.68 o                         
  -9  10  13          9.91         21.08        20.45 o                         
  -8  10  13          2.51         -5.84        18.82 o                         
  -7  10  13          2.67          8.47        19.72 o                         
  -6  10  13         56.12         84.31        43.12 o                         
  -5  10  13          1.80          0.83        14.04 o                         
  -4  10  13         33.52         37.14        20.78 o                         
  -3  10  13          1.31         17.43        16.74 o                         
  -2  10  13         21.23         -1.23        21.03 o                         
 -18   0  14         59.46         67.72        34.32 o                         
 -17   0  14         82.31         42.92        23.94 o                         
 -16   0  14        150.21        121.04        26.13 o                         
 -15   0  14         19.87         15.72        13.33 o                         
 -14   0  14        134.63        198.22        25.80 o                         
 -13   0  14        108.41         81.74        14.21 o                         
 -12   0  14       1692.04       1560.75        85.56 o                         
 -11   0  14         30.35         14.69         9.62 o                         
 -10   0  14       1603.40       1478.66        82.32 o                         
  -9   0  14        175.71        159.02        19.39 o                         
  -8   0  14        271.60        235.75        23.53 o                         
  -7   0  14        108.75        183.04        47.04 o                         
  -6   0  14        320.36        317.49        29.86 o                         
  -5   0  14         48.65         44.49        12.89 o                         
  -4   0  14        655.75        657.28        49.22 o                         
  -3   0  14         79.77         82.39        17.72 o                         
  -2   0  14        139.88        162.51        25.79 o                         
  -1   0  14        235.86        260.09        50.04 o                         
   0   0  14        739.24        741.15       111.84 o                         
   1   0  14        832.06        738.08        84.49 o                         
   2   0  14       1127.07       1158.15        77.02 o                         
   3   0  14        184.61        200.18        29.86 o                         
   4   0  14          3.64        -21.52        51.78 o                         
 -18   1  14          0.82         13.08        26.60 o                         
 -17   1  14         97.88        110.37        18.88 o                         
 -16   1  14         21.76         27.81        12.90 o                         
 -15   1  14         15.33         -2.16         8.67 o                         
 -14   1  14         24.28         20.07         7.62 o                         
 -13   1  14         26.98         33.16         8.35 o                         
 -12   1  14          0.22         -2.17         6.40 o                         
 -11   1  14          0.01          0.38         6.05 o                         
 -10   1  14         46.65         36.94         8.53 o                         
  -9   1  14         17.78         17.41         7.69 o                         
  -8   1  14          1.38          4.80         6.90 o                         
  -7   1  14         59.44         70.07        10.94 o                         
  -6   1  14          0.34         -2.61         6.68 o                         
  -5   1  14         73.68         79.45        10.97 o                         
  -4   1  14          1.89         10.11         7.90 o                         
  -3   1  14        132.91        121.00        13.43 o                         
  -2   1  14         24.14         18.94         7.98 o                         
  -1   1  14        117.28        113.25        12.82 o                         
   0   1  14         86.05         90.13        28.88 o                         
   1   1  14         14.84         17.52         9.82 o                         
   2   1  14         10.90         19.90        10.49 o                         
   3   1  14          0.66          3.31         9.88 o                         
   4   1  14         32.48         47.35        27.32 o                         
   5   1  14         33.49         20.57        21.73 o                         
   6   1  14          1.07          0.78        24.29 o                         
 -18   2  14        116.90         70.05        43.77 o                         
 -17   2  14         36.65         45.92        18.96 o                         
 -16   2  14        128.84        117.87        13.81 o                         
 -15   2  14          0.36         -6.55         7.55 o                         
 -14   2  14        345.71        412.50        22.54 o                         
 -13   2  14          8.29          7.62         6.37 o                         
 -12   2  14        495.88        447.22        26.94 o                         
 -11   2  14          7.45          4.48         5.83 o                         
 -10   2  14        958.39        970.94        36.55 o                         
  -9   2  14        184.60        219.17        23.47 o                         
  -8   2  14       1326.51       1273.73        47.00 o                         
  -7   2  14         75.36         67.33         8.56 o                         
  -6   2  14       2270.79       2241.78        75.70 o                         
  -5   2  14        325.03        310.54        16.26 o                         
  -4   2  14        913.62        929.43        39.08 o                         
  -3   2  14         24.62         19.61         8.23 o                         
  -2   2  14        651.29        655.33        32.61 o                         
  -1   2  14          6.34         15.71         7.43 o                         
   0   2  14        844.74        905.20        44.27 o                         
   1   2  14        201.24        219.86        15.73 o                         
   2   2  14        263.78        289.87        18.93 o                         
   3   2  14        208.60        203.74        34.22 o                         
   4   2  14         96.58        146.12        62.79 o                         
   5   2  14         42.48         63.61        39.27 o                         
   6   2  14        141.14        162.61        38.23 o                         
 -17   3  14         42.35         30.79        19.51 o                         
 -16   3  14          3.71         14.90        11.95 o                         
 -15   3  14         46.17         35.93        10.23 o                         
 -14   3  14         18.81         32.37         8.58 o                         
 -13   3  14          0.08         -4.56         5.89 o                         
 -12   3  14         14.39         20.38         7.00 o                         
 -11   3  14         28.86         25.61         6.99 o                         
 -10   3  14         16.91         35.75         7.02 o                         
  -9   3  14          5.46         -1.26         5.40 o                         
  -8   3  14          0.01         -3.26         5.00 o                         
  -7   3  14        192.64        195.21        13.17 o                         
  -6   3  14        104.64        102.72         9.48 o                         
  -5   3  14         32.54         34.65         6.94 o                         
  -4   3  14         41.29         28.53         8.90 o                         
  -3   3  14          5.71         10.30         6.20 o                         
  -2   3  14         33.50         34.31         9.66 o                         
  -1   3  14          3.32          9.31         5.98 o                         
   0   3  14         15.08         16.08         6.86 o                         
   1   3  14         31.17         42.20        15.26 o                         
   2   3  14         30.05         24.52        10.63 o                         
   3   3  14         11.64         33.77        16.06 o                         
   4   3  14          0.07         37.10        24.28 o                         
   5   3  14          7.01         18.16        24.47 o                         
 -17   4  14        242.98        269.67        47.44 o                         
 -16   4  14        605.96        611.61        35.83 o                         
 -15   4  14          1.15          6.03        10.00 o                         
 -14   4  14        139.44        146.14        15.35 o                         
 -13   4  14         63.98         71.56         9.46 o                         
 -12   4  14        437.21        441.02        19.21 o                         
 -11   4  14         31.61         37.98         6.82 o                         
 -10   4  14        838.71        804.86        29.53 o                         
  -9   4  14         24.64         25.68         6.35 o                         
  -8   4  14        542.79        586.97        25.98 o                         
  -7   4  14         85.40         95.40         8.87 o                         
  -6   4  14        799.08        817.08        31.13 o                         
  -5   4  14         86.25         78.51        13.48 o                         
  -4   4  14       1135.59       1185.79        41.69 o                         
  -3   4  14        709.98        675.38        28.21 o                         
  -2   4  14        234.02        228.20        13.79 o                         
  -1   4  14         20.82          8.23         6.21 o                         
   0   4  14        426.24        413.61        19.83 o                         
   1   4  14        112.96        134.30        14.35 o                         
   2   4  14        750.79        749.17        65.69 o                         
   3   4  14         14.50          6.03        13.03 o                         
   4   4  14         76.99         72.55        20.68 o                         
   5   4  14          0.45         38.91       101.55 o                         
 -16   5  14          1.77         13.19        19.24 o                         
 -15   5  14        115.28        105.14        13.46 o                         
 -14   5  14          0.04          2.44         8.03 o                         
 -13   5  14         83.52         91.25        11.75 o                         
 -12   5  14         72.16         59.40         8.76 o                         
 -11   5  14        110.95        104.07        10.69 o                         
 -10   5  14         43.70         48.59         7.86 o                         
  -9   5  14         35.25         43.56         7.01 o                         
  -8   5  14         16.15         26.70         6.59 o                         
  -7   5  14        101.94         88.25         9.25 o                         
  -6   5  14          3.78         -4.05         5.93 o                         
  -5   5  14        246.89        230.84        17.94 o                         
  -4   5  14        258.15        290.74        16.41 o                         
  -3   5  14          3.21         -1.95         6.74 o                         
  -2   5  14        163.13        141.75        11.02 o                         
  -1   5  14         22.45         29.38         8.64 o                         
   0   5  14         28.43         22.00        11.21 o                         
   1   5  14         45.06         49.69        12.36 o                         
   2   5  14        196.65        199.18        19.96 o                         
   3   5  14          0.75          5.00        12.19 o                         
   4   5  14         12.89         30.68        22.29 o                         
   5   5  14         24.87         11.38        58.38 o                         
 -16   6  14         50.70         45.70        29.24 o                         
 -15   6  14          1.02         -0.69        12.48 o                         
 -14   6  14         56.52         79.47        13.32 o                         
 -13   6  14          0.18         -7.14         7.14 o                         
 -12   6  14        224.40        230.37        14.25 o                         
 -11   6  14          5.18         11.27         6.63 o                         
 -10   6  14        800.78        801.44        30.42 o                         
  -9   6  14         81.89         70.57         8.51 o                         
  -8   6  14        397.45        446.91        20.25 o                         
  -7   6  14          0.20          3.10         6.26 o                         
  -6   6  14        207.03        198.46        13.15 o                         
  -5   6  14          6.52          2.15         7.51 o                         
  -4   6  14       1235.67       1180.60        45.91 o                         
  -3   6  14         96.41         96.60        15.04 o                         
  -2   6  14        303.77        287.27        19.53 o                         
  -1   6  14         17.74         38.28         9.58 o                         
   0   6  14        199.49        217.27        25.71 o                         
   1   6  14         12.80         19.12        11.81 o                         
   2   6  14        218.56        224.01        29.07 o                         
   3   6  14          5.10         21.80        19.58 o                         
   4   6  14        113.84        161.76        47.02 o                         
 -14   7  14         21.25          1.25        20.12 o                         
 -13   7  14         57.41         53.90        10.66 o                         
 -12   7  14         10.66         12.93         8.40 o                         
 -11   7  14        111.68        111.68        12.07 o                         
 -10   7  14         10.14          1.55         7.04 o                         
  -9   7  14        143.86        140.63        13.46 o                         
  -8   7  14          6.51          1.32         7.68 o                         
  -7   7  14          0.72          1.83         6.58 o                         
  -6   7  14         63.58         75.16        14.98 o                         
  -5   7  14         69.82         61.65        17.30 o                         
  -4   7  14         82.15         94.93        13.47 o                         
  -3   7  14         27.77         33.71         9.16 o                         
  -2   7  14         56.23         59.49        10.47 o                         
  -1   7  14          0.64         -8.62        12.57 o                         
   0   7  14          0.94          9.40        10.67 o                         
   1   7  14        169.00        175.60        20.06 o                         
   2   7  14          8.41         52.26        23.92 o                         
 -12   8  14        118.02        103.97        16.80 o                         
 -11   8  14          8.02          5.53         9.09 o                         
 -10   8  14        176.17        186.64        14.66 o                         
  -9   8  14         18.08         12.70         7.96 o                         
  -8   8  14        329.46        319.43        18.73 o                         
  -7   8  14          1.32          7.77         7.82 o                         
  -6   8  14        123.07        150.09        13.45 o                         
  -5   8  14          5.45         21.51         8.98 o                         
  -4   8  14        127.78        132.63        15.46 o                         
  -3   8  14          0.42          1.96         8.73 o                         
  -2   8  14        555.39        501.74        26.85 o                         
  -1   8  14          3.17          1.51        12.52 o                         
   0   8  14         40.68         34.72        18.27 o                         
 -10   9  14          0.01         -1.27        14.88 o                         
  -9   9  14         21.93         28.29        12.81 o                         
  -8   9  14        116.42        119.47        13.43 o                         
  -7   9  14         28.20         18.98        10.53 o                         
  -6   9  14          8.49          8.88        11.41 o                         
  -5   9  14         39.50         34.19        12.92 o                         
  -4   9  14         12.61         12.94        11.35 o                         
  -3   9  14         89.98         85.65        20.10 o                         
  -2   9  14          4.72         -7.77        17.42 o                         
  -4  10  14         28.78          8.79        29.28 o                         
 -17   1  15        184.40        167.53        25.48 o                         
 -16   1  15         23.10         15.42        13.15 o                         
 -15   1  15        321.77        348.26        21.80 o                         
 -14   1  15        235.98        238.25        17.29 o                         
 -13   1  15        609.38        639.21        31.38 o                         
 -12   1  15        107.00        112.77        12.33 o                         
 -11   1  15        169.23        184.15        18.12 o                         
 -10   1  15          7.68          2.97         6.85 o                         
  -9   1  15        357.31        357.02        22.16 o                         
  -8   1  15         76.55         67.19        10.51 o                         
  -7   1  15        967.07        885.59        45.66 o                         
  -6   1  15          0.74          3.57         7.18 o                         
  -5   1  15       1053.97       1012.14        46.12 o                         
  -4   1  15        166.28        172.26        16.54 o                         
  -3   1  15        682.24        710.39        37.95 o                         
  -2   1  15        384.25        385.09        25.53 o                         
  -1   1  15        297.40        279.75        21.97 o                         
   0   1  15         97.21        111.29        28.24 o                         
   1   1  15        672.23        714.98        46.24 o                         
   2   1  15         46.18         45.03        15.09 o                         
   3   1  15         36.21         72.32        24.60 o                         
   4   1  15        119.98        120.83        82.27 o                         
 -16   2  15         41.22         51.10        13.81 o                         
 -15   2  15         13.21          9.15         9.87 o                         
 -14   2  15        128.77        134.69        12.28 o                         
 -13   2  15         36.89         35.69         9.03 o                         
 -12   2  15          0.19          6.92         7.64 o                         
 -11   2  15         48.89         49.82         9.35 o                         
 -10   2  15         41.41         41.61         8.98 o                         
  -9   2  15          0.00          3.13         7.25 o                         
  -8   2  15         51.77         43.73         9.45 o                         
  -7   2  15         93.45         60.06        10.30 o                         
  -6   2  15          1.70         -2.67         7.10 o                         
  -5   2  15          6.21         12.29         7.94 o                         
  -4   2  15         32.77         24.17        11.83 o                         
  -3   2  15         44.61         61.79        10.66 o                         
  -2   2  15         34.19         46.60        11.02 o                         
  -1   2  15         20.11         20.14         9.66 o                         
   0   2  15          4.38         12.93         9.18 o                         
   1   2  15          1.47         -4.17        12.52 o                         
   2   2  15          1.74         -3.56        18.50 o                         
   3   2  15         24.28          3.14        19.97 o                         
   4   2  15          1.54        -34.20        54.89 o                         
   5   2  15          0.16         46.48       122.20 o                         
 -17   3  15        347.82        422.71        55.32 o                         
 -16   3  15         36.48         56.47        16.05 o                         
 -15   3  15         78.18        104.90        15.02 o                         
 -14   3  15        123.04        133.08        12.10 o                         
 -13   3  15        129.85        147.58        12.12 o                         
 -12   3  15         20.07         29.62         7.42 o                         
 -11   3  15        383.11        349.93        18.57 o                         
 -10   3  15         10.21         10.50         6.78 o                         
  -9   3  15        395.07        441.99        24.54 o                         
  -8   3  15        297.04        260.68        16.06 o                         
  -7   3  15        984.23        982.07        39.00 o                         
  -6   3  15          1.40         14.18         7.33 o                         
  -5   3  15        747.43        691.38        35.83 o                         
  -4   3  15         84.96         94.99        14.49 o                         
  -3   3  15        554.27        560.43        31.46 o                         
  -2   3  15        169.75        191.75        24.28 o                         
  -1   3  15        206.28        242.59        23.29 o                         
   0   3  15         48.71         81.67        13.87 o                         
   1   3  15        314.13        325.05        34.81 o                         
   2   3  15        148.82        126.53        25.50 o                         
   3   3  15        120.10        130.06        35.90 o                         
   4   3  15         35.84         22.28        88.25 o                         
 -16   4  15         18.71         38.43        19.50 o                         
 -15   4  15         12.48          3.42        11.22 o                         
 -14   4  15         24.23          7.84         8.71 o                         
 -13   4  15        155.73        142.67        12.35 o                         
 -12   4  15         18.01         27.73         7.87 o                         
 -11   4  15         24.86         25.11         7.48 o                         
 -10   4  15          0.28         -5.61         5.61 o                         
  -9   4  15         37.40         52.70         8.36 o                         
  -8   4  15          2.82         -1.26         5.92 o                         
  -7   4  15         99.38        101.94        11.95 o                         
  -6   4  15         18.64         22.80         7.31 o                         
  -5   4  15          7.50          0.51         6.07 o                         
  -4   4  15         13.46         13.25        10.95 o                         
  -3   4  15         76.81         70.22         9.85 o                         
  -2   4  15         13.55          4.45         8.05 o                         
  -1   4  15          6.39          3.42         8.80 o                         
   0   4  15          2.40          3.47         8.86 o                         
   1   4  15         32.54         40.60        17.25 o                         
   2   4  15          9.10         31.49        17.25 o                         
   3   4  15          2.44         17.93        28.91 o                         
   4   4  15          3.87          9.64        53.41 o                         
 -15   5  15          3.75          7.89        17.61 o                         
 -14   5  15         19.31         16.35        11.77 o                         
 -13   5  15         75.50        112.55        12.71 o                         
 -12   5  15        138.16        143.86        12.51 o                         
 -11   5  15        231.77        224.35        14.08 o                         
 -10   5  15          3.82         11.83         6.96 o                         
  -9   5  15        373.87        379.60        20.29 o                         
  -8   5  15         16.18         19.11         6.86 o                         
  -7   5  15        221.78        260.51        23.05 o                         
  -6   5  15         13.06         33.43         8.17 o                         
  -5   5  15        787.37        757.16        37.41 o                         
  -4   5  15        236.53        226.81        14.86 o                         
  -3   5  15        216.44        208.89        20.78 o                         
  -2   5  15          3.59         -2.19         7.88 o                         
  -1   5  15         16.41         23.26        11.04 o                         
   0   5  15          0.61          6.43        10.10 o                         
   1   5  15        432.43        443.14        34.86 o                         
   2   5  15          0.29         -5.16        25.18 o                         
   3   5  15         90.80         86.65        49.28 o                         
 -14   6  15          1.45          5.22        13.85 o                         
 -13   6  15          0.05          6.52         9.41 o                         
 -12   6  15         20.61         30.10         8.19 o                         
 -11   6  15         12.26          2.89         6.81 o                         
 -10   6  15          4.09         10.25         6.95 o                         
  -9   6  15          7.14         20.65         7.33 o                         
  -8   6  15         27.88         26.23         7.29 o                         
  -7   6  15         19.82         18.85         7.30 o                         
  -6   6  15         19.88         12.48         7.54 o                         
  -5   6  15          1.46          2.76         6.70 o                         
  -4   6  15          0.74          4.83         9.30 o                         
  -3   6  15        201.30        236.93        19.70 o                         
  -2   6  15          7.93         12.45         8.51 o                         
  -1   6  15          2.97         14.25        10.06 o                         
   0   6  15          0.53          0.67        15.97 o                         
   1   6  15          2.87          6.62        20.66 o                         
   2   6  15         40.28         21.63        29.70 o                         
 -13   7  15        180.69        153.60        29.69 o                         
 -12   7  15          3.17          2.51        11.72 o                         
 -11   7  15        117.06        107.48        12.77 o                         
 -10   7  15         10.73         13.94         8.75 o                         
  -9   7  15        455.32        399.77        22.69 o                         
  -8   7  15         22.21         16.95         9.16 o                         
  -7   7  15        220.02        248.87        16.65 o                         
  -6   7  15          2.51         13.60         8.20 o                         
  -5   7  15        305.35        310.36        18.81 o                         
  -4   7  15         50.85         46.05        10.77 o                         
  -3   7  15        833.18        882.68        46.49 o                         
  -2   7  15        179.83        178.73        16.25 o                         
  -1   7  15         40.63         31.05        13.02 o                         
   0   7  15          1.92        -13.31        24.22 o                         
   1   7  15        250.04        258.34        51.92 o                         
 -11   8  15          0.42        -16.52        19.66 o                         
 -10   8  15          2.76          1.07        11.72 o                         
  -9   8  15         76.21         78.22        14.15 o                         
  -8   8  15          3.94          4.28         9.50 o                         
  -7   8  15          0.64          6.07         9.61 o                         
  -6   8  15          1.82          3.44         9.61 o                         
  -5   8  15          0.04         12.15        12.80 o                         
  -4   8  15        135.29        143.85        17.93 o                         
  -3   8  15        100.99        104.17        16.17 o                         
  -2   8  15        131.21        189.95        34.61 o                         
  -9   9  15         74.81         60.50        33.17 o                         
  -8   9  15          4.36          3.37        23.07 o                         
  -6   9  15          0.31         79.10        99.66 o                         
  -5   9  15        284.18        314.19       112.61 o                         
 -16   0  16        326.23        315.16        43.47 o                         
 -15   0  16        387.79        388.08        32.70 o                         
 -14   0  16        219.24        182.36        22.19 o                         
 -13   0  16        247.49        251.08        25.51 o                         
 -12   0  16         12.09         31.60        12.79 o                         
 -11   0  16          9.68         -0.70        20.99 o                         
 -10   0  16        320.82        302.64        28.97 o                         
  -9   0  16          1.38         19.57        21.72 o                         
  -8   0  16        138.33        161.77        21.04 o                         
  -7   0  16         15.13          6.65        16.26 o                         
  -6   0  16         72.14         83.90        17.21 o                         
  -5   0  16          0.32          4.25        12.62 o                         
  -4   0  16        232.68        196.43        25.45 o                         
  -3   0  16          2.67        -10.52        10.52 o                         
  -2   0  16        443.61        430.43        39.99 o                         
  -1   0  16        367.44        332.02        61.15 o                         
   0   0  16        275.08        374.36        38.35 o                         
   1   0  16         10.18          9.82        39.01 o                         
   2   0  16        173.81        176.27        35.48 o                         
   3   0  16          9.75        -15.04        86.73 o                         
 -17   1  16          1.95         13.68        39.62 o                         
 -16   1  16         37.90         43.94        22.03 o                         
 -15   1  16          4.36          1.25        10.11 o                         
 -14   1  16          1.79         -3.77         8.56 o                         
 -13   1  16         44.11         42.99         9.68 o                         
 -12   1  16         18.17          5.01         8.16 o                         
 -11   1  16          0.28         -6.51         7.50 o                         
 -10   1  16          1.82          4.43         7.71 o                         
  -9   1  16         33.77         28.22         9.31 o                         
  -8   1  16          1.89          1.35         8.01 o                         
  -7   1  16          4.96          9.88         8.42 o                         
  -6   1  16         49.49         35.98         9.82 o                         
  -5   1  16          1.29         -4.83         8.76 o                         
  -4   1  16         75.69         74.80        23.94 o                         
  -3   1  16         95.94        108.26        19.80 o                         
  -2   1  16          1.13          7.41         9.01 o                         
  -1   1  16          0.03          3.85        11.47 o                         
   0   1  16         21.31         10.54        12.91 o                         
   1   1  16          3.21         -1.99        12.29 o                         
   2   1  16         26.53         32.06        22.71 o                         
   3   1  16          5.75         47.56        65.00 o                         
 -16   2  16        116.10        123.18        22.54 o                         
 -15   2  16         27.73         14.07        12.52 o                         
 -14   2  16        186.52        158.83        20.51 o                         
 -13   2  16          5.91          7.31         8.62 o                         
 -12   2  16        264.24        288.76        29.43 o                         
 -11   2  16         57.43         68.80        12.77 o                         
 -10   2  16          7.41          3.48         8.25 o                         
  -9   2  16        470.14        360.79        31.24 o                         
  -8   2  16       1218.01       1138.16        50.36 o                         
  -7   2  16         20.96         24.89        13.18 o                         
  -6   2  16        133.29        148.77        15.18 o                         
  -5   2  16         21.99         24.27         9.46 o                         
  -4   2  16       1188.40       1123.20        53.33 o                         
  -3   2  16         33.88         44.33        11.07 o                         
  -2   2  16        473.94        510.07        31.50 o                         
  -1   2  16        126.54        120.85        16.13 o                         
   0   2  16        240.58        206.32        20.46 o                         
   1   2  16          5.28         15.55        15.29 o                         
   2   2  16         39.94         60.61        22.69 o                         
 -16   3  16          0.20         32.46        29.05 o                         
 -15   3  16          6.64          6.41        14.63 o                         
 -14   3  16         81.17         85.72        12.53 o                         
 -13   3  16          9.42         10.43         8.99 o                         
 -12   3  16          1.22         10.31         8.65 o                         
 -11   3  16         10.55         22.88         9.15 o                         
 -10   3  16          2.00          1.70         7.52 o                         
  -9   3  16          7.90         18.42         9.77 o                         
  -8   3  16         18.00          8.52         8.00 o                         
  -7   3  16        110.14         86.63        12.40 o                         
  -6   3  16        127.49        105.19        16.24 o                         
  -5   3  16         77.17         88.87        13.05 o                         
  -4   3  16          0.73          0.21         9.04 o                         
  -3   3  16         13.23         16.38         9.46 o                         
  -2   3  16          1.72         12.06         9.83 o                         
  -1   3  16          1.73         -5.76        14.01 o                         
   0   3  16         29.64         24.99        13.04 o                         
   1   3  16         19.77          8.60        19.51 o                         
   3   3  16         23.37         96.52        62.52 o                         
 -15   4  16          0.40         -3.46        17.37 o                         
 -14   4  16        366.66        351.71        28.22 o                         
 -13   4  16          0.25         -6.94         8.27 o                         
 -12   4  16        507.87        520.87        25.69 o                         
 -11   4  16         28.94         42.40         9.05 o                         
 -10   4  16        106.42        105.94        11.62 o                         
  -9   4  16          4.71          7.65         8.38 o                         
  -8   4  16        237.19        246.51        16.98 o                         
  -7   4  16          0.78         14.95         9.09 o                         
  -6   4  16         89.36        103.35        20.61 o                         
  -5   4  16         29.65         20.78         9.95 o                         
  -4   4  16        446.06        468.61        28.59 o                         
  -3   4  16         32.51         37.33        12.97 o                         
  -2   4  16        631.04        629.42        33.52 o                         
  -1   4  16         81.61         85.63        19.78 o                         
   0   4  16        194.66        149.15        33.53 o                         
   1   4  16         14.07         65.90        34.27 o                         
   2   4  16        327.69        371.63        81.88 o                         
 -14   5  16          7.75         13.87        25.88 o                         
 -13   5  16          4.42          3.62        10.37 o                         
 -12   5  16          8.44          9.90         8.30 o                         
 -11   5  16          1.33          9.05         8.51 o                         
 -10   5  16         46.29         41.90         9.05 o                         
  -9   5  16          1.84         -1.03         7.21 o
[truncated: 16,284 more chars]
