# Supplementary material for: Zn and Ni complexes of pyridine-2,6-di­carboxyl­ates: crystal field stabilization matters!
Source: Acta Crystallogr E Crystallogr Commun. 2019 May 31;75(Pt 6):903–11. doi: 10.1107/S2056989019007461 (PMC6658973; doi:10.1107/S2056989019007461)
Supplement: Supplementary file 4 [file e-75-00903-3sup4.hkl]

data_3                                                                          
_shelx_title ' m18_31    P -4 21 c    R = 0.03'                                 
_shelx_refln_list_code          4                                               
_shelx_F_calc_maximum      362.65                                               
_exptl_crystal_F_000      1040.00                                               
_reflns_d_resolution_high  0.6970                                               
                                                                                
loop_                                                                           
 _space_group_symop_operation_xyz                                               
 'x, y, z'                                                                      
 'y, -x, -z'                                                                    
 '-x, -y, z'                                                                    
 '-y, x, -z'                                                                    
 'x+1/2, -y+1/2, -z+1/2'                                                        
 '-y+1/2, -x+1/2, z+1/2'                                                        
 '-x+1/2, y+1/2, -z+1/2'                                                        
 'y+1/2, x+1/2, z+1/2'                                                          
                                                                                
_cell_length_a    10.0293                                                       
_cell_length_b    10.0293                                                       
_cell_length_c    16.8924                                                       
_cell_angle_alpha  90.000                                                       
_cell_angle_beta   90.000                                                       
_cell_angle_gamma  90.000                                                       
                                                                                
_shelx_F_squared_multiplier     1.000                                           
                                                                                
loop_                                                                           
 _refln_index_h                                                                 
 _refln_index_k                                                                 
 _refln_index_l                                                                 
 _refln_F_squared_calc                                                          
 _refln_F_squared_meas                                                          
 _refln_F_squared_sigma                                                         
 _refln_observed_status                                                         
   1   1   0        149.68        166.54         7.34 o                         
   0   2   0     131513.00     135557.41      4169.04 o                         
   1   2   0       1726.96       1781.18        41.87 o                         
   2   2   0       2164.15       2233.75        74.59 o                         
   1   3   0         27.09         27.31         3.92 o                         
   2   3   0          4.73         -5.02         5.02 o                         
   3   3   0        678.09        735.03        29.10 o                         
   0   4   0     101050.84     104733.66      3222.37 o                         
   1   4   0       8756.81       8246.88       181.73 o                         
   2   4   0      11733.18      10798.85       237.61 o                         
   3   4   0       5686.86       5626.20       124.99 o                         
   4   4   0      60412.98      62837.91      1935.49 o                         
   1   5   0          9.91         10.94         5.37 o                         
   2   5   0        771.97        777.77        24.78 o                         
   3   5   0        981.99        984.53        26.91 o                         
   4   5   0      12346.10      12571.54       277.03 o                         
   5   5   0       1316.09       1336.10        55.53 o                         
   0   6   0      33737.47      35193.40      1086.90 o                         
   1   6   0       8331.63       8177.49       180.94 o                         
   2   6   0       2765.72       2707.89        63.77 o                         
   3   6   0        615.94        719.09        27.86 o                         
   4   6   0      19070.70      19417.22       426.31 o                         
   5   6   0       3625.11       3581.16        83.78 o                         
   6   6   0       2860.78       2802.79       105.82 o                         
   1   7   0         55.80         60.62         8.14 o                         
   2   7   0         13.73         12.88         8.49 o                         
   3   7   0        876.22        864.70        26.04 o                         
   4   7   0       3420.43       3520.88        83.09 o                         
   5   7   0       1820.73       1873.92        50.20 o                         
   6   7   0       1106.88       1211.82        44.10 o                         
   7   7   0       4749.01       4791.21       168.87 o                         
   0   8   0      27011.55      26984.00       966.33 o                         
   1   8   0      20994.05      20483.54       498.63 o                         
   2   8   0       5477.15       5300.85       140.54 o                         
   3   8   0       5302.98       5196.52       133.04 o                         
   4   8   0      11541.99      11506.98       283.81 o                         
   5   8   0       6870.20       6508.37       163.81 o                         
   6   8   0       2122.83       2015.88        59.77 o                         
   7   8   0       3040.19       3036.17        87.72 o                         
   8   8   0       2539.49       2533.52       116.92 o                         
   1   9   0        421.11        416.90        21.15 o                         
   2   9   0         87.79         88.09        15.13 o                         
   3   9   0         27.74         26.52        14.94 o                         
   4   9   0        966.19        994.07        39.55 o                         
   5   9   0         78.20         68.13        16.78 o                         
   6   9   0        318.03        335.77        26.52 o                         
   7   9   0       1156.35       1208.54        44.70 o                         
   8   9   0       1558.58       1435.91        58.46 o                         
   9   9   0        121.13        109.21        51.20 o                         
   0  10   0       2952.09       2803.63       115.60 o                         
   1  10   0       3916.34       3811.37       117.11 o                         
   2  10   0        267.57        319.05        32.17 o                         
   3  10   0       1075.92       1076.88        43.34 o                         
   4  10   0       2313.11       2349.86        78.85 o                         
   5  10   0       2630.12       2739.11        90.14 o                         
   6  10   0        202.59        202.16        28.12 o                         
   7  10   0        753.05        856.28        61.40 o                         
   8  10   0        435.58        526.43        46.93 o                         
   9  10   0        674.85        698.15        56.24 o                         
  10  10   0         76.07         95.24       103.31 o                         
   1  11   0         59.67        122.10        23.16 o                         
   2  11   0          4.15        -13.75        20.13 o                         
   3  11   0        931.34        921.44        44.33 o                         
   4  11   0        276.63        318.78        30.60 o                         
   5  11   0        586.97        571.10        38.65 o                         
   6  11   0         39.23          8.39        27.15 o                         
   7  11   0       1359.16       1488.33        70.66 o                         
   8  11   0          8.01        -10.81        39.03 o                         
   9  11   0        580.82        586.88        96.23 o                         
   0  12   0         54.09        108.64        54.63 o                         
   1  12   0       6310.24       6006.13       201.71 o                         
   2  12   0         39.02          2.05        26.55 o                         
   3  12   0       4449.55       4224.30       140.67 o                         
   4  12   0       1330.27       1335.01        58.94 o                         
   5  12   0       5890.79       5891.35       212.08 o                         
   6  12   0         67.31         67.06        32.42 o                         
   7  12   0       1683.66       1837.66       175.47 o                         
   1  13   0          1.15        -30.80        30.80 o                         
   2  13   0         26.38         69.89        32.72 o                         
   3  13   0       1456.65       1461.09        69.73 o                         
   4  13   0        427.21        437.88        49.18 o                         
   5  13   0        843.26        830.43        88.60 o                         
   6  13   0         46.08         -3.46       154.94 o                         
   1  14   0       3450.24       3385.30       396.36 o                         
   2  14   0         53.44         13.76       194.05 o                         
   3  14   0       1316.84       1333.45       276.63 o                         
   0   1   1        139.33         85.95         4.73 o                         
  -1   2   1       5050.88       5095.29       112.75 o                         
   0   2   1        597.90        535.19        15.23 o                         
   1   2   1       5041.50       5084.73       109.33 o                         
  -2   3   1        619.70        623.88        18.26 o                         
  -1   3   1       1177.54       1182.86        29.20 o                         
   0   3   1       6075.46       6383.62       136.75 o                         
   1   3   1       1174.76       1200.97        28.03 o                         
   2   3   1        618.83        632.10        21.04 o                         
  -3   4   1        711.03        788.66        21.72 o                         
  -2   4   1       4767.23       4630.56       108.26 o                         
  -1   4   1       1342.00       1408.28        33.58 o                         
   0   4   1        446.93        549.24        15.13 o                         
   1   4   1       1340.62       1420.38        34.62 o                         
   2   4   1       4771.41       4770.98       104.97 o                         
   3   4   1        706.19        730.47        22.37 o                         
  -4   5   1        280.41        319.79        13.66 o                         
  -3   5   1       2997.67       3013.33        69.65 o                         
  -2   5   1        191.26        214.97        10.27 o                         
  -1   5   1       1092.58       1119.57        29.60 o                         
   0   5   1       1988.14       2376.82        56.15 o                         
   1   5   1       1095.86       1121.58        28.72 o                         
   2   5   1        189.34        204.87        12.07 o                         
   3   5   1       2992.42       3002.46        69.67 o                         
   4   5   1        281.72        318.93        17.87 o                         
  -5   6   1       1014.55       1043.71        29.80 o                         
  -4   6   1        471.22        450.67        18.21 o                         
  -3   6   1       1168.74       1172.72        41.50 o                         
  -2   6   1         13.55         11.82         7.23 o                         
  -1   6   1        438.96        460.40        18.81 o                         
   0   6   1       3108.51       2908.57        67.45 o                         
   1   6   1        438.94        440.77        14.69 o                         
   2   6   1         13.44         17.80         7.05 o                         
   3   6   1       1169.89       1188.81        31.68 o                         
   4   6   1        475.31        460.89        18.18 o                         
   5   6   1       1007.63       1020.39        35.85 o                         
  -6   7   1         12.97         -3.21        12.61 o                         
  -5   7   1       2725.22       2798.51        68.19 o                         
  -4   7   1        884.78        933.78        27.59 o                         
  -3   7   1        739.40        710.88        26.30 o                         
  -2   7   1        239.16        243.41        14.50 o                         
  -1   7   1       2452.22       2424.48        57.60 o                         
   0   7   1          3.00          0.15         6.70 o                         
   1   7   1       2448.77       2421.70        57.72 o                         
   2   7   1        240.14        259.91        13.86 o                         
   3   7   1        740.55        759.79        27.35 o                         
   4   7   1        879.87        868.35        29.64 o                         
   5   7   1       2716.11       2745.84        70.15 o                         
   6   7   1         12.61         33.31        12.77 o                         
  -7   8   1        468.33        461.60        26.49 o                         
  -6   8   1        330.34        339.81        22.33 o                         
  -5   8   1        205.75        244.33        17.58 o                         
  -4   8   1        317.37        347.62        19.46 o                         
  -3   8   1        256.19        249.12        16.58 o                         
  -2   8   1        406.49        429.68        23.74 o                         
  -1   8   1         43.77         61.41        10.65 o                         
   0   8   1        628.95        617.02        25.42 o                         
   1   8   1         42.55         62.17        11.76 o                         
   2   8   1        402.58        408.01        20.52 o                         
   3   8   1        260.54        277.91        19.09 o                         
   4   8   1        318.76        386.94        24.96 o                         
   5   8   1        207.14        213.62        16.87 o                         
   6   8   1        327.72        344.50        21.01 o                         
   7   8   1        469.05        516.13        30.23 o                         
  -8   9   1        155.55        185.80        27.68 o                         
  -7   9   1        291.29        327.99        27.39 o                         
  -6   9   1        598.35        589.34        29.62 o                         
  -5   9   1        126.36        106.02        17.45 o                         
  -4   9   1        285.27        311.48        20.30 o                         
  -3   9   1       1448.52       1480.12        53.40 o                         
  -2   9   1       1967.24       1843.58        62.66 o                         
  -1   9   1       1546.49       1526.71        64.43 o                         
   0   9   1       2438.34       2329.07        68.48 o                         
   1   9   1       1550.97       1514.93        47.93 o                         
   2   9   1       1962.18       1864.12        57.59 o                         
   3   9   1       1440.74       1428.21        59.33 o                         
   4   9   1        283.18        332.50        21.93 o                         
   5   9   1        126.22         98.44        19.16 o                         
   6   9   1        593.55        626.28        39.47 o                         
   7   9   1        289.30        378.36        30.22 o                         
   8   9   1        154.96        157.74        27.06 o                         
  -9  10   1        553.86        557.67        48.07 o                         
  -8  10   1        192.63        193.53        33.15 o                         
  -7  10   1         37.71         39.86        25.64 o                         
  -6  10   1        101.38         88.95        25.01 o                         
  -5  10   1        376.14        345.69        27.11 o                         
  -4  10   1         48.26         60.55        20.97 o                         
  -3  10   1         91.97         81.51        18.09 o                         
  -2  10   1         31.97         24.85        16.67 o                         
  -1  10   1        761.71        739.82        46.41 o                         
   0  10   1        730.27        696.18        31.51 o                         
   1  10   1        761.38        720.54        34.22 o                         
   2  10   1         32.35         29.16        18.07 o                         
   3  10   1         92.39         81.93        19.07 o                         
   4  10   1         46.88         50.91        20.26 o                         
   5  10   1        375.26        355.81        27.42 o                         
   6  10   1        101.84        150.95        24.95 o                         
   7  10   1         38.17          8.31        26.31 o                         
   8  10   1        190.26        202.12        39.39 o                         
   9  10   1        554.65        490.78        59.12 o                         
  -9  11   1          8.73          6.83       101.86 o                         
  -8  11   1        193.77        221.35        43.14 o                         
  -7  11   1          3.24         -6.32        28.91 o                         
  -6  11   1         21.43         35.73        26.90 o                         
  -5  11   1        398.13        374.81        32.19 o                         
  -4  11   1        123.32        155.64        25.08 o                         
  -3  11   1        135.87         96.43        24.76 o                         
  -2  11   1          1.76          3.88        21.99 o                         
  -1  11   1        282.22        285.35        29.50 o                         
   0  11   1         17.86         -9.00        21.66 o                         
   1  11   1        282.55        267.89        25.67 o                         
   2  11   1          1.68          4.00        19.41 o                         
   3  11   1        134.25        122.56        23.70 o                         
   4  11   1        124.41         92.70        24.25 o                         
   5  11   1        397.45        361.89        40.83 o                         
   6  11   1         21.70         44.82        31.48 o                         
   7  11   1          3.44         10.14        31.48 o                         
   8  11   1        194.86        186.09        46.23 o                         
   9  11   1          8.64         70.17       114.21 o                         
  -7  12   1        120.02         83.98        52.46 o                         
  -6  12   1         29.68        -12.91        36.45 o                         
  -5  12   1         36.45         54.48        33.07 o                         
  -4  12   1          6.36         -2.01        27.96 o                         
  -3  12   1        246.07        271.39        34.97 o                         
  -2  12   1         28.34        -18.99        25.70 o                         
  -1  12   1        192.41        184.52        30.84 o                         
   0  12   1        467.97        461.12        37.45 o                         
   1  12   1        192.41        172.12        28.76 o                         
   2  12   1         28.53         -1.71        24.46 o                         
   3  12   1        245.28        254.37        29.59 o                         
   4  12   1          6.61          9.14        26.60 o                         
   5  12   1         36.59         43.00        28.11 o                         
   6  12   1         29.44         21.70        31.86 o                         
   7  12   1        120.15        130.52        47.73 o                         
  -6  13   1        189.05         50.92       284.88 o                         
  -5  13   1          1.13        -13.33        66.43 o                         
  -4  13   1         77.21         47.10        40.07 o                         
  -3  13   1        493.16        532.59        60.46 o                         
  -2  13   1          8.36         -8.78        30.42 o                         
  -1  13   1         43.26         34.39        30.74 o                         
   0  13   1        112.94         72.63        32.19 o                         
   1  13   1         43.73         28.48        31.20 o                         
   2  13   1          7.94         12.33        31.01 o                         
   3  13   1        493.03        514.17        44.31 o                         
   4  13   1         75.85         39.51        41.71 o                         
   5  13   1          1.04         31.98        68.98 o                         
   6  13   1        186.81        141.72       102.77 o                         
  -3  14   1        117.68        203.69       242.22 o                         
  -2  14   1        116.46        -79.82       214.70 o                         
   1  14   1        112.69         85.33       189.92 o                         
   2  14   1        117.24        -13.76       163.77 o                         
   3  14   1        118.12        250.48       229.83 o                         
   0   0   2      60937.27      65026.84      2303.16 o                         
  -1   1   2        611.46        621.53        22.48 o                         
   0   1   2        219.91        236.05         6.16 o                         
   1   1   2        667.79        736.22        29.12 o                         
  -2   2   2      19076.41      18846.15       582.67 o                         
  -1   2   2       7711.86       7801.81       176.45 o                         
   0   2   2      47618.20      50392.18      1096.14 o                         
   1   2   2       7642.94       7740.18       170.86 o                         
   2   2   2      19126.80      18854.53       582.44 o                         
  -3   3   2        752.96        819.28        32.61 o                         
  -2   3   2       1419.22       1355.21        34.34 o                         
  -1   3   2       1314.24       1161.90        27.56 o                         
   0   3   2      24798.46      26032.49       568.48 o                         
   1   3   2       1348.41       1299.98        31.94 o                         
   2   3   2       1442.01       1438.22        33.61 o                         
   3   3   2        738.65        910.69        33.05 o                         
  -4   4   2      15776.58      16478.45       509.38 o                         
  -3   4   2       2250.39       2229.71        52.03 o                         
  -2   4   2      23781.14      24232.62       567.20 o                         
  -1   4   2       7473.65       7535.33       163.97 o                         
   0   4   2      61829.48      65927.50      1481.44 o                         
   1   4   2       7354.52       7340.36       169.61 o                         
   2   4   2      23870.64      24312.35       514.50 o                         
   3   4   2       2229.30       2190.39        51.96 o                         
   4   4   2      15860.62      16427.59       509.22 o                         
  -5   5   2       3036.82       2889.79        93.95 o                         
  -4   5   2       1538.64       1523.17        38.26 o                         
  -3   5   2        815.80        745.96        21.89 o                         
  -2   5   2        821.53        835.54        23.57 o                         
  -1   5   2       8637.78       8415.46       200.40 o                         
   0   5   2       7675.76       7903.12       180.32 o                         
   1   5   2       8659.61       8605.74       193.80 o                         
   2   5   2        778.39        825.68        23.12 o                         
   3   5   2        813.30        754.25        21.87 o                         
   4   5   2       1477.44       1433.25        37.84 o                         
   5   5   2       3071.87       2660.28        93.05 o                         
  -6   6   2       5698.56       5522.34       177.45 o                         
  -5   6   2       4141.24       3981.34        92.23 o                         
  -4   6   2       9724.02       9474.68       209.23 o                         
  -3   6   2       7477.86       7094.18       158.50 o                         
  -2   6   2      11773.47      11201.19       255.97 o                         
  -1   6   2       6616.20       6282.55       155.75 o                         
   0   6   2      20166.79      20099.97       472.65 o                         
   1   6   2       6544.88       6311.45       140.01 o                         
   2   6   2      11786.81      11173.48       247.78 o                         
   3   6   2       7530.34       7130.68       158.49 o                         
   4   6   2       9722.10       9354.82       209.15 o                         
   5   6   2       4083.97       3940.80        91.98 o                         
   6   6   2       5708.40       5476.07       177.40 o                         
  -7   7   2        550.84        563.67        36.20 o                         
  -6   7   2       2910.26       3121.78        77.90 o                         
  -5   7   2       1835.27       1839.70        58.71 o                         
  -4   7   2       4429.46       4471.99       102.34 o                         
  -3   7   2        376.14        399.10        21.92 o                         
  -2   7   2       2071.30       1910.98        54.59 o                         
  -1   7   2       1376.79       1317.80        49.04 o                         
   0   7   2      11738.61      11836.22       279.76 o                         
   1   7   2       1405.90       1417.57        37.23 o                         
   2   7   2       2059.36       2007.64        49.35 o                         
   3   7   2        381.16        394.77        16.89 o                         
   4   7   2       4467.75       4448.33       105.16 o                         
   5   7   2       1854.39       1800.97        49.18 o                         
   6   7   2       2953.28       3120.85        81.09 o                         
   7   7   2        576.77        607.32        35.95 o                         
  -8   8   2       2840.37       2722.39       139.17 o                         
  -7   8   2       2226.26       2172.96        72.19 o                         
  -6   8   2       2961.63       3054.04        87.48 o                         
  -5   8   2       3860.12       3950.08       104.78 o                         
  -4   8   2       6363.47       6305.72       157.59 o                         
  -3   8   2       6981.18       6862.53       172.83 o                         
  -2   8   2       3767.59       3668.86        95.71 o                         
  -1   8   2       4254.66       4215.97       107.81 o                         
   0   8   2       2542.62       2411.86        66.10 o                         
   1   8   2       4235.74       4158.00       104.43 o                         
   2   8   2       3704.86       3641.54        86.77 o                         
   3   8   2       7105.50       6975.05       161.10 o                         
   4   8   2       6277.98       6195.00       146.92 o                         
   5   8   2       3857.62       3944.62        97.60 o                         
   6   8   2       2910.81       2950.89        79.41 o                         
   7   8   2       2276.89       2380.27        66.93 o                         
   8   8   2       2740.34       2687.45       125.82 o                         
  -9   9   2       2739.82       2800.78       145.09 o                         
  -8   9   2        684.88        787.14        47.26 o                         
  -7   9   2       1085.95       1236.52        48.85 o                         
  -6   9   2        421.09        514.59        33.40 o                         
  -5   9   2       2361.19       2426.97        72.15 o                         
  -4   9   2        866.01        924.43        44.47 o                         
  -3   9   2        876.80        886.26        34.53 o                         
  -2   9   2        591.48        537.32        24.39 o                         
  -1   9   2        937.59        954.75        36.64 o                         
   0   9   2       1141.94       1062.11        40.38 o                         
   1   9   2        970.71       1000.36        53.25 o                         
   2   9   2        551.72        512.98        25.43 o                         
   3   9   2        868.47        966.05        52.82 o                         
   4   9   2        857.92        856.50        37.10 o                         
   5   9   2       2346.30       2338.11        75.47 o                         
   6   9   2        424.18        423.40        28.27 o                         
   7   9   2       1080.30       1126.17        46.42 o                         
   8   9   2        723.23        840.20        61.76 o                         
   9   9   2       2683.68       2693.93       148.31 o                         
 -10  10   2        434.43        518.12        92.05 o                         
  -9  10   2       1148.28       1325.85        66.99 o                         
  -8  10   2        601.25        614.88        50.53 o                         
  -7  10   2       3152.23       3356.30       112.13 o                         
  -6  10   2       1275.73       1233.27        48.87 o                         
  -5  10   2       4530.99       4339.57       129.33 o                         
  -4  10   2       2823.83       2782.50        86.38 o                         
  -3  10   2       7151.68       7180.42       195.53 o                         
  -2  10   2       2419.87       2238.96        94.30 o                         
  -1  10   2       8566.57       8121.41       227.29 o                         
   0  10   2       1677.66       1633.92        55.21 o                         
   1  10   2       8525.04       8570.97       239.04 o                         
   2  10   2       2441.29       2395.86        77.15 o                         
   3  10   2       7193.28       7035.70       205.10 o                         
   4  10   2       2841.99       2814.07        91.27 o                         
   5  10   2       4476.88       4511.97       151.94 o                         
   6  10   2       1315.24       1360.70        62.40 o                         
   7  10   2       3135.12       3211.21       112.41 o                         
   8  10   2        589.31        667.61        52.91 o                         
   9  10   2       1148.73       1159.53        79.12 o                         
  -9  11   2       1767.64       1662.69       145.92 o                         
  -8  11   2        951.70       1035.68        70.99 o                         
  -7  11   2       1047.18       1040.29        60.59 o                         
  -6  11   2        605.19        623.08        41.07 o                         
  -5  11   2        937.29       1056.62        46.94 o                         
  -4  11   2       1318.64       1195.57        72.24 o                         
  -3  11   2         39.32         57.51        24.22 o                         
  -2  11   2        165.80        131.57        25.98 o                         
  -1  11   2        293.12        342.29        32.67 o                         
   0  11   2       3229.68       3278.21       105.11 o                         
   1  11   2        304.06        341.35        26.84 o                         
   2  11   2        158.75        127.36        30.87 o                         
   3  11   2         44.47         63.84        25.01 o                         
   4  11   2       1318.53       1362.55        57.74 o                         
   5  11   2        965.13        944.38        53.35 o                         
   6  11   2        594.43        594.34        42.43 o                         
   7  11   2       1085.63       1111.37        71.10 o                         
   8  11   2        965.18       1061.09        69.93 o                         
   9  11   2       1745.31       2057.53       199.71 o                         
  -7  12   2        686.09        702.81       141.29 o                         
  -6  12   2        440.81        462.72        51.37 o                         
  -5  12   2        465.68        606.99        44.69 o                         
  -4  12   2        628.53        555.99        50.18 o                         
  -3  12   2       1216.41       1471.21        65.83 o                         
  -2  12   2        385.18        400.39        45.96 o                         
  -1  12   2       2470.88       2475.37       100.07 o                         
   0  12   2        434.22        366.54        32.68 o                         
   1  12   2       2440.25       2368.33        83.66 o                         
   2  12   2        391.97        467.32        46.83 o                         
   3  12   2       1240.32       1206.75        57.05 o                         
   4  12   2        611.72        564.42        38.81 o                         
   5  12   2        444.01        543.81        49.62 o                         
   6  12   2        432.40        515.77        41.88 o                         
   7  12   2        697.37        760.84        96.71 o                         
  -5  13   2        689.84        650.67       116.72 o                         
  -4  13   2       1209.88       1230.23        92.20 o                         
  -3  13   2        220.99        257.76        51.34 o                         
  -2  13   2        326.61        336.92        39.47 o                         
  -1  13   2        566.02        629.73        45.68 o                         
   0  13   2       2399.17       2542.29       109.24 o                         
   1  13   2        559.60        573.92        44.72 o                         
   2  13   2        331.74        347.74        38.97 o                         
   3  13   2        203.73        208.13        36.03 o                         
   4  13   2       1221.78       1124.08        63.52 o                         
   5  13   2        681.90        648.09        69.34 o                         
  -2  14   2          1.46        -15.14       162.40 o                         
   1  14   2       3967.93       4025.12       443.15 o                         
   2  14   2          1.12        141.75       192.68 o                         
   0   1   3        152.42        142.66         5.75 o                         
  -1   2   3       3007.10       2953.80        60.45 o                         
   0   2   3      34817.30      37139.42       835.05 o                         
   1   2   3       2995.30       2942.05        68.14 o                         
  -2   3   3       3367.48       3373.02        78.83 o                         
  -1   3   3        557.64        644.40        16.69 o                         
   0   3   3      10604.59      11301.10       233.18 o                         
   1   3   3        557.94        650.37        20.00 o                         
   2   3   3       3362.55       3397.15        74.17 o                         
  -3   4   3       1225.68       1216.35        35.15 o                         
  -2   4   3        940.24       1005.63        26.40 o                         
  -1   4   3       3141.22       3078.74        73.24 o                         
   0   4   3       9109.13      10115.71       222.41 o                         
   1   4   3       3142.80       3174.99        71.11 o                         
   2   4   3        941.36        948.11        25.76 o                         
   3   4   3       1218.17       1164.78        30.42 o                         
  -4   5   3       3020.51       3050.42        71.45 o                         
  -3   5   3        633.74        723.28        23.87 o                         
  -2   5   3       2195.16       2245.56        54.70 o                         
  -1   5   3         23.66         30.97         7.74 o                         
   0   5   3       2228.85       2281.30        54.16 o                         
   1   5   3         22.60         35.96         5.72 o                         
   2   5   3       2195.40       2257.13        53.61 o                         
   3   5   3        633.20        685.49        21.44 o                         
   4   5   3       3022.02       3090.93        71.40 o                         
  -5   6   3        178.11        193.84        13.63 o                         
  -4   6   3        399.58        387.62        16.07 o                         
  -3   6   3       1872.74       2005.67        49.24 o                         
  -2   6   3        540.87        586.51        19.00 o                         
  -1   6   3        958.15       1101.33        33.67 o                         
   0   6   3        574.34        561.19        17.75 o                         
   1   6   3        964.47       1105.39        34.69 o                         
   2   6   3        540.58        607.45        20.42 o                         
   3   6   3       1864.79       1931.36        50.96 o                         
   4   6   3        400.28        424.47        16.87 o                         
   5   6   3        178.60        173.23        17.68 o                         
  -6   7   3        957.33       1034.55        32.82 o                         
  -5   7   3        266.53        293.70        18.08 o                         
  -4   7   3        150.99        169.37        13.48 o                         
  -3   7   3        443.17        428.67        19.08 o                         
  -2   7   3       1621.14       1584.40        46.54 o                         
  -1   7   3        125.89        127.77        10.60 o                         
   0   7   3       1198.83       1159.51        37.72 o                         
   1   7   3        128.74        118.77        13.40 o                         
   2   7   3       1626.31       1663.82        42.28 o                         
   3   7   3        444.69        488.18        20.38 o                         
   4   7   3        151.30        164.14        13.51 o                         
   5   7   3        267.58        297.19        20.10 o                         
   6   7   3        958.87        968.24        38.72 o                         
  -7   8   3        123.44        130.67        25.84 o                         
  -6   8   3        905.37        898.04        35.56 o                         
  -5   8   3        534.87        502.56        26.35 o                         
  -4   8   3         24.72         25.29        13.54 o                         
  -3   8   3       1928.55       1932.49        53.86 o                         
  -2   8   3        930.29        934.02        31.86 o                         
  -1   8   3        653.49        590.29        24.09 o                         
   0   8   3        619.98        654.45        28.91 o                         
   1   8   3        658.25        688.28        24.53 o                         
   2   8   3        926.08        975.11        45.61 o                         
   3   8   3       1926.49       1828.73        52.72 o                         
   4   8   3         24.63          8.14        13.30 o                         
   5   8   3        537.10        555.29        24.47 o                         
   6   8   3        903.70        957.97        35.26 o                         
   7   8   3        124.58        125.09        19.58 o                         
  -8   9   3        218.95        206.15        27.94 o                         
  -7   9   3       1072.43       1090.51        57.50 o                         
  -6   9   3        221.87        163.03        21.35 o                         
  -5   9   3        521.04        523.07        27.06 o                         
  -4   9   3       1365.88       1443.69        48.04 o                         
  -3   9   3        318.47        336.04        25.09 o                         
  -2   9   3          1.89         25.81        16.55 o                         
  -1   9   3        567.12        557.62        35.82 o                         
   0   9   3          0.23         23.87        17.87 o                         
   1   9   3        567.13        581.70        28.81 o                         
   2   9   3          1.84         -8.26        13.85 o                         
   3   9   3        321.76        333.86        24.44 o                         
   4   9   3       1369.83       1428.45        52.51 o                         
   5   9   3        524.89        546.33        31.18 o                         
   6   9   3        220.87        215.24        36.52 o                         
   7   9   3       1082.74        988.07        43.45 o                         
   8   9   3        219.36        274.55        30.81 o                         
  -9  10   3         54.34         69.81        31.70 o                         
  -8  10   3        417.43        418.48        39.79 o                         
  -7  10   3        245.98        286.56        29.43 o                         
  -6  10   3         17.08         -2.22        21.44 o                         
  -5  10   3        133.65        157.41        21.36 o                         
  -4  10   3        870.46        975.74        40.09 o                         
  -3  10   3        209.66        240.36        28.14 o                         
  -2  10   3         59.31         72.91        20.22 o                         
  -1  10   3        379.85        368.50        25.59 o                         
   0  10   3          5.87         -3.77        17.31 o                         
   1  10   3        376.58        360.84        25.23 o                         
   2  10   3         59.31         51.32        18.14 o                         
   3  10   3        209.39        193.51        28.54 o                         
   4  10   3        867.65        872.99        40.89 o                         
   5  10   3        134.13        115.77        23.87 o                         
   6  10   3         17.37        -22.12        22.12 o                         
   7  10   3        247.37        248.95        30.78 o                         
   8  10   3        417.15        475.06        41.57 o                         
   9  10   3         54.59         55.69        43.07 o                         
  -9  11   3        166.68        157.47        88.04 o                         
  -8  11   3          6.78         35.50        41.22 o                         
  -7  11   3         64.35         64.11        35.60 o                         
  -6  11   3        344.40        320.16        40.99 o                         
  -5  11   3        160.25        127.36        29.29 o                         
  -4  11   3        119.38        124.09        25.39 o                         
  -3  11   3        119.55        138.68        24.63 o                         
  -2  11   3        338.49        344.90        32.04 o                         
  -1  11   3        111.87        140.19        29.06 o                         
   0  11   3         70.71         57.07        21.69 o                         
   1  11   3        112.27        120.28        21.92 o                         
   2  11   3        338.35        327.67        27.84 o                         
   3  11   3        119.80        123.24        24.00 o                         
   4  11   3        119.33        127.27        25.57 o                         
   5  11   3        160.71        156.02        33.66 o                         
   6  11   3        343.84        380.91        38.21 o                         
   7  11   3         64.00         87.64        33.81 o                         
   8  11   3          6.87         13.61        43.15 o                         
   9  11   3        168.38        -15.16       117.89 o                         
  -7  12   3         95.55        137.63       112.85 o                         
  -6  12   3        311.59        326.42        51.46 o                         
  -5  12   3        491.69        423.19        71.71 o                         
  -4  12   3         81.26        122.11        31.57 o                         
  -3  12   3        751.11        707.47        71.11 o                         
  -2  12   3        218.91        294.68        32.71 o                         
  -1  12   3        303.35        344.18        34.83 o                         
   0  12   3        169.96        132.43        26.73 o                         
   1  12   3        303.64        349.00        31.30 o                         
   2  12   3        219.33        197.34        28.33 o                         
   3  12   3        749.42        792.03        52.74 o                         
   4  12   3         81.55         67.67        27.84 o                         
   5  12   3        493.06        577.69        61.72 o                         
   6  12   3        310.45        356.23        41.51 o                         
   7  12   3         96.17        191.00        60.02 o                         
  -5  13   3        235.96         99.98       134.60 o                         
  -4  13   3          9.45        -43.44        44.05 o                         
  -3  13   3         80.34         68.88        36.64 o                         
  -2  13   3          2.69        -32.65        32.65 o                         
  -1  13   3        227.02        235.14        35.05 o                         
   0  13   3        375.64        443.61        40.76 o                         
   1  13   3        226.59        228.34        33.68 o                         
   2  13   3          3.37         24.40        33.86 o                         
   3  13   3         79.26        156.91        35.09 o                         
   4  13   3          9.63          4.95        37.50 o                         
   5  13   3        234.35        257.34        96.93 o                         
  -2  14   3          8.72        -19.27       162.40 o                         
  -1  14   3         31.01        154.14       158.27 o                         
   1  14   3         30.71         92.21       163.77 o                         
   2  14   3          8.63        -60.56       163.77 o                         
   0   0   4       8486.09       8048.77       350.83 o                         
  -1   1   4      27040.62      28438.11       928.71 o                         
   0   1   4       2645.32       2531.13        54.53 o                         
   1   1   4      27039.15      28053.13       775.85 o                         
  -2   2   4       6341.48       5703.84       190.99 o                         
  -1   2   4       3903.48       3755.93        86.90 o                         
   0   2   4       6800.80       6439.96       141.92 o                         
   1   2   4       3961.05       3818.74        83.81 o                         
   2   2   4       6326.37       5704.11       168.63 o                         
  -3   3   4      12473.16      11974.72       373.69 o                         
  -2   3   4        504.15        529.00        19.70 o                         
  -1   3   4       6193.08       5603.00       110.26 o                         
   0   3   4        361.80        416.00        12.52 o                         
   1   3   4       6209.50       5553.78       132.27 o                         
   2   3   4        469.18        477.22        20.40 o                         
   3   3   4      12462.93      12056.60       373.65 o                         
  -4   4   4      13253.10      13106.96       409.08 o                         
  -3   4   4       4793.56       4711.44       105.55 o                         
  -2   4   4      13669.09      13775.94       311.04 o                         
  -1   4   4       9840.44      10132.38       224.19 o                         
   0   4   4      19420.83      20382.83       461.07 o                         
   1   4   4       9887.21      10293.56       232.27 o                         
   2   4   4      13654.41      13660.26       310.78 o                         
   3   4   4       4740.58       4652.66       105.29 o                         
   4   4   4      13272.55      13126.49       408.87 o                         
  -5   5   4       2328.34       2419.08        80.57 o                         
  -4   5   4       4317.48       4191.15        96.23 o                         
  -3   5   4       5134.06       4786.62       108.21 o                         
  -2   5   4       5799.78       5418.82       125.30 o                         
  -1   5   4        967.27        773.46        21.09 o                         
   0   5   4      10102.89      10203.15       232.31 o                         
   1   5   4       1005.55        773.18        22.11 o                         
   2   5   4       5860.17       5439.09       121.79 o                         
   3   5   4       5145.62       4860.94       108.80 o                         
   4   5   4       4322.39       4174.69        99.03 o                         
   5   5   4       2387.59       2267.96        79.66 o                         
  -6   6   4       5052.63       4973.00       162.45 o                         
  -5   6   4       5680.41       5654.80       127.83 o                         
  -4   6   4       4206.46       4166.60        94.27 o                         
  -3   6   4       3700.25       3531.96        83.53 o                         
  -2   6   4       3961.44       3731.47        86.93 o                         
  -1   6   4       6405.61       6327.33       156.95 o                         
   0   6   4       8970.77       8749.24       206.82 o                         
   1   6   4       6458.93       6305.32       157.13 o                         
   2   6   4       3924.08       3607.21        84.50 o                         
   3   6   4       3676.64       3469.95        83.98 o                         
   4   6   4       4186.10       3933.20        96.55 o                         
   5   6   4       5744.77       5648.51       131.95 o                         
   6   6   4       4993.83       5135.69       173.66 o                         
  -7   7   4       4254.20       4168.29       161.35 o                         
  -6   7   4       2469.15       2496.47        72.72 o                         
  -5   7   4       2766.39       2698.13        73.00 o                         
  -4   7   4        778.34        815.73        27.95 o                         
  -3   7   4       8410.94       8291.78       205.56 o                         
  -2   7   4       3469.19       3507.23        99.10 o                         
  -1   7   4      10285.27       9885.54       247.09 o                         
   0   7   4       7942.87       8077.82       200.11 o                         
   1   7   4      10276.67      10217.06       247.20 o                         
   2   7   4       3509.52       3427.60        79.70 o                         
   3   7   4       8346.30       8280.20       191.27 o                         
   4   7   4        756.49        787.70        26.53 o                         
   5   7   4       2757.28       2813.36        70.58 o                         
   6   7   4       2476.34       2458.23        67.15 o                         
   7   7   4       4154.64       4047.88       149.22 o                         
  -8   8   4       2162.07       2112.74       163.18 o                         
  -7   8   4       1539.76       1606.59        88.76 o                         
  -6   8   4       2979.45       3089.00        88.21 o                         
  -5   8   4       2231.03       2273.26        66.62 o                         
  -4   8   4        601.13        676.50        34.64 o                         
  -3   8   4       1407.36       1542.20        54.27 o                         
  -2   8   4        893.87        962.12        32.43 o                         
  -1   8   4       1902.96       1982.93        53.97 o                         
   0   8   4       4865.26       4818.08       123.38 o                         
   1   8   4       1934.57       1936.54        61.45 o                         
   2   8   4        892.25        956.04        33.34 o                         
   3   8   4       1358.06       1444.00        58.85 o                         
   4   8   4        583.51        621.02        33.52 o                         
   5   8   4       2283.55       2360.52        64.68 o                         
   6   8   4       2941.10       3043.07        85.47 o                         
   7   8   4       1564.75       1656.75        69.17 o                         
   8   8   4       2156.95       2225.01       100.20 o                         
  -9   9   4       2621.43       2632.43       144.13 o                         
  -8   9   4       1976.00       1926.86        76.42 o                         
  -7   9   4       1941.14       1914.51        73.11 o                         
  -6   9   4       2913.46       2905.46        94.54 o                         
  -5   9   4       3094.14       3117.59        90.73 o                         
  -4   9   4       1329.63       1365.50        46.34 o                         
  -3   9   4        851.22        930.95        39.97 o                         
  -2   9   4       2929.43       2839.27        85.82 o                         
  -1   9   4        451.19        548.06        25.68 o                         
   0   9   4       3807.91       3953.39       112.51 o                         
   1   9   4        477.37        521.17        27.92 o                         
   2   9   4       2923.35       2912.61        87.63 o                         
   3   9   4        911.43        916.65        39.34 o                         
   4   9   4       1287.44       1329.91        50.89 o                         
   5   9   4       3219.52       3160.45       105.47 o                         
   6   9   4       2873.93       2974.85        99.95 o                         
   7   9   4       1958.00       2028.51        79.45 o                         
   8   9   4       1963.89       1875.12        79.43 o                         
   9   9   4       2654.80       2742.03       167.91 o                         
 -10  10   4       1271.57       1231.61       184.42 o                         
  -9  10   4       1141.99       1272.98        71.33 o                         
  -8  10   4       1198.30       1203.79        57.52 o                         
  -7  10   4       1493.35       1563.33        68.01 o                         
  -6  10   4       2055.00       2100.18        70.94 o                         
  -5  10   4       3830.51       3913.93       110.64 o                         
  -4  10   4        547.20        555.64        31.13 o                         
  -3  10   4       4757.91       4616.90       133.63 o                         
  -2  10   4        769.55        839.63        39.56 o                         
  -1  10   4       5517.26       5629.71       161.62 o                         
   0  10   4       3630.62       3547.90       111.39 o                         
   1  10   4       5533.60       5241.01       160.96 o                         
   2  10   4        769.39        786.83        47.89 o                         
   3  10   4       4713.71       4523.81       139.90 o                         
   4  10   4        527.68        513.95        31.61 o                         
   5  10   4       3820.85       3883.39       128.27 o                         
   6  10   4       2056.92       2036.22        77.13 o                         
   7  10   4       1478.58       1644.89        70.91 o                         
   8  10   4       1217.56       1234.74        68.93 o                         
   9  10   4       1137.71       1085.51        79.43 o                         
  10  10   4       1277.78       1104.99       280.76 o                         
  -8  11   4        607.91        688.31        64.23 o                         
  -7  11   4       1295.91       1100.16        69.55 o                         
  -6  11   4       2195.62       2246.59        91.60 o                         
  -5  11   4       2019.02       2122.09        90.85 o                         
  -4  11   4       2562.50       2660.30        89.12 o                         
  -3  11   4       1875.44       1923.00        68.94 o                         
  -2  11   4       3000.62       2843.26       101.49 o                         
  -1  11   4       1287.29       1321.56        56.90 o                         
   0  11   4       1749.91       1582.52        69.59 o                         
   1  11   4       1287.37       1389.84        53.44 o                         
   2  11   4       3011.94       3040.82        99.22 o                         
   3  11   4       1857.35       1792.62        69.24 o                         
   4  11   4       2576.52       2485.37        87.42 o                         
   5  11   4       2025.31       2218.56        81.36 o                         
   6  11   4       2202.44       2440.04        87.62 o                         
   7  11   4       1258.88       1386.74        99.06 o                         
   8  11   4        600.24        619.84        62.10 o                         
  -7  12   4        233.61        381.22       272.50 o                         
  -6  12   4        824.65        768.91        72.13 o                         
  -5  12   4       1452.47       1372.27        84.05 o                         
  -4  12   4        545.53        605.95        44.43 o                         
  -3  12   4       1330.65       1241.96        59.63 o                         
  -2  12   4        367.59        364.35        34.67 o                         
  -1  12   4       1199.04       1186.44        59.24 o                         
   0  12   4        825.30        803.44        41.24 o                         
   1  12   4       1225.73       1320.29        51.44 o                         
   2  12   4        353.13        359.35        30.75 o                         
   3  12   4       1341.54       1290.95        54.50 o                         
   4  12   4        524.24        634.82        56.00 o                         
   5  12   4       1467.99       1368.33        81.86 o                         
   6  12   4        826.22        910.67        67.40 o                         
   7  12   4        226.14        198.80        74.51 o                         
  -5  13   4        363.87        238.57       115.80 o                         
  -4  13   4       1171.78       1265.27       110.19 o                         
  -3  13   4         44.39         43.31        37.64 o                         
  -2  13   4       1437.19       1436.12        71.36 o                         
  -1  13   4        138.24        132.96        39.42 o                         
   0  13   4        682.07        595.98        47.72 o                         
   1  13   4        144.74         93.77        35.60 o                         
   2  13   4       1445.77       1485.70        79.64 o                         
   3  13   4         39.32         17.46        33.78 o                         
   4  13   4       1175.01       1261.91        75.38 o                         
   5  13   4        367.92        451.33        91.50 o                         
  -2  14   4        160.36        198.18       178.91 o                         
  -1  14   4       2009.09       1729.81       249.10 o                         
   1  14   4       2012.13       1733.94       289.01 o                         
   2  14   4        158.88        154.14       216.07 o                         
   0   1   5       1664.88       1610.25        36.34 o                         
  -1   2   5        586.79        594.03        17.82 o                         
   0   2   5       5960.37       5576.44       115.97 o                         
   1   2   5        585.65        596.27        16.20 o                         
  -2   3   5       1244.82       1329.76        33.85 o                         
  -1   3   5       6137.35       6163.42       135.29 o                         
   0   3   5       1463.26       1543.89        36.59 o                         
   1   3   5       6143.50       6048.50       150.14 o                         
   2   3   5       1248.28       1382.18        33.33 o                         
  -3   4   5        600.73        663.97        20.71 o                         
  -2   4   5       7583.80       7667.22       163.24 o                         
  -1   4   5       1823.83       1820.26        38.85 o                         
   0   4   5       1701.93       1928.13        46.00 o                         
   1   4   5       1823.41       1867.19        46.43 o                         
   2   4   5       7584.59       7558.48       168.12 o                         
   3   4   5        604.04        702.01        20.22 o                         
  -4   5   5        322.43        368.94        18.48 o                         
  -3   5   5       4101.23       3881.16        89.19 o                         
  -2   5   5        165.50        192.46        10.04 o                         
  -1   5   5       1497.80       1498.24        37.84 o                         
   0   5   5      11125.99      11786.21       267.72 o                         
   1   5   5       1494.06       1507.96        37.92 o                         
   2   5   5        165.67        186.09        16.26 o                         
   3   5   5       4103.58       3970.34        86.66 o                         
   4   5   5        317.70        322.69        15.39 o                         
  -5   6   5        282.90        301.10        15.47 o                         
  -4   6   5       1653.61       1675.01        43.46 o                         
  -3   6   5        358.85        352.30        18.90 o                         
  -2   6   5         50.32         63.19         7.92 o                         
  -1   6   5       1138.84       1225.64        34.62 o                         
   0   6   5       2195.89       2103.40        54.38 o                         
   1   6   5       1140.63       1200.22        34.33 o                         
   2   6   5         49.77         88.05         9.19 o                         
   3   6   5        355.55        350.63        17.84 o                         
   4   6   5       1660.53       1664.09        45.14 o                         
   5   6   5        282.29        302.42        16.07 o                         
  -6   7   5         46.24         55.59        16.24 o                         
  -5   7   5       1822.89       1918.15        54.39 o                         
  -4   7   5         98.50        111.62        13.87 o                         
  -3   7   5         77.53         71.51        12.40 o                         
  -2   7   5       1024.24       1026.32        32.63 o                         
  -1   7   5        946.83       1032.28        45.57 o                         
   0   7   5       4424.65       4607.48       116.98 o                         
   1   7   5        949.30        957.33        33.27 o                         
   2   7   5       1025.23       1028.48        38.65 o                         
   3   7   5         77.56         70.63        11.99 o                         
   4   7   5         98.09         88.68        13.10 o                         
   5   7   5       1821.86       1739.50        58.45 o                         
   6   7   5         45.01         59.78        16.42 o                         
  -7   8   5        845.39        936.19        44.11 o                         
  -6   8   5       1166.42       1232.84        59.96 o                         
  -5   8   5       1287.38       1202.38        41.67 o                         
  -4   8   5        167.84        165.21        16.81 o                         
  -3   8   5        610.89        627.50        26.81 o                         
  -2   8   5        334.88        317.82        21.22 o                         
  -1   8   5        790.15        763.57        32.59 o                         
   0   8   5        309.57        344.50        25.58 o                         
   1   8   5        789.32        812.07        39.85 o                         
   2   8   5        334.92        369.61        22.70 o                         
   3   8   5        612.53        637.64        36.15 o                         
   4   8   5        168.06        109.38        16.68 o                         
   5   8   5       1287.78       1306.47        43.88 o                         
   6   8   5       1165.05       1198.55        48.17 o                         
   7   8   5        850.53        828.64        46.72 o                         
  -8   9   5         54.63         72.97        25.54 o                         
  -7   9   5        744.10        822.57        62.58 o                         
  -6   9   5        220.45        173.15        32.37 o                         
  -5   9   5        296.35        319.48        27.12 o                         
  -4   9   5        937.92        936.63        36.28 o                         
  -3   9   5        438.59        465.69        27.28 o                         
  -2   9   5         67.88        106.82        17.42 o                         
  -1   9   5         37.42         49.97        14.83 o                         
   0   9   5       3302.52       3053.27        91.48 o                         
   1   9   5         38.47         32.96        15.68 o                         
   2   9   5         68.39         77.13        17.53 o                         
   3   9   5        439.44        516.94        30.82 o                         
   4   9   5        938.85        893.13        39.30 o                         
   5   9   5        296.44        271.72        25.11 o                         
   6   9   5        220.14        220.11        29.41 o                         
   7   9   5        744.56        763.84        47.58 o                         
   8   9   5         53.79         91.96        30.97 o                         
  -9  10   5        275.09        220.46        38.48 o                         
  -8  10   5        274.11        286.65        34.63 o                         
  -7  10   5         10.99         10.22        27.37 o                         
  -6  10   5         95.81         93.55        24.33 o                         
  -5  10   5        222.50        214.77        26.15 o                         
  -4  10   5        333.78        395.29        27.72 o                         
  -3  10   5        237.22        227.86        23.11 o                         
  -2  10   5         96.29         49.22        20.28 o                         
  -1  10   5        114.95        128.15        21.64 o                         
   0  10   5        153.66        159.70        25.32 o                         
   1  10   5        115.49        135.67        20.40 o                         
   2  10   5         96.79         98.06        24.54 o                         
   3  10   5        235.27        222.57        23.83 o                         
   4  10   5        332.91        385.90        31.92 o                         
   5  10   5        221.52        219.29        39.04 o                         
   6  10   5         95.52        100.24        26.89 o                         
   7  10   5         11.34          4.69        28.27 o                         
   8  10   5        274.35        293.52        44.41 o                         
   9  10   5        277.45        197.94        67.94 o                         
  -8  11   5        110.75        155.81        51.85 o                         
  -7  11   5          6.96         10.73        31.69 o                         
  -6  11   5         12.42        -11.70        27.96 o                         
  -5  11   5        298.83        336.68        34.21 o                         
  -4  11   5       1040.38       1032.20        47.53 o                         
  -3  11   5        170.99        125.01        32.16 o                         
  -2  11   5         65.29         59.51        23.18 o                         
  -1  11   5        498.14        496.26        33.21 o                         
   0  11   5       1237.50       1147.22        72.76 o                         
   1  11   5        499.88        483.49        31.78 o                         
   2  11   5         65.37         48.49        20.43 o                         
   3  11   5        171.98        143.24        25.14 o                         
   4  11   5       1042.93       1024.47        63.50 o                         
   5  11   5        297.54        279.87        30.69 o                         
   6  11   5         12.26        -29.23        29.23 o                         
   7  11   5          7.05         10.19        34.34 o                         
   8  11   5        110.89        120.38        90.17 o                         
  -7  12   5        123.44         97.71       249.10 o                         
  -6  12   5         29.13         16.84        44.68 o                         
  -5  12   5         28.97         15.98        35.23 o                         
  -4  12   5         53.57         17.78        29.46 o                         
  -3  12   5        168.53        172.47        30.67 o                         
  -2  12   5        146.20        116.14        28.04 o                         
  -1  12   5        541.40        557.96        38.42 o                         
   0  12   5         22.64         24.98        23.11 o                         
   1  12   5        542.39        578.88        34.63 o                         
   2  12   5        145.62        117.90        26.30 o                         
   3  12   5        167.07        205.36        29.82 o                         
   4  12   5         53.11         52.26        27.57 o                         
   5  12   5         29.59         27.71        33.06 o                         
   6  12   5         29.45         41.67        42.46 o                         
   7  12   5        124.77         25.86       105.38 o                         
  -5  13   5          4.39        -10.39       130.67 o                         
  -4  13   5        362.54        181.03       100.06 o                         
  -3  13   5        235.99        250.23        47.45 o                         
  -2  13   5        280.09        253.98        41.48 o                         
  -1  13   5        151.60        141.84        37.60 o                         
   0  13   5        215.42        221.68        38.87 o                         
   1  13   5        150.13        201.16        32.57 o                         
   2  13   5        280.77        230.73        35.82 o                         
   3  13   5        233.92        257.17        40.99 o                         
   4  13   5        362.42        231.50        59.01 o                         
  -1  14   5         58.73        114.23       158.27 o                         
   0  14   5          0.03        249.10       275.25 o                         
   1  14   5         59.03         59.18       110.10 o                         
   0   0   6       8894.59       9420.03       411.38 o                         
  -1   1   6      21821.57      21139.84       657.70 o                         
   0   1   6         79.42         72.88         6.26 o                         
   1   1   6      21790.25      21459.68       657.90 o                         
  -2   2   6       1450.91       1599.30        53.27 o                         
  -1   2   6          6.85          6.95         4.43 o                         
   0   2   6        658.97        531.91        15.01 o                         
   1   2   6          6.04         -3.13         3.13 o                         
   2   2   6       1418.06       1631.84        67.62 o                         
  -3   3   6      22935.37      23165.00       766.53 o                         
  -2   3   6       5117.47       5174.76       114.13 o                         
  -1   3   6      34798.47      35325.73       769.91 o                         
   0   3   6       5381.21       5230.73       115.58 o                         
   1   3   6      34791.70      35298.30       854.11 o                         
   2   3   6       5104.63       5090.89       113.95 o                         
   3   3   6      23063.07      23212.95       717.14 o                         
  -4   4   6      16627.80      16695.88       518.17 o                         
  -3   4   6       8574.66       8565.21       196.99 o                         
  -2   4   6       3007.95       2916.43        68.28 o                         
  -1   4   6       2053.85       1976.33        46.79 o                         
   0   4   6      11245.00      10610.39       241.12 o                         
   1   4   6       2040.12       1982.96        50.01 o                         
   2   4   6       2988.72       2847.82        67.78 o                         
   3   4   6       8552.39       8620.64       185.04 o                         
   4   4   6      16636.27      16667.49       517.72 o                         
  -5   5   6       6671.78       6421.17       203.60 o                         
  -4   5   6       7324.33       7250.52       162.27 o                         
  -3   5   6      10661.75      10303.28       238.37 o                         
  -2   5   6       1723.00       1687.83        40.84 o                         
  -1   5   6      15636.31      15314.68       337.51 o                         
   0   5   6        143.31        100.06         7.72 o                         
   1   5   6      15602.51      15527.19       362.23 o                         
   2   5   6       1677.06       1595.72        42.34 o                         
   3   5   6      10743.46      10598.78       224.09 o                         
   4   5   6       7261.48       7256.24       162.11 o                         
   5   5   6       6672.70       6409.91       204.14 o                         
  -6   6   6        171.28        233.64        24.76 o                         
  -5   6   6        757.03        765.14        27.63 o                         
  -4   6   6       2299.89       2296.39        59.81 o                         
  -3   6   6       1325.83       1398.22        39.69 o                         
  -2   6   6        631.86        661.69        22.66 o                         
  -1   6   6         35.95         21.31         7.72 o                         
   0   6   6        740.43        741.55        24.69 o                         
   1   6   6         33.51         29.56         9.28 o                         
   2   6   6        597.86        658.66        22.60 o                         
   3   6   6       1361.02       1420.68        39.25 o                         
   4   6   6       2287.08       2336.76        62.16 o                         
   5   6   6        738.91        767.14        28.96 o                         
   6   6   6        148.83        202.24        30.25 o                         
  -7   7   6       1054.63       1151.96        83.97 o                         
  -6   7   6       2128.82       2144.66        66.14 o                         
  -5   7   6       4344.68       4314.89       111.10 o                         
  -4   7   6      11172.33      11239.88       278.19 o                         
  -3   7   6       5171.56       4999.20       131.00 o                         
  -2   7   6       5112.74       4929.44       131.64 o                         
  -1   7   6       3310.04       3319.38        84.70 o                         
   0   7   6       2544.30       2485.56        70.50 o                         
   1   7   6       3258.89       3185.28       102.61 o                         
   2   7   6       5184.93       5029.92       130.97 o                         
   3   7   6       5188.30       4822.81       120.77 o                         
   4   7   6      11256.69      11233.17       267.23 o                         
   5   7   6       4309.73       4183.14       111.05 o                         
   6   7   6       2218.83       2210.62        66.74 o                         
   7   7   6       1048.72       1163.80        62.28 o                         
  -8   8   6       1596.78       1626.55       152.56 o                         
  -7   8   6        662.15        694.21        38.22 o                         
  -6   8   6        435.40        502.41        28.19 o                         
  -5   8   6       2612.38       2751.37        79.24 o                         
  -4   8   6       2082.83       2120.62        62.63 o                         
  -3   8   6       2410.89       2553.91        73.43 o                         
  -2   8   6        382.65        338.22        20.97 o                         
  -1   8   6       2233.01       2231.14        64.62 o                         
   0   8   6       2580.05       2655.52        75.75 o                         
   1   8   6       2223.06       2393.60        71.35 o                         
   2   8   6        349.27        336.78        19.21 o                         
   3   8   6       2428.03       2422.25        70.14 o                         
   4   8   6       2055.90       2152.40        74.19 o                         
   5   8   6       2557.77       2539.99        81.77 o                         
   6   8   6        420.84        447.00        28.52 o                         
   7   8   6        677.11        730.47        36.23 o                         
   8   8   6       1592.20       1580.90        88.62 o                         
  -9   9   6       2110.99       1994.02       121.17 o                         
  -8   9   6       2221.93       2307.59        87.44 o                         
  -7   9   6       1378.70       1425.29        59.63 o                         
  -6   9   6       1675.62       1590.50        68.05 o                         
  -5   9   6       4885.17       4970.56       150.25 o                         
  -4   9   6       8016.28       7736.42       214.38 o                         
  -3   9   6       5803.73       5723.08       161.01 o                         
  -2   9   6       4879.68       4643.01       134.35 o                         
  -1   9   6       2479.43       2446.22        75.00 o                         
   0   9   6       5545.33       5424.67       152.50 o                         
   1   9   6       2466.28       2567.32        89.59 o                         
   2   9   6       4869.10       4747.10       123.50 o                         
   3   9   6       5851.95       5617.35       147.60 o                         
   4   9   6       7963.58       7851.65       212.51 o                         
   5   9   6       4901.71       4956.16       148.75 o                         
   6   9   6       1623.37       1568.77        62.07 o                         
   7   9   6       1422.79       1415.90        60.46 o                         
   8   9   6       2131.18       2172.55        89.09 o                         
   9   9   6       2182.08       2296.77       173.80 o                         
  -9  10   6        573.54        587.38        55.79 o                         
  -8  10   6       1876.27       1949.98        84.21 o                         
  -7  10   6        473.13        574.17        62.93 o                         
  -6  10   6        483.03        550.13        36.82 o                         
  -5  10   6       2035.51       2038.88        74.95 o                         
  -4  10   6       1245.80       1162.91        48.58 o                         
  -3  10   6       1285.74       1216.58        63.95 o                         
  -2  10   6        222.31        254.81        24.30 o                         
  -1  10   6       1330.62       1195.81        47.32 o                         
   0  10   6       2484.67       2299.10        77.45 o                         
   1  10   6       1320.14       1131.32        52.13 o                         
   2  10   6        216.27        233.85        22.40 o                         
   3  10   6       1291.82       1212.50        60.84 o                         
   4  10   6       1263.60       1344.37        54.61 o                         
   5  10   6       2014.23       2193.17        79.24 o                         
   6  10   6        501.80        497.37        39.58 o                         
   7  10   6        506.99        490.13        40.74 o                         
   8  10   6       1888.63       1715.97        87.24 o                         
   9  10   6        546.36        601.82       117.70 o                         
  -8  11   6       1678.12       1600.33       107.85 o                         
  -7  11   6        212.37        275.24        41.26 o                         
  -6  11   6       1104.86       1137.46        56.81 o                         
  -5  11   6        787.13        755.51        46.35 o                         
  -4  11   6       3257.74       3130.64       151.04 o                         
  -3  11   6       1085.59       1051.17        66.27 o                         
  -2  11   6       3786.79       3602.51       123.72 o                         
  -1  11   6        534.85        569.46        36.08 o                         
   0  11   6       7869.15       8070.76       231.35 o                         
   1  11   6        526.98        582.58        32.26 o                         
   2  11   6       3802.40       3787.79       112.34 o                         
   3  11   6       1107.58       1053.38        47.43 o                         
   4  11   6       3256.76       3331.14       111.25 o                         
   5  11   6        778.84        820.27        45.41 o                         
   6  11   6       1135.06       1121.64        76.34 o                         
   7  11   6        212.45        170.67        38.04 o                         
   8  11   6       1678.17       1548.07       110.33 o                         
  -6  12   6        866.66        960.03        87.17 o                         
  -5  12   6       1322.45       1149.94        61.57 o                         
  -4  12   6        631.98        683.43        51.33 o                         
  -3  12   6        325.72        359.35        39.55 o                         
  -2  12   6        210.18        217.10        30.83 o                         
  -1  12   6        325.00        353.98        40.72 o                         
   0  12   6        267.58        300.52        32.10 o                         
   1  12   6        313.80        340.25        30.75 o                         
   2  12   6        195.27        198.60        27.10 o                         
   3  12   6        327.92        365.76        38.63 o                         
   4  12   6        635.11        645.96        42.27 o                         
   5  12   6       1318.43       1223.74        75.92 o                         
   6  12   6        863.20        912.83        71.69 o                         
   7  12   6        300.55        221.70       197.96 o                         
  -4  13   6        964.28        896.55       182.73 o                         
  -3  13   6        316.89        551.22       103.55 o                         
  -2  13   6        865.61        982.21        60.25 o                         
  -1  13   6        268.15        242.67        47.81 o                         
   0  13   6       2853.96       2590.65       104.99 o                         
   1  13   6        264.30        302.19        41.74 o                         
   2  13   6        861.19        944.75        74.60 o                         
   3  13   6        330.30        341.89        54.54 o                         
   4  13   6        931.90        972.41       126.32 o                         
   5  13   6        153.68         66.06       264.24 o                         
   0   1   7        604.25        640.86        18.49 o                         
  -1   2   7        199.08        202.94        10.71 o                         
   0   2   7      15395.13      16460.78       371.26 o                         
   1   2   7        198.76        195.37         7.31 o                         
  -2   3   7        229.67        250.86        11.10 o                         
  -1   3   7       2862.67       3222.62        74.49 o                         
   0   3   7       2014.58       2106.78        48.54 o                         
   1   3   7       2855.90       3167.22        73.49 o                         
   2   3   7        229.70        245.83        10.74 o                         
  -3   4   7       1039.98       1098.84        30.06 o                         
  -2   4   7       1470.55       1452.58        40.06 o                         
  -1   4   7         42.23         34.83         6.10 o                         
   0   4   7       2064.81       2069.77        53.35 o                         
   1   4   7         41.86         59.76        11.13 o                         
   2   4   7       1472.96       1465.12        37.51 o                         
   3   4   7       1035.66       1086.45        28.09 o                         
  -4   5   7        345.83        407.83        20.69 o                         
  -3   5   7       1224.27       1323.82        37.45 o                         
  -2   5   7        485.56        470.76        16.05 o                         
  -1   5   7         87.26        112.73         7.72 o                         
   0   5   7         56.86         61.15         9.21 o                         
   1   5   7         86.68         99.36        10.59 o                         
   2   5   7        482.78        483.81        17.93 o                         
   3   5   7       1218.41       1265.67        34.52 o                         
   4   5   7        344.40        400.97        16.84 o                         
  -5   6   7       1069.71       1084.82        39.99 o                         
  -4   6   7       1016.03       1020.73        37.00 o                         
  -3   6   7         39.92         35.02        10.86 o                         
  -2   6   7        177.15        193.89        15.54 o                         
  -1   6   7         69.84         41.81        10.52 o                         
   0   6   7       1073.92       1044.37        36.03 o                         
   1   6   7         71.43         60.06        10.89 o                         
   2   6   7        177.26        210.70        13.92 o                         
   3   6   7         41.19         39.94        10.81 o                         
   4   6   7       1020.74       1091.77        33.50 o                         
   5   6   7       1069.73       1075.06        36.37 o                         
  -6   7   7        128.22        126.87        18.66 o                         
  -5   7   7        472.22        453.71        28.81 o                         
  -4   7   7       1271.71       1324.65        42.68 o                         
  -3   7   7         30.14         37.18        12.22 o                         
  -2   7   7         29.96         29.83        11.77 o                         
  -1   7   7        444.18        429.21        24.99 o                         
   0   7   7        716.62        703.45        35.35 o                         
   1   7   7        444.37        421.89        21.51 o                         
   2   7   7         29.79         54.77        12.30 o                         
   3   7   7         29.41         25.80        12.39 o                         
   4   7   7       1264.60       1325.88        48.76 o                         
   5   7   7        470.56        502.72        25.03 o                         
   6   7   7        128.73        200.02        22.26 o                         
  -7   8   7        484.16        494.20        30.88 o                         
  -6   8   7        282.79        321.09        25.70 o                         
  -5   8   7        286.91        348.78        23.31 o                         
  -4   8   7        294.82        302.81        24.59 o                         
  -3   8   7       2093.25       2012.04        69.43 o                         
  -2   8   7        922.60        800.56        33.76 o                         
  -1   8   7       1226.31       1104.87        37.37 o                         
   0   8   7        190.75        192.26        19.19 o                         
   1   8   7       1224.69       1098.02        49.92 o                         
   2   8   7        925.89        856.55        34.20 o                         
   3   8   7       2091.66       2070.72        66.12 o                         
   4   8   7        295.64        314.73        21.57 o                         
   5   8   7        286.92        290.29        25.87 o                         
   6   8   7        281.82        345.77        27.12 o                         
   7   8   7        482.01        439.75        32.01 o                         
  -8   9   7         81.72         66.08        27.02 o                         
  -7   9   7        801.11        810.67        46.78 o                         
  -6   9   7         43.89         22.94        22.90 o                         
  -5   9   7        164.18        157.22        23.35 o                         
  -4   9   7        353.77        332.45        26.53 o                         
  -3   9   7        374.45        407.71        25.53 o                         
  -2   9   7        173.64        188.97        20.17 o                         
  -1   9   7        205.61        182.65        17.79 o                         
   0   9   7        858.39        803.23        32.06 o                         
   1   9   7        207.07        217.89        25.27 o                         
   2   9   7        172.50        193.21        19.11 o                         
   3   9   7        373.92        400.95        23.90 o                         
   4   9   7        353.07        351.18        26.29 o                         
   5   9   7        163.33        174.77        25.99 o                         
   6   9   7         43.75          6.70        22.13 o                         
   7   9   7        800.38        770.45        45.79 o                         
   8   9   7         81.68         70.14        30.28 o                         
  -9  10   7        223.22        290.80        87.09 o                         
  -8  10   7         90.38         91.80        32.09 o                         
  -7  10   7         34.47        -11.46        26.92 o                         
  -6  10   7         56.41         58.89        25.58 o                         
  -5  10   7        436.65        466.10        32.93 o                         
  -4  10   7        817.82        833.11        41.31 o                         
  -3  10   7         38.98         45.31        20.10 o                         
  -2  10   7         53.87         34.05        20.07 o                         
  -1  10   7        917.73        881.08        42.79 o                         
   0  10   7         42.30         38.85        19.08 o                         
   1  10   7        921.15        901.76        40.07 o                         
   2  10   7         54.07         38.24        18.62 o                         
   3  10   7         38.23         23.62        20.48 o                         
   4  10   7        819.43        841.18        42.96 o                         
   5  10   7        431.78        461.95        49.17 o                         
   6  10   7         56.35         51.13        28.86 o                         
   7  10   7         35.06          9.23        29.85 o                         
   8  10   7         91.44         59.61        38.89 o                         
   9  10   7        224.96        223.70       126.77 o                         
  -8  11   7        129.51        132.04        66.60 o                         
  -7  11   7        204.33        155.41        39.45 o                         
  -6  11   7          0.44          3.39        28.15 o                         
  -5  11   7        265.05        226.16        30.00 o                         
  -4  11   7        318.51        305.89        41.67 o                         
  -3  11   7        258.02        324.54        32.70 o                         
  -2  11   7         58.86         24.87        32.17 o                         
  -1  11   7         91.33         90.79        24.46 o                         
   0  11   7       1049.16        806.65        42.37 o                         
   1  11   7         91.77         78.13        23.00 o                         
   2  11   7         59.23         42.42        25.08 o                         
   3  11   7        258.39        318.73        32.79 o                         
   4  11   7        317.92        373.91        34.28 o                         
   5  11   7        264.55        250.95        39.51 o                         
   6  11   7          0.41         26.01        31.42 o                         
   7  11   7        203.61        206.07        43.52 o                         
   8  11   7        127.55         66.79        86.56 o                         
  -6  12   7        211.32        283.55        73.16 o                         
  -5  12   7         75.78         39.37        36.31 o                         
  -4  12   7        168.39        237.92        38.05 o                         
  -3  12   7        506.54        452.29        56.92 o                         
  -2  12   7         34.13         24.10        28.36 o                         
  -1  12   7        131.46        127.85        29.61 o                         
   0  12   7         59.30         71.40        25.53 o                         
   1  12   7        131.49        110.73        25.69 o                         
   2  12   7         34.29         35.65        24.74 o                         
   3  12   7        506.25        472.92        37.63 o                         
   4  12   7        167.84        165.01        33.63 o                         
   5  12   7         75.30         73.85        40.44 o                         
   6  12   7        212.09        156.37       107.13 o                         
  -4  13   7        182.30        121.60       179.85 o                         
  -3  13   7         19.97         20.38       100.69 o                         
  -2  13   7          5.53         58.11        51.01 o                         
  -1  13   7        124.56        111.65        40.67 o                         
   0  13   7        836.52        891.58        55.93 o                         
   1  13   7        124.38        125.05        35.63 o                         
   2  13   7          5.48         11.17        40.95 o                         
   3  13   7         19.40          3.25        52.14 o                         
   4  13   7        182.57        165.15       211.94 o                         
   0   0   8        112.00        156.85        14.24 o                         
  -1   1   8      39478.49      40788.64      1250.85 o                         
   0   1   8        769.18        869.15        22.40 o                         
   1   1   8      39504.63      40492.27      1251.11 o                         
  -2   2   8       1192.27       1142.28        42.04 o                         
  -1   2   8        101.19         87.81        10.19 o                         
   0   2   8        991.48       1006.75        25.14 o                         
   1   2   8         95.18         93.39         7.01 o                         
   2   2   8       1201.10       1202.77        41.94 o                         
  -3   3   8      29072.04      29359.08       971.55 o                         
  -2   3   8       5058.95       4937.25       118.90 o                         
  -1   3   8      29336.17      29669.45       690.51 o                         
   0   3   8       1492.47       1389.29        32.98 o                         
   1   3   8      29334.28      29372.34       665.11 o                         
   2   3   8       5103.88       4976.01       111.17 o                         
   3   3   8      28941.91      29392.18       856.60 o                         
  -4   4   8       9215.54       9316.37       293.21 o                         
  -3   4   8       4925.61       4726.33       113.48 o                         
  -2   4   8       1251.49       1312.73        34.40 o                         
  -1   4   8        175.03        199.98         9.81 o                         
   0   4   8        659.12        661.24        21.10 o                         
   1   4   8        182.82        180.12        14.57 o                         
   2   4   8       1226.91       1320.25        41.54 o                         
   3   4   8       4977.92       4626.15       102.33 o                         
   4   4   8       9113.71       9255.21       292.66 o                         
  -5   5   8      14880.69      14711.84       499.12 o                         
  -4   5   8       4060.72       3956.84        94.59 o                         
  -3   5   8      16452.79      16413.39       382.24 o                         
  -2   5   8       4628.85       4478.72       107.56 o                         
  -1   5   8      17761.27      17447.13       384.45 o                         
   0   5   8       2442.57       2317.55        59.86 o                         
   1   5   8      17819.77      17610.83       444.68 o                         
   2   5   8       4639.43       4673.84       111.53 o                         
   3   5   8      16462.43      16066.84       381.44 o                         
   4   5   8       4058.82       3882.67        97.79 o                         
   5   5   8      15094.42      15033.40       587.63 o                         
  -6   6   8       1647.98       1653.28        79.12 o                         
  -5   6   8       2706.96       2771.50        75.03 o                         
  -4   6   8        595.80        560.52        24.97 o                         
  -3   6   8       1934.03       1933.10        56.43 o                         
  -2   6   8       1473.97       1533.17        44.64 o                         
  -1   6   8        694.53        656.07        25.31 o                         
   0   6   8        621.91        611.90        24.01 o                         
   1   6   8        679.95        684.31        26.94 o                         
   2   6   8       1501.69       1480.49        53.61 o                         
   3   6   8       1893.92       1833.07        56.38 o                         
   4   6   8        594.83        557.81        32.32 o                         
   5   6   8       2616.98       2535.58        76.68 o                         
   6   6   8       1728.02       1762.15        79.03 o                         
  -7   7   8       2426.19       2945.72       152.30 o                         
  -6   7   8       2022.74       1946.62        64.70 o                         
  -5   7   8       4253.47       4461.26       122.45 o                         
  -4   7   8       3871.24       3941.45       109.42 o                         
  -3   7   8       4072.91       4201.00       116.88 o                         
  -2   7   8       5212.11       5179.15       135.94 o                         
  -1   7   8       7025.84       6769.65       171.19 o                         
   0   7   8       4065.34       3802.35       103.23 o                         
   1   7   8       7059.87       6806.71       186.19 o                         
   2   7   8       5187.98       4972.76       135.31 o                         
   3   7   8       4010.68       3916.01       105.47 o                         
   4   7   8       3855.22       3923.10       104.44 o                         
   5   7   8       4309.29       4340.35       128.41 o                         
   6   7   8       1985.49       1934.15        65.05 o                         
   7   7   8       2352.69       2544.01       128.07 o                         
  -8   8   8       2374.99       2102.40       112.21 o                         
  -7   8   8       1718.25       1748.86        71.21 o                         
  -6   8   8        663.17        759.06        53.71 o                         
  -5   8   8        657.04        677.63        33.51 o                         
  -4   8   8        758.39        821.34        36.27 o                         
  -3   8   8        681.56        770.03        33.58 o                         
  -2   8   8         53.56         73.43        15.58 o                         
  -1   8   8        756.97        857.99        36.71 o                         
   0   8   8       1461.31       1484.55        47.60 o                         
   1   8   8        766.97        797.81        33.53 o                         
   2   8   8         49.60         63.89        14.77 o                         
   3   8   8        709.85        753.89        32.61 o                         
   4   8   8        759.01        777.20        34.54 o                         
   5   8   8        666.48        665.66        34.63 o                         
   6   8   8        677.51        699.76        37.79 o                         
   7   8   8       1770.13       1810.27        71.23 o                         
   8   8   8       2267.95       2221.22       169.23 o                         
  -9   9   8        806.60        835.45        88.31 o                         
  -8   9   8       1617.62       1737.42        97.63 o                         
  -7   9   8       1524.38       1504.93        90.07 o                         
  -6   9   8       1714.92       1723.64        75.93 o                         
  -5   9   8       2700.59       2825.98        90.22 o                         
  -4   9   8       4031.43       3759.86       117.54 o                         
  -3   9   8       2628.12       2602.70       102.65 o                         
  -2   9   8       6160.38       5806.95       165.76 o                         
  -1   9   8       6663.40       6357.62       158.07 o                         
   0   9   8       5952.21       5563.49       149.78 o                         
   1   9   8       6687.95       5995.01       170.37 o                         
   2   9   8       6163.11       5900.57       152.21 o                         
   3   9   8       2581.98       2512.44        78.27 o                         
   4   9   8       4028.38       4038.74       117.41 o                         
   5   9   8       2738.92       2772.98        93.84 o                         
   6   9   8       1726.74       1737.06        67.16 o                         
   7   9   8       1494.26       1469.72        64.72 o                         
   8   9   8       1692.18       1873.70        78.66 o                         
   9   9   8        822.02        863.90        86.90 o                         
  -8  10   8       1373.05       1482.49        91.92 o                         
  -7  10   8       1154.52       1158.42        77.64 o                         
  -6  10   8       1139.07        995.51        56.73 o                         
  -5  10   8        652.12        614.63        37.55 o                         
  -4  10   8       1255.52       1278.01        52.79 o                         
  -3  10   8        512.50        515.87        32.88 o                         
  -2  10   8        197.26        172.64        23.43 o                         
  -1  10   8       1504.88       1402.66        51.50 o                         
   0  10   8        273.54        241.76        33.38 o                         
   1  10   8       1495.63       1332.73        64.41 o                         
   2  10   8        205.34        221.59        28.48 o                         
   3  10   8        502.34        443.56        29.00 o                         
   4  10   8       1286.04       1188.17        63.54 o                         
   5  10   8        631.91        620.52        41.79 o                         
   6  10   8       1168.08       1214.97        58.83 o                         
   7  10   8       1129.12       1174.28        76.79 o                         
   8  10   8       1327.01       1440.28        79.30 o                         
   9  10   8        390.76        356.45       165.15 o                         
  -7  11   8        230.76        299.34        56.52 o                         
  -6  11   8       1839.11       1890.10        83.02 o                         
  -5  11   8        434.80        496.34        43.97 o                         
  -4  11   8       3664.32       3442.51       114.27 o                         
  -3  11   8        560.15        571.67        39.91 o                         
  -2  11   8       4219.20       4032.32       171.73 o                         
  -1  11   8        672.51        635.42        39.02 o                         
   0  11   8       3902.09       3916.61       124.35 o                         
   1  11   8        680.82        725.34        47.43 o                         
   2  11   8       4241.49       4132.21       122.45 o                         
   3  11   8        520.39        433.40        38.55 o                         
   4  11   8       3647.35       3501.26       127.65 o                         
   5  11   8        448.25        444.60        40.57 o                         
   6  11   8       1821.56       1895.63        83.88 o                         
   7  11   8        220.49        172.62        65.37 o                         
  -6  12   8        517.98        530.34       204.99 o                         
  -5  12   8        698.44        728.22        73.06 o                         
  -4  12   8        635.09        783.53        57.84 o                         
  -3  12   8       1100.34       1089.05        66.73 o                         
  -2  12   8        100.70        121.60        32.01 o                         
  -1  12   8         46.35         50.96        33.90 o                         
   0  12   8         69.30         40.35        25.50 o                         
   1  12   8         47.10         45.19        25.17 o                         
   2  12   8         97.46         96.17        26.97 o                         
   3  12   8       1117.05       1139.90        56.49 o                         
   4  12   8        628.11        705.07        70.35 o                         
   5  12   8        716.05        800.52        62.32 o                         
   6  12   8        515.43        503.71       242.22 o                         
  -3  13   8         87.55         38.40        90.90 o                         
  -2  13   8       2598.01       2252.73       244.22 o                         
  -1  13   8        299.06        276.54        68.17 o                         
   0  13   8       2771.71       3067.51       151.04 o                         
   1  13   8        306.67        444.19        49.05 o                         
   2  13   8       2616.21       2794.45       136.87 o                         
   3  13   8         84.52         62.16        99.89 o                         
   0   1   9       3040.76       3064.51        69.47 o                         
  -1   2   9       1265.40       1246.62        35.46 o                         
   0   2   9         23.77         10.07         5.13 o                         
   1   2   9       1265.26       1308.82        34.60 o                         
  -2   3   9        415.36        407.88        16.64 o                         
  -1   3   9        727.16        755.06        22.03 o                         
   0   3   9        107.70        127.51         7.35 o                         
   1   3   9        725.97        708.03        20.94 o                         
   2   3   9        414.51        410.95        17.36 o                         
  -3   4   9       1564.61       1539.05        43.72 o                         
  -2   4   9        459.42        461.86        17.04 o                         
  -1   4   9        392.64        445.59        15.49 o                         
   0   4   9         99.90        101.07         8.79 o                         
   1   4   9        391.91        426.18        16.76 o                         
   2   4   9        457.89        436.86        19.70 o                         
   3   4   9       1572.25       1562.76        40.09 o                         
  -4   5   9        253.30        281.72        16.48 o                         
  -3   5   9        467.65        427.31        18.37 o                         
  -2   5   9        287.09        309.91        19.41 o                         
  -1   5   9         29.55         21.98         7.86 o                         
   0   5   9       1914.87       1888.73        52.96 o                         
   1   5   9         28.80         21.58         9.32 o                         
   2   5   9        288.58        320.29        25.11 o                         
   3   5   9        469.12        485.94        19.24 o                         
   4   5   9        249.05        259.68        15.79 o                         
  -5   6   9       1629.54       1670.66        54.49 o                         
  -4   6   9        522.13        549.93        29.60 o                         
  -3   6   9       1239.68       1275.17        44.01 o                         
  -2   6   9        139.56        140.84        13.78 o                         
  -1   6   9        545.82        536.92        22.37 o                         
   0   6   9        684.34        735.79        29.96 o                         
   1   6   9        547.23        559.67        24.36 o                         
   2   6   9        140.10        155.13        14.77 o                         
   3   6   9       1246.93       1263.51        39.21 o                         
   4   6   9        517.06        549.02        24.13 o                         
   5   6   9       1628.61       1749.91        58.52 o                         
  -6   7   9        116.99        136.28        28.33 o                         
  -5   7   9         91.41         93.10        18.93 o                         
  -4   7   9       1304.46       1311.28        48.21 o                         
  -3   7   9        177.52        193.71        24.27 o                         
  -2   7   9        550.36        518.00        24.39 o                         
  -1   7   9        111.72        116.10        13.50 o                         
   0   7   9         26.46         23.99        11.99 o                         
   1   7   9        113.93        146.45        17.08 o                         
   2   7   9        549.38        574.37        27.92 o                         
   3   7   9        175.89        202.24        24.51 o                         
   4   7   9       1308.41       1337.44        55.34 o                         
   5   7   9         90.19         76.29        18.63 o                         
   6   7   9        115.63         89.50        21.17 o                         
  -7   8   9        218.05        225.14        28.21 o                         
  -6   8   9         77.23        107.74        24.06 o                         
  -5   8   9        494.65        487.76        29.46 o                         
  -4   8   9        201.85        164.47        20.16 o                         
  -3   8   9         16.39          4.61        17.06 o                         
  -2   8   9        307.25        311.29        21.61 o                         
  -1   8   9        347.59        346.25        20.81 o                         
   0   8   9         30.26         30.02        13.77 o                         
   1   8   9        344.16        344.19        25.53 o                         
   2   8   9        309.94        319.18        22.30 o                         
   3   8   9         17.18          0.07        14.74 o                         
   4   8   9        202.18        169.54        20.93 o                         
   5   8   9        490.72        433.51        29.82 o                         
   6   8   9         77.54         79.61        23.86 o                         
   7   8   9        218.28        251.82        30.81 o                         
  -8   9   9        249.75        238.28        36.29 o                         
  -7   9   9        138.69        156.12        32.52 o                         
  -6   9   9        308.27        360.14        32.43 o                         
  -5   9   9        192.08        223.69        26.53 o                         
  -4   9   9         81.28         44.64        20.62 o                         
  -3   9   9         20.22         25.80        19.48 o                         
  -2   9   9        764.40        770.75        35.25 o                         
  -1   9   9        153.78        150.21        18.22 o                         
   0   9   9       1931.32       1826.25        61.35 o                         
   1   9   9        151.02        164.18        19.74 o                         
   2   9   9        766.69        752.54        32.25 o                         
   3   9   9         20.11         43.16        17.71 o                         
   4   9   9         80.93         85.34        23.35 o                         
   5   9   9        193.32        240.75        27.00 o                         
   6   9   9        310.87        335.37        34.55 o                         
   7   9   9        138.32        193.14        30.97 o                         
   8   9   9        248.36        192.92        36.97 o                         
  -8  10   9        248.99         93.43        72.13 o                         
  -7  10   9         93.25         77.76        31.52 o                         
  -6  10   9        158.97        164.24        41.35 o                         
  -5  10   9        122.15        114.25        25.67 o                         
  -4  10   9        259.88        368.28        43.54 o                         
  -3  10   9         71.61         81.22        24.30 o                         
  -2  10   9         88.50        113.60        23.61 o                         
  -1  10   9        150.67        137.25        22.90 o                         
   0  10   9         35.81         52.82        20.83 o                         
   1  10   9        149.56        146.62        21.83 o                         
   2  10   9         88.39        112.67        21.58 o                         
   3  10   9         72.09         55.20        21.90 o                         
   4  10   9        258.61        286.37        32.05 o                         
   5  10   9        121.70        131.47        28.45 o                         
   6  10   9        158.23        191.00        47.02 o                         
   7  10   9         93.62         47.92        34.47 o                         
   8  10   9        250.57        194.08        77.25 o                         
  -7  11   9         60.24         22.25        57.29 o                         
  -6  11   9         25.31         43.75        33.64 o                         
  -5  11   9        161.19        200.05        32.54 o                         
  -4  11   9         40.39         91.30        28.05 o                         
  -3  11   9        406.01        411.38        37.41 o                         
  -2  11   9         10.10          2.29        27.29 o                         
  -1  11   9        382.44        345.61        34.61 o                         
   0  11   9         70.29         74.28        23.53 o                         
   1  11   9        380.12        352.15        29.03 o                         
   2  11   9         10.01         -7.05        21.72 o                         
   3  11   9        406.08        404.00        34.99 o                         
   4  11   9         41.46         48.56        30.26 o                         
   5  11   9        161.53        183.03        36.30 o                         
   6  11   9         25.24         84.18        42.62 o                         
   7  11   9         60.06        -13.56       141.07 o                         
  -5  12   9         88.15        101.60        64.42 o                         
  -4  12   9         48.01          3.22        39.27 o                         
  -3  12   9         28.58         59.08        34.82 o                         
  -2  12   9         18.13        -30.50        30.50 o                         
  -1  12   9         92.65        116.49        32.23 o                         
   0  12   9         58.10         80.39        30.79 o                         
   1  12   9         91.06         54.88        27.08 o                         
   2  12   9         18.36         28.39        26.74 o                         
   3  12   9         30.69         34.09        33.97 o                         
   4  12   9         47.93         27.38        39.81 o                         
   5  12   9         86.38         25.60       118.43 o                         
  -2  13   9        351.30        304.15       121.11 o                         
  -1  13   9        188.50        118.36       110.10 o                         
   0  13   9        637.52        534.83        74.52 o                         
   1  13   9        190.37        207.14        61.66 o                         
   2  13   9        350.70        387.40       133.50 o                         
   0   0  10      15816.91      17279.35       757.57 o                         
  -1   1  10      16697.51      16089.17       532.73 o                         
   0   1  10       2334.78       2193.68        52.25 o                         
   1   1  10      16698.04      16101.00       497.70 o                         
  -2   2  10      10125.84      10077.93       339.94 o                         
  -1   2  10       3074.81       3073.80        76.72 o                         
   0   2  10        181.38        154.44         8.25 o                         
   1   2  10       3071.62       3038.10        67.17 o                         
   2   2  10      10121.13      10339.53       318.19 o                         
  -3   3  10      25267.96      25493.45       910.09 o                         
  -2   3  10       1259.10       1318.34        45.64 o                         
  -1   3  10      22692.93      22257.70       506.94 o                         
   0   3  10        231.18        210.40         9.77 o                         
   1   3  10      22698.42      22480.33       489.22 o                         
   2   3  10       1270.94       1298.64        33.48 o                         
   3   3  10      25254.51      25369.03       785.26 o                         
  -4   4  10        190.11        145.53        18.10 o                         
  -3   4  10        952.95       1062.79        47.95 o                         
  -2   4  10       2992.58       3130.40        72.48 o                         
  -1   4  10       1625.29       1629.25        42.00 o                         
   0   4  10        376.28        358.83        15.20 o                         
   1   4  10       1613.82       1639.46        48.74 o                         
   2   4  10       2976.34       3060.79        77.03 o                         
   3   4  10       1006.35       1020.20        29.84 o                         
   4   4  10        185.84        145.51        19.96 o                         
  -5   5  10       4042.27       3924.89       167.73 o                         
  -4   5  10       1530.34       1543.01        45.54 o                         
  -3   5  10      11286.02      11316.82       278.40 o                         
  -2   5  10      10685.48      10502.99       246.06 o                         
  -1   5  10      10157.87      10071.80       238.45 o                         
   0   5  10       6028.21       5789.67       138.90 o                         
   1   5  10      10176.08       9928.14       256.96 o                         
   2   5  10      10628.21      10185.98       254.74 o                         
   3   5  10      11280.68      11278.36       277.30 o                         
   4   5  10       1489.35       1513.28        48.92 o                         
   5   5  10       4017.35       3915.35       169.67 o                         
  -6   6  10       2638.45       2862.17       135.46 o                         
  -5   6  10       3258.39       3280.86        99.31 o                         
  -4   6  10        200.07        185.37        20.40 o                         
  -3   6  10       2040.47       1974.99        69.08 o                         
  -2   6  10       1903.17       1914.49        57.65 o                         
  -1   6  10       1244.02       1237.01        38.68 o                         
   0   6  10        103.14         83.82        12.38 o                         
   1   6  10       1200.52       1171.76        41.30 o                         
   2   6  10       1909.53       1909.66        57.58 o                         
   3   6  10       2087.34       2080.11        57.94 o                         
   4   6  10        216.52        244.55        20.07 o                         
   5   6  10       3240.46       3298.82        98.62 o                         
   6   6  10       2656.99       2980.20       136.27 o                         
  -7   7  10       3429.42       3535.46       180.75 o                         
  -6   7  10       1954.03       2128.32        77.64 o                         
  -5   7  10       2835.97       2869.96        90.44 o                         
  -4   7  10        223.70        213.31        21.96 o                         
  -3   7  10       7508.28       7240.14       211.78 o                         
  -2   7  10       5266.59       5329.45       139.04 o                         
  -1   7  10       8387.66       8023.68       211.33 o                         
   0   7  10       1461.64       1654.60        67.99 o                         
   1   7  10       8387.08       8089.80       219.83 o                         
   2   7  10       5289.30       4967.32       137.24 o                         
   3   7  10       7490.16       7361.42       184.99 o                         
   4   7  10        239.99        247.14        24.04 o                         
   5   7  10       2829.71       2928.36        95.46 o                         
   6   7  10       1960.85       1911.40        76.62 o                         
   7   7  10       3474.28       3362.29       177.59 o                         
  -8   8  10        317.26        342.58        57.78 o                         
  -7   8  10        610.53        666.53        44.13 o                         
  -6   8  10       1776.25       1816.10        72.43 o                         
  -5   8  10       1222.21       1116.50        45.90 o                         
  -4   8  10        340.16        404.69        32.75 o                         
  -3   8  10       1659.37       1646.06        65.81 o                         
  -2   8  10        937.59        947.50        38.97 o                         
  -1   8  10        589.83        564.77        27.12 o                         
   0   8  10         26.79         14.67        14.42 o                         
   1   8  10        555.72        558.58        27.85 o                         
   2   8  10        939.99        980.78        37.09 o                         
   3   8  10       1698.30       1771.64        62.15 o                         
   4   8  10        322.14        334.61        33.00 o                         
   5   8  10       1221.24       1138.07        51.75 o                         
   6   8  10       1759.96       1910.33        98.89 o                         
   7   8  10        617.38        655.89        41.96 o                         
   8   8  10        318.57        329.29        50.60 o                         
  -8   9  10       1278.68       1106.36        75.73 o                         
  -7   9  10        894.22        859.98        54.62 o                         
  -6   9  10       4509.54       4475.83       147.51 o                         
  -5   9  10        408.65        401.45        35.28 o                         
  -4   9  10       2079.77       2107.92        72.33 o                         
  -3   9  10       1111.65       1044.16        54.13 o                         
  -2   9  10       8599.98       8507.96       248.43 o                         
  -1   9  10       1248.92       1259.67        45.35 o                         
   0   9  10       2636.84       2766.55        90.00 o                         
   1   9  10       1228.16       1223.94        46.73 o                         
   2   9  10       8626.58       8561.35       233.56 o                         
   3   9  10       1075.36       1086.58        40.62 o                         
   4   9  10       2087.37       2062.93        76.22 o                         
   5   9  10        377.23        373.40        32.13 o                         
   6   9  10       4508.29       4218.43       155.66 o                         
   7   9  10        898.42        846.96        49.75 o                         
   8   9  10       1257.32       1246.11        65.61 o                         
   9   9  10        413.11        361.07       143.82 o                         
  -8  10  10        937.71        899.93       159.65 o                         
  -7  10  10        560.88        590.48        52.62 o                         
  -6  10  10       2511.08       2442.74       110.61 o                         
  -5  10  10        503.61        500.66        40.13 o                         
  -4  10  10        563.25        525.19        36.98 o                         
  -3  10  10        876.26        824.25        44.94 o                         
  -2  10  10       1058.74       1137.07        57.72 o                         
  -1  10  10        875.98        904.61        45.66 o                         
   0  10  10         36.21         39.92        19.93 o                         
   1  10  10        854.32        843.39        39.32 o                         
   2  10  10       1067.79       1224.50        72.37 o                         
   3  10  10        891.20        821.68        41.63 o                         
   4  10  10        569.63        603.55        40.51 o                         
   5  10  10        482.54        486.36        40.85 o                         
   6  10  10       2514.98       2286.10       101.82 o                         
   7  10  10        562.37        611.22        53.85 o                         
   8  10  10        951.31       1013.74       155.91 o                         
  -7  11  10       1507.20       1461.23       179.80 o                         
  -6  11  10       2328.37       2159.74       161.46 o                         
  -5  11  10        835.20        855.73        52.28 o                         
  -4  11  10       1075.94       1071.54        55.05 o                         
  -3  11  10       1554.12       1595.99        92.32 o                         
  -2  11  10       4556.59       4432.83       148.41 o                         
  -1  11  10       1957.66       1976.69       109.53 o                         
   0  11  10        568.53        599.45        37.38 o                         
   1  11  10       1956.09       1911.72        73.31 o                         
   2  11  10       4554.82       4522.99       141.21 o                         
   3  11  10       1557.30       1597.96        75.19 o                         
   4  11  10       1074.39       1074.75        57.32 o                         
   5  11  10        824.29        848.95        60.56 o                         
   6  11  10       2371.66       2111.95       129.08 o                         
   7  11  10       1498.11       1301.80       239.47 o                         
  -5  12  10         49.80       -225.71       225.71 o                         
  -4  12  10         79.00        122.05        62.17 o                         
  -3  12  10        409.66        331.01        47.27 o                         
  -2  12  10        208.75        221.63        39.15 o                         
  -1  12  10        988.90        950.16        63.06 o                         
   0  12  10        168.59        114.94        35.23 o                         
   1  12  10        978.56        922.89        46.40 o                         
   2  12  10        207.27        234.44        34.46 o                         
   3  12  10        419.22        457.21        50.43 o                         
   4  12  10         95.61        102.92        78.32 o                         
   0  13  10       1105.35       1297.67       251.85 o                         
   1  13  10         21.33         71.90       103.87 o                         
   0   1  11       1532.05       1505.71        38.59 o                         
  -1   2  11       1072.44       1127.64        30.65 o                         
   0   2  11        649.41        629.66        18.55 o                         
   1   2  11       1069.70       1121.05        33.06 o                         
  -2   3  11       1358.68       1341.02        43.19 o                         
  -1   3  11        326.06        371.62        19.63 o                         
   0   3  11        560.09        572.23        22.72 o                         
   1   3  11        325.64        329.85        13.87 o                         
   2   3  11       1356.32       1328.24        34.32 o                         
  -3   4  11        190.13        201.94        13.92 o                         
  -2   4  11        845.47        899.94        27.41 o                         
  -1   4  11       1444.18       1441.13        40.72 o                         
   0   4  11       1510.92       1500.15        42.05 o                         
   1   4  11       1450.53       1394.68        41.94 o                         
   2   4  11        841.92        787.25        28.30 o                         
   3   4  11        189.25        208.46        13.30 o                         
  -4   5  11        176.74        186.66        17.20 o                         
  -3   5  11       2539.94       2431.41        73.17 o                         
  -2   5  11        703.82        710.58        31.16 o                         
  -1   5  11        768.98        784.47        27.69 o                         
   0   5  11         42.48         43.72        10.09 o                         
   1   5  11        769.88        761.20        29.24 o                         
   2   5  11        706.11        676.22        25.89 o                         
   3   5  11       2545.04       2524.58        69.05 o                         
   4   5  11        181.11        183.04        18.24 o                         
  -5   6  11        234.27        204.43        21.34 o                         
  -4   6  11        298.77        318.11        22.70 o                         
  -3   6  11       1170.87       1055.40        43.71 o                         
  -2   6  11         95.45         80.66        14.99 o                         
  -1   6  11        402.01        370.14        20.24 o                         
   0   6  11        264.65        260.57        16.46 o                         
   1   6  11        401.55        400.98        21.21 o                         
   2   6  11         95.34         70.81        13.24 o                         
   3   6  11       1178.54       1150.33        39.11 o                         
   4   6  11        297.09        294.11        22.38 o                         
   5   6  11        235.65        180.42        30.54 o                         
  -6   7  11        338.06        385.72        32.48 o                         
  -5   7  11       1150.99       1026.46        52.54 o                         
  -4   7  11         18.19          5.70        17.29 o                         
  -3   7  11         43.21         46.15        17.58 o                         
  -2   7  11        285.88        313.13        27.60 o                         
  -1   7  11       1604.25       1566.32        50.93 o                         
   0   7  11        223.12        196.00        16.90 o                         
   1   7  11       1605.64       1567.90        54.52 o                         
   2   7  11        287.05        314.11        21.13 o                         
   3   7  11         43.02         57.60        15.71 o                         
   4   7  11         18.44         24.49        17.50 o                         
   5   7  11       1152.95       1264.18        67.42 o                         
   6   7  11        338.30        361.42        37.02 o                         
  -7   8  11         30.31         59.72        26.39 o                         
  -6   8  11        302.88        333.92        32.04 o                         
  -5   8  11        290.92        283.92        29.05 o                         
  -4   8  11         44.00         25.21        20.41 o                         
  -3   8  11        171.05        165.55        21.99 o                         
  -2   8  11         65.69         10.70        16.26 o                         
  -1   8  11        262.19        274.41        21.19 o                         
   0   8  11        209.65        220.66        23.91 o                         
   1   8  11        264.91        252.31        20.36 o                         
   2   8  11         65.63         47.09        17.60 o                         
   3   8  11        171.77        157.73        19.98 o                         
   4   8  11         44.12          2.25        19.71 o                         
   5   8  11        294.14        387.08        37.91 o                         
   6   8  11        300.60        322.78        32.22 o                         
   7   8  11         29.87         19.96        27.54 o                         
  -8   9  11         32.01         59.56        43.54 o                         
  -7   9  11        388.81        492.98        50.69 o                         
  -6   9  11        234.72        211.97        31.39 o                         
  -5   9  11        210.14        159.95        27.15 o                         
  -4   9  11         46.59         73.49        23.59 o                         
  -3   9  11       1854.92       1924.58        67.87 o                         
  -2   9  11        652.25        565.08        34.70 o                         
  -1   9  11        141.14        141.11        24.35 o                         
   0   9  11         12.86         39.55        18.39 o                         
   1   9  11        139.92        125.93        20.26 o                         
   2   9  11        654.47        663.82        37.07 o                         
   3   9  11       1851.76       1680.87        62.42 o                         
   4   9  11         45.70         82.34        24.85 o                         
   5   9  11        208.54        179.05        29.29 o                         
   6   9  11        235.41        238.16        37.57 o                         
   7   9  11        388.59        455.37        40.36 o                         
   8   9  11         32.43         54.00        43.75 o                         
  -7  10  11         26.52         62.47        67.57 o                         
  -6  10  11        108.17         97.24        33.87 o                         
  -5  10  11        191.53        141.31        40.64 o                         
  -4  10  11         65.20         70.26        29.14 o                         
  -3  10  11         30.45        -22.16        22.16 o                         
  -2  10  11         78.22         45.09        24.15 o                         
  -1  10  11        123.85        163.48        25.96 o                         
   0  10  11         38.97         20.79        20.64 o                         
   1  10  11        125.02        165.82        24.85 o                         
   2  10  11         77.13         80.49        22.84 o                         
   3  10  11         30.62         43.59        24.20 o                         
   4  10  11         66.27         46.61        29.06 o                         
   5  10  11        192.50        149.53        35.05 o                         
   6  10  11        107.37         55.24        35.32 o                         
   7  10  11         26.47         33.29        65.92 o                         
  -6  11  11        104.00         53.71        75.25 o                         
  -5  11  11        416.26        449.83        52.53 o                         
  -4  11  11         89.56         71.29        30.51 o                         
  -3  11  11          0.06         -9.25        27.65 o                         
  -2  11  11        578.71        549.66        40.22 o                         
  -1  11  11        733.80        715.72        69.11 o                         
   0  11  11          1.79         28.10        29.01 o                         
   1  11  11        733.99        669.83        38.27 o                         
   2  11  11        579.57        536.18        37.78 o                         
   3  11  11          0.06         -3.45        25.81 o                         
   4  11  11         89.30         57.19        34.39 o                         
   5  11  11        420.40        595.32       100.73 o                         
   6  11  11        105.05        165.15       170.66 o                         
  -4  12  11        231.02        239.92       162.98 o                         
  -3  12  11         92.75        157.08        85.76 o                         
  -2  12  11         60.57         25.78        46.06 o                         
  -1  12  11         86.08        107.01        41.53 o                         
   0  12  11         19.46        -19.20        37.46 o                         
   1  12  11         88.02        124.95        36.36 o                         
   2  12  11         60.05        103.87        47.11 o                         
   3  12  11         92.00        123.15        94.79 o                         
   4  12  11        230.90        549.12       205.06 o                         
   0   0  12        184.98        214.93        40.79 o                         
  -1   1  12      15334.77      15051.50       498.60 o                         
   0   1  12         74.61         76.59         8.49 o                         
   1   1  12      15339.77      14954.47       438.59 o                         
  -2   2  12      25361.64      25413.91       915.61 o                         
  -1   2  12        708.07        742.34        28.44 o                         
   0   2  12       6467.69       6333.65       145.07 o                         
   1   2  12        735.11        779.50        29.90 o                         
   2   2  12      25313.55      25662.65       791.58 o                         
  -3   3  12        443.81        519.06        29.88 o                         
  -2   3  12       3571.44       3525.86        89.71 o                         
  -1   3  12       5668.16       5544.95       139.33 o                         
   0   3  12       5871.79       5828.29       139.65 o                         
   1   3  12       5657.20       5438.94       132.16 o                         
   2   3  12       3607.35       3643.10        88.51 o                         
   3   3  12        403.23        558.87        28.62 o                         
  -4   4  12        216.31        276.06        40.61 o                         
  -3   4  12       1231.11       1237.27        40.42 o                         
  -2   4  12       3395.62       3656.09        88.32 o                         
  -1   4  12        800.75        773.94        30.88 o                         
   0   4  12       1276.97       1309.94        38.09 o                         
   1   4  12        848.62        842.94        32.98 o                         
   2   4  12       3361.00       3270.27        89.68 o                         
   3   4  12       1248.09       1247.07        39.22 o                         
   4   4  12        232.33        250.16        30.66 o                         
  -5   5  12       4912.62       4996.54       209.80 o                         
  -4   5  12        578.40        542.68        28.77 o                         
  -3   5  12       2974.69       3048.07        87.29 o                         
  -2   5  12       1593.44       1582.42        50.25 o                         
  -1   5  12      11696.69      11176.42       266.89 o                         
   0   5  12       3357.49       3211.03        84.37 o                         
   1   5  12      11672.86      11255.17       276.37 o                         
   2   5  12       1638.59       1703.44        52.53 o                         
   3   5  12       2921.53       2921.81        84.75 o                         
   4   5  12        595.44        608.86        31.45 o                         
   5   5  12       4851.99       4554.70       262.67 o                         
  -6   6  12       3909.48       3584.17       192.11 o                         
  -5   6  12       2327.10       2346.59        86.51 o                         
  -4   6  12       2177.80       2271.05        76.78 o                         
  -3   6  12       4956.03       4821.33       143.95 o                         
  -2   6  12       6758.46       6703.77       185.32 o                         
  -1   6  12       2416.77       2500.17        73.79 o                         
   0   6  12        280.94        276.90        18.09 o                         
   1   6  12       2462.31       2491.75        73.45 o                         
   2   6  12       6745.38       6696.55       175.93 o                         
   3   6  12       4948.07       4746.00       135.21 o                         
   4   6  12       2208.35       2257.01        82.32 o                         
   5   6  12       2335.43       2285.19        80.50 o                         
   6   6  12       3929.03       3918.11       172.39 o                         
  -7   7  12        703.10        675.76        94.32 o                         
  -6   7  12       3877.44       3760.02       136.26 o                         
  -5   7  12       2361.63       2417.51        87.78 o                         
  -4   7  12       2996.89       3114.30        98.33 o                         
  -3   7  12       1219.79       1272.76        49.54 o                         
  -2   7  12       3545.10       3644.29       107.04 o                         
  -1   7  12       2518.83       2441.69       101.69 o                         
   0   7  12       5986.72       5928.92       157.46 o                         
   1   7  12       2508.24       2498.31        73.62 o                         
   2   7  12       3555.18       3493.99       100.88 o                         
   3   7  12       1229.39       1205.46        54.32 o                         
   4   7  12       2965.98       2903.45       104.68 o                         
   5   7  12       2355.57       2153.49        84.56 o                         
   6   7  12       3882.90       3710.01       127.21 o                         
   7   7  12        681.46        695.13        63.37 o                         
  -8   8  12       1018.21        869.44        82.56 o                         
  -7   8  12       1110.02       1082.55        59.06 o                         
  -6   8  12       1560.20       1724.57       122.84 o                         
  -5   8  12        519.89        470.76        37.71 o                         
  -4   8  12        933.45        972.99        43.89 o                         
  -3   8  12       2456.77       2489.79        97.67 o                         
  -2   8  12       2842.41       2785.01        87.72 o                         
  -1   8  12       1377.17       1414.16        62.23 o                         
   0   8  12        243.90        255.92        22.07 o                         
   1   8  12       1401.09       1347.85        47.93 o                         
   2   8  12       2839.73       2775.47        82.78 o                         
   3   8  12       2412.41       2432.59        79.26 o                         
   4   8  12        977.53        937.07        52.81 o                         
   5   8  12        496.07        558.28        49.49 o                         
   6   8  12       1577.97       1498.25        66.14 o                         
   7   8  12       1106.70       1179.36        74.38 o                         
   8   8  12       1039.42        970.15        81.37 o                         
  -8   9  12        577.92        586.28       262.86 o                         
  -7   9  12        911.75        844.06        55.61 o                         
  -6   9  12       1381.00       1442.51        75.10 o                         
  -5   9  12       2427.27       2310.40        84.81 o                         
  -4   9  12        799.63        945.95        43.02 o                         
  -3   9  12       1670.57       1761.57        65.53 o                         
  -2   9  12        843.19        979.53        54.55 o                         
  -1   9  12       1227.58       1187.50        47.42 o                         
   0   9  12       2031.95       2179.45        69.24 o                         
   1   9  12       1222.80       1185.18        48.01 o                         
   2   9  12        847.25        892.44        38.82 o                         
   3   9  12       1703.54       1649.53        61.54 o                         
   4   9  12        767.59        712.06        52.61 o                         
   5   9  12       2444.96       2429.57       154.16 o                         
   6   9  12       1383.80       1454.11        69.56 o                         
   7   9  12        902.37        798.96        69.75 o                         
   8   9  12        562.30        455.01        85.58 o                         
  -7  10  12        967.77       1329.32       294.52 o                         
  -6  10  12        636.96        674.49        55.41 o                         
  -5  10  12        835.88        825.87        50.44 o                         
  -4  10  12        285.43        272.14        33.66 o                         
  -3  10  12       3034.35       2935.09       101.86 o                         
  -2  10  12       1074.85       1094.78        49.78 o                         
  -1  10  12       2450.11       2521.76        84.25 o                         
   0  10  12         60.53         64.12        23.77 o                         
   1  10  12       2482.51       2599.67        80.17 o                         
   2  10  12       1050.67       1030.70        50.31 o                         
   3  10  12       3032.15       3099.20       104.98 o                         
   4  10  12        282.50        331.40        35.47 o                         
   5  10  12        849.07        870.26        55.33 o                         
   6  10  12        624.85        644.32        54.20 o                         
  -5  11  12        655.31        712.77        91.05 o                         
  -4  11  12        607.03        646.75        47.80 o                         
  -3  11  12        120.13        103.67        32.96 o                         
  -2  11  12       1336.67       1332.41        61.13 o                         
  -1  11  12        176.41        185.55        33.61 o                         
   0  11  12       3161.70       3097.71       113.03 o                         
   1  11  12        159.20        171.53        31.41 o                         
   2  11  12       1362.77       1247.58        65.23 o                         
   3  11  12        109.41        179.93        34.19 o                         
   4  11  12        619.06        586.16        64.83 o                         
   5  11  12        628.38        703.09       129.70 o                         
  -3  12  12       1232.00       1176.56       255.98 o                         
  -2  12  12        318.17        195.43       203.69 o                         
  -1  12  12        540.63        618.78        81.85 o                         
   0  12  12         15.27        -12.78        58.48 o                         
   1  12  12        557.83        433.23        95.91 o                         
   2  12  12        310.07        414.46       102.66 o                         
   3  12  12       1226.80       1209.29       214.01 o                         
   0   1  13         55.46         52.56         8.38 o                         
  -1   2  13        242.94        230.39        12.24 o                         
   0   2  13       1831.12       1688.25        45.58 o                         
   1   2  13        241.79        266.64        15.83 o                         
  -2   3  13        829.95        814.89        29.27 o                         
  -1   3  13        235.73        260.55        17.00 o                         
   0   3  13        785.61        793.20        34.12 o                         
   1   3  13        234.25        220.26        14.19 o                         
   2   3  13        826.67        854.24        30.49 o                         
  -3   4  13        103.54        108.81        14.54 o                         
  -2   4  13       1842.26       1944.01        60.93 o                         
  -1   4  13       1449.79       1413.24        42.19 o                         
   0   4  13         27.22         46.30        10.78 o                         
   1   4  13       1450.39       1425.03        43.48 o                         
   2   4  13       1837.28       1925.69        56.01 o                         
   3   4  13        105.82        116.76        14.65 o                         
  -4   5  13        945.27        880.54        60.28 o                         
  -3   5  13        644.43        636.18        28.99 o                         
  -2   5  13        704.74        706.57        35.49 o                         
  -1   5  13        438.53        461.44        24.87 o                         
   0   5  13        653.18        677.80        27.50 o                         
   1   5  13        440.76        496.07        23.18 o                         
   2   5  13        704.82        651.46        27.05 o                         
   3   5  13        639.54        615.33        27.42 o                         
   4   5  13        946.92        986.55        59.08 o                         
  -5   6  13        589.87        618.97        58.79 o                         
  -4   6  13       1408.82       1396.83        54.09 o                         
  -3   6  13       1455.85       1435.05        55.08 o                         
  -2   6  13         24.83         12.92        15.04 o                         
  -1   6  13        955.42        996.87        48.40 o                         
   0   6  13       1577.82       1613.77        51.58 o                         
   1   6  13        955.18       1085.95        43.98 o                         
   2   6  13         24.89         36.43        14.61 o                         
   3   6  13       1452.48       1494.62        51.36 o                         
   4   6  13       1406.78       1397.30        61.83 o                         
   5   6  13        590.43        547.47        49.16 o                         
  -6   7  13        233.89        201.52        29.72 o                         
  -5   7  13         53.71         34.15        22.39 o                         
  -4   7  13        329.38        352.10        27.36 o                         
  -3   7  13        228.87        240.93        24.07 o                         
  -2   7  13        352.11        349.46        24.02 o                         
  -1   7  13        298.11        271.72        21.97 o                         
   0   7  13        115.23        101.84        17.72 o                         
   1   7  13        294.44        271.53        20.18 o                         
   2   7  13        352.11        351.62        23.55 o                         
   3   7  13        230.23        195.10        22.62 o                         
   4   7  13        328.81        308.17        46.60 o                         
   5   7  13         52.33         67.07        27.53 o                         
   6   7  13        233.65        247.91        28.31 o                         
  -7   8  13        190.55        164.71        34.51 o                         
  -6   8  13        201.74        203.27        31.95 o                         
  -5   8  13        130.42         66.52        26.36 o                         
  -4   8  13        123.32        101.80        23.83 o                         
  -3   8  13        144.81        148.74        22.71 o                         
  -2   8  13        522.15        496.28        30.56 o                         
  -1   8  13        355.48        355.62        25.66 o                         
   0   8  13         31.33         47.77        18.53 o                         
   1   8  13        354.54        369.52        24.75 o                         
   2   8  13        523.52        574.95        49.92 o                         
   3   8  13        142.45        153.60        24.48 o                         
   4   8  13        122.54        114.72        26.29 o                         
   5   8  13        130.90        161.33        44.02 o                         
   6   8  13        200.21        200.93        31.12 o                         
   7   8  13        190.17        139.89        32.62 o                         
  -8   9  13        464.54        500.96       322.04 o                         
  -7   9  13         87.58         31.13        58.30 o                         
  -6   9  13        432.35        407.20        42.15 o                         
  -5   9  13         16.55         22.23        28.64 o                         
  -4   9  13       1223.25       1237.00        54.23 o                         
  -3   9  13        241.98        222.25        29.87 o                         
  -2   9  13        166.70        190.19        36.70 o                         
  -1   9  13        109.54        106.46        22.34 o                         
   0   9  13        379.48        391.31        33.50 o                         
   1   9  13        109.43        118.11        21.55 o                         
   2   9  13        166.34        167.14        23.89 o                         
   3   9  13        240.72        190.28        25.63 o                         
   4   9  13       1224.10       1213.27        57.97 o                         
   5   9  13         16.75         25.60        27.26 o                         
   6   9  13        430.31        387.47        38.55 o                         
   7   9  13         86.31        105.64        50.00 o                         
   8   9  13        465.35        391.99       295.21 o                         
  -6  10  13          6.23         62.78        88.69 o                         
  -5  10  13        432.70        407.26        48.10 o                         
  -4  10  13        239.07        230.25        37.72 o                         
  -3  10  13        425.94        431.38        54.39 o                         
  -2  10  13        118.88         92.00        26.91 o                         
  -1  10  13        154.55        106.52        28.50 o                         
   0  10  13        137.82        105.38        27.70 o                         
   1  10  13        154.15        190.20        27.55 o                         
   2  10  13        118.67        141.25        26.30 o                         
   3  10  13        426.17        423.75        34.06 o                         
   4  10  13        237.21        234.54        36.23 o                         
   5  10  13        433.30        437.64        47.01 o                         
   6  10  13          6.32        -29.05        74.36 o                         
  -4  11  13         16.13         38.41        73.02 o                         
  -3  11  13         50.19         42.49        35.81 o                         
  -2  11  13        186.04        144.74        43.89 o                         
  -1  11  13        186.72        152.19        37.79 o                         
   0  11  13          2.48        -17.79        29.37 o                         
   1  11  13        185.88        175.27        34.74 o                         
   2  11  13        185.82        152.45        38.72 o                         
   3  11  13         49.60         11.31        49.94 o                         
   4  11  13         15.51        -30.43        98.02 o                         
  -1  12  13         31.89       -148.64       183.04 o                         
   0  12  13        257.99        187.36       124.01 o                         
   0   0  14      18756.08      18143.59       799.67 o                         
  -1   1  14       4754.85       4761.81       152.57 o                         
   0   1  14          0.94          2.54         9.03 o                         
   1   1  14       4763.92       4741.70       161.23 o                         
  -2   2  14       8139.04       8084.58       295.28 o                         
  -1   2  14        551.80        581.54        24.16 o                         
   0   2  14      12739.99      12501.57       284.34 o                         
   1   2  14        548.03        563.28        19.99 o                         
   2   2  14       8165.50       8114.01       271.67 o                         
  -3   3  14       1374.95       1469.42       147.67 o                         
  -2   3  14        420.81        454.66        20.60 o                         
  -1   3  14        478.44        481.31        22.44 o                         
   0   3  14          2.13         11.62        10.68 o                         
   1   3  14        483.68        475.93        20.92 o                         
   2   3  14        409.79        462.36        37.42 o                         
   3   3  14       1342.65       1393.52        63.16 o                         
  -4   4  14       4473.57       4430.10       176.29 o                         
  -3   4  14       1874.61       1937.27        60.77 o                         
  -2   4  14       5366.94       5196.62       136.98 o                         
  -1   4  14       2216.55       2293.89        68.33 o                         
   0   4  14       7667.71       7893.13       205.52 o                         
   1   4  14       2184.29       2150.08        66.96 o                         
   2   4  14       5421.61       5429.12       141.36 o                         
   3   4  14       1807.84       1858.44        61.36 o                         
   4   4  14       4524.84       4322.34       191.40 o                         
  -5   5  14       1680.62       1674.73       118.39 o                         
  -4   5  14       1748.39       1732.48        66.59 o                         
  -3   5  14       1593.36       1555.30        54.98 o                         
  -2   5  14        477.56        477.37        28.71 o                         
  -1   5  14        139.09        157.94        17.81 o                         
   0   5  14          5.60        -10.38        14.22 o                         
   1   5  14        160.60        189.58        17.19 o                         
   2   5  14        496.44        483.74        30.01 o                         
   3   5  14       1591.90       1589.76        56.13 o                         
   4   5  14       1754.53       1701.69        64.20 o                         
   5   5  14       1714.36       1828.34        94.19 o                         
  -6   6  14       1516.29       1599.60       163.48 o                         
  -5   6  14       1854.36       1998.40       143.97 o                         
  -4   6  14       3217.30       3243.56       113.63 o                         
  -3   6  14       1373.48       1403.86        54.95 o                         
  -2   6  14       3846.70       3770.18       121.10 o                         
  -1   6  14       3005.28       3026.09        92.68 o                         
   0   6  14       4763.96       4660.41       139.28 o                         
   1   6  14       2995.14       2972.91        87.03 o                         
   2   6  14       3873.73       3836.67       111.47 o                         
   3   6  14       1328.92       1381.84        56.80 o                         
   4   6  14       3229.43       3070.03       114.34 o                         
   5   6  14       1846.12       1756.65        72.13 o                         
   6   6  14       1538.20       1621.25       102.14 o                         
  -7   7  14       2316.90       2524.67       205.04 o                         
  -6   7  14        802.13        878.15        57.61 o                         
  -5   7  14        859.71        865.86        60.72 o                         
  -4   7  14        988.25       1021.95        50.13 o                         
  -3   7  14       1320.25       1437.88        64.08 o                         
  -2   7  14       1248.59       1262.55        56.28 o                         
  -1   7  14        298.08        309.11        23.98 o                         
   0   7  14       1535.04       1540.80        63.09 o                         
   1   7  14        312.95        344.49        26.86 o                         
   2   7  14       1246.71       1271.77        55.28 o                         
   3   7  14       1292.14       1315.58        71.65 o                         
   4   7  14        999.96       1046.04        58.56 o                         
   5   7  14        839.76        735.56        43.30 o                         
   6   7  14        793.29        789.79        48.74 o                         
   7   7  14       2260.19       2239.32       137.18 o                         
  -8   8  14       1836.85       2186.59       346.82 o                         
  -7   8  14       1377.57       1431.99        73.38 o                         
  -6   8  14       1439.12       1555.54       103.51 o                         
  -5   8  14       3393.05       3350.11       127.89 o                         
  -4   8  14       2942.18       2775.49       101.89 o                         
  -3   8  14       2641.87       2553.78        90.20 o                         
  -2   8  14       2741.58       2609.98        85.49 o                         
  -1   8  14       5488.84       5210.94       152.94 o                         
   0   8  14       2772.42       2890.09        96.95 o                         
   1   8  14       5518.85       5472.58       153.60 o                         
   2   8  14       2731.78       2672.85        84.88 o                         
   3   8  14       2672.82       2661.45        98.27 o                         
   4   8  14       2920.75       2799.30       102.20 o                         
   5   8  14       3429.00       3452.51       121.31 o                         
   6   8  14       1458.69       1496.29        68.28 o                         
   7   8  14       1385.39       1338.29        71.96 o                         
   8   8  14       1861.78       1974.48       246.28 o                         
  -7   9  14        882.18       1153.03       221.20 o                         
  -6   9  14        695.35        735.65        57.52 o                         
  -5   9  14        144.08        100.76        30.52 o                         
  -4   9  14       1102.47       1114.66        57.21 o                         
  -3   9  14        616.81        608.70        39.80 o                         
  -2   9  14       1600.89       1560.56        62.85 o                         
  -1   9  14        344.34        349.00        30.05 o                         
   0   9  14       1694.87       1788.56        72.17 o                         
   1   9  14        359.81        402.59        30.79 o                         
   2   9  14       1595.13       1445.06        75.46 o                         
   3   9  14        611.04        719.25        59.25 o                         
   4   9  14       1106.10       1113.30        64.07 o                         
   5   9  14        148.37        100.81        31.29 o                         
   6   9  14        686.88        671.53        51.71 o                         
   7   9  14        868.24        874.60       185.73 o                         
  -5  10  14        844.13       1137.12       127.66 o                         
  -4  10  14        723.15        727.35        53.44 o                         
  -3  10  14        334.96        359.79        36.51 o                         
  -2  10  14        380.34        454.22        40.79 o                         
  -1  10  14        890.70        866.55        47.04 o                         
   0  10  14        244.57        273.00        31.79 o                         
   1  10  14        892.81        941.44        51.61 o                         
   2  10  14        384.81        464.04        42.26 o                         
   3  10  14        321.62        309.08        35.85 o                         
   4  10  14        714.69        668.11        52.02 o                         
   5  10  14        837.78        768.53       110.01 o                         
   6  10  14        218.50        422.46       115.08 o                         
  -4  11  14        565.29        221.58       249.10 o                         
  -3  11  14        661.76        665.47        81.02 o                         
  -2  11  14        376.81        403.79        63.18 o                         
  -1  11  14         64.24         -6.86        50.46 o                         
   0  11  14         69.22         48.02        45.62 o                         
   1  11  14         70.57         90.71        85.02 o                         
   2  11  14        372.80        289.01       147.26 o                         
   3  11  14        672.47        756.80       187.17 o                         
   4  11  14        557.31        423.89       169.28 o                         
   0   1  15        179.76        189.14        13.92 o                         
  -1   2  15         71.79         70.40        12.80 o                         
   0   2  15       2349.36       2470.84        68.58 o                         
   1   2  15         71.95         70.04        11.52 o                         
  -2   3  15        347.06        403.46        21.54 o                         
  -1   3  15       2158.55       2077.37        64.42 o                         
   0   3  15        269.09        302.30        18.35 o                         
   1   3  15       2163.86       2201.56        60.95 o                         
   2   3  15        345.35        371.03        27.51 o                         
  -3   4  15        710.53        748.74        33.06 o                         
  -2   4  15       3414.17       3379.81        94.04 o                         
  -1   4  15        188.75        196.31        17.54 o                         
   0   4  15        339.00        395.49        23.63 o                         
   1   4  15        190.74        223.57        20.18 o                         
   2   4  15       3410.73       3407.45       101.61 o                         
   3   4  15        711.50        720.98        40.42 o                         
  -4   5  15        970.36        892.78        67.44 o                         
  -3   5  15        505.01        534.08        37.66 o                         
  -2   5  15        162.39        169.50        23.76 o                         
  -1   5  15         12.93         34.33        15.98 o                         
   0   5  15         11.17         -3.01        15.13 o                         
   1   5  15         13.07         -0.10        15.27 o                         
   2   5  15        163.97        154.12        22.08 o                         
   3   5  15        509.58        484.01        31.83 o                         
   4   5  15        971.22        938.00        44.03 o                         
  -5   6  15         68.24         63.79        25.64 o                         
  -4   6  15       1355.84       1350.11        58.04 o                         
  -3   6  15        442.45        512.56        51.05 o                         
  -2   6  15         94.70         76.65        19.48 o                         
  -1   6  15        158.85        192.64        22.43 o                         
   0   6  15       1493.85       1455.28        55.86 o                         
   1   6  15        156.99        140.58        19.92 o                         
   2   6  15         94.14         98.23        19.00 o                         
   3   6  15        439.53        428.65        36.24 o                         
   4   6  15       1360.84       1288.39        98.76 o                         
   5   6  15         68.65         72.66        25.11 o                         
  -6   7  15        581.60        556.92        43.89 o                         
  -5   7  15        264.16        278.22        34.92 o                         
  -4   7  15        167.15        142.32        28.94 o                         
  -3   7  15        114.90        105.42        28.08 o                         
  -2   7  15        103.57        103.68        20.36 o                         
  -1   7  15        204.81        193.98        32.13 o                         
   0   7  15        296.55        376.04        29.33 o                         
   1   7  15        204.96        230.99        23.66 o                         
   2   7  15        103.27        120.10        22.32 o                         
   3   7  15        115.38        116.58        36.08 o                         
   4   7  15        167.07        210.66        37.52 o                         
   5   7  15        267.77        250.36        30.56 o                         
   6   7  15        579.92        610.93        44.84 o                         
  -7   8  15        642.44        651.37       166.27 o                         
  -6   8  15        742.86        684.99        52.40 o                         
  -5   8  15        318.40        375.62        37.82 o                         
  -4   8  15         13.69         45.41        28.21 o                         
  -3   8  15        470.35        547.27        37.25 o                         
  -2   8  15        516.84        497.02        35.50 o                         
  -1   8  15        258.38        244.20        25.10 o                         
   0   8  15        149.14        140.92        25.24 o                         
   1   8  15        258.41        204.23        30.05 o                         
   2   8  15        519.75        531.04        34.39 o                         
   3   8  15        468.69        536.40        37.77 o                         
   4   8  15         13.80          9.05        27.10 o                         
   5   8  15        318.51        287.40        34.82 o                         
   6   8  15        745.20        827.74        55.97 o                         
   7   8  15        644.55        560.72        67.38 o                         
  -6   9  15        284.67        348.64       172.82 o                         
  -5   9  15        200.09        200.59        42.85 o                         
  -4   9  15        144.19        109.78        33.67 o                         
  -3   9  15         30.89         26.06        26.92 o                         
  -2   9  15         66.61         46.22        26.51 o                         
  -1   9  15        112.11        132.91        28.99 o                         
   0   9  15         28.71         18.29        23.99 o                         
   1   9  15        111.93         93.25        32.91 o                         
   2   9  15         66.29         50.21        25.97 o                         
   3   9  15         31.18         34.10        25.62 o                         
   4   9  15        143.73        156.42        33.65 o                         
   5   9  15        200.52        198.59        39.48 o                         
   6   9  15        281.48        447.43       157.29 o                         
  -5  10  15        185.88       -152.76       320.67 o                         
  -4  10  15         20.43        -73.99        73.99 o                         
  -3  10  15          9.90        -13.47        35.84 o                         
  -2  10  15         13.12         32.92        31.00 o                         
  -1  10  15         49.52         52.71        32.09 o                         
   0  10  15        378.28        428.16        38.72 o                         
   1  10  15         49.76         54.08        30.80 o                         
   2  10  15         13.49         21.86        35.18 o                         
   3  10  15         10.08         17.63        40.57 o                         
   4  10  15         20.01         35.99        64.58 o                         
   5  10  15        188.19        244.40        85.36 o                         
  -2  11  15        187.70        129.35        94.78 o                         
  -1  11  15         58.79        117.69        81.02 o                         
   0  11  15         96.80        222.71        90.10 o                         
   1  11  15         60.19         -1.26       119.86 o                         
   0   0  16        758.02        944.12        66.15 o                         
  -1   1  16        375.11        335.16        29.13 o                         
   0   1  16        145.06        167.11        15.35 o                         
   1   1  16        370.97        294.60        26.57 o                         
  -2   2  16      26763.58      26658.13       960.42 o                         
  -1   2  16       1885.25       1783.31        68.55 o                         
   0   2  16      10455.03      10369.62       256.28 o                         
   1   2  16       1882.30       1905.65        55.99 o                         
   2   2  16      26780.84      26560.55      1043.53 o                         
  -3   3  16        344.92        335.12        38.16 o                         
  -2   3  16        325.05        357.19        22.47 o                         
  -1   3  16        342.17        332.10        21.27 o                         
   0   3  16         80.61         73.91        14.74 o                         
   1   3  16        344.44        414.50        22.22 o                         
   2   3  16        332.06        386.06        22.62 o                         
   3   3  16        358.37        293.33        32.62 o                         
  -4   4  16        688.21        735.41        55.14 o                         
  -3   4  16        248.79        313.31        23.05 o                         
  -2   4  16       9368.67       9304.90       246.26 o                         
  -1   4  16       1481.01       1504.14        51.24 o                         
   0   4  16       2954.12       2845.93        84.97 o                         
   1   4  16       1474.03       1520.59        53.51 o                         
   2   4  16       9374.94       9316.69       267.50 o                         
   3   4  16        277.39        264.88        24.19 o                         
   4   4  16        720.75        772.27        55.56 o                         
  -5   5  16       1292.27       1156.36        81.80 o                         
  -4   5  16        324.18        443.20        34.09 o                         
  -3   5  16        271.20        269.89        26.09 o                         
  -2   5  16        556.52        518.76        31.03 o                         
  -1   5  16        185.03        176.12        22.90 o                         
   0   5  16         28.66         32.91        17.60 o                         
   1   5  16        178.78        174.63        21.03 o                         
   2   5  16        539.01        530.56        36.79 o                         
   3   5  16        255.00        223.83        28.26 o                         
   4   5  16        290.86        276.54        29.01 o                         
   5   5  16       1235.63       1059.07       129.72 o                         
  -6   6  16       4315.81       4205.73       214.85 o                         
  -5   6  16       1900.77       1899.68       128.58 o                         
  -4   6  16       2810.39       2773.50       109.60 o                         
  -3   6  16       3103.55       3127.80       152.12 o                         
  -2   6  16      12884.93      12724.87       378.99 o                         
  -1   6  16       5278.89       5547.02       155.50 o                         
   0   6  16       6326.43       6548.67       185.04 o                         
   1   6  16       5266.62       5171.00       161.01 o                         
   2   6  16      12867.54      12706.21       425.32 o                         
   3   6  16       3134.05       3072.43       105.79 o                         
   4   6  16       2831.84       2903.20       103.10 o                         
   5   6  16       1887.32       1900.85        77.47 o                         
   6   6  16       4310.82       3863.41       312.84 o                         
  -7   7  16       1092.35       1041.51        99.30 o                         
  -6   7  16       1671.38       1606.69        77.14 o                         
  -5   7  16        618.00        620.88        66.59 o                         
  -4   7  16        518.15        510.81        51.71 o                         
  -3   7  16        527.53        510.07        40.08 o                         
  -2   7  16        546.49        609.07        43.76 o                         
  -1   7  16        347.74        374.46        33.68 o                         
   0   7  16        408.31        417.88        36.94 o                         
   1   7  16        346.71        347.27        29.80 o                         
   2   7  16        553.00        550.59        50.91 o                         
   3   7  16        541.63        577.19        55.05 o                         
   4   7  16        503.78        553.05        55.13 o                         
   5   7  16        631.53        621.93        57.55 o                         
   6   7  16       1677.77       1598.22        76.68 o                         
   7   7  16       1138.03       1150.30       149.78 o                         
  -6   8  16       1371.48       1450.60       183.32 o                         
  -5   8  16       1019.06        980.03        74.05 o                         
  -4   8  16        645.96        637.64        47.26 o                         
  -3   8  16       1347.17       1314.85        95.40 o                         
  -2   8  16       3081.18       3034.29        96.85 o                         
  -1   8  16       1582.59       1558.02        72.02 o                         
   0   8  16        427.16        361.20        31.53 o                         
   1   8  16       1553.85       1424.84        61.70 o                         
   2   8  16       3087.84       2907.30       113.08 o                         
   3   8  16       1352.39       1417.58       100.85 o                         
   4   8  16        660.41        688.75        57.74 o                         
   5   8  16        997.10       1040.80        64.87 o                         
   6   8  16       1357.49       1276.54       107.29 o                         
  -5   9  16        783.75        851.76       258.74 o                         
  -4   9  16         96.55        107.86        43.80 o                         
  -3   9  16        273.23        269.92        38.21 o                         
  -2   9  16        234.74        230.32        33.83 o                         
  -1   9  16        594.49        586.45        43.21 o                         
   0   9  16         46.65         30.18        28.04 o                         
   1   9  16        583.72        690.60        40.31 o                         
   2   9  16        237.54        252.14        35.03 o                         
   3   9  16        262.67        220.50        36.86 o                         
   4   9  16         91.64         83.18        37.12 o                         
   5   9  16        767.27        749.37        90.32 o                         
  -4  10  16        317.27        378.47       309.66 o                         
  -3  10  16       2041.84       2117.94       159.66 o                         
  -2  10  16       1489.77       1413.73        77.90 o                         
  -1  10  16       2454.86       2465.96       112.74 o                         
   0  10  16        227.11        275.74        48.42 o                         
   1  10  16       2445.34       2243.34       117.13 o                         
   2  10  16       1496.18       1564.12       207.39 o                         
   3  10  16       2059.09       2038.14       291.01 o                         
   0   1  17        590.57        652.90        35.94 o                         
  -1   2  17        395.25        401.05        26.03 o                         
   0   2  17          3.14         10.01        14.33 o                         
   1   2  17        392.21        439.94        24.65 o                         
  -2   3  17        685.67        682.57        32.99 o                         
  -1   3  17        598.18        648.43        30.94 o                         
   0   3  17        126.66        138.24        17.98 o                         
   1   3  17        597.30        611.34        41.43 o                         
   2   3  17        681.60        697.26        44.47 o                         
  -3   4  17        121.47        115.80        24.86 o                         
  -2   4  17         73.04         95.60        20.54 o                         
  -1   4  17        482.28        526.38        37.92 o                         
   0   4  17         44.72         46.85        20.54 o                         
   1   4  17        477.64        492.98        33.94 o                         
   2   4  17         73.29         78.16        19.28 o                         
   3   4  17        120.23         85.15        25.40 o                         
  -4   5  17       1640.95       1685.84        76.60 o                         
  -3   5  17       1106.33       1091.45        56.49 o                         
  -2   5  17        210.91        281.06        30.48 o                         
  -1   5  17        299.41        328.36        42.96 o                         
   0   5  17        534.34        496.94        30.96 o                         
   1   5  17        300.24        257.90        29.12 o                         
   2   5  17        211.38        219.75        26.78 o                         
   3   5  17       1106.89       1130.80        61.62 o                         
   4   5  17       1638.74       1606.25        68.61 o                         
  -5   6  17        182.10        133.06        30.77 o                         
  -4   6  17        248.18        212.94        33.36 o                         
  -3   6  17        410.43        396.13        33.76 o                         
  -2   6  17         62.22          2.08        20.47 o                         
  -1   6  17        192.60        252.65        33.60 o                         
   0   6  17         55.38         69.80        23.31 o                         
   1   6  17        193.02        186.22        28.71 o                         
   2   6  17         62.28         28.28        24.90 o                         
   3   6  17        407.44        435.95        40.46 o                         
   4   6  17        251.16        302.69        30.88 o                         
   5   6  17        181.71        174.08        32.57 o                         
  -6   7  17         13.47          2.02        41.02 o                         
  -5   7  17       1631.93       1680.42       148.75 o                         
  -4   7  17        575.65        561.96        44.77 o                         
  -3   7  17        395.63        338.35        34.36 o                         
  -2   7  17        104.97        136.60        26.28 o                         
  -1   7  17        805.49        827.21        44.19 o                         
   0   7  17          6.64          6.95        24.82 o                         
   1   7  17        805.45        903.37        49.18 o                         
   2   7  17        106.26         78.86        27.85 o                         
   3   7  17        396.37        393.43        50.54 o                         
   4   7  17        574.69        595.56        59.60 o                         
   5   7  17       1631.12       1481.04        80.20 o                         
   6   7  17         14.23        -21.40        38.22 o                         
  -5   8  17          5.99        -78.46        78.46 o                         
  -4   8  17          8.44          9.48        34.93 o                         
  -3   8  17        219.00        303.44        37.16 o                         
  -2   8  17         31.19         40.28        25.75 o                         
  -1   8  17        225.84        234.04        32.52 o                         
   0   8  17          7.24          5.81        27.09 o                         
   1   8  17        223.29        217.28        33.21 o                         
   2   8  17         31.95         46.73        36.93 o                         
   3   8  17        219.04        244.21        35.97 o                         
   4   8  17          8.46         24.68        33.25 o                         
   5   8  17          6.07         -8.05        52.72 o                         
   6   8  17         58.78         42.66       130.74 o                         
  -4   9  17         60.52        -28.05       168.97 o                         
  -3   9  17        403.27        401.51        56.57 o                         
  -2   9  17        254.88        217.88        41.43 o                         
  -1   9  17        732.22        831.61        51.87 o                         
   0   9  17         23.31         11.41        32.30 o                         
   1   9  17        731.61        833.20        57.96 o                         
   2   9  17        255.47        208.48        42.09 o                         
   3   9  17        401.21        354.04        89.77 o                         
   4   9  17         60.30         86.45        90.20 o                         
  -2  10  17         24.19        108.72       206.44 o                         
  -1  10  17        287.75        353.08        90.38 o                         
   0  10  17          0.06         -9.91        63.03 o                         
   1  10  17        285.92        229.83       111.48 o                         
   2  10  17         24.45        264.54       633.01 o                         
   0   0  18       3862.17       4009.13       281.78 o                         
  -1   1  18       2008.67       1930.89        95.87 o                         
   0   1  18        554.57        542.29        36.06 o                         
   1   1  18       2006.35       2004.65       128.20 o                         
  -2   2  18      13686.20      13531.81       529.18 o                         
  -1   2  18       1042.91       1035.12        42.67 o                         
   0   2  18       7313.45       7171.89       198.42 o                         
   1   2  18       1067.51       1078.56        42.25 o                         
   2   2  18      13659.54      12952.02       591.12 o                         
  -3   3  18        141.09        140.78        33.66 o                         
  -2   3  18       1401.43       1354.35        50.05 o                         
  -1   3  18        359.38        397.52        35.76 o                         
   0   3  18        712.84        707.33        35.47 o                         
   1   3  18        363.00        395.06        30.38 o                         
   2   3  18       1371.90       1375.88        70.94 o                         
   3   3  18        164.33        258.30        47.11 o                         
  -4   4  18       6398.37       6378.77       306.02 o                         
  -3   4  18       1640.59       1696.04        68.08 o                         
  -2   4  18       7863.23       7864.40       229.35 o                         
  -1   4  18        709.64        788.73        41.90 o                         
   0   4  18       2272.63       2421.99        88.93 o                         
   1   4  18        747.28        825.81        43.83 o                         
   2   4  18       7866.01       7779.16       238.08 o                         
   3   4  18       1585.30       1569.77        77.28 o                         
   4   4  18       6437.07       6180.20       270.77 o                         
  -5   5  18         23.36         36.07        43.09 o                         
  -4   5  18        631.57        650.13        44.35 o                         
  -3   5  18        106.59        115.87        27.49 o                         
  -2   5  18       1776.83       1807.01        68.91 o                         
  -1   5  18        114.57        127.99        24.98 o                         
   0   5  18        353.64        398.82        31.89 o                         
   1   5  18        118.10        108.17        26.12 o                         
   2   5  18       1790.04       1841.36        98.24 o                         
   3   5  18        120.23         88.79        28.58 o                         
   4   5  18        652.35        619.95        40.65 o                         
   5   5  18         29.86         39.96        42.70 o                         
  -6   6  18       2891.04       2708.14       250.08 o                         
  -5   6  18       1992.06       1870.06        86.92 o                         
  -4   6  18       2723.29       2576.98       112.68 o                         
  -3   6  18       1856.08       1782.85        75.51 o                         
  -2   6  18       4525.36       4388.74       138.26 o                         
  -1   6  18       2241.84       2154.96        86.91 o                         
   0   6  18       1639.17       1715.74        67.03 o                         
   1   6  18       2296.96       2288.81        89.60 o                         
   2   6  18       4496.43       4309.27       157.98 o                         
   3   6  18       1846.65       1825.09        77.69 o                         
   4   6  18       2694.49       2661.96       141.76 o                         
   5   6  18       2079.45       2014.95        85.92 o                         
   6   6  18       2782.94       2975.33       168.65 o                         
  -5   7  18        647.04        716.71        59.05 o                         
  -4   7  18        148.93        186.72        39.32 o                         
  -3   7  18       1253.57       1288.31        86.62 o                         
  -2   7  18        288.23        385.41        33.27 o                         
  -1   7  18        762.80        751.39        46.09 o                         
   0   7  18         48.98         68.37        26.64 o                         
   1   7  18        757.08        760.08        55.40 o                         
   2   7  18        292.28        316.45        40.43 o                         
   3   7  18       1231.01       1255.52       105.01 o                         
   4   7  18        130.80        102.54        37.40 o                         
   5   7  18        621.05        583.62        53.54 o                         
   6   7  18       1068.42        893.20       124.55 o                         
  -4   8  18        743.35        582.67       156.77 o                         
  -3   8  18       1936.77       1938.73        92.36 o                         
  -2   8  18       2769.16       2534.77       100.78 o                         
  -1   8  18       2306.74       2207.51       129.33 o                         
   0   8  18       2275.54       2465.56       121.12 o                         
   1   8  18       2331.61       2197.21        94.22 o                         
   2   8  18       2782.70       2603.89       106.96 o                         
   3   8  18       1891.17       1972.35       113.59 o                         
   4   8  18        786.42        892.06        85.95 o                         
   5   8  18        690.77        580.78       172.03 o                         
  -3   9  18        265.46        402.14       178.64 o                         
  -2   9  18        999.23       1035.78       104.13 o                         
  -1   9  18         65.01         90.38        57.78 o                         
   0   9  18        133.32        118.54        64.67 o                         
   1   9  18         71.91          5.48        72.74 o                         
   2   9  18       1012.18       1369.13       133.83 o                         
   0   1  19         95.12        119.67        23.77 o                         
  -1   2  19         62.72         89.06        21.86 o                         
   0   2  19         72.07        111.12        30.78 o                         
   1   2  19         61.98         68.65        21.97 o                         
  -2   3  19        291.66        340.63        27.72 o                         
  -1   3  19        126.93        150.07        25.71 o                         
   0   3  19        185.32        172.47        29.23 o                         
   1   3  19        126.71        142.38        28.06 o                         
   2   3  19        291.99        309.19        36.36 o                         
  -3   4  19        567.94        620.88        50.10 o                         
  -2   4  19         59.79         52.81        23.39 o                         
  -1   4  19         62.23         51.76        24.79 o                         
   0   4  19          0.35         20.86        24.20 o                         
   1   4  19         62.48         26.45        26.14 o                         
   2   4  19         60.10         73.47        29.98 o                         
   3   4  19        568.61        611.60        51.59 o                         
  -4   5  19        305.94        256.34        36.92 o                         
  -3   5  19         21.35         83.73        30.13 o                         
  -2   5  19        258.88        292.19        38.49 o                         
  -1   5  19         32.56         43.77        25.68 o                         
   0   5  19        354.46        411.51        40.76 o                         
   1   5  19         32.87         39.32        26.66 o                         
   2   5  19        258.80        300.30        37.65 o                         
   3   5  19         20.57          8.63        27.92 o                         
   4   5  19        304.73        278.74        40.19 o                         
  -5   6  19        194.05        238.02        49.13 o                         
  -4   6  19         11.21         25.04        34.62 o                         
  -3   6  19        342.26        328.28        41.68 o                         
  -2   6  19         79.70         75.01        30.51 o                         
  -1   6  19        173.13        196.22        32.82 o                         
   0   6  19          8.55         15.81        29.81 o                         
   1   6  19        174.20        165.70        31.43 o                         
   2   6  19         79.62         76.11        33.01 o                         
   3   6  19        346.33        360.25        38.86 o                         
   4   6  19         11.56          9.67        37.12 o                         
   5   6  19        191.96        188.58        45.95 o                         
  -4   7  19        312.26        277.36        75.44 o                         
  -3   7  19         66.99         59.22        41.62 o                         
  -2   7  19        483.74        487.34        44.30 o                         
  -1   7  19         38.86         18.63        30.88 o                         
   0   7  19        413.79        452.57        42.15 o                         
   1   7  19         37.35         39.39        35.33 o                         
   2   7  19        483.96        506.38        48.90 o                         
   3   7  19         66.79         18.92        34.76 o                         
   4   7  19        310.12        312.76        69.25 o                         
   5   7  19        246.39        275.25       156.89 o                         
  -3   8  19        455.22        465.09       116.31 o                         
  -2   8  19          0.41        -32.05        64.42 o                         
  -1   8  19         43.29         -8.10        50.14 o                         
   0   8  19        154.29        207.11        58.73 o                         
   1   8  19         43.67         81.89        54.21 o                         
   2   8  19          0.35        -54.66        89.31 o                         
   3   8  19        454.95        229.08       150.70 o                         
   0   0  20       5960.56       5646.08       385.38 o                         
  -1   1  20       1123.31       1167.93        80.94 o                         
   0   1  20          5.59         -6.63        23.97 o                         
   1   1  20       1112.04       1130.84        81.34 o                         
  -2   2  20       1295.76       1342.26        80.89 o                         
  -1   2  20         32.57         50.69        24.56 o                         
   0   2  20       3679.48       3791.56       128.43 o                         
   1   2  20         31.83         47.01        27.72 o                         
   2   2  20       1277.71       1310.74        91.70 o                         
  -3   3  20       1429.92       1444.76       123.71 o                         
  -2   3  20        537.06        618.49        49.95 o                         
  -1   3  20       1442.20       1571.63        70.46 o                         
   0   3  20        636.34        617.01        43.88 o                         
   1   3  20       1431.89       1319.83        72.45 o                         
   2   3  20        547.75        447.19        44.56 o                         
   3   3  20       1471.29       1646.84       180.15 o                         
  -4   4  20       2806.98       2833.48       183.35 o                         
  -3   4  20       1993.21       2088.37        99.42 o                         
  -2   4  20       2732.81       2840.45       105.08 o                         
  -1   4  20        861.39        913.19        52.75 o                         
   0   4  20       7559.96       7746.69       276.51 o                         
   1   4  20        856.42        834.37        62.06 o                         
   2   4  20       2716.01       2793.48       118.66 o                         
   3   4  20       1995.24       2085.29       101.99 o                         
   4   4  20       2806.82       2541.27       178.76 o                         
  -5   5  20       1200.78       1211.18       152.76 o                         
  -4   5  20       1036.05        878.25        59.15 o                         
  -3   5  20       1306.10       1359.36        70.42 o                         
  -2   5  20         67.35         49.41        29.17 o                         
  -1   5  20       1584.07       1535.29        74.54 o                         
   0   5  20         32.30         58.45        29.76 o                         
   1   5  20       1551.88       1662.55        75.01 o                         
   2   5  20         66.93          2.98        34.65 o                         
   3   5  20       1327.49       1312.35        64.62 o                         
   4   5  20       1026.02        961.98        65.59 o                         
   5   5  20       1197.29       1465.57       207.81 o                         
  -5   6  20        490.82        826.99       333.05 o                         
  -4   6  20        812.71        901.96        93.60 o                         
  -3   6  20        977.00       1019.18        68.00 o                         
  -2   6  20        288.08        303.22        40.16 o                         
  -1   6  20         20.10         63.39        36.29 o                         
   0   6  20       1015.32        916.53        79.32 o                         
   1   6  20         19.23          2.93        38.46 o                         
   2   6  20        257.53        195.08        52.76 o                         
   3   6  20        986.12        962.73        58.57 o                         
   4   6  20        805.16        831.43        96.41 o                         
   5   6  20        475.11        572.52       170.66 o                         
  -3   7  20        564.98        487.19       147.26 o                         
  -2   7  20        676.92        777.13        85.81 o                         
  -1   7  20        105.02        139.16        49.86 o                         
   0   7  20        491.76        537.78        84.53 o                         
   1   7  20         86.77         87.85        55.00 o                         
   2   7  20        681.09        741.15        88.16 o                         
   3   7  20        605.67        645.43       101.68 o                         
   0   1  21          0.05        -25.63        27.41 o                         
  -1   2  21        127.28        107.45        34.67 o                         
   0   2  21       2570.22       2533.78       119.05 o                         
   1   2  21        127.61        132.80        35.61 o                         
  -2   3  21        141.48        154.98        39.75 o                         
  -1   3  21        197.34        178.24        39.59 o                         
   0   3  21          5.36         -6.36        35.01 o                         
   1   3  21        196.21        211.54        39.75 o                         
   2   3  21        141.94        105.70        41.23 o                         
  -3   4  21        199.84        173.89        50.75 o                         
  -2   4  21        834.74        789.62        88.90 o                         
  -1   4  21         17.59         80.25        34.61 o                         
   0   4  21        165.36        181.59        40.27 o                         
   1   4  21         17.95        -19.86        34.83 o                         
   2   4  21        832.64        667.87        56.53 o                         
   3   4  21        199.61        130.07        47.27 o                         
  -4   5  21         11.66          7.68        73.60 o                         
  -3   5  21         22.22        -44.16        57.84 o                         
  -2   5  21        232.52        306.24        51.56 o                         
  -1   5  21        133.05        126.39        40.46 o                         
   0   5  21         52.60         96.82        37.49 o                         
   1   5  21        132.25        110.17        39.61 o                         
   2   5  21        233.64        191.12        45.06 o                         
   3   5  21         22.92          1.58        61.25 o                         
   4   5  21         11.45        -38.98        88.94 o                         
  -3   6  21        107.42         50.92       130.74 o                         
  -2   6  21         68.88         29.30        60.28 o                         
  -1   6  21        444.75        443.85        62.54 o                         
   0   6  21        506.07        337.23        59.04 o                         
   1   6  21        445.53        416.53        73.15 o                         
   2   6  21         68.94         46.35        87.86 o                         
   3   6  21        108.96         82.65        99.18 o                         
  -1   7  21         98.45         90.94       121.69 o                         
   0   0  22         28.57         18.83        70.01 o                         
  -1   1  22       2439.54       2833.34       158.29 o                         
   0   1  22         34.86         54.02        33.58 o                         
   1   1  22       2448.74       2764.83       190.46 o                         
  -2   2  22       3369.75       3272.99       185.77 o                         
  -1   2  22         85.67         68.66        36.00 o                         
   0   2  22        636.61        703.47        58.51 o                         
   1   2  22         79.38         64.84        40.01 o                         
   2   2  22       3377.15       3550.42       328.24 o                         
  -3   3  22       2730.70       3030.07       240.81 o                         
  -2   3  22        784.88        853.14        72.01 o                         
  -1   3  22       2125.83       2122.54       165.04 o                         
   0   3  22        550.97        572.07        63.33 o                         
   1   3  22       2140.23       2051.98       166.05 o                         
   2   3  22        772.59        788.73        76.71 o                         
   3   3  22       2718.88       2574.06       219.46 o                         
  -4   4  22        239.74        215.45       126.47 o                         
  -3   4  22        867.80        969.44       120.32 o                         
  -2   4  22        575.20        539.55        85.83 o                         
  -1   4  22          2.82         -7.65        49.89 o                         
   0   4  22        265.30        289.29        52.38 o                         
   1   4  22          3.50         59.33        49.84 o                         
   2   4  22        570.47        609.79        82.26 o                         
   4   4  22        219.13        235.34       177.54 o                         
  -3   5  22       2429.66       2566.43       327.55 o                         
  -2   5  22        725.39        663.23        92.60 o                         
  -1   5  22       2235.10       2349.56       146.97 o                         
   0   5  22       1278.70       1328.36       100.74 o                         
   1   5  22       2272.26       2118.43       170.20 o                         
   2   5  22        713.91        785.99       108.26 o                         
   3   5  22       2436.70       2767.37       335.81 o                         
   0   6  22          8.50          5.51       177.54 o                         
   0   1  23        397.29        404.08        47.46 o                         
  -1   2  23        114.90        111.76        58.91 o                         
   0   2  23        766.41        872.52        71.99 o                         
   1   2  23        114.61         83.36        60.02 o                         
  -2   3  23        387.62        148.64       356.45 o                         
  -1   3  23        667.14        587.03       118.12 o                         
   0   3  23         14.53        -11.81        89.41 o                         
   1   3  23        666.53        952.94       126.06 o                         
   2   3  23        389.97        507.84       261.49 o                         
  -1   4  23        284.32        378.54       115.30 o                         
   0   4  23         48.28         20.37       156.89 o                         
   1   4  23        286.59        201.78       161.77 o                         
   2   4  23        308.73        233.96       244.97 o                         
   0   0  24         37.14        -85.33       213.32 o                         
  -1   1  24       1832.99       1410.52       236.72 o                         
   0   1  24        701.34        709.81       122.49 o                         
   1   1  24       1837.55       2170.07       352.32 o                         
   0   2  24          1.01        -97.71       222.95 o                         
                                                                                
