# Supplementary material for: Zn and Ni complexes of pyridine-2,6-di­carboxyl­ates: crystal field stabilization matters!
Source: Acta Crystallogr E Crystallogr Commun. 2019 May 31;75(Pt 6):903–11. doi: 10.1107/S2056989019007461 (PMC6658973; doi:10.1107/S2056989019007461)
Supplement: Supplementary file 5 [file e-75-00903-4sup5.hkl]

data_4                                                                          
_shelx_title ' m18_35_a.res in P-42(1)c'                                        
_shelx_refln_list_code          4                                               
_shelx_F_calc_maximum      294.27                                               
_exptl_crystal_F_000      1040.00                                               
_reflns_d_resolution_high  0.6916                                               
                                                                                
loop_                                                                           
 _space_group_symop_operation_xyz                                               
 'x, y, z'                                                                      
 '-x, -y, z'                                                                    
 'y, -x, -z'                                                                    
 '-y, x, -z'                                                                    
 '-x+1/2, y+1/2, -z+1/2'                                                        
 'x+1/2, -y+1/2, -z+1/2'                                                        
 '-y+1/2, -x+1/2, z+1/2'                                                        
 'y+1/2, x+1/2, z+1/2'                                                          
                                                                                
_cell_length_a    10.0500                                                       
_cell_length_b    10.0500                                                       
_cell_length_c    16.5060                                                       
_cell_angle_alpha  90.000                                                       
_cell_angle_beta   90.000                                                       
_cell_angle_gamma  90.000                                                       
                                                                                
_shelx_F_squared_multiplier     1.000                                           
                                                                                
loop_                                                                           
 _refln_index_h                                                                 
 _refln_index_k                                                                 
 _refln_index_l                                                                 
 _refln_F_squared_calc                                                          
 _refln_F_squared_meas                                                          
 _refln_F_squared_sigma                                                         
 _refln_observed_status                                                         
   1   1   0         47.18          5.06         1.78 o                         
   0   2   0      86592.12      93870.10      1600.60 o                         
   1   2   0       1650.51       1576.12        26.32 o                         
   2   2   0       5135.26       4945.99        87.62 o                         
   1   3   0          1.25          3.10         2.70 o                         
   2   3   0         16.39         28.19         4.14 o                         
   3   3   0         82.11         79.57         9.04 o                         
   0   4   0      82016.28      89253.91      1521.25 o                         
   1   4   0      10330.57       9723.87       119.02 o                         
   2   4   0       3288.18       2566.71        34.68 o                         
   3   4   0       6837.19       7154.83        91.45 o                         
   4   4   0      47815.29      52199.35       947.46 o                         
   1   5   0        164.49        227.32         7.06 o                         
   2   5   0        748.76        742.09        19.82 o                         
   3   5   0        572.74        670.28        18.86 o                         
   4   5   0      11391.95      11277.39       143.27 o                         
   5   5   0       2341.13       2333.12        49.28 o                         
   0   6   0      19797.09      20554.49       413.15 o                         
   1   6   0      10857.68      10931.13       134.76 o                         
   2   6   0      10772.69      11059.15       146.35 o                         
   3   6   0       2241.31       2245.82        33.32 o                         
   4   6   0      11531.99      11561.71       147.48 o                         
   5   6   0       3660.64       3558.77        51.15 o                         
   6   6   0       5558.94       5649.18       119.32 o                         
   1   7   0         48.23         48.98         8.99 o                         
   2   7   0         27.32         50.83         6.64 o                         
   3   7   0        544.20        625.69        15.36 o                         
   4   7   0       4891.97       4683.63        63.44 o                         
   5   7   0       1947.87       1906.09        35.01 o                         
   6   7   0       2543.89       2468.11        43.71 o                         
   7   7   0       3170.66       3140.20        73.31 o                         
   0   8   0      16555.42      16270.81       284.15 o                         
   1   8   0      14794.38      14447.94       183.91 o                         
   2   8   0       1471.60       1527.35        27.22 o                         
   3   8   0       4461.91       4383.21        65.22 o                         
   4   8   0       5231.65       5253.49        80.39 o                         
   5   8   0       3070.50       3057.08        53.15 o                         
   6   8   0        115.51        121.80        13.55 o                         
   7   8   0       2360.71       2384.45        48.41 o                         
   8   8   0        242.37        236.55        29.81 o                         
   1   9   0          6.65         34.75         9.63 o                         
   2   9   0        238.97        273.85        22.57 o                         
   3   9   0         43.28         37.93        11.44 o                         
   4   9   0        566.68        611.79        22.98 o                         
   5   9   0        295.40        342.78        21.64 o                         
   6   9   0        187.03        233.40        17.12 o                         
   7   9   0        622.06        717.89        29.30 o                         
   8   9   0        304.24        384.05        23.94 o                         
   9   9   0        446.08        428.06        36.69 o                         
   0  10   0        839.29        949.87        42.08 o                         
   1  10   0       5149.09       5308.64        86.33 o                         
   2  10   0        825.63        793.38        34.48 o                         
   3  10   0       3347.62       3396.93        66.57 o                         
   4  10   0        393.71        409.41        21.10 o                         
   5  10   0       2845.93       2903.56        56.46 o                         
   6  10   0        248.57        258.74        20.06 o                         
   7  10   0       1765.11       1927.32        56.46 o                         
   8  10   0         20.58          4.07        20.02 o                         
   9  10   0        589.46        604.82        34.00 o                         
  10  10   0         24.69         68.65       109.83 o                         
   1  11   0         13.91          9.86        15.92 o                         
   2  11   0          4.46         -4.86        14.28 o                         
   3  11   0        432.76        533.04        25.51 o                         
   4  11   0        627.97        655.73        28.07 o                         
   5  11   0        654.37        733.77        30.83 o                         
   6  11   0         53.26         29.22        17.97 o                         
   7  11   0        769.73        802.00        37.16 o                         
   8  11   0         17.96         32.03        25.82 o                         
   9  11   0        655.22        644.56        92.32 o                         
   0  12   0          7.63        196.90        54.99 o                         
   1  12   0       2310.90       2463.92        56.40 o                         
   2  12   0        114.04        152.80        21.83 o                         
   3  12   0       2474.42       2509.74        65.21 o                         
   4  12   0        410.98        388.27        25.91 o                         
   5  12   0       1788.82       1764.85        59.42 o                         
   6  12   0         34.49         51.41        26.65 o                         
   7  12   0        506.60        579.96        55.95 o                         
   1  13   0        142.17        200.23        26.56 o                         
   2  13   0         16.67         14.79        22.78 o                         
   3  13   0        778.22        785.81        38.78 o                         
   4  13   0        351.60        384.35        33.16 o                         
   5  13   0       1030.34        947.98        74.45 o                         
   0  14   0        310.56        360.88       120.62 o                         
   1  14   0       3011.28       3341.66       220.10 o                         
   2  14   0          9.87         47.96        70.23 o                         
   0   1   1        158.86        132.77         7.08 o                         
  -1   2   1       4602.39       4410.30        55.22 o                         
   0   2   1        709.80        663.63        11.58 o                         
   1   2   1       4612.70       4503.50        55.49 o                         
  -2   3   1        132.79        148.88         7.03 o                         
  -1   3   1       1900.09       1803.86        24.48 o                         
   0   3   1      16486.80      16722.82       210.07 o                         
   1   3   1       1900.01       1803.21        26.28 o                         
   2   3   1        136.00        144.88         7.54 o                         
  -3   4   1        739.63        704.63        13.00 o                         
  -2   4   1        401.57        569.60        20.19 o                         
  -1   4   1       1090.73       1158.84        16.51 o                         
   0   4   1         17.46        128.37        12.04 o                         
   1   4   1       1085.08       1144.12        17.65 o                         
   2   4   1        401.46        605.66        24.33 o                         
   3   4   1        732.46        733.01        26.99 o                         
  -4   5   1       1716.68       1649.67        26.79 o                         
  -3   5   1       1143.16       1238.40        20.38 o                         
  -2   5   1       4215.97       3945.22        50.47 o                         
  -1   5   1          7.91         26.74         4.63 o                         
   0   5   1       9899.05      10449.89       128.42 o                         
   1   5   1          7.83         19.49         4.32 o                         
   2   5   1       4218.56       3944.71        56.08 o                         
   3   5   1       1140.09       1221.02        19.98 o                         
   4   5   1       1708.62       1677.59        32.06 o                         
  -5   6   1       3734.22       3674.72        53.83 o                         
  -4   6   1        627.75        803.83        21.56 o                         
  -3   6   1        896.75        853.99        21.53 o                         
  -2   6   1        126.84        188.99         8.10 o                         
  -1   6   1        238.69        311.55         9.94 o                         
   0   6   1       1309.23       1374.42        20.37 o                         
   1   6   1        240.44        346.38        12.50 o                         
   2   6   1        127.67        173.91        11.62 o                         
   3   6   1        907.90        927.51        32.56 o                         
   4   6   1        629.21        833.34        24.24 o                         
   5   6   1       3743.19       3553.07        53.90 o                         
  -6   7   1        505.56        489.59        18.75 o                         
  -5   7   1       2880.92       2838.41        44.60 o                         
  -4   7   1        371.93        397.04        14.19 o                         
  -3   7   1       1183.02       1206.51        29.20 o                         
  -2   7   1        267.61        343.88        11.77 o                         
  -1   7   1       5116.54       4751.68        63.68 o                         
   0   7   1       1348.88       1331.64        20.55 o                         
   1   7   1       5118.64       4736.25        61.41 o                         
   2   7   1        274.46        337.65        11.45 o                         
   3   7   1       1179.44       1161.03        21.33 o                         
   4   7   1        365.15        396.10        21.13 o                         
   5   7   1       2878.04       2848.26        46.63 o                         
   6   7   1        500.53        512.83        26.96 o                         
  -7   8   1       1371.78       1436.12        37.30 o                         
  -6   8   1        284.18        290.37        17.31 o                         
  -5   8   1       2456.06       2366.78        42.95 o                         
  -4   8   1        415.70        501.88        19.26 o                         
  -3   8   1       1388.58       1429.71        32.91 o                         
  -2   8   1        427.13        484.03        15.25 o                         
  -1   8   1        185.79        276.26        18.74 o                         
   0   8   1       2689.18       2571.10        39.24 o                         
   1   8   1        188.32        269.54        19.37 o                         
   2   8   1        428.26        479.17        14.67 o                         
   3   8   1       1397.06       1432.62        25.21 o                         
   4   8   1        418.42        530.15        28.54 o                         
   5   8   1       2462.67       2309.08        47.23 o                         
   6   8   1        284.68        282.67        18.32 o                         
   7   8   1       1367.89       1451.39        47.15 o                         
  -8   9   1       1239.09       1211.56        50.44 o                         
  -7   9   1        135.94        150.41        17.34 o                         
  -6   9   1       1632.53       1653.93        39.79 o                         
  -5   9   1       1032.04       1108.51        31.97 o                         
  -4   9   1       2460.67       2393.81        46.86 o                         
  -3   9   1        278.59        281.62        15.69 o                         
  -2   9   1       4206.26       4195.87        66.33 o                         
  -1   9   1        678.81        724.19        30.92 o                         
   0   9   1       5655.34       5636.43        85.89 o                         
   1   9   1        688.05        744.08        20.93 o                         
   2   9   1       4219.57       4161.99        63.67 o                         
   3   9   1        291.30        309.00        16.17 o                         
   4   9   1       2467.76       2431.53        54.01 o                         
   5   9   1       1036.03       1124.94        30.66 o                         
   6   9   1       1635.46       1658.26        50.21 o                         
   7   9   1        138.57        139.65        18.84 o                         
   8   9   1       1241.44       1274.16        40.27 o                         
  -9  10   1        569.49        576.81        33.55 o                         
  -8  10   1        136.39        127.22        22.25 o                         
  -7  10   1        450.85        470.69        25.63 o                         
  -6  10   1         61.56         78.88        17.01 o                         
  -5  10   1       1073.42       1073.42        35.30 o                         
  -4  10   1         19.39         23.12        13.47 o                         
  -3  10   1        174.02        231.30        17.45 o                         
  -2  10   1         12.14         27.05        12.79 o                         
  -1  10   1         99.86        128.23        18.92 o                         
   0  10   1        893.49       1004.56        31.81 o                         
   1  10   1        101.27        142.08        21.66 o                         
   2  10   1         12.32         36.88        12.49 o                         
   3  10   1        172.60        195.35        19.96 o                         
   4  10   1         19.28         25.34        13.46 o                         
   5  10   1       1075.21       1010.74        32.13 o                         
   6  10   1         60.00         66.69        17.11 o                         
   7  10   1        454.93        472.43        30.83 o                         
   8  10   1        135.67        139.61        23.57 o                         
   9  10   1        576.16        568.07        33.93 o                         
  -9  11   1         25.64         18.45        60.84 o                         
  -8  11   1        399.70        379.13        31.50 o                         
  -7  11   1        257.34        257.83        24.25 o                         
  -6  11   1         53.77         40.13        19.24 o                         
  -5  11   1       1255.06       1343.14        45.47 o                         
  -4  11   1        337.47        329.72        22.29 o                         
  -3  11   1        572.64        628.51        27.13 o                         
  -2  11   1         14.73         31.48        15.00 o                         
  -1  11   1       1952.75       1974.29        41.48 o                         
   0  11   1         42.78         58.95        15.01 o                         
   1  11   1       1955.09       1965.83        46.22 o                         
   2  11   1         15.50         14.72        14.46 o                         
   3  11   1        570.84        589.74        40.50 o                         
   4  11   1        336.50        364.28        22.84 o                         
   5  11   1       1254.72       1283.99        38.37 o                         
   6  11   1         53.48         45.46        18.96 o                         
   7  11   1        258.51        250.50        26.29 o                         
   8  11   1        397.92        363.02        35.47 o                         
   9  11   1         25.05         56.88        94.14 o                         
  -7  12   1        641.61        650.23        52.40 o                         
  -6  12   1        691.37        667.97        34.47 o                         
  -5  12   1        596.43        686.65        31.97 o                         
  -4  12   1        144.84        131.33        20.36 o                         
  -3  12   1        180.82        224.87        21.65 o                         
  -2  12   1         60.01         65.91        20.02 o                         
  -1  12   1         13.44         56.51        19.80 o                         
   0  12   1        822.74        827.85        36.74 o                         
   1  12   1         13.98         65.68        20.66 o                         
   2  12   1         60.43         84.74        19.78 o                         
   3  12   1        180.47        214.83        22.84 o                         
   4  12   1        144.67        135.45        21.14 o                         
   5  12   1        602.07        553.84        32.76 o                         
   6  12   1        689.06        586.59        35.69 o                         
   7  12   1        645.53        628.87        58.63 o                         
  -6  13   1        235.04        403.44       118.04 o                         
  -5  13   1       1078.84       1144.62        68.76 o                         
  -4  13   1        362.24        433.13        34.18 o                         
  -3  13   1        837.42        879.85        45.50 o                         
  -2  13   1          7.07         23.28        22.96 o                         
  -1  13   1       1711.38       1806.31        54.97 o                         
   0  13   1        187.02        162.70        27.51 o                         
   1  13   1       1706.34       1661.28        53.64 o                         
   2  13   1          7.30         41.14        23.09 o                         
   3  13   1        828.07        881.55        40.38 o                         
   4  13   1        363.49        416.18        33.81 o                         
   5  13   1       1070.35        996.15        63.43 o                         
  -2  14   1         34.31         75.84        71.34 o                         
  -1  14   1         14.73         95.74        68.78 o                         
   0  14   1        372.12        393.24       115.72 o                         
   1  14   1         14.44        113.11        82.42 o                         
   2  14   1         35.97         27.05        85.64 o                         
   0   0   2      74203.88      78690.07      1897.71 o                         
  -1   1   2        533.80        518.49        10.57 o                         
   0   1   2          9.11         -1.45         1.45 o                         
   1   1   2        541.54        568.62        15.99 o                         
  -2   2   2      10764.12      10721.70       198.61 o                         
  -1   2   2       7335.85       7156.34        88.56 o                         
   0   2   2      41425.34      43670.38       545.50 o                         
   1   2   2       7331.14       7372.49        96.07 o                         
   2   2   2      10781.92      10918.96       187.89 o                         
  -3   3   2        438.07        588.76        42.12 o                         
  -2   3   2        772.13        683.78        10.96 o                         
  -1   3   2        978.94        801.16        12.19 o                         
   0   3   2      26444.39      27754.17       347.77 o                         
   1   3   2        991.05        812.14        12.84 o                         
   2   3   2        758.68        684.43        16.67 o                         
   3   3   2        446.26        644.20        42.94 o                         
  -4   4   2      20321.91      21162.85       417.34 o                         
  -3   4   2       2759.44       2536.78        37.35 o                         
  -2   4   2      22526.77      23172.91       302.84 o                         
  -1   4   2       9841.03      10010.11       122.10 o                         
   0   4   2      73870.67      81718.16      1020.71 o                         
   1   4   2       9777.09       9952.00       131.40 o                         
   2   4   2      22561.32      23518.73       293.81 o                         
   3   4   2       2751.15       2573.07        36.50 o                         
   4   4   2      20352.15      21142.00       389.24 o                         
  -5   5   2       1118.28       1015.84        29.69 o                         
  -4   5   2       2162.22       2088.49        32.27 o                         
  -3   5   2        827.10        765.86        20.50 o                         
  -2   5   2       1941.41       1969.85        28.71 o                         
  -1   5   2       5857.38       5851.24        73.03 o                         
   0   5   2       8313.09       7986.86       106.16 o                         
   1   5   2       5855.49       5817.64        78.60 o                         
   2   5   2       1942.57       1902.89        28.46 o                         
   3   5   2        828.50        826.37        24.23 o                         
   4   5   2       2133.72       2088.03        44.84 o                         
   5   5   2       1124.72       1044.19        43.13 o                         
  -6   6   2       1786.93       1766.81        41.52 o                         
  -5   6   2       4743.13       4625.22        66.55 o                         
  -4   6   2       6313.95       6054.23        86.06 o                         
  -3   6   2       5930.24       5728.78        78.31 o                         
  -2   6   2       5502.11       5477.59        69.54 o                         
  -1   6   2       6210.90       5927.23        80.20 o                         
   0   6   2      13965.55      14100.56       179.39 o                         
   1   6   2       6219.02       5930.26        80.29 o                         
   2   6   2       5495.27       5440.09        74.26 o                         
   3   6   2       5932.31       5733.79        78.13 o                         
   4   6   2       6311.21       6071.29        82.87 o                         
   5   6   2       4751.83       4537.53        69.45 o                         
   6   6   2       1769.93       1701.69        63.78 o                         
  -7   7   2       1240.11       1337.97        51.55 o                         
  -6   7   2       1653.08       1694.56        31.39 o                         
  -5   7   2       1573.87       1557.92        29.99 o                         
  -4   7   2       3314.28       3297.89        48.38 o                         
  -3   7   2       1272.88       1245.46        22.26 o                         
  -2   7   2       1445.49       1303.52        21.59 o                         
  -1   7   2       1273.54       1282.62        26.85 o                         
   0   7   2       9018.32       9349.73       120.94 o                         
   1   7   2       1277.31       1215.96        20.67 o                         
   2   7   2       1432.70       1267.19        22.77 o                         
   3   7   2       1274.77       1241.89        22.12 o                         
   4   7   2       3322.20       3271.50        48.08 o                         
   5   7   2       1576.35       1588.11        30.39 o                         
   6   7   2       1653.60       1666.93        34.81 o                         
   7   7   2       1251.96       1307.01        46.93 o                         
  -8   8   2       1358.59       1321.68        52.45 o                         
  -7   8   2       1612.85       1746.09        36.78 o                         
  -6   8   2       1533.74       1564.93        32.54 o                         
  -5   8   2       4923.94       4914.99        75.06 o                         
  -4   8   2       5940.52       5939.22        92.47 o                         
  -3   8   2       7880.35       8054.19       117.39 o                         
  -2   8   2       2527.58       2395.24        40.14 o                         
  -1   8   2       5900.58       5758.93        83.18 o                         
   0   8   2       2138.28       2074.85        31.62 o                         
   1   8   2       5892.05       5756.16        76.86 o                         
   2   8   2       2513.36       2335.65        36.40 o                         
   3   8   2       7926.58       7872.34       107.90 o                         
   4   8   2       5928.22       5808.31        88.60 o                         
   5   8   2       4922.35       4761.92        78.04 o                         
   6   8   2       1523.36       1538.52        38.30 o                         
   7   8   2       1619.33       1725.90        41.00 o                         
   8   8   2       1348.00       1441.36        92.00 o                         
  -9   9   2       1217.30       1189.70        61.52 o                         
  -8   9   2        758.17        762.97        29.81 o                         
  -7   9   2        906.92        999.90        32.55 o                         
  -6   9   2       1334.57       1364.41        36.46 o                         
  -5   9   2        894.21        966.68        29.25 o                         
  -4   9   2        899.71        986.99        29.32 o                         
  -3   9   2        662.54        755.02        23.93 o                         
  -2   9   2        651.96        733.05        22.14 o                         
  -1   9   2        267.61        318.61        15.30 o                         
   0   9   2        321.87        428.32        16.91 o                         
   1   9   2        274.17        327.21        14.73 o                         
   2   9   2        640.89        694.68        21.89 o                         
   3   9   2        664.97        696.66        22.15 o                         
   4   9   2        896.97       1015.16        27.47 o                         
   5   9   2        892.68        955.09        30.58 o                         
   6   9   2       1348.75       1399.98        38.24 o                         
   7   9   2        910.02        997.21        33.62 o                         
   8   9   2        770.67        823.77        44.48 o                         
   9   9   2       1207.86       1122.39       118.33 o                         
 -10  10   2        122.54        149.06       106.89 o                         
  -9  10   2       1331.80       1273.10        83.14 o                         
  -8  10   2        314.88        320.29        24.18 o                         
  -7  10   2       1844.29       1967.47        47.40 o                         
  -6  10   2        129.56        147.86        18.42 o                         
  -5  10   2       3313.73       3387.55        68.19 o                         
  -4  10   2       1344.72       1412.99        36.91 o                         
  -3  10   2       4514.36       4549.27        84.28 o                         
  -2  10   2        582.92        612.94        22.70 o                         
  -1  10   2       5838.28       5912.86        94.44 o                         
   0  10   2        268.84        305.68        21.11 o                         
   1  10   2       5838.58       5797.29        94.41 o                         
   2  10   2        584.66        588.40        28.67 o                         
   3  10   2       4518.54       4536.53        76.46 o                         
   4  10   2       1349.79       1323.35        48.05 o                         
   5  10   2       3311.42       3234.58        82.96 o                         
   6  10   2        130.58        134.24        18.68 o                         
   7  10   2       1830.25       1940.00        62.71 o                         
   8  10   2        312.62        343.46        26.94 o                         
   9  10   2       1340.00       1368.27        46.96 o                         
  10  10   2        122.54         56.88       110.81 o                         
  -9  11   2       1238.82       1335.18       108.17 o                         
  -8  11   2        499.34        513.80        33.80 o                         
  -7  11   2       1037.59       1113.32        37.79 o                         
  -6  11   2        366.95        399.06        24.81 o                         
  -5  11   2        693.70        736.64        29.11 o                         
  -4  11   2       1101.69       1142.70        36.65 o                         
  -3  11   2        315.98        330.63        21.56 o                         
  -2  11   2        181.24        205.22        18.96 o                         
  -1  11   2        185.21        241.25        17.25 o                         
   0  11   2       1525.66       1574.27        57.99 o                         
   1  11   2        184.84        181.44        19.00 o                         
   2  11   2        177.38        195.04        19.23 o                         
   3  11   2        313.62        346.54        26.06 o                         
   4  11   2       1106.42       1106.13        38.96 o                         
   5  11   2        691.54        721.13        30.81 o                         
   6  11   2        362.82        341.87        24.82 o                         
   7  11   2       1042.56       1054.43        63.82 o                         
   8  11   2        503.30        514.51        42.16 o                         
   9  11   2       1226.78       1251.31       148.08 o                         
  -8  12   2        544.93        460.90       156.90 o                         
  -7  12   2        337.61        413.77        42.99 o                         
  -6  12   2        266.48        281.48        28.09 o                         
  -5  12   2        480.20        530.96        28.83 o                         
  -4  12   2        340.41        328.96        24.19 o                         
  -3  12   2       1233.90       1351.42        48.74 o                         
  -2  12   2        164.25        175.91        21.40 o                         
  -1  12   2       2680.60       2814.20        63.91 o                         
   0  12   2        237.87        258.57        23.29 o                         
   1  12   2       2667.91       2767.90        82.98 o                         
   2  12   2        165.60        188.97        22.25 o                         
   3  12   2       1239.46       1317.69        46.71 o                         
   4  12   2        340.02        353.64        26.66 o                         
   5  12   2        478.61        544.78        40.26 o                         
   6  12   2        265.81        308.19        30.78 o                         
   7  12   2        338.87        383.04        55.69 o                         
  -6  13   2         90.27         70.61       127.48 o                         
  -5  13   2        416.69        455.13        92.02 o                         
  -4  13   2        415.67        386.74        31.52 o                         
  -3  13   2         97.37        158.26        27.00 o                         
  -2  13   2        758.32        805.15        38.50 o                         
  -1  13   2         70.44         77.65        24.07 o                         
   0  13   2        540.29        566.20        32.80 o                         
   1  13   2         69.27         63.46        23.12 o                         
   2  13   2        759.46        798.05        38.28 o                         
   3  13   2         97.88        143.24        26.99 o                         
   4  13   2        419.45        409.82        33.94 o                         
   5  13   2        419.65        507.27        61.65 o                         
  -3  14   2       1663.13       1684.75       190.25 o                         
  -2  14   2         73.94        104.24        74.71 o                         
  -1  14   2       1863.49       2058.53       140.80 o                         
   0  14   2         91.31         91.20       107.87 o                         
   1  14   2       1860.67       2177.92       143.60 o                         
   2  14   2         73.40        102.35        74.61 o                         
   0   1   3         43.83         26.74         2.09 o                         
  -1   2   3       2679.91       2472.61        32.36 o                         
   0   2   3      28552.49      30762.35       413.80 o                         
   1   2   3       2675.02       2487.76        33.09 o                         
  -2   3   3        158.32        189.52         9.09 o                         
  -1   3   3        729.04        768.36        11.58 o                         
   0   3   3       5683.90       6184.60        81.61 o                         
   1   3   3        729.63        789.47        12.75 o                         
   2   3   3        161.59        200.72         6.84 o                         
  -3   4   3        935.27        948.08        16.21 o                         
  -2   4   3        630.96        659.47        15.94 o                         
  -1   4   3       2659.48       2709.24        36.19 o                         
   0   4   3       5921.94       6920.16        91.91 o                         
   1   4   3       2671.55       2701.46        37.90 o                         
   2   4   3        631.64        714.69        21.26 o                         
   3   4   3        947.94       1013.86        21.78 o                         
  -4   5   3       3834.35       3630.01        51.35 o                         
  -3   5   3        308.47        389.34        11.97 o                         
  -2   5   3       2572.89       2610.45        35.83 o                         
  -1   5   3         91.62         96.64         5.56 o                         
   0   5   3       2180.59       1966.70        27.89 o                         
   1   5   3         92.24        104.27         6.18 o                         
   2   5   3       2572.87       2571.93        38.72 o                         
   3   5   3        306.94        392.20        11.06 o                         
   4   5   3       3850.28       3703.63        50.07 o                         
  -5   6   3       1061.48       1006.89        21.17 o                         
  -4   6   3         73.23        105.03         8.15 o                         
  -3   6   3        227.50        301.24        10.55 o                         
  -2   6   3       1122.58       1136.29        18.75 o                         
  -1   6   3        239.35        362.69        11.23 o                         
   0   6   3         99.62        206.60         8.25 o                         
   1   6   3        244.42        391.05        14.42 o                         
   2   6   3       1120.77       1064.91        20.42 o                         
   3   6   3        234.27        323.30        14.91 o                         
   4   6   3         72.07        116.09         8.70 o                         
   5   6   3       1061.13       1049.79        23.73 o                         
  -6   7   3        891.11        943.56        24.01 o                         
  -5   7   3        220.95        222.02        12.40 o                         
  -4   7   3        427.29        493.26        16.58 o                         
  -3   7   3        696.94        753.61        18.15 o                         
  -2   7   3       1161.94       1094.34        22.08 o                         
  -1   7   3       1781.17       1643.81        26.56 o                         
   0   7   3         30.59        134.66         7.97 o                         
   1   7   3       1777.92       1658.36        26.43 o                         
   2   7   3       1154.34       1063.62        21.04 o                         
   3   7   3        689.97        734.96        18.85 o                         
   4   7   3        423.92        437.71        14.71 o                         
   5   7   3        218.85        242.45        13.40 o                         
   6   7   3        885.31        956.13        25.43 o                         
  -7   8   3        833.65        889.45        26.39 o                         
  -6   8   3        339.17        410.38        18.19 o                         
  -5   8   3        740.62        790.23        21.95 o                         
  -4   8   3        160.33        159.90        12.34 o                         
  -3   8   3        169.53        225.89        12.35 o                         
  -2   8   3       1598.13       1568.84        28.60 o                         
  -1   8   3        250.98        326.87        14.12 o                         
   0   8   3       2370.61       2418.47        35.96 o                         
   1   8   3        255.59        340.06        14.82 o                         
   2   8   3       1593.60       1589.36        27.95 o                         
   3   8   3        172.47        216.92        12.19 o                         
   4   8   3        159.15        177.03        12.59 o                         
   5   8   3        747.52        715.03        26.02 o                         
   6   8   3        339.47        426.18        19.75 o                         
   7   8   3        825.71        781.23        27.04 o                         
  -8   9   3       1006.67       1011.64        32.10 o                         
  -7   9   3        571.47        644.85        25.04 o                         
  -6   9   3        680.11        699.15        24.99 o                         
  -5   9   3        417.88        486.39        26.44 o                         
  -4   9   3        861.40        988.71        28.73 o                         
  -3   9   3        906.30        963.04        26.86 o                         
  -2   9   3        272.38        323.22        15.48 o                         
  -1   9   3       1700.13       1667.07        31.16 o                         
   0   9   3          8.71         95.82        10.87 o                         
   1   9   3       1701.68       1645.96        29.51 o                         
   2   9   3        270.90        311.34        13.91 o                         
   3   9   3        913.96        988.02        26.91 o                         
   4   9   3        874.56        928.20        28.73 o                         
   5   9   3        426.38        454.24        21.84 o                         
   6   9   3        690.85        792.38        28.74 o                         
   7   9   3        577.08        580.01        30.22 o                         
   8   9   3       1012.32        981.58        37.60 o                         
  -9  10   3        802.92        850.09        38.76 o                         
  -8  10   3         69.61        126.24        20.42 o                         
  -7  10   3        697.14        703.54        29.11 o                         
  -6  10   3        141.42        125.24        17.66 o                         
  -5  10   3        565.03        621.11        24.39 o                         
  -4  10   3         17.34         33.91        13.66 o                         
  -3  10   3        159.38        211.33        16.86 o                         
  -2  10   3        227.40        206.74        16.33 o                         
  -1  10   3        457.87        577.52        21.36 o                         
   0  10   3       1367.60       1513.58        35.98 o                         
   1  10   3        456.65        604.03        23.65 o                         
   2  10   3        226.49        212.10        18.02 o                         
   3  10   3        160.11        221.72        18.21 o                         
   4  10   3         17.84         19.94        13.75 o                         
   5  10   3        570.02        598.57        25.80 o                         
   6  10   3        141.91        150.11        18.66 o                         
   7  10   3        693.73        712.08        30.85 o                         
   8  10   3         68.72        135.48        23.87 o                         
   9  10   3        807.47        817.20        39.73 o                         
  -9  11   3         99.06        169.65       108.85 o                         
  -8  11   3        682.06        706.19        37.41 o                         
  -7  11   3        195.87        239.79        23.99 o                         
  -6  11   3        284.45        306.50        23.20 o                         
  -5  11   3        741.26        807.52        29.55 o                         
  -4  11   3         20.48         67.74        17.01 o                         
  -3  11   3       1364.83       1443.61        44.20 o                         
  -2  11   3         73.88         97.16        16.66 o                         
  -1  11   3       1564.81       1667.88        39.21 o                         
   0  11   3         32.37         58.17        16.04 o                         
   1  11   3       1566.51       1636.90        65.75 o                         
   2  11   3         73.70         73.13        16.48 o                         
   3  11   3       1364.64       1321.86        41.64 o                         
   4  11   3         20.47         75.78        18.69 o                         
   5  11   3        739.54        719.76        31.36 o                         
   6  11   3        283.67        276.56        23.87 o                         
   7  11   3        195.95        166.38        25.78 o                         
   8  11   3        676.65        663.25        48.26 o                         
  -7  12   3        205.77        228.49        42.98 o                         
  -6  12   3        245.76        281.01        28.41 o                         
  -5  12   3        613.30        655.08        32.21 o                         
  -4  12   3        371.91        385.28        25.68 o                         
  -3  12   3        306.07        356.95        24.67 o                         
  -2  12   3        528.92        574.61        32.58 o                         
  -1  12   3        376.09        363.36        24.36 o                         
   0  12   3       1205.35       1266.37        50.26 o                         
   1  12   3        377.91        348.50        26.68 o                         
   2  12   3        533.07        502.09        28.36 o                         
   3  12   3        311.42        331.19        25.77 o                         
   4  12   3        375.78        369.95        27.92 o                         
   5  12   3        623.51        569.07        32.74 o                         
   6  12   3        246.57        216.04        29.67 o                         
   7  12   3        206.02        130.92        74.89 o                         
  -5  13   3        668.95        732.99        92.10 o                         
  -4  13   3         96.66        143.27        27.93 o                         
  -3  13   3        721.27        657.76        36.51 o                         
  -2  13   3         79.37        124.28        25.29 o                         
  -1  13   3        820.84        819.19        40.96 o                         
   0  13   3        180.81        278.17        28.37 o                         
   1  13   3        817.36        789.97        44.80 o                         
   2  13   3         80.78         91.54        25.36 o                         
   3  13   3        718.22        713.37        41.28 o                         
   4  13   3         95.44        119.50        30.39 o                         
   5  13   3        660.49        491.08        69.00 o                         
   6  13   3        258.77        325.58       146.12 o                         
  -3  14   3        159.14        181.42       159.85 o                         
  -2  14   3        339.59        351.16       102.06 o                         
  -1  14   3        217.87        321.74        78.42 o                         
   0  14   3        743.79        737.56       105.55 o                         
   1  14   3        218.21        351.56        91.55 o                         
   2  14   3        340.91        403.44        98.81 o                         
   3  14   3        160.90         65.70       161.81 o                         
   0   0   4       3146.60       3140.67        70.65 o                         
  -1   1   4      24425.36      25592.38       435.15 o                         
   0   1   4       1422.82       1121.21        15.87 o                         
   1   1   4      24423.01      25244.72       466.19 o                         
  -2   2   4        272.46        273.37         9.01 o                         
  -1   2   4       1399.23       1357.84        18.92 o                         
   0   2   4      19527.76      19402.58       242.84 o                         
   1   2   4       1412.50       1403.92        21.90 o                         
   2   2   4        256.13        259.46        16.38 o                         
  -3   3   4      11994.03      12099.37       224.87 o                         
  -2   3   4       1137.61        900.88        13.90 o                         
  -1   3   4       5893.20       5279.25        67.93 o                         
   0   3   4       1050.81       1265.39        19.01 o                         
   1   3   4       5905.24       5356.59        69.26 o                         
   2   3   4       1129.36        938.82        30.94 o                         
   3   3   4      11998.41      12319.83       213.42 o                         
  -4   4   4       7443.78       6984.34       133.36 o                         
  -3   4   4       9264.84       8978.31       124.00 o                         
  -2   4   4      18472.75      19076.47       239.51 o                         
  -1   4   4       9280.03       9548.38       117.12 o                         
   0   4   4      12527.80      12945.48       163.93 o                         
   1   4   4       9295.79       9538.78       126.51 o                         
   2   4   4      18472.75      19220.58       251.90 o                         
   3   4   4       9256.87       9121.96       112.99 o                         
   4   4   4       7440.33       7158.82       126.70 o                         
  -5   5   4       2087.83       1949.57        42.69 o                         
  -4   5   4       4110.76       3976.11        55.31 o                         
  -3   5   4       5632.60       5317.19        75.67 o                         
  -2   5   4       1282.45       1187.22        18.14 o                         
  -1   5   4        799.84        705.46        16.45 o                         
   0   5   4       7485.45       6825.03        91.24 o                         
   1   5   4        810.41        671.40        13.82 o                         
   2   5   4       1292.04       1189.52        20.57 o                         
   3   5   4       5638.06       5409.93        68.82 o                         
   4   5   4       4105.81       3965.22        52.50 o                         
   5   5   4       2095.13       1935.40        40.89 o                         
  -6   6   4       1622.88       1569.39        42.56 o                         
  -5   6   4       3496.38       3261.86        53.76 o                         
  -4   6   4       4651.00       4449.58        64.50 o                         
  -3   6   4       4369.34       4187.06        58.64 o                         
  -2   6   4        585.86        581.99        13.39 o                         
  -1   6   4       5151.09       5065.72        66.91 o                         
   0   6   4      15131.75      14949.67       196.41 o                         
   1   6   4       5162.65       5014.32        72.19 o                         
   2   6   4        569.81        594.32        15.07 o                         
   3   6   4       4371.27       4200.68        55.18 o                         
   4   6   4       4651.17       4411.63        62.51 o                         
   5   6   4       3501.65       3286.04        52.17 o                         
   6   6   4       1613.58       1580.60        43.41 o                         
  -7   7   4        994.84       1100.49        40.06 o                         
  -6   7   4       2717.59       2744.42        46.09 o                         
  -5   7   4       1214.50       1236.85        25.95 o                         
  -4   7   4       3440.10       3420.10        51.39 o                         
  -3   7   4       4530.15       4611.61        63.73 o                         
  -2   7   4       4458.75       4257.66        57.86 o                         
  -1   7   4       5162.74       5002.57        66.92 o                         
   0   7   4      15285.65      15395.98       219.19 o                         
   1   7   4       5161.93       4962.54        72.10 o                         
   2   7   4       4482.14       4173.47        62.02 o                         
   3   7   4       4514.41       4419.82        66.30 o                         
   4   7   4       3448.83       3318.44        49.78 o                         
   5   7   4       1216.12       1285.18        28.28 o                         
   6   7   4       2719.78       2629.95        45.92 o                         
   7   7   4        980.70       1036.53        53.54 o                         
  -8   8   4       3242.67       3209.92        92.21 o                         
  -7   8   4       2368.71       2531.98        46.42 o                         
  -6   8   4       2793.73       2868.91        50.60 o                         
  -5   8   4       2141.94       2140.38        38.68 o                         
  -4   8   4       1074.75       1105.73        27.23 o                         
  -3   8   4       1783.28       1816.57        32.01 o                         
  -2   8   4        901.54       1033.42        22.03 o                         
  -1   8   4       2466.79       2554.04        40.69 o                         
   0   8   4       4079.22       4173.27        61.98 o                         
   1   8   4       2465.98       2458.71        43.59 o                         
   2   8   4        898.88       1040.52        24.96 o                         
   3   8   4       1778.44       1816.84        32.05 o                         
   4   8   4       1050.43       1099.09        31.39 o                         
   5   8   4       2152.64       2132.37        39.13 o                         
   6   8   4       2795.60       2707.15        50.70 o                         
   7   8   4       2382.95       2455.77        48.83 o                         
   8   8   4       3245.48       3081.47        84.61 o                         
  -9   9   4       1925.18       1907.11        68.77 o                         
  -8   9   4       1704.61       1706.33        41.19 o                         
  -7   9   4       1940.26       1955.85        45.01 o                         
  -6   9   4       1926.85       1902.77        45.43 o                         
  -5   9   4       2825.95       2734.62        48.16 o                         
  -4   9   4       1827.29       1778.88        34.85 o                         
  -3   9   4       1363.49       1436.52        35.20 o                         
  -2   9   4        899.54       1046.52        25.35 o                         
  -1   9   4        615.29        771.04        21.62 o                         
   0   9   4       3517.33       3341.17        54.27 o                         
   1   9   4        618.53        748.06        24.22 o                         
   2   9   4        898.34       1033.49        27.88 o                         
   3   9   4       1377.18       1411.81        30.99 o                         
   4   9   4       1813.76       1798.59        39.13 o                         
   5   9   4       2853.87       2774.38        53.65 o                         
   6   9   4       1905.59       1852.11        43.78 o                         
   7   9   4       1940.75       1897.37        54.56 o                         
   8   9   4       1699.76       1623.58        93.36 o                         
   9   9   4       1916.71       1802.94       109.41 o                         
  -9  10   4        525.22        597.93        41.76 o                         
  -8  10   4        940.70       1013.39        36.65 o                         
  -7  10   4       1018.75       1106.41        35.80 o                         
  -6  10   4        322.21        355.82        21.66 o                         
  -5  10   4       2583.52       2693.64        51.17 o                         
  -4  10   4        357.65        392.63        20.19 o                         
  -3  10   4       3259.53       3362.78        62.57 o                         
  -2  10   4         33.19         61.60        13.26 o                         
  -1  10   4       4292.18       4246.08        68.35 o                         
   0  10   4       4889.09       4675.21        81.48 o                         
   1  10   4       4290.72       4201.15        75.12 o                         
   2  10   4         30.46         46.31        13.81 o                         
   3  10   4       3249.48       3112.61        57.91 o                         
   4  10   4        353.75        337.64        19.83 o                         
   5  10   4       2579.03       2630.94        55.57 o                         
   6  10   4        320.37        353.01        22.92 o                         
   7  10   4       1019.12       1030.79        36.24 o                         
   8  10   4        951.68       1008.48        47.27 o                         
   9  10   4        524.90        569.56        41.31 o                         
  10  10   4        429.25        469.73       122.58 o                         
  -8  11   4        593.29        591.91        49.62 o                         
  -7  11   4        468.37        548.20        30.01 o                         
  -6  11   4       1297.87       1374.27        46.95 o                         
  -5  11   4       1382.89       1519.33        50.90 o                         
  -4  11   4       3670.10       3862.45        74.14 o                         
  -3  11   4        506.59        514.54        25.42 o                         
  -2  11   4       1920.25       2071.90        63.12 o                         
  -1  11   4        134.54        112.70        15.99 o                         
   0  11   4       2648.84       2641.48        53.91 o                         
   1  11   4        135.36        149.89        18.16 o                         
   2  11   4       1924.96       2000.80        47.69 o                         
   3  11   4        502.97        519.83        26.69 o                         
   4  11   4       3675.00       3532.64        76.70 o                         
   5  11   4       1386.46       1301.66        41.86 o                         
   6  11   4       1295.89       1318.62        42.76 o                         
   7  11   4        467.38        462.16        30.04 o                         
   8  11   4        593.30        512.77        44.67 o                         
  -7  12   4        167.36        160.71        53.63 o                         
  -6  12   4        537.85        602.26        37.06 o                         
  -5  12   4       1286.45       1290.59        45.08 o                         
  -4  12   4       1036.56       1112.97        50.93 o                         
  -3  12   4        965.36       1085.81        37.66 o                         
  -2  12   4        314.70        383.26        25.26 o                         
  -1  12   4       1026.03       1141.70        48.17 o                         
   0  12   4        359.79        457.73        26.70 o                         
   1  12   4       1033.17       1081.37        40.96 o                         
   2  12   4        312.89        368.48        25.38 o                         
   3  12   4        971.83        999.53        39.14 o                         
   4  12   4       1030.24        961.69        45.33 o                         
   5  12   4       1289.42       1185.06        49.48 o                         
   6  12   4        541.99        503.23        35.59 o                         
   7  12   4        166.80        174.29        75.34 o                         
  -6  13   4        242.05        257.91       145.14 o                         
  -5  13   4        268.09        302.33        67.94 o                         
  -4  13   4       1140.35       1097.83        51.21 o                         
  -3  13   4        161.07        151.58        27.58 o                         
  -2  13   4        531.94        543.38        34.31 o                         
  -1  13   4         26.71         19.83        26.59 o                         
   0  13   4        595.94        546.84        34.59 o                         
   1  13   4         27.35         72.73        26.11 o                         
   2  13   4        535.90        559.32        40.76 o                         
   3  13   4        156.46        155.64        28.76 o                         
   4  13   4       1141.47        993.24        59.50 o                         
   5  13   4        263.87        246.34        75.91 o                         
  -2  14   4        214.78        269.68       165.73 o                         
  -1  14   4       1308.17       1663.41       185.83 o                         
   0  14   4        245.84        167.23        99.82 o                         
   1  14   4       1310.10       1395.64       126.43 o                         
   2  14   4        213.45        253.32       102.47 o                         
   0   1   5          5.34         15.42         2.72 o                         
  -1   2   5        736.65        694.88        10.22 o                         
   0   2   5        939.69        779.54        12.77 o                         
   1   2   5        730.54        730.84        15.60 o                         
  -2   3   5       1674.14       1517.94        22.50 o                         
  -1   3   5       7719.68       8050.55        99.15 o                         
   0   3   5       3345.45       3242.99        44.53 o                         
   1   3   5       7720.42       8087.29       107.58 o                         
   2   3   5       1681.56       1525.72        23.61 o                         
  -3   4   5        159.09        171.10         7.79 o                         
  -2   4   5       3916.37       4095.28        54.16 o                         
  -1   4   5        224.88        264.18         7.64 o                         
   0   4   5       4046.19       3981.41        54.71 o                         
   1   4   5        222.78        256.84         8.55 o                         
   2   4   5       3915.28       4152.52        55.31 o                         
   3   4   5        156.53        185.30         8.91 o                         
  -4   5   5       2226.70       2191.90        33.30 o                         
  -3   5   5       1992.56       1933.81        30.84 o                         
  -2   5   5        902.93        860.30        15.26 o                         
  -1   5   5        572.70        696.90        16.22 o                         
   0   5   5       1618.43       1878.10        28.26 o                         
   1   5   5        575.45        708.73        14.88 o                         
   2   5   5        909.19        838.26        16.50 o                         
   3   5   5       1993.22       1998.15        28.55 o                         
   4   5   5       2242.42       2291.60        32.15 o                         
  -5   6   5        696.85        711.74        18.58 o                         
  -4   6   5        169.99        234.02        10.88 o                         
  -3   6   5       1338.06       1280.69        23.08 o                         
  -2   6   5        614.51        642.03        14.16 o                         
  -1   6   5       2088.47       2053.76        29.93 o                         
   0   6   5         18.96         59.62         7.44 o                         
   1   6   5       2076.78       2013.99        31.03 o                         
   2   6   5        610.81        624.78        16.00 o                         
   3   6   5       1335.64       1311.41        21.84 o                         
   4   6   5        167.52        230.89        11.33 o                         
   5   6   5        692.71        688.90        20.34 o                         
  -6   7   5       1052.27       1126.89        26.81 o                         
  -5   7   5       1595.61       1520.73        28.65 o                         
  -4   7   5        478.02        561.23        16.84 o                         
  -3   7   5        326.12        368.07        13.78 o                         
  -2   7   5        629.37        687.48        16.60 o                         
  -1   7   5       1046.51       1087.45        19.24 o                         
   0   7   5       3766.20       3910.95        53.75 o                         
   1   7   5       1049.32       1085.42        21.33 o                         
   2   7   5        631.77        689.88        18.03 o                         
   3   7   5        326.00        357.56        13.46 o                         
   4   7   5        473.21        556.23        16.98 o                         
   5   7   5       1595.05       1554.93        42.36 o                         
   6   7   5       1039.71       1057.59        27.83 o                         
  -7   8   5        446.79        478.03        21.08 o                         
  -6   8   5        355.61        395.92        18.60 o                         
  -5   8   5        122.27        150.03        12.76 o                         
  -4   8   5        391.07        451.65        17.39 o                         
  -3   8   5        261.06        273.97        13.64 o                         
  -2   8   5        535.19        540.83        15.78 o                         
  -1   8   5         89.55        151.40         9.43 o                         
   0   8   5        168.50        186.83        11.06 o                         
   1   8   5         90.87        141.13        11.10 o                         
   2   8   5        532.98        533.50        17.83 o                         
   3   8   5        262.23        278.62        13.65 o                         
   4   8   5        386.74        449.58        17.80 o                         
   5   8   5        122.85        157.51        13.79 o                         
   6   8   5        352.09        371.64        18.77 o                         
   7   8   5        432.08        440.25        21.08 o                         
  -8   9   5       1192.93       1238.06        41.82 o                         
  -7   9   5        175.36        198.90        18.27 o                         
  -6   9   5       1132.79       1161.89        31.61 o                         
  -5   9   5        508.02        549.08        21.67 o                         
  -4   9   5        569.44        666.69        21.78 o                         
  -3   9   5        373.33        394.83        16.90 o                         
  -2   9   5        244.82        341.80        15.21 o                         
  -1   9   5       1317.92       1382.32        29.24 o                         
   0   9   5        221.46        260.40        15.23 o                         
   1   9   5       1320.46       1368.94        37.38 o                         
   2   9   5        246.18        335.60        15.81 o                         
   3   9   5        370.89        319.39        16.29 o                         
   4   9   5        565.68        612.81        21.81 o                         
   5   9   5        505.75        489.11        21.77 o                         
   6   9   5       1134.33       1043.19        33.89 o                         
   7   9   5        173.49        190.26        19.74 o                         
   8   9   5       1205.97       1125.24        38.21 o                         
  -9  10   5       1163.58       1125.17        66.07 o                         
  -8  10   5         92.57        123.87        22.94 o                         
  -7  10   5        172.44        175.66        20.70 o                         
  -6  10   5        569.61        642.82        26.11 o                         
  -5  10   5        273.59        371.56        20.38 o                         
  -4  10   5       1299.66       1360.32        34.66 o                         
  -3  10   5        618.97        643.22        30.67 o                         
  -2  10   5       1354.74       1340.24        35.45 o                         
  -1  10   5         24.75         61.59        13.13 o                         
   0  10   5        921.25       1031.06        27.89 o                         
   1  10   5         23.79         78.49        14.13 o                         
   2  10   5       1357.63       1408.57        35.93 o                         
   3  10   5        620.42        701.01        30.47 o                         
   4  10   5       1306.46       1325.83        36.98 o                         
   5  10   5        274.13        314.65        21.66 o                         
   6  10   5        569.88        577.11        27.40 o                         
   7  10   5        169.25        162.82        20.75 o                         
   8  10   5         93.07        100.36        23.67 o                         
   9  10   5       1178.77       1057.68        93.20 o                         
  -8  11   5        476.94        493.74        88.80 o                         
  -7  11   5         86.32        105.72        26.02 o                         
  -6  11   5        682.65        711.07        32.26 o                         
  -5  11   5        388.45        390.95        26.00 o                         
  -4  11   5       1112.24       1136.85        43.52 o                         
  -3  11   5        331.02        375.20        23.39 o                         
  -2  11   5         95.45        140.80        18.18 o                         
  -1  11   5        954.45       1059.33        31.16 o                         
   0  11   5        404.22        514.49        24.22 o                         
   1  11   5        954.97       1010.05        33.33 o                         
   2  11   5         94.29        162.63        20.08 o                         
   3  11   5        330.23        362.50        24.01 o                         
   4  11   5       1097.09       1117.63        38.94 o                         
   5  11   5        387.22        371.43        25.02 o                         
   6  11   5        678.08        660.82        32.57 o                         
   7  11   5         83.31         90.58        25.14 o                         
   8  11   5        474.62        451.83        64.12 o                         
  -7  12   5        181.38        166.19        71.12 o                         
  -6  12   5        400.90        360.49        51.48 o                         
  -5  12   5        422.62        394.07        31.46 o                         
  -4  12   5       1105.97       1081.70        41.22 o                         
  -3  12   5         67.50         85.47        21.80 o                         
  -2  12   5       1027.81       1058.03        37.36 o                         
  -1  12   5         62.92         71.58        20.12 o                         
   0  12   5       1437.36       1551.42        55.24 o                         
   1  12   5         63.47         72.91        21.90 o                         
   2  12   5       1021.34       1015.63        37.75 o                         
   3  12   5         66.19         83.59        21.49 o                         
   4  12   5       1108.95       1103.42        50.10 o                         
   5  12   5        422.52        405.12        30.49 o                         
   6  12   5        400.60        348.20        35.06 o                         
   7  12   5        177.43        124.47        66.52 o                         
  -5  13   5        662.50        597.21       128.46 o                         
  -4  13   5        335.35        410.14        51.12 o                         
  -3  13   5        507.31        536.10        35.88 o                         
  -2  13   5         44.96         48.20        29.16 o                         
  -1  13   5        578.50        606.57        41.66 o                         
   0  13   5          2.58         67.14        26.74 o                         
   1  13   5        581.50        569.42        35.05 o                         
   2  13   5         46.24         23.12        26.55 o                         
   3  13   5        512.46        485.70        36.43 o                         
   4  13   5        329.97        335.99        53.44 o                         
   5  13   5        671.90        581.52       133.37 o                         
   0  14   5        955.05        900.24       195.15 o                         
   1  14   5        223.59        197.60       115.29 o                         
   0   0   6        931.27       1103.72        46.85 o                         
  -1   1   6      23224.67      22770.43       389.59 o                         
   0   1   6       1654.85       1376.03        20.06 o                         
   1   1   6      23242.08      22541.49       417.76 o                         
  -2   2   6        262.47        281.75        17.19 o                         
  -1   2   6        168.00        169.53         6.05 o                         
   0   2   6       1566.35       1370.58        20.01 o                         
   1   2   6        163.88        177.78         5.84 o                         
   2   2   6        249.44        273.89        11.96 o                         
  -3   3   6      15856.70      15511.21       288.01 o                         
  -2   3   6       8156.37       7929.94        98.03 o                         
  -1   3   6      31862.90      32896.02       386.01 o                         
   0   3   6       1811.17       1709.73        23.60 o                         
   1   3   6      31846.26      32846.05       427.61 o                         
   2   3   6       8157.27       8057.43       107.16 o                         
   3   3   6      15887.23      15821.08       273.78 o                         
  -4   4   6       5942.99       5770.21       110.42 o                         
  -3   4   6       6351.19       6229.83        87.94 o                         
  -2   4   6       2426.18       2299.61        32.09 o                         
  -1   4   6       2505.81       2311.26        31.01 o                         
   0   4   6       4068.40       3570.08        49.55 o                         
   1   4   6       2505.72       2329.86        34.10 o                         
   2   4   6       2415.64       2330.35        33.17 o                         
   3   4   6       6332.96       6411.93        80.89 o                         
   4   4   6       5937.68       5812.76       105.85 o                         
  -5   5   6       5713.56       5548.04       108.08 o                         
  -4   5   6       9808.41       9373.19       130.22 o                         
  -3   5   6       6861.42       6643.53        92.75 o                         
  -2   5   6       2349.58       2163.60        30.74 o                         
  -1   5   6      15444.31      15128.83       192.24 o                         
   0   5   6       1517.21       1310.84        20.58 o                         
   1   5   6      15445.89      15236.46       200.64 o                         
   2   5   6       2335.00       2155.15        31.56 o                         
   3   5   6       6881.52       6619.52        84.90 o                         
   4   5   6       9799.92       9501.50       119.15 o                         
   5   5   6       5743.91       5610.54       103.27 o                         
  -6   6   6        632.59        648.17        27.72 o                         
  -5   6   6       1429.85       1415.30        26.15 o                         
  -4   6   6       2152.74       2136.10        34.74 o                         
  -3   6   6       2499.57       2396.57        37.17 o                         
  -2   6   6        110.40        165.37         8.24 o                         
  -1   6   6        338.96        386.81        11.77 o                         
   0   6   6       1675.22       1720.01        31.94 o                         
   1   6   6        329.47        371.64        12.23 o                         
   2   6   6        104.74        137.72         8.77 o                         
   3   6   6       2508.11       2356.65        34.35 o                         
   4   6   6       2153.94       2182.93        34.78 o                         
   5   6   6       1426.40       1397.26        29.08 o                         
   6   6   6        640.82        647.86        29.26 o                         
  -7   7   6        487.84        610.53        30.04 o                         
  -6   7   6       2523.90       2526.95        43.59 o                         
  -5   7   6       3098.83       3098.29        48.56 o                         
  -4   7   6       6641.62       6546.93        97.08 o                         
  -3   7   6       2928.69       2770.14        45.21 o                         
  -2   7   6       5828.94       5645.62        75.13 o                         
  -1   7   6       2769.25       2624.49        37.02 o                         
   0   7   6        782.29        930.70        19.16 o                         
   1   7   6       2758.90       2622.41        43.10 o                         
   2   7   6       5846.10       5591.77        84.74 o                         
   3   7   6       2918.67       2764.50        42.50 o                         
   4   7   6       6656.97       6466.72        90.56 o                         
   5   7   6       3094.24       3073.98        51.31 o                         
   6   7   6       2542.39       2443.92        44.09 o                         
   7   7   6        478.96        525.51        30.17 o                         
  -8   8   6       1088.06       1050.46        54.32 o                         
  -7   8   6        241.20        251.95        18.28 o                         
  -6   8   6        464.86        513.00        20.83 o                         
  -5   8   6       1521.23       1591.89        34.42 o                         
  -4   8   6       1050.50       1136.45        26.89 o                         
  -3   8   6       1130.30       1179.54        29.74 o                         
  -2   8   6        507.77        502.61        19.39 o                         
  -1   8   6        809.96       1006.13        19.97 o                         
   0   8   6        658.66        757.49        20.12 o                         
   1   8   6        810.23        963.48        26.83 o                         
   2   8   6        495.02        473.20        17.80 o                         
   3   8   6       1130.65       1218.93        26.18 o                         
   4   8   6       1039.11       1164.55        28.74 o                         
   5   8   6       1516.90       1541.40        36.69 o                         
   6   8   6        459.34        507.34        20.86 o                         
   7   8   6        237.93        243.25        18.14 o                         
   8   8   6       1072.59       1105.72        47.40 o                         
  -9   9   6       2286.90       2327.16        89.05 o                         
  -8   9   6       1045.94       1069.99        48.41 o                         
  -7   9   6        625.68        636.93        29.08 o                         
  -6   9   6       1613.72       1698.02        43.41 o                         
  -5   9   6       3448.08       3419.39        58.94 o                         
  -4   9   6       7135.96       6835.40       106.38 o                         
  -3   9   6       1993.00       1910.26        35.78 o                         
  -2   9   6       5054.92       4911.50        73.64 o                         
  -1   9   6        923.88        896.60        22.12 o                         
   0   9   6       7920.94       7663.70       114.12 o                         
   1   9   6        929.65        933.18        28.15 o                         
   2   9   6       5054.08       4927.71        76.75 o                         
   3   9   6       1999.21       1809.99        36.10 o                         
   4   9   6       7126.76       6565.80       101.46 o                         
   5   9   6       3452.10       3190.30        61.88 o                         
   6   9   6       1603.52       1591.37        39.29 o                         
   7   9   6        633.23        625.21        28.02 o                         
   8   9   6       1032.12        933.18        34.58 o                         
   9   9   6       2297.15       2160.06        83.34 o                         
  -9  10   6        278.52        326.47        91.10 o                         
  -8  10   6       1334.44       1378.10        59.77 o                         
  -7  10   6        641.80        675.16        31.76 o                         
  -6  10   6        666.32        670.74        28.87 o                         
  -5  10   6       2262.28       2336.60        51.47 o                         
  -4  10   6       1198.65       1253.54        32.93 o                         
  -3  10   6       2573.11       2575.40        50.04 o                         
  -2  10   6        260.88        303.53        17.82 o                         
  -1  10   6       2891.27       2855.78        54.13 o                         
   0  10   6       2180.06       2114.38        40.46 o                         
   1  10   6       2881.61       2793.72        51.71 o                         
   2  10   6        259.41        274.29        18.35 o                         
   3  10   6       2573.40       2402.34        47.96 o                         
   4  10   6       1207.96       1191.48        39.78 o                         
   5  10   6       2252.59       2147.48        47.77 o                         
   6  10   6        674.70        664.58        28.85 o                         
   7  10   6        643.13        665.57        30.50 o                         
   8  10   6       1335.93       1285.81        52.48 o                         
   9  10   6        272.69        270.23        44.77 o                         
  -8  11   6        755.02        839.18       103.99 o                         
  -7  11   6         45.69         43.89        26.61 o                         
  -6  11   6       1098.39       1195.13        44.02 o                         
  -5  11   6        558.10        506.78        28.78 o                         
  -4  11   6        965.98       1112.90        44.35 o                         
  -3  11   6        313.25        312.41        23.64 o                         
  -2  11   6       3636.47       3771.22        77.22 o                         
  -1  11   6        528.74        554.05        25.57 o                         
   0  11   6       5015.17       5318.61        92.99 o                         
   1  11   6        529.55        509.01        25.41 o                         
   2  11   6       3638.05       3579.78        73.14 o                         
   3  11   6        313.84        336.40        25.46 o                         
   4  11   6        958.02       1029.08        37.48 o                         
   5  11   6        554.79        480.92        27.97 o                         
   6  11   6       1100.87       1037.84        55.23 o                         
   7  11   6         45.44         44.85        24.46 o                         
   8  11   6        750.42        684.82        72.56 o                         
  -7  12   6        171.49        168.40        82.17 o                         
  -6  12   6        769.29        892.17        68.33 o                         
  -5  12   6        331.82        351.50        34.87 o                         
  -4  12   6        403.53        419.12        31.64 o                         
  -3  12   6         19.69         37.55        21.78 o                         
  -2  12   6        209.67        266.19        25.41 o                         
  -1  12   6         21.74         29.64        20.42 o                         
   0  12   6        231.74        353.47        34.07 o                         
   1  12   6         19.70         29.50        20.64 o                         
   2  12   6        204.98        199.40        23.26 o                         
   3  12   6         22.04         30.47        21.04 o                         
   4  12   6        407.98        439.27        31.22 o                         
   5  12   6        335.61        335.20        30.91 o                         
   6  12   6        771.45        618.77        58.32 o                         
   7  12   6        176.97        226.09        91.17 o                         
  -4  13   6        405.16        502.30        75.43 o                         
  -3  13   6        339.74        457.53        40.75 o                         
  -2  13   6        495.64        533.35        38.46 o                         
  -1  13   6         56.39         54.25        30.51 o                         
   0  13   6       2513.60       2491.10        85.09 o                         
   1  13   6         56.39         46.13        28.47 o                         
   2  13   6        494.16        473.49        38.85 o                         
   3  13   6        343.17        392.27        62.67 o                         
   4  13   6        399.31        317.48        90.07 o                         
   5  13   6        267.26        152.98       129.45 o                         
   1  14   6        522.93        534.45       187.30 o                         
   0   1   7        177.00        249.96         8.30 o                         
  -1   2   7        693.90        766.22        20.11 o                         
   0   2   7       5465.95       5705.12        74.32 o                         
   1   2   7        700.19        765.59        26.51 o                         
  -2   3   7       1029.51        946.08        14.17 o                         
  -1   3   7       1579.98       1705.14        23.98 o                         
   0   3   7        802.64        906.27        18.22 o                         
   1   3   7       1580.21       1694.43        24.87 o                         
   2   3   7       1026.28        967.04        22.92 o                         
  -3   4   7       2965.01       2809.48        40.16 o                         
  -2   4   7        214.04        225.39         7.47 o                         
  -1   4   7        914.28        866.08        14.62 o                         
   0   4   7       2691.40       2619.80        36.66 o                         
   1   4   7        915.00        902.71        17.39 o                         
   2   4   7        214.13        229.77         9.15 o                         
   3   4   7       2955.01       2862.16        40.58 o                         
  -4   5   7       1357.29       1304.14        23.29 o                         
  -3   5   7        250.20        282.27        10.37 o                         
  -2   5   7       1104.56       1007.25        16.98 o                         
  -1   5   7        103.03        186.38         8.38 o                         
   0   5   7         72.11         69.99         6.27 o                         
   1   5   7        103.32        195.41         8.80 o                         
   2   5   7       1110.89       1041.88        19.31 o                         
   3   5   7        249.85        310.64        11.23 o                         
   4   5   7       1342.95       1304.07        22.70 o                         
  -5   6   7        381.67        358.27        14.37 o                         
  -4   6   7        372.32        359.58        13.47 o                         
  -3   6   7       1555.24       1425.17        25.27 o                         
  -2   6   7         61.58         75.40         7.18 o                         
  -1   6   7        859.76        922.83        19.11 o                         
   0   6   7         89.17         64.74         7.09 o                         
   1   6   7        861.44        980.23        19.85 o                         
   2   6   7         61.97         53.60         7.53 o                         
   3   6   7       1546.88       1445.67        26.61 o                         
   4   6   7        375.16        370.75        14.00 o                         
   5   6   7        390.34        378.95        16.20 o                         
  -6   7   7        292.00        300.94        15.95 o                         
  -5   7   7        133.09        125.56        12.28 o                         
  -4   7   7       1647.36       1607.77        30.46 o                         
  -3   7   7         23.24         41.45         8.93 o                         
  -2   7   7        155.67        199.48        10.28 o                         
  -1   7   7        110.19        116.37         8.72 o                         
   0   7   7         67.94        124.83         8.95 o                         
   1   7   7        111.11        125.69         9.96 o                         
   2   7   7        156.25        217.39        11.92 o                         
   3   7   7         23.89         49.03         9.12 o                         
   4   7   7       1628.90       1600.33        29.78 o                         
   5   7   7        134.01        149.21        13.03 o                         
   6   7   7        285.57        276.68        16.29 o                         
  -7   8   7        884.04        872.27        32.51 o                         
  -6   8   7        322.19        349.12        20.39 o                         
  -5   8   7       1619.17       1619.81        37.37 o                         
  -4   8   7       2126.19       2137.64        38.72 o                         
  -3   8   7       2275.60       2195.85        38.78 o                         
  -2   8   7       1109.69       1173.95        29.16 o                         
  -1   8   7       1904.11       1781.38        30.85 o                         
   0   8   7        611.85        664.36        18.34 o                         
   1   8   7       1898.83       1831.93        36.90 o                         
   2   8   7       1104.02       1154.67        28.25 o                         
   3   8   7       2269.96       2152.93        36.56 o                         
   4   8   7       2127.47       2082.07        39.15 o                         
   5   8   7       1627.93       1556.86        34.62 o                         
   6   8   7        321.34        342.82        18.44 o                         
   7   8   7        881.81        853.03        28.68 o                         
  -8   9   7       1007.90        927.59        38.06 o                         
  -7   9   7        297.63        274.06        23.05 o                         
  -6   9   7        606.92        532.25        26.20 o                         
  -5   9   7        406.62        426.99        28.66 o                         
  -4   9   7       1822.99       1765.76        37.58 o                         
  -3   9   7        450.43        497.91        22.61 o                         
  -2   9   7        695.80        771.05        22.12 o                         
  -1   9   7         61.81         65.25        11.03 o                         
   0   9   7        407.54        463.40        19.00 o                         
   1   9   7         61.88         61.78        13.03 o                         
   2   9   7        700.06        764.29        24.83 o                         
   3   9   7        448.48        449.07        19.30 o                         
   4   9   7       1814.33       1724.66        36.12 o                         
   5   9   7        407.13        389.70        19.54 o                         
   6   9   7        609.72        514.33        22.98 o                         
   7   9   7        296.31        246.78        20.46 o                         
   8   9   7       1000.37        884.82        38.36 o                         
  -9  10   7        689.99        621.73       187.30 o                         
  -8  10   7        260.21        253.12        29.63 o                         
  -7  10   7        745.24        770.90        35.63 o                         
  -6  10   7         91.66         86.13        20.04 o                         
  -5  10   7       1011.37       1093.70        36.74 o                         
  -4  10   7       1426.64       1441.22        37.82 o                         
  -3  10   7        413.11        525.76        23.30 o                         
  -2  10   7        818.06        881.47        30.76 o                         
  -1  10   7         91.50        104.08        16.02 o                         
   0  10   7        154.80        183.72        16.05 o                         
   1  10   7         90.69        144.42        15.79 o                         
   2  10   7        817.31        871.21        27.16 o                         
   3  10   7        410.47        458.54        22.15 o                         
   4  10   7       1433.24       1354.99        46.94 o                         
   5  10   7       1018.22        959.00        36.87 o                         
   6  10   7         93.07        105.11        19.47 o                         
   7  10   7        739.81        664.86        30.99 o                         
   8  10   7        263.33        251.91        27.01 o                         
   9  10   7        688.18        569.63        71.07 o                         
  -8  11   7        532.89        550.14       178.48 o                         
  -7  11   7        111.08         83.12        27.94 o                         
  -6  11   7        189.54        221.84        24.77 o                         
  -5  11   7        326.97        302.77        28.57 o                         
  -4  11   7        841.87        807.92        39.94 o                         
  -3  11   7        239.42        287.75        24.42 o                         
  -2  11   7        255.64        332.38        24.30 o                         
  -1  11   7         31.60         48.20        18.16 o                         
   0  11   7        590.12        648.35        29.06 o                         
   1  11   7         30.85         38.73        17.68 o                         
   2  11   7        257.11        325.10        23.57 o                         
   3  11   7        238.20        238.98        23.42 o                         
   4  11   7        839.57        833.14        34.06 o                         
   5  11   7        329.89        342.63        24.79 o                         
   6  11   7        191.27        214.66        24.55 o                         
   7  11   7        110.01         98.24        27.82 o                         
   8  11   7        525.56        420.11        88.07 o                         
  -6  12   7        427.03        391.58        72.44 o                         
  -5  12   7        141.26        143.84        31.33 o                         
  -4  12   7       1484.07       1504.80        60.67 o                         
  -3  12   7         23.30         32.41        24.44 o                         
  -2  12   7        963.42       1052.56        43.47 o                         
  -1  12   7          7.86         21.11        20.80 o                         
   0  12   7        641.51        668.82        31.54 o                         
   1  12   7          7.75         26.60        22.39 o                         
   2  12   7        962.66        922.01        40.80 o                         
   3  12   7         23.10         26.65        23.42 o                         
   4  12   7       1482.12       1426.27        52.47 o                         
   5  12   7        141.28        120.78        31.02 o                         
   6  12   7        418.90        369.31        76.79 o                         
   7  12   7        222.43        131.41       176.52 o                         
  -4  13   7        511.10        456.00       127.48 o                         
  -3  13   7         49.85         48.35        46.04 o                         
  -2  13   7        102.73        162.49        39.98 o                         
  -1  13   7        166.20        134.93        33.88 o                         
   0  13   7        894.43        989.32        50.96 o                         
   1  13   7        167.95        132.07        33.90 o                         
   2  13   7        101.59        207.22        54.67 o                         
   3  13   7         50.12         35.30       105.91 o                         
   4  13   7        504.97        336.36       144.16 o                         
   0   0   8      11110.66      11040.60       272.64 o                         
  -1   1   8      36078.51      36717.12       630.16 o                         
   0   1   8        365.20        427.63        10.30 o                         
   1   1   8      36067.71      36773.53       675.35 o                         
  -2   2   8        847.14        804.15        29.00 o                         
  -1   2   8         93.71         96.54         6.04 o                         
   0   2   8          2.58         24.05         4.67 o                         
   1   2   8         94.06        114.19         6.34 o                         
   2   2   8        850.60        799.66        25.14 o                         
  -3   3   8      27802.42      28135.01       453.83 o                         
  -2   3   8       4667.02       4695.11        57.96 o                         
  -1   3   8      26926.61      27492.03       344.44 o                         
   0   3   8        633.93        504.16        18.52 o                         
   1   3   8      26895.82      27256.37       344.77 o                         
   2   3   8       4684.54       4591.10        67.15 o                         
   3   3   8      27779.34      28057.15       562.34 o                         
  -4   4   8       1807.71       1735.78        38.61 o                         
  -3   4   8       3467.61       3286.01        43.53 o                         
  -2   4   8       2799.00       2699.64        35.43 o                         
  -1   4   8        233.47        255.39         8.35 o                         
   0   4   8        936.16        905.16        18.94 o                         
   1   4   8        235.97        286.23         9.36 o                         
   2   4   8       2785.59       2730.12        41.67 o                         
   3   4   8       3483.88       3307.26        49.98 o                         
   4   4   8       1794.45       1812.32        39.57 o                         
  -5   5   8       8829.95       8497.61       176.39 o                         
  -4   5   8       4721.39       4524.61        65.29 o                         
  -3   5   8      11890.91      11779.63       161.36 o                         
  -2   5   8       8015.47       7653.28        96.24 o                         
  -1   5   8      12142.92      11839.58       151.80 o                         
   0   5   8       3656.85       3486.64        48.25 o                         
   1   5   8      12140.87      11767.16       157.19 o                         
   2   5   8       8023.08       7692.28       108.20 o                         
   3   5   8      11902.32      11714.08       157.52 o                         
   4   5   8       4715.89       4487.70        60.53 o                         
   5   5   8       8874.60       8584.97       154.97 o                         
  -6   6   8        468.90        535.37        34.13 o                         
  -5   6   8       3031.34       2887.89        46.95 o                         
  -4   6   8        652.93        733.13        20.93 o                         
  -3   6   8       1149.53       1143.00        22.88 o                         
  -2   6   8        510.23        554.35        14.48 o                         
  -1   6   8        524.96        596.10        15.60 o                         
   0   6   8          5.72         17.54         6.76 o                         
   1   6   8        520.08        554.55        15.70 o                         
   2   6   8        515.87        565.70        16.45 o                         
   3   6   8       1138.99       1162.16        23.41 o                         
   4   6   8        644.44        697.53        18.90 o                         
   5   6   8       2999.85       2776.99        47.92 o                         
   6   6   8        480.64        515.47        27.88 o                         
  -7   7   8       1665.99       1577.49        63.76 o                         
  -6   7   8       1967.44       2000.57        43.45 o                         
  -5   7   8       2285.63       2240.83        47.53 o                         
  -4   7   8       2307.55       2365.15        43.20 o                         
  -3   7   8       2677.46       2721.31        44.73 o                         
  -2   7   8       5444.74       5469.41        74.03 o                         
  -1   7   8       6371.95       6143.25        85.28 o                         
   0   7   8       3111.00       2978.74        46.41 o                         
   1   7   8       6364.77       6160.91        82.81 o                         
   2   7   8       5438.25       5476.27        80.54 o                         
   3   7   8       2678.28       2647.47        43.84 o                         
   4   7   8       2303.86       2387.53        39.42 o                         
   5   7   8       2293.25       2270.71        41.82 o                         
   6   7   8       1961.95       1868.59        38.15 o                         
   7   7   8       1659.02       1601.35        50.88 o                         
  -8   8   8        721.70        774.14        47.72 o                         
  -7   8   8       1496.97       1483.92        44.97 o                         
  -6   8   8        602.79        637.31        27.06 o                         
  -5   8   8        747.02        786.19        29.64 o                         
  -4   8   8       1767.22       1828.94        37.08 o                         
  -3   8   8        347.78        415.56        17.85 o                         
  -2   8   8         88.49        117.29        10.90 o                         
  -1   8   8        154.75        183.88        12.09 o                         
   0   8   8         83.21        101.85        10.93 o                         
   1   8   8        157.14        200.09        13.08 o                         
   2   8   8         86.20        124.98        12.91 o                         
   3   8   8        355.18        401.82        17.12 o                         
   4   8   8       1791.78       1827.51        36.65 o                         
   5   8   8        744.99        697.15        23.45 o                         
   6   8   8        600.14        604.83        23.15 o                         
   7   8   8       1511.03       1473.48        52.16 o                         
   8   8   8        714.42        734.73        40.09 o                         
  -9   9   8         91.03        105.66        39.36 o                         
  -8   9   8        774.72        776.54        40.03 o                         
  -7   9   8        365.39        349.33        24.88 o                         
  -6   9   8       1749.82       1854.03        48.23 o                         
  -5   9   8        237.46        287.66        21.32 o                         
  -4   9   8       2833.41       2922.46        63.72 o                         
  -3   9   8        374.71        400.58        19.10 o                         
  -2   9   8       6728.95       6481.25        98.64 o                         
  -1   9   8       3543.63       3275.50        55.26 o                         
   0   9   8       5402.92       5370.74        91.39 o                         
   1   9   8       3541.38       3302.65        55.29 o                         
   2   9   8       6722.84       6393.77       103.02 o                         
   3   9   8        368.67        381.94        19.49 o                         
   4   9   8       2827.32       2844.96        50.96 o                         
   5   9   8        238.46        235.78        17.72 o                         
   6   9   8       1750.29       1644.21        45.34 o                         
   7   9   8        362.27        342.98        22.26 o                         
   8   9   8        786.19        738.20        30.37 o                         
   9   9   8         91.38        100.09        38.16 o                         
  -8  10   8       1217.72       1113.46        52.95 o                         
  -7  10   8        745.16        721.20        34.25 o                         
  -6  10   8       1445.38       1412.28        44.91 o                         
  -5  10   8        442.23        448.18        26.73 o                         
  -4  10   8       1033.48       1028.43        55.00 o                         
  -3  10   8        202.26        229.53        19.82 o                         
  -2  10   8        186.38        207.97        19.40 o                         
  -1  10   8        450.85        443.83        23.49 o                         
   0  10   8        645.97        742.40        26.99 o                         
   1  10   8        448.62        465.66        21.48 o                         
   2  10   8        185.38        250.35        19.08 o                         
   3  10   8        203.00        211.65        18.49 o                         
   4  10   8       1037.24        999.37        33.86 o                         
   5  10   8        438.22        407.29        24.01 o                         
   6  10   8       1447.98       1294.12        41.16 o                         
   7  10   8        743.83        720.94        32.77 o                         
   8  10   8       1200.57       1141.01        42.81 o                         
   9  10   8        352.09        302.28        95.19 o                         
  -8  11   8        268.39        290.27       209.86 o                         
  -7  11   8         39.03         12.58        41.69 o                         
  -6  11   8       1471.42       1438.90        71.42 o                         
  -5  11   8         70.50         70.02        20.70 o                         
  -4  11   8       2123.16       2303.34        70.83 o                         
  -3  11   8         61.99         68.86        22.85 o                         
  -2  11   8       3672.38       3894.18        86.19 o                         
  -1  11   8        502.20        511.69        28.67 o                         
   0  11   8       2445.45       2735.51        71.90 o                         
   1  11   8        499.85        518.07        27.54 o                         
   2  11   8       3678.96       3747.15        81.01 o                         
   3  11   8         59.82         74.38        21.14 o                         
   4  11   8       2125.88       2116.46        85.81 o                         
   5  11   8         69.77         65.78        23.00 o                         
   6  11   8       1473.88       1362.74        45.06 o                         
   7  11   8         38.74         10.70        36.61 o                         
   8  11   8        275.77        186.59       109.19 o                         
  -6  12   8        455.53        422.66       110.81 o                         
  -5  12   8         87.74        120.25        46.01 o                         
  -4  12   8        337.23        346.41        34.40 o                         
  -3  12   8        307.53        322.95        32.14 o                         
  -2  12   8        190.92        242.87        28.80 o                         
  -1  12   8         31.11         41.83        22.22 o                         
   0  12   8         86.29         81.77        23.30 o                         
   1  12   8         30.76         39.55        23.10 o                         
   2  12   8        187.02        171.23        27.53 o                         
   3  12   8        311.41        321.79        30.06 o                         
   4  12   8        343.27        327.10        33.14 o                         
   5  12   8         90.63         81.03        60.31 o                         
  -3  13   8         94.12        124.01        64.04 o                         
  -2  13   8       1623.73       1737.22       150.60 o                         
  -1  13   8         49.94         73.06        45.42 o                         
   0  13   8       1374.81       1314.03       133.37 o                         
   1  13   8         50.18         48.32        60.98 o                         
   2  13   8       1627.84       1616.65       192.70 o                         
   3  13   8         94.17        138.27       171.61 o                         
   4  13   8       1222.53        745.29       173.57 o                         
   0   1   9        479.21        554.33        12.12 o                         
  -1   2   9       1267.07       1220.98        19.96 o                         
   0   2   9        334.81        396.02        14.29 o                         
   1   2   9       1274.55       1261.02        20.31 o                         
  -2   3   9        602.06        634.50        15.68 o                         
  -1   3   9        259.76        329.45        10.27 o                         
   0   3   9       1362.49       1307.58        21.62 o                         
   1   3   9        259.81        334.10         9.53 o                         
   2   3   9        599.14        653.69        16.19 o                         
  -3   4   9       2302.45       2165.29        29.59 o                         
  -2   4   9        121.21        151.62         7.00 o                         
  -1   4   9        661.51        628.59        14.26 o                         
   0   4   9        189.97        261.32         8.70 o                         
   1   4   9        655.55        637.91        13.68 o                         
   2   4   9        120.38        149.08         8.72 o                         
   3   4   9       2292.92       2161.50        35.48 o                         
  -4   5   9       1723.78       1676.40        30.75 o                         
  -3   5   9        110.20        138.41         8.97 o                         
  -2   5   9        381.13        445.07        12.15 o                         
  -1   5   9         98.97        134.35         7.59 o                         
   0   5   9         66.28         91.47         7.48 o                         
   1   5   9         99.27        131.82         8.24 o                         
   2   5   9        386.37        462.66        14.47 o                         
   3   5   9        110.50        151.51        10.56 o                         
   4   5   9       1714.92       1673.93        29.99 o                         
  -5   6   9       2853.60       2818.66        54.76 o                         
  -4   6   9        382.54        408.73        16.88 o                         
  -3   6   9       3203.05       3137.61        50.64 o                         
  -2   6   9        348.27        386.60        15.32 o                         
  -1   6   9       1038.07       1064.89        21.11 o                         
   0   6   9        340.70        394.84        12.84 o                         
   1   6   9       1046.03       1048.91        21.89 o                         
   2   6   9        352.17        393.00        14.64 o                         
   3   6   9       3202.60       3115.34        47.67 o                         
   4   6   9        387.36        395.10        17.62 o                         
   5   6   9       2868.31       2834.10        48.39 o                         
  -6   7   9        520.93        547.45        24.54 o                         
  -5   7   9        618.65        597.02        24.85 o                         
  -4   7   9        864.41        833.67        26.09 o                         
  -3   7   9         12.16         35.63        10.09 o                         
  -2   7   9        309.84        372.62        15.06 o                         
  -1   7   9         75.44         98.78        10.32 o                         
   0   7   9         58.46         79.85        10.01 o                         
   1   7   9         75.70        108.49        10.35 o                         
   2   7   9        306.94        377.35        16.27 o                         
   3   7   9         12.20         23.26        10.03 o                         
   4   7   9        854.72        833.14        23.56 o                         
   5   7   9        618.79        596.57        21.33 o                         
   6   7   9        520.20        521.49        21.19 o                         
  -7   8   9        419.75        394.29        26.09 o                         
  -6   8   9        104.20        119.60        18.22 o                         
  -5   8   9       1140.66       1097.37        36.25 o                         
  -4   8   9        109.22        136.12        16.55 o                         
  -3   8   9       1271.55       1286.03        38.33 o                         
  -2   8   9       1141.00       1114.10        27.26 o                         
  -1   8   9        631.18        660.47        20.90 o                         
   0   8   9        889.71        940.46        28.64 o                         
   1   8   9        633.81        637.11        23.30 o                         
   2   8   9       1145.11       1122.43        34.10 o                         
   3   8   9       1277.41       1339.53        30.67 o                         
   4   8   9        114.12        124.18        14.64 o                         
   5   8   9       1146.38       1033.23        29.06 o                         
   6   8   9        101.58        110.20        15.57 o                         
   7   8   9        420.16        406.53        21.18 o                         
  -8   9   9        732.91        727.11        35.92 o                         
  -7   9   9        111.12        130.11        22.01 o                         
  -6   9   9        874.38        815.17        34.06 o                         
  -5   9   9         28.28         34.40        16.73 o                         
  -4   9   9        559.77        521.93        30.43 o                         
  -3   9   9        395.76        378.60        20.29 o                         
  -2   9   9       1066.60       1035.01        29.57 o                         
  -1   9   9        141.51        137.70        14.56 o                         
   0   9   9        289.51        347.50        18.67 o                         
   1   9   9        141.35        149.19        16.40 o                         
   2   9   9       1075.85       1026.92        31.31 o                         
   3   9   9        394.77        384.80        21.16 o                         
   4   9   9        558.40        505.95        35.94 o                         
   5   9   9         29.07         14.34        15.47 o                         
   6   9   9        882.56        771.81        27.53 o                         
   7   9   9        111.63         93.60        18.65 o                         
   8   9   9        733.56        682.57        30.63 o                         
  -8  10   9        375.26        379.00        47.60 o                         
  -7  10   9        532.56        464.25        32.45 o                         
  -6  10   9        481.80        500.34        28.81 o                         
  -5  10   9        256.31        261.50        24.35 o                         
  -4  10   9        317.04        360.91        25.46 o                         
  -3  10   9        120.40        150.12        19.26 o                         
  -2  10   9       2258.08       2249.57        49.86 o                         
  -1  10   9        126.55        144.29        18.88 o                         
   0  10   9       2224.74       2269.69        54.23 o                         
   1  10   9        128.39        174.46        19.62 o                         
   2  10   9       2255.16       2148.13        46.14 o                         
   3  10   9        118.01        125.47        18.07 o                         
   4  10   9        316.78        292.68        22.10 o                         
   5  10   9        257.92        223.00        22.74 o                         
   6  10   9        476.66        432.34        29.47 o                         
   7  10   9        529.43        484.65        31.63 o                         
   8  10   9        375.06        407.77        55.63 o                         
  -7  11   9         70.34         46.84        61.96 o                         
  -6  11   9        645.38        640.98        36.32 o                         
  -5  11   9         56.28         61.56        20.98 o                         
  -4  11   9        215.12        240.81        26.61 o                         
  -3  11   9        307.20        341.32        27.27 o                         
  -2  11   9         72.69        136.21        23.70 o                         
  -1  11   9         90.33         62.61        21.11 o                         
   0  11   9          0.32         48.82        20.16 o                         
   1  11   9         89.15         78.04        21.96 o                         
   2  11   9         74.88        132.69        22.86 o                         
   3  11   9        305.13        343.89        25.95 o                         
   4  11   9        214.22        244.92        25.57 o                         
   5  11   9         56.85         38.68        23.92 o                         
   6  11   9        646.85        565.98        37.98 o                         
   7  11   9         70.56         87.87        57.91 o                         
  -5  12   9        307.06        356.21        66.40 o                         
  -4  12   9        152.92        180.86        36.47 o                         
  -3  12   9        220.69        278.95        33.43 o                         
  -2  12   9       1202.92       1142.47        47.52 o                         
  -1  12   9        526.51        635.59        50.11 o                         
   0  12   9        542.46        574.92        34.40 o                         
   1  12   9        526.84        541.90        38.61 o                         
   2  12   9       1197.77       1076.47        46.86 o                         
   3  12   9        221.00        246.91        31.50 o                         
   4  12   9        153.31        172.63        41.75 o                         
   5  12   9        308.39        193.19       127.48 o                         
  -2  13   9         33.01        142.97        75.53 o                         
  -1  13   9          7.70         40.52        62.07 o                         
   0  13   9        864.37        834.36       104.01 o                         
   1  13   9          7.25        -25.50       176.52 o                         
   2  13   9         31.76         -2.94       166.71 o                         
   3  13   9        151.63       -127.48       182.40 o                         
   0   0  10      11513.72      12115.05       299.77 o                         
  -1   1  10      15855.83      14818.27       258.96 o                         
   0   1  10         13.46         51.78         6.26 o                         
   1   1  10      15845.20      14924.35       277.99 o                         
  -2   2  10       7430.99       7486.15       142.61 o                         
  -1   2  10       1308.32       1229.88        20.43 o                         
   0   2  10        466.87        502.39        19.11 o                         
   1   2  10       1308.18       1227.26        20.66 o                         
   2   2  10       7425.15       7372.78       132.63 o                         
  -3   3  10      15901.57      15878.09       273.90 o                         
  -2   3  10       1960.19       1983.94        28.78 o                         
  -1   3  10      19179.07      19021.76       241.88 o                         
   0   3  10       4535.08       4395.28        59.46 o                         
   1   3  10      19195.10      19104.61       251.06 o                         
   2   3  10       1967.37       1936.06        32.29 o                         
   3   3  10      15894.65      15532.58       294.96 o                         
  -4   4  10        725.71        802.64        27.54 o                         
  -3   4  10       1532.52       1539.90        25.42 o                         
  -2   4  10       2270.94       2265.69        32.66 o                         
  -1   4  10        234.88        265.75         9.94 o                         
   0   4  10        178.64        208.57         9.28 o                         
   1   4  10        239.48        288.21         9.81 o                         
   2   4  10       2262.37       2301.69        37.22 o                         
   3   4  10       1545.62       1573.65        28.82 o                         
   4   4  10        740.14        796.88        29.15 o                         
  -5   5  10       3579.88       3599.94        82.06 o                         
  -4   5  10        361.30        455.51        17.89 o                         
  -3   5  10       8029.10       7944.88       108.01 o                         
  -2   5  10       8076.67       7700.37       101.54 o                         
  -1   5  10      10547.96      10387.35       139.65 o                         
   0   5  10       4443.33       4406.92        63.01 o                         
   1   5  10      10546.47      10317.04       134.58 o                         
   2   5  10       8057.74       7702.06       109.59 o                         
   3   5  10       8027.54       7827.83       112.53 o                         
   4   5  10        353.42        416.94        15.70 o                         
   5   5  10       3561.57       3470.82        75.92 o                         
  -6   6  10       1907.00       1825.36        90.06 o                         
  -5   6  10       2061.36       2090.75        42.87 o                         
  -4   6  10        414.99        435.39        18.26 o                         
  -3   6  10       2823.25       2826.00        45.37 o                         
  -2   6  10        814.36        844.53        20.88 o                         
  -1   6  10        618.18        652.93        17.94 o                         
   0   6  10        118.65        135.87        10.40 o                         
   1   6  10        608.86        654.29        18.88 o                         
   2   6  10        811.50        864.78        23.45 o                         
   3   6  10       2840.92       2763.51        45.49 o                         
   4   6  10        425.97        429.63        17.10 o                         
   5   6  10       2068.98       2106.21        50.36 o                         
   6   6  10       1911.00       1843.46        57.85 o                         
  -7   7  10        577.39        559.27        40.68 o                         
  -6   7  10       1998.91       2060.03        46.87 o                         
  -5   7  10       1368.13       1323.96        40.68 o                         
  -4   7  10       1959.80       2003.42        41.37 o                         
  -3   7  10       3403.14       3331.01        57.51 o                         
  -2   7  10       4694.16       4788.57        69.26 o                         
  -1   7  10       4173.04       4240.43        64.38 o                         
   0   7  10       5114.25       5013.98        74.78 o                         
   1   7  10       4174.90       4180.71        67.33 o                         
   2   7  10       4697.07       4741.24        78.89 o                         
   3   7  10       3401.08       3284.69        57.58 o                         
   4   7  10       1951.17       1907.30        38.39 o                         
   5   7  10       1364.80       1358.45        46.24 o                         
   6   7  10       2006.41       1987.79        57.68 o                         
   7   7  10        580.68        659.85        34.86 o                         
  -8   8  10        568.52        596.49        45.57 o                         
  -7   8  10       1424.67       1392.88        44.98 o                         
  -6   8  10       1576.28       1589.12        48.98 o                         
  -5   8  10        666.41        731.78        26.81 o                         
  -4   8  10        551.69        581.41        24.00 o                         
  -3   8  10       2187.00       2214.06        43.74 o                         
  -2   8  10        924.01       1063.58        35.77 o                         
  -1   8  10        178.39        193.31        14.12 o                         
   0   8  10          2.96         16.28        11.67 o                         
   1   8  10        173.36        186.80        16.83 o                         
   2   8  10        918.98       1006.45        32.33 o                         
   3   8  10       2188.66       2288.12        46.83 o                         
   4   8  10        548.92        589.07        24.59 o                         
   5   8  10        671.12        654.64        26.47 o                         
   6   8  10       1563.69       1493.93        38.92 o                         
   7   8  10       1421.38       1328.60        36.02 o                         
   8   8  10        567.93        534.92        36.66 o                         
  -9   9  10        161.03        113.91        71.11 o                         
  -8   9  10        583.77        635.33        37.57 o                         
  -7   9  10        275.45        269.07        26.32 o                         
  -6   9  10       3025.10       3173.00        73.69 o                         
  -5   9  10        466.70        476.95        27.83 o                         
  -4   9  10       1401.35       1477.31        40.96 o                         
  -3   9  10       1161.89       1081.51        33.01 o                         
  -2   9  10       5092.34       5032.37        83.20 o                         
  -1   9  10       1081.92       1115.05        29.15 o                         
   0   9  10       1389.25       1609.07        42.79 o                         
   1   9  10       1076.18       1090.27        35.05 o                         
   2   9  10       5103.14       5022.01        93.21 o                         
   3   9  10       1158.47        978.55        34.19 o                         
   4   9  10       1403.72       1428.72        49.07 o                         
   5   9  10        461.57        407.95        24.02 o                         
   6   9  10       3033.11       3011.88        94.74 o                         
   7   9  10        276.27        229.99        23.34 o                         
   8   9  10        579.57        581.08        31.92 o                         
   9   9  10        161.70        167.69       103.95 o                         
  -8  10  10        618.64        567.50        85.77 o                         
  -7  10  10        488.28        424.84        33.38 o                         
  -6  10  10       1015.85        973.38        36.58 o                         
  -5  10  10        171.72        201.53        22.07 o                         
  -4  10  10        489.11        501.00        27.00 o                         
  -3  10  10        408.82        407.74        24.78 o                         
  -2  10  10        428.12        413.39        25.01 o                         
  -1  10  10        619.19        599.75        28.35 o                         
   0  10  10          7.95         43.74        17.70 o                         
   1  10  10        614.68        619.71        28.18 o                         
   2  10  10        429.50        429.73        35.13 o                         
   3  10  10        409.34        397.34        23.76 o                         
   4  10  10        494.18        444.04        25.42 o                         
   5  10  10        166.44        201.41        22.21 o                         
   6  10  10       1015.14        908.07        36.90 o                         
   7  10  10        485.77        485.84        39.94 o                         
   8  10  10        624.44        455.74        81.65 o                         
  -6  11  10       1335.78       1207.99        65.49 o                         
  -5  11  10        263.32        261.09        27.50 o                         
  -4  11  10       1637.22       1695.12        54.97 o                         
  -3  11  10        190.50        212.77        27.21 o                         
  -2  11  10       2308.74       2313.31        69.70 o                         
  -1  11  10        174.64        170.57        24.50 o                         
   0  11  10       1549.67       1688.78        49.06 o                         
   1  11  10        173.82        148.43        22.92 o                         
   2  11  10       2307.77       2333.19        78.83 o                         
   3  11  10        190.22        188.33        25.26 o                         
   4  11  10       1631.79       1576.26        58.90 o                         
   5  11  10        260.69        286.63        30.38 o                         
   6  11  10       1349.81       1210.57        76.80 o                         
   7  11  10        587.75        346.17       158.87 o                         
  -5  12  10        103.50        104.93        88.26 o                         
  -4  12  10        373.67        407.95       102.97 o                         
  -3  12  10        296.34        291.26        46.14 o                         
  -2  12  10        146.51        136.82        34.44 o                         
  -1  12  10       1105.34       1153.67        46.15 o                         
   0  12  10         33.44         21.82        25.06 o                         
   1  12  10       1106.36       1121.31        62.35 o                         
   2  12  10        145.35        123.98        31.25 o                         
   3  12  10        297.70        280.37        45.14 o                         
   4  12  10        383.98        291.26        88.79 o                         
  -1  13  10          0.59        -24.29        84.65 o                         
   0  13  10       1177.11       1300.34       163.77 o                         
   0   1  11        448.87        473.06        14.07 o                         
  -1   2  11        642.17        680.28        15.18 o                         
   0   2  11         36.20         49.15         6.76 o                         
   1   2  11        638.12        732.74        16.79 o                         
  -2   3  11        314.37        373.26        12.18 o                         
  -1   3  11         48.42         95.84         7.50 o                         
   0   3  11        175.89        182.23         8.78 o                         
   1   3  11         48.58         87.22         8.55 o                         
   2   3  11        316.01        386.23        12.71 o                         
  -3   4  11        544.04        572.60        15.74 o                         
  -2   4  11        738.09        832.01        17.69 o                         
  -1   4  11       1429.92       1359.03        23.77 o                         
   0   4  11        629.02        700.38        17.70 o                         
   1   4  11       1429.29       1380.65        25.59 o                         
   2   4  11        736.59        852.76        21.11 o                         
   3   4  11        546.22        620.68        22.66 o                         
  -4   5  11       1494.06       1363.39        30.19 o                         
  -3   5  11       2055.14       2016.30        33.22 o                         
  -2   5  11        864.81        867.46        20.43 o                         
  -1   5  11        551.97        580.65        16.87 o                         
   0   5  11        796.89        908.63        22.81 o                         
   1   5  11        553.41        578.28        18.78 o                         
   2   5  11        874.28        868.63        29.38 o                         
   3   5  11       2056.02       1959.31        37.16 o                         
   4   5  11       1510.77       1453.19        28.37 o                         
  -5   6  11        139.17        148.00        14.11 o                         
  -4   6  11        264.02        268.17        16.08 o                         
  -3   6  11        210.10        253.81        13.68 o                         
  -2   6  11        346.44        370.03        14.71 o                         
  -1   6  11        137.98        165.06        11.63 o                         
   0   6  11       1524.25       1515.16        40.41 o                         
   1   6  11        135.40        145.36        12.68 o                         
   2   6  11        346.02        402.05        18.26 o                         
   3   6  11        206.95        232.13        14.62 o                         
   4   6  11        266.31        280.47        16.35 o                         
   5   6  11        144.45        187.20        16.85 o                         
  -6   7  11        660.58        590.90        25.26 o                         
  -5   7  11        109.73         95.13        14.77 o                         
  -4   7  11        941.63        926.18        29.11 o                         
  -3   7  11        401.78        415.48        18.44 o                         
  -2   7  11        657.30        686.71        20.39 o                         
  -1   7  11        165.40        192.01        14.14 o                         
   0   7  11        839.19        802.85        23.75 o                         
   1   7  11        165.51        179.29        14.80 o                         
   2   7  11        652.56        678.66        23.97 o                         
   3   7  11        402.14        456.07        24.82 o                         
   4   7  11        938.88        871.99        31.86 o                         
   5   7  11        109.79        116.63        17.48 o                         
   6   7  11        659.60        625.06        31.53 o                         
  -7   8  11       1263.77       1101.73        38.41 o                         
  -6   8  11         58.09         91.63        19.02 o                         
  -5   8  11       1098.43       1028.80        39.72 o                         
  -4   8  11        265.75        264.77        19.31 o                         
  -3   8  11        485.92        482.69        21.28 o                         
  -2   8  11       1222.93       1230.39        33.02 o                         
  -1   8  11        917.35        954.47        27.41 o                         
   0   8  11       2369.54       2270.09        44.99 o                         
   1   8  11        917.36        903.33        30.88 o                         
   2   8  11       1220.26       1199.27        42.49 o                         
   3   8  11        483.90        454.17        22.47 o                         
   4   8  11        268.26        277.88        20.93 o                         
   5   8  11       1104.08        989.45        34.58 o                         
   6   8  11         58.07         65.12        18.92 o                         
   7   8  11       1265.55       1072.68        38.34 o                         
  -8   9  11        755.22        747.42        40.83 o                         
  -7   9  11         95.16         88.93        22.65 o                         
  -6   9  11        596.21        571.05        29.99 o                         
  -5   9  11         74.03         82.76        18.45 o                         
  -4   9  11        316.16        337.61        22.97 o                         
  -3   9  11       1455.66       1443.12        43.93 o                         
  -2   9  11        116.04        162.46        16.72 o                         
  -1   9  11        104.61        121.26        16.80 o                         
   0   9  11        157.86        170.96        18.74 o                         
   1   9  11        103.63        118.65        18.36 o                         
   2   9  11        118.53        161.95        19.36 o                         
   3   9  11       1450.78       1331.44        40.94 o                         
   4   9  11        324.75        324.52        23.62 o                         
   5   9  11         72.17         66.80        19.47 o                         
   6   9  11        605.71        531.05        28.95 o                         
   7   9  11         95.02        103.14        23.84 o                         
   8   9  11        767.01        726.51        45.16 o                         
  -8  10  11         95.85        -11.77       208.88 o                         
  -7  10  11        336.51        343.99        40.21 o                         
  -6  10  11        204.97        238.00        27.66 o                         
  -5  10  11        531.94        522.11        31.06 o                         
  -4  10  11        232.38        222.61        23.54 o                         
  -3  10  11        151.10        178.24        22.81 o                         
  -2  10  11        569.50        550.56        31.17 o                         
  -1  10  11        142.38        178.22        21.28 o                         
   0  10  11        798.47        779.88        34.20 o                         
   1  10  11        141.18        165.23        21.07 o                         
   2  10  11        561.48        530.63        29.89 o                         
   3  10  11        149.79        178.12        22.15 o                         
   4  10  11        228.16        228.30        23.60 o                         
   5  10  11        531.99        537.69        30.14 o                         
   6  10  11        201.26        157.10        28.24 o                         
   7  10  11        332.30        286.85        52.11 o                         
  -6  11  11        238.94        195.59        58.50 o                         
  -5  11  11         57.40         34.78        35.54 o                         
  -4  11  11        104.52        106.22        30.11 o                         
  -3  11  11        966.61        941.39        44.10 o                         
  -2  11  11         27.21         61.96        25.32 o                         
  -1  11  11         76.06         58.53        22.95 o                         
   0  11  11          9.68         56.69        21.61 o                         
   1  11  11         76.44         90.86        22.67 o                         
   2  11  11         27.99         79.95        24.04 o                         
   3  11  11        964.84        880.05        37.55 o                         
   4  11  11        103.05        111.01        27.91 o                         
   5  11  11         54.78         71.84        34.14 o                         
   6  11  11        234.64        156.85        82.79 o                         
  -2  12  11        834.03        827.87        55.45 o                         
  -1  12  11         35.37         71.67        30.03 o                         
   0  12  11        735.80        708.25        48.14 o                         
   1  12  11         35.68         99.72        39.80 o                         
   2  12  11        835.39        716.57        56.94 o                         
   3  12  11          8.34        -39.64        86.16 o                         
   4  12  11        336.59        185.34       175.54 o                         
   0   0  12       4656.19       4495.41       140.12 o                         
  -1   1  12      14696.02      14485.83       271.38 o                         
   0   1  12          1.53         14.63         6.66 o                         
   1   1  12      14699.39      14414.87       271.23 o                         
  -2   2  12      19135.44      18832.10       353.79 o                         
  -1   2  12        199.27        270.52        14.29 o                         
   0   2  12       3361.98       3166.84        46.99 o                         
   1   2  12        204.90        261.43        12.96 o                         
   2   2  12      19115.06      19067.94       353.72 o                         
  -3   3  12        493.09        635.76        22.87 o                         
  -2   3  12       3186.87       3088.45        46.68 o                         
  -1   3  12       4043.68       3777.42        55.47 o                         
   0   3  12       3307.39       3166.16        47.31 o                         
   1   3  12       4051.93       3814.16        55.36 o                         
   2   3  12       3195.34       3101.26        48.46 o                         
   3   3  12        483.06        618.21        49.70 o                         
  -4   4  12       2796.07       2847.48        67.41 o                         
  -3   4  12       1579.63       1551.97        28.52 o                         
  -2   4  12       1340.15       1384.32        25.58 o                         
  -1   4  12        458.13        515.01        17.11 o                         
   0   4  12         29.79         56.02         9.05 o                         
   1   4  12        473.02        537.31        18.03 o                         
   2   4  12       1333.03       1398.93        31.05 o                         
   3   4  12       1587.14       1608.46        33.48 o                         
   4   4  12       2783.52       2695.31        83.40 o                         
  -5   5  12       3852.51       3932.49        90.23 o                         
  -4   5  12       1318.11       1398.61        31.17 o                         
  -3   5  12       2705.79       2671.80        44.13 o                         
  -2   5  12       2924.67       2936.68        45.76 o                         
  -1   5  12       7186.95       7053.58       102.12 o                         
   0   5  12       2652.65       2829.87        46.34 o                         
   1   5  12       7181.45       6992.64       106.39 o                         
   2   5  12       2941.26       2925.89        52.53 o                         
   3   5  12       2689.32       2609.84        46.32 o                         
   4   5  12       1327.15       1421.99        40.44 o                         
   5   5  12       3832.19       3777.87        91.23 o                         
  -6   6  12       2958.08       2822.88        80.12 o                         
  -5   6  12       2552.24       2583.10        48.91 o                         
  -4   6  12       1339.68       1348.40        33.27 o                         
  -3   6  12       3053.44       3164.92        51.56 o                         
  -2   6  12       3982.50       3850.63        60.71 o                         
  -1   6  12       1800.57       1740.28        33.60 o                         
   0   6  12         71.92        112.18        12.35 o                         
   1   6  12       1814.22       1791.42        37.17 o                         
   2   6  12       3987.50       3898.29        66.88 o                         
   3   6  12       3045.65       3139.00        54.16 o                         
   4   6  12       1350.98       1398.45        44.72 o                         
   5   6  12       2543.94       2430.31        87.41 o                         
   6   6  12       2966.48       2711.55       155.56 o                         
  -7   7  12        518.81        471.32        36.32 o                         
  -6   7  12       2203.41       2203.11        55.45 o                         
  -5   7  12       1369.74       1392.78        39.90 o                         
  -4   7  12       1356.38       1354.75        34.92 o                         
  -3   7  12       1162.20       1188.49        31.45 o                         
  -2   7  12       2863.16       2916.67        51.04 o                         
  -1   7  12       1888.52       1894.07        37.32 o                         
   0   7  12       2755.23       2715.53        48.54 o                         
   1   7  12       1890.77       1805.23        39.28 o                         
   2   7  12       2868.98       2909.08        54.21 o                         
   3   7  12       1163.40       1164.62        41.65 o                         
   4   7  12       1353.09       1323.83        37.98 o                         
   5   7  12       1369.28       1286.13        39.48 o                         
   6   7  12       2201.14       2171.71       138.62 o                         
   7   7  12        511.01        528.52        45.14 o                         
  -8   8  12        450.77        433.31        44.83 o                         
  -7   8  12        946.89        861.40        33.70 o                         
  -6   8  12        783.35        704.01        29.74 o                         
  -5   8  12       1055.07       1037.61        32.22 o                         
  -4   8  12        777.05        737.79        27.79 o                         
  -3   8  12       2335.67       2309.53        52.41 o                         
  -2   8  12       1026.97       1047.92        29.60 o                         
  -1   8  12       2541.45       2523.49        46.88 o                         
   0   8  12        985.78       1020.42        32.15 o                         
   1   8  12       2553.00       2472.73        65.82 o                         
   2   8  12       1028.55       1020.47        39.40 o                         
   3   8  12       2328.64       2206.26        48.47 o                         
   4   8  12        775.97        768.82        31.51 o                         
   5   8  12       1053.02        915.95        35.83 o                         
   6   8  12        794.69        687.56        32.56 o                         
   7   8  12        955.83        812.53        36.65 o                         
   8   8  12        451.01        392.96        45.58 o                         
  -8   9  12        950.38        819.20        60.90 o                         
  -7   9  12        540.10        468.44        30.41 o                         
  -6   9  12       1720.00       1708.65        47.66 o                         
  -5   9  12        886.58        816.33        34.64 o                         
  -4   9  12        895.09        939.35        36.44 o                         
  -3   9  12        505.96        507.97        27.24 o                         
  -2   9  12       2414.10       2579.97        49.43 o                         
  -1   9  12        237.22        256.05        22.37 o                         
   0   9  12       1842.82       1930.23        47.65 o                         
   1   9  12        236.23        245.48        21.34 o                         
   2   9  12       2418.02       2522.21        56.95 o                         
   3   9  12        511.81        492.24        26.91 o                         
   4   9  12        889.64        856.40        33.46 o                         
   5   9  12        889.55        833.87        48.86 o                         
   6   9  12       1716.46       1587.99        60.86 o                         
   7   9  12        536.30        502.87        34.29 o                         
   8   9  12        954.79        808.74        79.86 o                         
  -7  10  12        192.84        140.69        58.93 o                         
  -6  10  12        605.83        459.68        43.00 o                         
  -5  10  12        566.21        543.14        37.55 o                         
  -4  10  12        147.96        158.43        23.90 o                         
  -3  10  12       1452.73       1388.60        47.51 o                         
  -2  10  12        737.77        677.04        36.89 o                         
  -1  10  12       1302.70       1242.75        41.34 o                         
   0  10  12          6.96         25.09        19.32 o                         
   1  10  12       1311.91       1369.48        61.81 o                         
   2  10  12        732.42        676.49        33.69 o                         
   3  10  12       1448.09       1391.30        48.11 o                         
   4  10  12        146.66        159.19        23.51 o                         
   5  10  12        565.09        444.45        29.08 o                         
   6  10  12        603.04        503.68        45.20 o                         
   7  10  12        195.41         95.72        92.33 o                         
  -5  11  12        303.99        293.48        62.63 o                         
  -4  11  12        267.40        282.43        38.87 o                         
  -3  11  12        258.33        252.99        34.53 o                         
  -2  11  12       1222.45       1214.23        53.16 o                         
  -1  11  12         86.19         84.37        24.02 o                         
   0  11  12        956.12        913.73        48.26 o                         
   1  11  12         84.47         82.47        23.99 o                         
   2  11  12       1232.29       1075.31        43.88 o                         
   3  11  12        257.82        233.36        28.68 o                         
   4  11  12        266.63        265.01        37.26 o                         
   5  11  12        305.25        209.52        73.25 o                         
   6  11  12        491.50        225.55       208.88 o                         
  -1  12  12        629.63        569.65        57.15 o                         
   0  12  12        121.91        193.32        50.03 o                         
   1  12  12        635.42        663.22        77.00 o                         
   2  12  12         88.20         93.63        81.51 o                         
   3  12  12       1216.53        955.15       184.36 o                         
   0   1  13         27.39         54.54         9.57 o                         
  -1   2  13         58.07         88.28         9.98 o                         
   0   2  13         62.11         76.79         9.57 o                         
   1   2  13         57.70         88.23         9.21 o                         
  -2   3  13        854.93        884.54        26.87 o                         
  -1   3  13         61.41         59.27         9.88 o                         
   0   3  13       1684.71       1626.81        29.28 o                         
   1   3  13         60.78         57.52         9.26 o                         
   2   3  13        846.13        875.99        21.69 o                         
  -3   4  13         88.42         62.96        10.96 o                         
  -2   4  13        147.74        155.91        12.02 o                         
  -1   4  13       1620.27       1494.23        29.05 o                         
   0   4  13        465.37        463.76        18.20 o                         
   1   4  13       1629.03       1521.85        30.60 o                         
   2   4  13        147.48        166.64        14.36 o                         
   3   4  13         88.08         80.40        13.34 o                         
  -4   5  13        464.49        474.13        20.39 o                         
  -3   5  13        440.24        464.01        19.38 o                         
  -2   5  13        240.81        274.59        15.02 o                         
  -1   5  13        626.41        678.43        20.77 o                         
   0   5  13         10.85         29.48        10.48 o                         
   1   5  13        623.72        620.47        21.15 o                         
   2   5  13        234.79        248.52        16.28 o                         
   3   5  13        438.53        439.54        19.75 o                         
   4   5  13        474.89        503.41        21.12 o                         
  -5   6  13        475.88        473.89        22.25 o                         
  -4   6  13        138.13        141.67        16.52 o                         
  -3   6  13        276.82        288.86        17.74 o                         
  -2   6  13        191.85        219.70        14.93 o                         
  -1   6  13         15.29         55.26        12.27 o                         
   0   6  13        245.04        303.22        16.48 o                         
   1   6  13         14.76         52.99        13.13 o                         
   2   6  13        189.41        198.34        16.21 o                         
   3   6  13        269.85        304.91        17.97 o                         
   4   6  13        136.51        142.25        16.28 o                         
   5   6  13        474.04        425.70        27.96 o                         
  -6   7  13        573.68        533.17        26.54 o                         
  -5   7  13        138.61        141.05        18.47 o                         
  -4   7  13        631.53        582.15        25.94 o                         
  -3   7  13        181.00        192.13        17.71 o                         
  -2   7  13        508.06        503.39        22.96 o                         
  -1   7  13        194.80        231.37        16.66 o                         
   0   7  13        761.96        775.34        26.16 o                         
   1   7  13        194.95        187.31        17.08 o                         
   2   7  13        505.91        505.81        22.78 o                         
   3   7  13        182.92        202.67        19.37 o                         
   4   7  13        635.12        615.26        28.04 o                         
   5   7  13        140.78        131.42        20.06 o                         
   6   7  13        569.96        524.12        43.27 o                         
  -7   8  13        439.44        368.37        27.21 o                         
  -6   8  13        547.05        541.23        31.32 o                         
  -5   8  13        305.29        274.44        22.67 o                         
  -4   8  13        217.45        203.87        21.15 o                         
  -3   8  13        573.91        552.43        27.16 o                         
  -2   8  13        148.44        160.21        17.14 o                         
  -1   8  13        114.89        126.89        17.00 o                         
   0   8  13        453.53        424.29        22.61 o                         
   1   8  13        117.05        143.70        18.60 o                         
   2   8  13        146.89        152.38        19.57 o                         
   3   8  13        567.61        530.51        25.59 o                         
   4   8  13        216.97        212.81        23.25 o                         
   5   8  13        305.57        280.95        27.71 o                         
   6   8  13        549.26        547.30        34.67 o                         
   7   8  13        434.97        385.49        29.11 o                         
  -8   9  13        153.39         59.02        71.27 o                         
  -7   9  13        255.15        203.07        40.99 o                         
  -6   9  13        181.45        203.21        27.78 o                         
  -5   9  13        323.12        298.81        26.29 o                         
  -4   9  13        304.35        329.49        25.54 o                         
  -3   9  13        360.55        388.55        26.20 o                         
  -2   9  13        124.33        112.93        19.91 o                         
  -1   9  13        579.82        571.75        27.49 o                         
   0   9  13          6.74         34.64        18.40 o                         
   1   9  13        581.00        559.49        33.84 o                         
   2   9  13        124.63        105.87        20.48 o                         
   3   9  13        363.14        393.64        29.82 o                         
   4   9  13        312.35        294.21        26.22 o                         
   5   9  13        324.65        315.33        26.76 o                         
   6   9  13        183.19        146.02        26.82 o                         
   7   9  13        253.98        256.74        35.27 o                         
   8   9  13        159.29         10.79       152.98 o                         
  -6  10  13        306.30        271.49        49.63 o                         
  -5  10  13        407.99        362.35        31.81 o                         
  -4  10  13         90.60         61.92        24.06 o                         
  -3  10  13        139.32        139.93        26.24 o                         
  -2  10  13         96.02         65.33        27.63 o                         
  -1  10  13         40.70         46.67        21.00 o                         
   0  10  13        434.75        405.02        27.34 o                         
   1  10  13         41.30         43.91        20.79 o                         
   2  10  13         96.27        106.20        24.11 o                         
   3  10  13        136.76        137.88        23.45 o                         
   4  10  13         88.22         58.43        23.84 o                         
   5  10  13        403.16        391.80        32.82 o                         
   6  10  13        307.43        226.41        67.05 o                         
  -5  11  13        302.92        241.29        92.36 o                         
  -4  11  13        163.61        179.32        59.91 o                         
  -3  11  13        278.66        270.23        46.09 o                         
  -2  11  13         73.11        115.78        34.18 o                         
  -1  11  13        549.76        519.51        33.28 o                         
   0  11  13         13.40         15.57        23.99 o                         
   1  11  13        548.27        489.82        35.18 o                         
   2  11  13         71.70        110.08        27.59 o                         
   3  11  13        274.93        266.52        35.87 o                         
   4  11  13        162.68        114.17        68.25 o                         
   5  11  13        301.92        162.79       173.57 o                         
  -1  12  13        161.80         -2.94       175.54 o                         
   0  12  13       1329.06       1463.23       123.57 o                         
   2  12  13        691.61        486.40       202.01 o                         
   0   0  14       7825.73       7974.41       238.66 o                         
  -1   1  14       3474.95       3343.00        78.58 o                         
   0   1  14         90.06        122.48        11.73 o                         
   1   1  14       3477.48       3389.98        82.28 o                         
  -2   2  14      14197.16      14297.55       295.19 o                         
  -1   2  14        545.91        598.25        24.59 o                         
   0   2  14      10013.00      10356.94       152.52 o                         
   1   2  14        549.57        625.82        20.11 o                         
   2   2  14      14220.22      14394.96       271.10 o                         
  -3   3  14       1057.40       1032.75        39.11 o                         
  -2   3  14        822.91        842.93        24.71 o                         
  -1   3  14        635.00        679.76        21.72 o                         
   0   3  14          8.96         25.89        10.12 o                         
   1   3  14        628.54        659.03        19.90 o                         
   2   3  14        812.10        879.72        23.01 o                         
   3   3  14       1058.82        972.84        71.29 o                         
  -4   4  14        584.67        661.97        36.16 o                         
  -3   4  14       1512.03       1450.92        34.20 o                         
  -2   4  14       3819.99       3906.33        61.74 o                         
  -1   4  14       2491.64       2461.36        53.37 o                         
   0   4  14       3709.35       3824.12        63.32 o                         
   1   4  14       2477.94       2499.40        46.24 o                         
   2   4  14       3839.21       3941.31        70.45 o                         
   3   4  14       1490.52       1446.65        35.54 o                         
   4   4  14        593.53        610.15        39.38 o                         
  -5   5  14       1209.62       1231.35        76.29 o                         
  -4   5  14       1322.81       1218.39        38.77 o                         
  -3   5  14       1092.06       1112.93        36.34 o                         
  -2   5  14        221.74        221.01        16.19 o                         
  -1   5  14         55.67         41.10        12.46 o                         
   0   5  14         38.94         70.18        12.45 o                         
   1   5  14         56.38         63.48        13.42 o                         
   2   5  14        230.70        250.91        16.69 o                         
   3   5  14       1094.00       1124.80        31.10 o                         
   4   5  14       1318.03       1287.59        34.00 o                         
   5   5  14       1212.20       1111.13        76.83 o                         
  -6   6  14       2049.36       1958.68        94.13 o                         
  -5   6  14       1852.45       1769.85        49.39 o                         
  -4   6  14       1574.74       1591.20        42.08 o                         
  -3   6  14       2861.44       2855.05        54.75 o                         
  -2   6  14       6129.37       6065.78        99.95 o                         
  -1   6  14       4819.32       4736.54        80.62 o                         
   0   6  14       3936.26       4016.01        66.82 o                         
   1   6  14       4825.07       4727.27        80.25 o                         
   2   6  14       6135.24       6071.18        99.86 o                         
   3   6  14       2841.93       2864.79        63.99 o                         
   4   6  14       1576.15       1601.15        39.39 o                         
   5   6  14       1855.55       1840.67       130.89 o                         
   6   6  14       2049.27       2011.82       195.19 o                         
  -7   7  14        888.61        912.69        75.02 o                         
  -6   7  14       1360.67       1176.43        46.03 o                         
  -5   7  14        902.54        842.60        34.71 o                         
  -4   7  14       1347.25       1243.62        38.33 o                         
  -3   7  14        614.01        562.06        25.73 o                         
  -2   7  14       1948.06       1902.19        43.00 o                         
  -1   7  14        218.42        232.37        17.80 o                         
   0   7  14       1310.38       1307.21        35.03 o                         
   1   7  14        217.22        199.38        18.22 o                         
   2   7  14       1948.06       1860.74        43.07 o                         
   3   7  14        615.90        614.01        30.52 o                         
   4   7  14       1352.65       1256.09        53.19 o                         
   5   7  14        896.19        836.09        37.16 o                         
   6   7  14       1356.43       1225.18        73.84 o                         
   7   7  14        885.70        697.97        67.66 o                         
  -8   8  14        585.27        736.47       184.36 o                         
  -7   8  14        860.98        806.29        45.89 o                         
  -6   8  14        737.16        612.28        34.32 o                         
  -5   8  14       1672.69       1546.38        76.35 o                         
  -4   8  14        931.90        908.42        35.14 o                         
  -3   8  14       1568.08       1544.57        45.74 o                         
  -2   8  14       1273.31       1243.34        37.74 o                         
  -1   8  14       2356.12       2353.81        50.24 o                         
   0   8  14        504.66        487.88        24.79 o                         
   1   8  14       2364.11       2437.19        55.99 o                         
   2   8  14       1274.57       1230.90        52.63 o                         
   3   8  14       1580.80       1559.29        48.36 o                         
   4   8  14        929.54        804.15        45.04 o                         
   5   8  14       1673.87       1561.38        80.96 o                         
   6   8  14        740.45        742.91        57.09 o                         
   7   8  14        862.86        770.08        47.84 o                         
   8   8  14        589.58        364.80       142.19 o                         
  -7   9  14        505.73        384.41        85.32 o                         
  -6   9  14        238.50        263.71        40.38 o                         
  -5   9  14        369.97        309.61        30.89 o                         
  -4   9  14        962.82        871.23        36.66 o                         
  -3   9  14        309.99        343.18        27.28 o                         
  -2   9  14        606.36        610.80        31.35 o                         
  -1   9  14         86.30        108.33        20.20 o                         
   0   9  14       1398.36       1388.64        43.03 o                         
   1   9  14         86.42         91.70        20.95 o                         
   2   9  14        607.03        612.62        30.35 o                         
   3   9  14        309.22        316.15        28.11 o                         
   4   9  14        963.42        882.96        55.02 o                         
   5   9  14        363.75        339.14        29.04 o                         
   6   9  14        239.55        248.91        32.91 o                         
   7   9  14        503.36        336.01       102.26 o                         
  -6  10  14        158.83        142.19        84.34 o                         
  -5  10  14        932.36        926.00        64.34 o                         
  -4  10  14        217.78        214.17        31.03 o                         
  -3  10  14        885.21        842.64        56.26 o                         
  -2  10  14        351.60        390.40        45.39 o                         
  -1  10  14       1232.44       1196.24        60.23 o                         
   0  10  14         37.77         23.85        21.80 o                         
   1  10  14       1240.77       1249.61        63.86 o                         
   2  10  14        351.86        365.19        31.58 o                         
   3  10  14        884.70        769.61        38.22 o                         
   4  10  14        216.79        210.79        31.44 o                         
   5  10  14        933.14        688.92        62.51 o                         
   6  10  14        158.68        183.38       149.06 o                         
  -3  11  14        374.12        361.86        96.10 o                         
  -2  11  14        614.33        635.93        82.12 o                         
  -1  11  14         54.88         63.01        38.17 o                         
   0  11  14        142.53        139.30        34.12 o                         
   1  11  14         55.27          0.14        35.10 o                         
   2  11  14        610.05        564.51        52.14 o                         
   3  11  14        380.31        262.72        67.03 o                         
   0   1  15         22.43         38.28        10.91 o                         
  -1   2  15         83.67        110.58        13.45 o                         
   0   2  15        629.48        704.29        22.32 o                         
   1   2  15         82.56        115.92        12.48 o                         
  -2   3  15        334.44        334.93        17.26 o                         
  -1   3  15       1497.57       1587.51        38.57 o                         
   0   3  15        138.91        196.62        14.85 o                         
   1   3  15       1497.49       1579.99        34.47 o                         
   2   3  15        334.22        336.11        22.29 o                         
  -3   4  15        434.90        425.52        22.56 o                         
  -2   4  15        780.99        864.28        28.87 o                         
  -1   4  15        303.27        298.74        18.57 o                         
   0   4  15         87.78        135.77        16.05 o                         
   1   4  15        301.08        308.65        20.82 o                         
   2   4  15        781.11        899.77        34.12 o                         
   3   4  15        431.44        439.69        21.33 o                         
  -4   5  15         94.43        103.70        19.08 o                         
  -3   5  15        834.90        783.72        32.94 o                         
  -2   5  15        296.14        302.70        19.86 o                         
  -1   5  15        288.83        270.70        19.67 o                         
   0   5  15        624.74        645.50        24.80 o                         
   1   5  15        287.68        303.87        19.94 o                         
   2   5  15        298.35        306.50        18.31 o                         
   3   5  15        833.56        853.17        33.01 o                         
   4   5  15         92.37         93.65        16.32 o                         
  -5   6  15        393.57        371.13        29.10 o                         
  -4   6  15        240.70        239.38        23.21 o                         
  -3   6  15        605.25        555.72        27.11 o                         
  -2   6  15        171.67        168.55        18.01 o                         
  -1   6  15        303.53        343.92        20.42 o                         
   0   6  15        105.22         92.43        16.62 o                         
   1   6  15        302.63        356.72        21.82 o                         
   2   6  15        171.13        185.32        17.72 o                         
   3   6  15        601.50        607.93        25.01 o                         
   4   6  15        239.63        239.20        19.78 o                         
   5   6  15        388.75        373.68        30.07 o                         
  -6   7  15       1309.60       1189.37        51.80 o                         
  -5   7  15        227.94        201.44        27.56 o                         
  -4   7  15        280.44        280.13        26.28 o                         
  -3   7  15        181.13        191.86        20.71 o                         
  -2   7  15        607.25        620.70        32.16 o                         
  -1   7  15        432.90        428.67        24.35 o                         
   0   7  15        724.84        730.60        29.41 o                         
   1   7  15        433.66        447.03        23.38 o                         
   2   7  15        607.91        594.35        26.19 o                         
   3   7  15        180.86        171.28        22.13 o                         
   4   7  15        276.30        305.57        24.25 o                         
   5   7  15        230.65        248.94        24.29 o                         
   6   7  15       1302.72       1149.35        42.05 o                         
  -7   8  15        716.32        580.33       127.60 o                         
  -6   8  15        118.76         75.79        33.28 o                         
  -5   8  15         74.71         78.48        27.86 o                         
  -4   8  15        176.09        190.63        24.68 o                         
  -3   8  15         23.01         36.82        20.98 o                         
  -2   8  15        164.49        165.18        23.02 o                         
  -1   8  15         42.81         66.96        19.84 o                         
   0   8  15         37.89         46.83        19.31 o                         
   1   8  15         42.22         48.90        19.33 o                         
   2   8  15        165.94        206.11        23.00 o                         
   3   8  15         21.78         34.80        20.03 o                         
   4   8  15        176.86        171.20        23.55 o                         
   5   8  15         74.44         77.91        23.40 o                         
   6   8  15        119.76        101.07        26.48 o                         
   7   8  15        712.28        656.40        56.81 o                         
  -6   9  15        434.00        463.85       150.04 o                         
  -5   9  15        158.47         82.42        45.63 o                         
  -4   9  15         88.62        101.60        26.50 o                         
  -3   9  15        602.50        544.97        34.44 o                         
  -2   9  15        129.56        139.67        24.80 o                         
  -1   9  15       1013.81        939.61        40.07 o                         
   0   9  15         41.69         33.81        22.99 o                         
   1   9  15       1013.86        967.28        45.14 o                         
   2   9  15        131.99        113.70        23.52 o                         
   3   9  15        602.31        606.56        34.95 o                         
   4   9  15         89.06         68.52        24.34 o                         
   5   9  15        161.33        132.66        32.17 o                         
   6   9  15        432.36        389.39        62.06 o                         
  -5  10  15         50.75         68.38        81.21 o                         
  -4  10  15        124.65        156.02        46.65 o                         
  -3  10  15         84.78         56.39        40.86 o                         
  -2  10  15         61.81         52.40        31.64 o                         
  -1  10  15         86.81        114.70        29.19 o                         
   0  10  15        103.33        111.57        28.16 o                         
   1  10  15         85.58        105.40        26.50 o                         
   2  10  15         62.87         52.92        28.49 o                         
   3  10  15         83.41         66.94        32.98 o                         
   4  10  15        126.16        149.70        46.66 o                         
   0  11  15        286.46        317.56        89.77 o                         
   1  11  15        477.56        431.27        87.02 o                         
   2  11  15        540.29        568.78       113.76 o                         
   0   0  16       1190.30       1337.95        61.83 o                         
  -1   1  16        223.87        265.04        22.55 o                         
   0   1  16         34.88         35.44        11.79 o                         
   1   1  16        223.32        229.75        21.65 o                         
  -2   2  16      12836.34      13174.33       274.94 o                         
  -1   2  16       2347.30       2318.88        43.42 o                         
   0   2  16       9513.07      10213.33       151.53 o                         
   1   2  16       2353.46       2378.31        43.29 o                         
   2   2  16      12851.25      13329.58       318.03 o                         
  -3   3  16         41.70         44.50        19.39 o                         
  -2   3  16        916.46        857.92        26.62 o                         
  -1   3  16        259.01        283.57        17.18 o                         
   0   3  16        304.56        353.04        20.78 o                         
   1   3  16        259.43        290.16        19.35 o                         
   2   3  16        913.44        940.99        34.85 o                         
   3   3  16         42.13         37.47        24.01 o                         
  -4   4  16       2239.29       2489.19       183.64 o                         
  -3   4  16        219.57        210.31        19.77 o                         
  -2   4  16      10292.36      10386.94       165.66 o                         
  -1   4  16       1087.42       1113.18        33.14 o                         
   0   4  16       2614.59       2680.90        54.62 o                         
   1   4  16       1098.97       1127.55        39.48 o                         
   2   4  16      10299.82      10716.72       195.49 o                         
   3   4  16        214.11        228.78        21.65 o                         
   4   4  16       2246.74       2329.80       129.94 o                         
  -5   5  16        241.41        262.27        39.16 o                         
  -4   5  16        263.91        271.65        27.20 o                         
  -3   5  16        137.89        158.92        19.57 o                         
  -2   5  16        434.74        461.40        24.11 o                         
  -1   5  16        188.41        179.90        19.07 o                         
   0   5  16          3.07         24.86        16.90 o                         
   1   5  16        189.32        168.83        19.84 o                         
   2   5  16        438.44        402.77        24.91 o                         
   3   5  16        133.80        171.75        20.99 o                         
   4   5  16        258.38        288.86        20.37 o                         
   5   5  16        235.11        227.20        28.30 o                         
  -6   6  16        480.72        471.91        68.79 o                         
  -5   6  16       1642.11       1486.41        62.15 o                         
  -4   6  16       2106.86       2159.37        98.18 o                         
  -3   6  16       1976.34       1991.45        68.47 o                         
  -2   6  16       4484.89       4748.01        91.20 o                         
  -1   6  16       3663.40       3689.87        72.32 o                         
   0   6  16       3539.71       3715.54        76.13 o                         
   1   6  16       3675.51       3773.28        96.13 o                         
   2   6  16       4481.33       4524.16        84.63 o                         
   3   6  16       1976.94       1932.38        57.76 o                         
   4   6  16       2104.17       2285.13        96.97 o                         
   5   6  16       1649.32       1609.56       117.67 o                         
   6   6  16        470.07        467.78        90.73 o                         
  -7   7  16        918.69        742.26       184.36 o                         
  -6   7  16        843.79        737.17        44.39 o                         
  -5   7  16        274.66        251.08        30.98 o                         
  -4   7  16        703.37        592.35        37.84 o                         
  -3   7  16        536.47        507.02        33.52 o                         
  -2   7  16        339.81        391.02        27.62 o                         
  -1   7  16        174.96        178.47        22.87 o                         
   0   7  16          0.40        -17.14        18.87 o                         
   1   7  16        173.77        187.58        21.31 o                         
   2   7  16        340.01        372.12        26.25 o                         
   3   7  16        534.06        485.06        29.52 o                         
   4   7  16        690.50        653.37        31.18 o                         
   5   7  16        277.57        193.06        23.84 o                         
   6   7  16        842.29        691.78        47.39 o                         
   7   7  16        926.65        839.93       156.41 o                         
  -6   8  16        501.52        427.52        81.71 o                         
  -5   8  16       1286.79       1112.85        55.62 o                         
  -4   8  16        375.22        372.32        33.72 o                         
  -3   8  16       1625.47       1606.60        89.70 o                         
  -2   8  16       2566.83       2740.26        68.20 o                         
  -1   8  16       2253.35       2182.01        54.86 o                         
   0   8  16        283.50        258.96        24.77 o                         
   1   8  16       2256.86       2180.81       101.13 o                         
   2   8  16       2571.60       2496.11       107.21 o                         
   3   8  16       1614.22       1509.86        70.76 o                         
   4   8  16        382.68        353.34        28.35 o                         
   5   8  16       1285.79       1197.53        65.23 o                         
   6   8  16        499.62        550.66        58.04 o                         
  -5   9  16        257.47        182.63        76.44 o                         
  -4   9  16        164.47        112.78        48.44 o                         
  -3   9  16        389.37        397.05        38.82 o                         
  -2   9  16        225.97        175.73        31.40 o                         
  -1   9  16         42.95         51.35        26.51 o                         
   0   9  16          0.63        -10.04        24.40 o                         
   1   9  16         41.99         52.39        26.16 o                         
   2   9  16        229.11        279.63        31.71 o                         
   3   9  16        387.44        395.38        34.46 o                         
   4   9  16        162.21        143.93        34.54 o                         
   5   9  16        261.20        280.25        59.53 o                         
  -3  10  16       1281.87       1370.95       138.27 o                         
  -2  10  16        204.74        197.06        59.26 o                         
  -1  10  16       1327.32       1417.14        96.02 o                         
   0  10  16         51.08         31.84        40.37 o                         
   1  10  16       1331.73       1335.60        68.98 o                         
   2  10  16        205.62        240.48        76.56 o                         
   3  10  16       1279.51       1275.38        94.65 o                         
   0   1  17        275.20        317.61        17.46 o                         
  -1   2  17        198.32        225.42        16.39 o                         
   0   2  17          0.55         19.93        12.83 o                         
   1   2  17        196.84        226.12        16.87 o                         
  -2   3  17        150.55        172.68        17.72 o                         
  -1   3  17         57.55         62.26        15.13 o                         
   0   3  17         59.84         54.35        15.32 o                         
   1   3  17         57.77         67.60        16.72 o                         
   2   3  17        150.99        191.28        20.99 o                         
  -3   4  17        288.17        291.45        22.66 o                         
  -2   4  17        257.77        265.01        21.37 o                         
  -1   4  17        140.94        109.88        17.63 o                         
   0   4  17        121.55        114.74        18.25 o                         
   1   4  17        140.52        115.12        19.42 o                         
   2   4  17        257.69        251.06        22.45 o                         
   3   4  17        293.27        319.54        26.61 o                         
  -4   5  17       1585.31       1486.82        89.10 o                         
  -3   5  17        632.97        651.03        30.43 o                         
  -2   5  17        350.35        328.25        31.27 o                         
  -1   5  17        437.64        437.28        25.27 o                         
   0   5  17        584.62        605.93        29.53 o                         
   1   5  17        438.24        392.18        25.50 o                         
   2   5  17        349.13        302.79        23.90 o                         
   3   5  17        633.18        587.65        29.54 o                         
   4   5  17       1589.14       1405.11        58.29 o                         
  -5   6  17        361.60        295.67        33.07 o                         
  -4   6  17        342.28        313.70        32.59 o                         
  -3   6  17        405.99        416.65        28.18 o                         
  -2   6  17        307.19        330.71        26.09 o                         
  -1   6  17         43.64         63.21        20.50 o                         
   0   6  17        204.34        205.09        22.89 o                         
   1   6  17         43.21         54.10        19.52 o                         
   2   6  17        306.59        328.78        25.10 o                         
   3   6  17        410.93        427.75        28.53 o                         
   4   6  17        341.76        329.30        28.51 o                         
   5   6  17        361.50        259.16        30.36 o                         
  -6   7  17       1100.86        901.37        77.72 o                         
  -5   7  17         99.24         77.06        33.86 o                         
  -4   7  17       1274.33       1025.61        50.81 o                         
  -3   7  17         48.12         34.88        22.60 o                         
  -2   7  17        649.69        635.41        34.89 o                         
  -1   7  17          8.44          3.88        21.64 o                         
   0   7  17        191.69        183.57        24.49 o                         
   1   7  17          7.79         11.65        21.27 o                         
   2   7  17        646.60        603.96        34.07 o                         
   3   7  17         46.62         46.99        25.18 o                         
   4   7  17       1275.42       1157.83        94.36 o                         
   5   7  17         98.25         71.61        29.32 o                         
   6   7  17       1096.71        919.96       204.35 o                         
  -5   8  17         55.76         87.72        64.65 o                         
  -4   8  17          9.79          4.51        37.47 o                         
  -3   8  17        102.25         82.49        31.64 o                         
  -2   8  17         71.99         76.41        26.92 o                         
  -1   8  17        210.53        170.21        27.62 o                         
   0   8  17        173.51        214.32        28.72 o                         
   1   8  17        210.10        231.55        30.70 o                         
   2   8  17         72.42         62.17        27.89 o                         
   3   8  17        104.86         89.92        33.04 o                         
   4   8  17          9.92          7.81        30.62 o                         
   5   8  17         55.97         39.23        74.53 o                         
   6   8  17         15.85         31.13        66.44 o                         
  -4   9  17        137.14         70.61       177.50 o                         
  -3   9  17        438.59        349.90        59.45 o                         
  -2   9  17         26.96         37.82        41.92 o                         
  -1   9  17        708.96        783.04        63.13 o                         
   0   9  17         72.99         60.65        35.19 o                         
   1   9  17        707.62        623.79        46.51 o                         
   2   9  17         25.35         16.06        45.10 o                         
   3   9  17        437.03        434.43        88.26 o                         
   4   9  17        138.91        134.35        82.37 o                         
   0  10  17          1.02        -16.67       186.32 o                         
   1  10  17         98.33         40.21       190.25 o                         
   2  10  17         38.73         93.16       115.72 o                         
   0   0  18       6227.84       6752.33       209.30 o                         
  -1   1  18        870.69       1009.55        54.38 o                         
   0   1  18        387.63        472.17        20.82 o                         
   1   1  18        872.76       1018.38        52.05 o                         
  -2   2  18       6184.30       6831.83       203.27 o                         
  -1   2  18        354.46        402.47        20.45 o                         
   0   2  18       6777.42       7347.81       113.21 o                         
   1   2  18        356.84        363.50        21.07 o                         
   2   2  18       6166.43       6730.24       262.56 o                         
  -3   3  18        330.06        386.66        54.55 o                         
  -2   3  18        720.77        749.13        36.16 o                         
  -1   3  18        268.82        296.19        20.95 o                         
   0   3  18         41.51         37.60        16.87 o                         
   1   3  18        268.91        314.02        24.27 o                         
   2   3  18        717.03        762.16        33.82 o                         
   3   3  18        339.29        388.69        39.15 o                         
  -4   4  18       3275.86       3422.97       117.56 o                         
  -3   4  18       1266.45       1225.22        54.66 o                         
  -2   4  18       4795.79       5216.25        96.40 o                         
  -1   4  18        724.74        732.57        34.42 o                         
   0   4  18       3150.26       3364.05        79.19 o                         
   1   4  18        733.55        808.69        34.70 o                         
   2   4  18       4791.74       5232.62       106.71 o                         
   3   4  18       1254.61       1224.31        43.33 o                         
   4   4  18       3286.93       3604.67       111.55 o                         
  -5   5  18         28.79         73.44        41.20 o                         
  -4   5  18        981.42        932.22        45.04 o                         
  -3   5  18         51.64         29.25        22.97 o                         
  -2   5  18        383.42        359.91        26.23 o                         
  -1   5  18        243.34        256.60        26.70 o                         
   0   5  18         97.58         47.67        19.99 o                         
   1   5  18        242.58        246.76        23.38 o                         
   2   5  18        380.62        365.27        25.53 o                         
   3   5  18         53.93         17.01        19.51 o                         
   4   5  18        985.86        925.18        37.22 o                         
   5   5  18         31.05         39.88        34.34 o                         
  -6   6  18       1142.81        831.71       113.73 o                         
  -5   6  18        974.10        885.62        50.76 o                         
  -4   6  18       1552.83       1405.95        65.41 o                         
  -3   6  18       1345.32       1301.00        46.19 o                         
  -2   6  18       1920.16       1943.70        54.90 o                         
  -1   6  18       1214.29       1258.15        48.69 o                         
   0   6  18       1950.70       1990.86        80.24 o                         
   1   6  18       1219.18       1143.19        41.18 o                         
   2   6  18       1913.08       1914.80        85.27 o                         
   3   6  18       1350.26       1344.43        45.79 o                         
   4   6  18       1550.08       1325.60        49.16 o                         
   5   6  18        983.84        747.94        45.21 o                         
  -6   7  18        795.78        649.19       231.43 o                         
  -5   7  18        278.42        245.05        80.93 o                         
  -4   7  18        322.41        277.58        41.24 o                         
  -3   7  18        516.13        495.33        35.37 o                         
  -2   7  18        474.47        462.73        36.87 o                         
  -1   7  18         40.30          8.83        24.63 o                         
   0   7  18         25.54          4.12        23.41 o                         
   1   7  18         38.85         36.58        23.63 o                         
   2   7  18        480.92        502.80        38.61 o                         
   3   7  18        514.00        474.06        37.50 o                         
   4   7  18        325.80        292.28        38.63 o                         
  -4   8  18        242.77        162.69       117.18 o                         
  -3   8  18       1625.86       1718.14        87.58 o                         
  -2   8  18       1387.07       1359.99        75.78 o                         
  -1   8  18       2102.08       2078.37        88.71 o                         
   0   8  18       1412.01       1525.96        57.46 o                         
   1   8  18       2107.96       2027.27       137.25 o                         
   2   8  18       1385.20       1290.47        56.95 o                         
   3   8  18       1616.84       1469.69       134.86 o                         
  -3   9  18        520.60        543.28       119.64 o                         
  -2   9  18        129.15        108.85       132.39 o                         
   0   9  18        143.35        165.33       117.27 o                         
   1   9  18          4.11         -0.16        81.45 o                         
   2   9  18        132.97        -12.75       135.33 o                         
   0   1  19         21.59          4.11        14.09 o                         
  -1   2  19        141.73        142.04        17.69 o                         
   0   2  19        263.60        328.37        21.44 o                         
   1   2  19        143.21        117.05        19.77 o                         
  -2   3  19         90.46        108.85        19.13 o                         
  -1   3  19         78.62         88.39        18.94 o                         
   0   3  19         87.45        108.04        19.79 o                         
   1   3  19         78.56         63.05        20.46 o                         
   2   3  19         92.47        106.93        22.98 o                         
  -3   4  19        324.31        303.61        28.15 o                         
  -2   4  19         15.61         24.26        20.26 o                         
  -1   4  19        162.72        133.33        21.79 o                         
   0   4  19        131.67        147.90        22.26 o                         
   1   4  19        163.60        180.28        22.59 o                         
   2   4  19         15.70          4.37        20.73 o                         
   3   4  19        327.11        295.18        25.68 o                         
  -4   5  19        101.86         79.52        32.06 o                         
  -3   5  19        154.32        133.80        27.91 o                         
  -2   5  19         54.25         72.35        22.67 o                         
  -1   5  19        117.44         82.99        22.40 o                         
   0   5  19        246.71        203.23        23.85 o                         
   1   5  19        118.12         99.98        21.65 o                         
   2   5  19         53.58         31.62        21.13 o                         
   3   5  19        155.50        154.46        24.11 o                         
   4   5  19        101.51         68.01        24.39 o                         
  -5   6  19         27.73         48.72        71.95 o                         
  -4   6  19        169.60        103.59        39.69 o                         
  -3   6  19         71.89         17.99        29.61 o                         
  -2   6  19        100.21        119.80        28.36 o                         
  -1   6  19         92.05         93.07        25.80 o                         
   0   6  19        442.46        407.83        29.91 o                         
   1   6  19         91.82         88.30        23.35 o                         
   2   6  19         99.58        125.45        24.59 o                         
   3   6  19         73.90         63.73        26.32 o                         
   4   6  19        168.85        144.92        32.69 o                         
  -4   7  19        238.30        181.54       112.85 o                         
  -3   7  19        231.79        163.47        73.57 o                         
  -2   7  19        139.70        105.86        31.85 o                         
  -1   7  19         33.69         -1.11        28.50 o                         
   0   7  19        661.31        645.92        38.02 o                         
   1   7  19         32.73         20.34        27.53 o                         
   2   7  19        140.43        141.72        32.86 o                         
   3   7  19        232.24        150.14        66.57 o                         
  -2   8  19         32.18         43.36        60.84 o                         
  -1   8  19          3.58         29.14        57.28 o                         
   0   8  19          2.33         13.21        90.25 o                         
   1   8  19          3.55         14.76        71.13 o                         
   2   8  19         32.63         42.58        83.63 o                         
   0   0  20       1978.80       2307.42        96.51 o                         
  -1   1  20        886.01       1015.84        44.04 o                         
   0   1  20         57.99         47.92        16.76 o                         
   1   1  20        884.13       1031.05        58.80 o                         
  -2   2  20       3770.87       4310.60       116.70 o                         
  -1   2  20        199.61        242.04        21.34 o                         
   0   2  20       1815.05       2008.17        49.74 o                         
   1   2  20        200.57        221.21        23.01 o                         
   2   2  20       3762.28       4197.55       128.04 o                         
  -3   3  20       1045.86       1081.60        57.43 o                         
  -2   3  20        514.68        532.77        30.65 o                         
  -1   3  20        810.53        880.75        34.13 o                         
   0   3  20        273.46        314.71        25.13 o                         
   1   3  20        807.09        824.01        36.82 o                         
   2   3  20        515.30        523.44        31.54 o                         
   3   3  20       1049.95       1032.44        58.75 o                         
  -4   4  20        970.45        917.59        71.31 o                         
  -3   4  20       1126.86       1099.93        47.53 o                         
  -2   4  20       1526.63       1605.45        55.56 o                         
  -1   4  20        397.13        410.21        30.38 o                         
   0   4  20       2937.90       3325.45       101.28 o                         
   1   4  20        399.47        420.25        37.31 o                         
   2   4  20       1518.06       1504.44        52.14 o                         
   3   4  20       1128.61       1247.16        45.60 o                         
   4   4  20        974.97        849.74        57.32 o                         
  -5   5  20       1202.75        951.23       165.73 o                         
  -4   5  20        600.58        604.21        59.77 o                         
  -3   5  20       1082.12        990.27        48.70 o                         
  -2   5  20        223.06        202.53        29.55 o                         
  -1   5  20        920.93        937.60        43.09 o                         
   0   5  20        134.65         94.30        24.50 o                         
   1   5  20        919.03        932.41        49.46 o                         
   2   5  20        222.27        226.09        26.71 o                         
   3   5  20       1084.73       1048.22        42.56 o                         
   4   5  20        602.88        538.76        42.91 o                         
  -5   6  20        722.60        524.65       270.66 o                         
  -4   6  20        197.31        185.65       108.17 o                         
  -3   6  20       1259.86       1210.42        88.62 o                         
  -2   6  20       1051.04       1058.63        50.14 o                         
  -1   6  20        186.49        120.16        30.14 o                         
   0   6  20        189.58        132.62        28.13 o                         
   1   6  20        188.28        175.90        28.70 o                         
   2   6  20       1040.22        918.82        51.24 o                         
   3   6  20       1258.42       1106.76        76.24 o                         
   4   6  20        197.65        121.60       112.77 o                         
  -2   7  20        622.65        646.82        89.43 o                         
  -1   7  20         39.08         31.06        54.42 o                         
   0   7  20        463.11        495.79        63.08 o                         
   1   7  20         38.68          6.40        60.74 o                         
   2   7  20        619.40        479.78        92.08 o                         
   3   7  20        214.39        141.74       109.69 o                         
   0   1  21         36.75         12.77        18.81 o                         
  -1   2  21         90.18         68.46        20.71 o                         
   0   2  21         39.58         37.55        20.67 o                         
   1   2  21         91.38         70.59        23.13 o                         
  -2   3  21         24.16          1.31        23.72 o                         
  -1   3  21         43.49         58.17        22.13 o                         
   0   3  21        106.36        114.94        24.80 o                         
   1   3  21         43.28         81.40        23.51 o                         
   2   3  21         23.12         -8.35        21.88 o                         
  -3   4  21        121.36        139.94        37.79 o                         
  -2   4  21         77.72         63.74        32.94 o                         
  -1   4  21          2.19          0.35        25.23 o                         
   0   4  21         17.32         24.14        23.78 o                         
   1   4  21          1.95         43.82        24.60 o                         
   2   4  21         78.58         94.48        26.49 o                         
   3   4  21        119.96        109.48        29.23 o                         
  -4   5  21        102.51         85.19       123.99 o                         
  -3   5  21        213.16        194.82        86.96 o                         
  -2   5  21         17.29         16.59        58.88 o                         
  -1   5  21        149.86        151.87        33.07 o                         
   0   5  21          2.96        -18.10        28.33 o                         
   1   5  21        149.36        143.96        30.84 o                         
   2   5  21         16.67        -25.37        35.86 o                         
   3   5  21        214.11        186.61        51.09 o                         
   4   5  21        101.21         67.48        64.69 o                         
  -1   6  21         12.24        -13.64        61.60 o                         
   0   6  21         52.14         37.28        54.65 o                         
   1   6  21         12.97        -11.29        68.41 o                         
   2   6  21         62.43         40.04        78.35 o                         
   3   6  21        296.80         84.34       130.43 o                         
   0   0  22        792.11       1007.31        68.41 o                         
  -1   1  22       1545.87       1700.99        72.56 o                         
   0   1  22          1.68         10.81        22.32 o                         
   1   1  22       1540.92       1616.65        99.79 o                         
  -2   2  22       1068.53       1127.78        70.04 o                         
  -1   2  22         63.75         86.08        27.38 o                         
   0   2  22        446.56        427.58        31.12 o                         
   1   2  22         65.75         61.39        26.91 o                         
   2   2  22       1066.68       1133.81        66.61 o                         
  -3   3  22       2002.64       2402.00       138.64 o                         
  -2   3  22        154.47        208.26        45.04 o                         
  -1   3  22       2028.07       2400.25        92.21 o                         
   0   3  22        394.06        495.64        43.37 o                         
   1   3  22       2030.04       2448.23        70.57 o                         
   2   3  22        153.32        154.51        34.22 o                         
   3   3  22       1998.49       1790.66       208.88 o                         
  -3   4  22        435.25        496.24       145.13 o                         
  -2   4  22        239.16        207.96       105.46 o                         
  -1   4  22        154.10        157.75        62.03 o                         
   0   4  22         18.38         16.04        51.84 o                         
   1   4  22        154.17        156.00        55.79 o                         
   2   4  22        238.15        251.08       104.32 o                         
  -1   5  22       1171.81       1581.79       138.27 o                         
   0   5  22       1178.95       1412.13       135.33 o                         
   1   5  22       1173.43       1028.70       198.09 o                         
   0   1  23          0.77        -11.04        41.26 o                         
  -1   2  23         69.97         53.35        50.07 o                         
   0   2  23         37.85         25.01        46.85 o                         
   1   2  23         69.67         43.40        66.75 o                         
  -1   3  23        222.37        235.36       172.59 o                         
   0   3  23         72.51         54.92        80.41 o                         
                                                                                
