# Supplementary material for: Zn and Ni complexes of pyridine-2,6-di­carboxyl­ates: crystal field stabilization matters!
Source: Acta Crystallogr E Crystallogr Commun. 2019 May 31;75(Pt 6):903–11. doi: 10.1107/S2056989019007461 (PMC6658973; doi:10.1107/S2056989019007461)
Supplement: Supplementary file 6 [file e-75-00903-5sup6.hkl]

data_5                                                                          
_shelx_title ' m18_27_a.res in I4(1)/a'                                         
_shelx_refln_list_code          4                                               
_shelx_F_calc_maximum      493.55                                               
_exptl_crystal_F_000      1264.00                                               
_reflns_d_resolution_high  0.7881                                               
                                                                                
loop_                                                                           
 _space_group_symop_operation_xyz                                               
 'x, y, z'                                                                      
 '-x+1/2, -y, z+1/2'                                                            
 '-y+3/4, x+1/4, z+1/4'                                                         
 'y+3/4, -x+3/4, z+3/4'                                                         
 'x+1/2, y+1/2, z+1/2'                                                          
 '-x+1, -y+1/2, z+1'                                                            
 '-y+5/4, x+3/4, z+3/4'                                                         
 'y+5/4, -x+5/4, z+5/4'                                                         
 '-x, -y, -z'                                                                   
 'x-1/2, y, -z-1/2'                                                             
 'y-3/4, -x-1/4, -z-1/4'                                                        
 '-y-3/4, x-3/4, -z-3/4'                                                        
 '-x+1/2, -y+1/2, -z+1/2'                                                       
 'x, y+1/2, -z'                                                                 
 'y-1/4, -x+1/4, -z+1/4'                                                        
 '-y-1/4, x-1/4, -z-1/4'                                                        
                                                                                
_cell_length_a     9.5438                                                       
_cell_length_b     9.5438                                                       
_cell_length_c    23.3614                                                       
_cell_angle_alpha  90.000                                                       
_cell_angle_beta   90.000                                                       
_cell_angle_gamma  90.000                                                       
                                                                                
_shelx_F_squared_multiplier     1.000                                           
                                                                                
loop_                                                                           
 _refln_index_h                                                                 
 _refln_index_k                                                                 
 _refln_index_l                                                                 
 _refln_F_squared_calc                                                          
 _refln_F_squared_meas                                                          
 _refln_F_squared_sigma                                                         
 _refln_observed_status                                                         
   0   2   0     114725.73     104850.41      2727.64 o                         
   2   2   0     243590.45     253420.64      7109.19 o                         
  -2   4   0      50640.16      47086.90      1330.10 o                         
   0   4   0      26668.40      24067.55       651.29 o                         
   2   4   0     171240.47     165763.08      4760.31 o                         
   4   4   0      76706.04      81310.45      2472.20 o                         
  -4   6   0       5199.90       4474.94       188.66 o                         
  -2   6   0      40365.33      38722.89      1108.06 o                         
   0   6   0      59939.49      62597.79      1666.52 o                         
   2   6   0      15974.99      14936.45       558.95 o                         
   4   6   0      33884.96      32267.22       983.64 o                         
   6   6   0      27807.67      28241.50      1023.82 o                         
  -6   8   0       6305.96       7277.04       354.81 o                         
  -4   8   0      16019.63      16743.90       629.09 o                         
  -2   8   0      13091.89      13204.08       423.24 o                         
   0   8   0      15747.08      15359.57       440.20 o                         
   2   8   0      15595.89      16049.50       884.77 o                         
   4   8   0      20590.78      21330.01       848.89 o                         
   6   8   0      11115.41      11171.24       565.19 o                         
   8   8   0       1500.38       1539.22       148.31 o                         
  -6  10   0       2122.09       1778.65       164.96 o                         
  -4  10   0       8188.22       8476.27      1064.78 o                         
  -2  10   0       5632.69       6774.25       553.56 o                         
   0  10   0       9290.72      10831.16       602.12 o                         
   2  10   0      11264.78      12142.63      1010.80 o                         
   4  10   0       3025.70       2759.67       374.24 o                         
   6  10   0       2043.44       1525.41       162.75 o                         
   0   1   1       9125.13       9627.87       182.52 o                         
  -1   2   1        377.45       1108.51        93.27 o                         
   1   2   1      11074.07      12104.99       297.17 o                         
  -2   3   1        929.79        929.13       100.68 o                         
   0   3   1       3452.66       4025.02        84.66 o                         
   2   3   1      28606.86      26924.72       551.18 o                         
  -3   4   1       3366.95       3264.45       120.04 o                         
  -1   4   1        355.66        432.17        30.44 o                         
   1   4   1        257.64        414.76        60.42 o                         
   3   4   1        643.89        472.72        83.61 o                         
  -4   5   1        116.91         89.96        18.46 o                         
  -2   5   1       1085.06       1101.47        82.80 o                         
   0   5   1       2752.88       2833.47        68.97 o                         
   2   5   1       1608.08       1323.62       143.71 o                         
   4   5   1       2622.61       3423.58       161.38 o                         
  -5   6   1        118.65        165.32        39.67 o                         
  -3   6   1        372.51        296.49        29.78 o                         
  -1   6   1       6204.65       6290.22       149.05 o                         
   1   6   1       2041.24       1661.13       114.36 o                         
   3   6   1        475.07       1447.91       140.62 o                         
   5   6   1       1341.23       1097.94       162.79 o                         
  -6   7   1       1501.59       1501.42       126.48 o                         
  -4   7   1        327.59        491.77        88.35 o                         
  -2   7   1       1150.45       1568.86        75.27 o                         
   0   7   1       1520.11       1527.02        59.61 o                         
   2   7   1        125.85        170.01        26.90 o                         
   4   7   1         28.43        258.54        35.20 o                         
   6   7   1        723.32        797.33        63.70 o                         
  -7   8   1        270.98        255.09        47.47 o                         
  -5   8   1        155.52        275.72        71.57 o                         
  -3   8   1        385.44        505.31        48.81 o                         
  -1   8   1        737.78       1211.67        77.53 o                         
   1   8   1       1244.00       1322.25        71.47 o                         
   3   8   1       2376.67       2298.68        93.90 o                         
   5   8   1        205.07        247.12        36.42 o                         
   7   8   1         82.94        206.23        40.81 o                         
  -8   9   1         87.40         86.67       107.57 o                         
  -6   9   1        145.84        188.97        43.05 o                         
  -4   9   1       1722.68       1639.19       141.43 o                         
  -2   9   1        131.58        148.44        32.31 o                         
   0   9   1        177.19        382.74        60.72 o                         
   2   9   1        101.96         97.82        25.10 o                         
   4   9   1        374.21        320.70        38.96 o                         
   6   9   1        421.48        273.68        43.14 o                         
   8   9   1        191.23        194.95       178.90 o                         
  -5  10   1        363.70        272.62        51.26 o                         
  -3  10   1         79.66        113.63        36.22 o                         
  -1  10   1        557.51        655.45        74.48 o                         
   1  10   1       1700.00       1583.97       130.39 o                         
   3  10   1        634.86        391.60        56.91 o                         
   5  10   1         33.24         21.09        32.55 o                         
  -4  11   1         47.45         89.74        45.50 o                         
  -2  11   1         15.40         36.63        44.46 o                         
   0  11   1          1.61         33.84        61.29 o                         
   2  11   1        242.72        195.63        54.33 o                         
   4  11   1         32.63          2.75        35.77 o                         
  -1  12   1        265.78        395.59       106.03 o                         
   1  12   1        172.93        176.75        93.41 o                         
   1   1   2      22233.59      22033.44       418.71 o                         
   0   2   2        414.05        135.84         9.98 o                         
   2   2   2       5191.02       4818.71       110.63 o                         
  -1   3   2       7666.96       7641.55       203.30 o                         
   1   3   2       2522.97       2049.13       157.41 o                         
   3   3   2       4744.07       6655.65       359.78 o                         
  -2   4   2        208.87        306.74        22.56 o                         
   0   4   2        196.66        450.96        22.94 o                         
   2   4   2        957.53       1013.46        79.73 o                         
   4   4   2        117.43        265.05        26.76 o                         
  -3   5   2        236.84        327.55        55.91 o                         
  -1   5   2         64.72        632.60        61.86 o                         
   1   5   2         14.14        310.64        21.52 o                         
   3   5   2       6810.43       6688.07       234.67 o                         
   5   5   2        170.71        121.53        27.07 o                         
  -4   6   2        215.98        292.51        37.17 o                         
  -2   6   2        303.93        385.06        66.62 o                         
   0   6   2        134.89        398.72        53.53 o                         
   2   6   2        232.65        245.38        27.70 o                         
   4   6   2          4.23          0.71        18.12 o                         
   6   6   2         13.59         94.33        27.11 o                         
  -5   7   2       1226.56       1313.77        81.14 o                         
  -3   7   2        155.35        206.78        31.44 o                         
  -1   7   2       2185.50       2247.59        93.36 o                         
   1   7   2         88.76        112.77        21.24 o                         
   3   7   2       1007.87        758.59       121.62 o                         
   5   7   2       7170.90       6870.19       408.19 o                         
   7   7   2        307.45        314.71        47.99 o                         
  -6   8   2        257.15        203.94        40.87 o                         
  -4   8   2        210.82        171.71        35.52 o                         
  -2   8   2         12.29         33.79        24.55 o                         
   0   8   2        323.02        315.48        28.99 o                         
   2   8   2        241.74        309.59        51.44 o                         
   4   8   2        123.43         55.17        25.31 o                         
   6   8   2          0.56         -2.81        23.93 o                         
   8   8   2          1.34         24.96        38.08 o                         
  -7   9   2         44.49         63.89        42.40 o                         
  -5   9   2       1406.98       1573.46       111.50 o                         
  -3   9   2        489.20        495.17        51.15 o                         
  -1   9   2         71.97        127.76        37.90 o                         
   1   9   2       3164.83       3388.28       120.56 o                         
   3   9   2        399.00        330.51        39.23 o                         
   5   9   2        465.01        339.03        75.62 o                         
   7   9   2        561.20        368.04        59.94 o                         
  -6  10   2         11.41        -37.64        37.64 o                         
  -4  10   2          1.95         17.91        32.30 o                         
  -2  10   2         16.13         25.19        35.43 o                         
   0  10   2         48.18         60.11        33.26 o                         
   2  10   2        110.69         90.55        37.56 o                         
   4  10   2         49.52         58.52        32.33 o                         
   6  10   2         13.92         13.85        32.51 o                         
  -3  11   2       1149.51       1206.48        97.53 o                         
  -1  11   2        832.87        735.75        98.52 o                         
   1  11   2        303.65        200.89        51.79 o                         
   3  11   2        273.00        137.45        66.18 o                         
   0  12   2         19.12        -22.99        79.66 o                         
   0   1   3      16409.70      17359.88       309.48 o                         
  -1   2   3        277.23        777.38        45.85 o                         
   1   2   3      41429.67      40848.93       838.30 o                         
  -2   3   3       8385.78       8806.17       195.08 o                         
   0   3   3       1025.07        897.96        48.08 o                         
   2   3   3      12280.45      10519.37       221.13 o                         
  -3   4   3      22209.29      19744.65       417.55 o                         
  -1   4   3       6372.14       6160.70       129.47 o                         
   1   4   3      17040.70      14662.53       289.59 o                         
   3   4   3      38018.93      37995.08       818.81 o                         
  -4   5   3       1387.40       1711.86       142.81 o                         
  -2   5   3      13586.36      13198.65       280.67 o                         
   0   5   3      13764.18      13531.58       279.19 o                         
   2   5   3      11555.88      11471.33       292.44 o                         
   4   5   3        600.87        718.27        78.89 o                         
  -5   6   3       1266.18       1405.46       110.29 o                         
  -3   6   3       4783.28       4809.66       120.06 o                         
  -1   6   3      30456.45      30526.50       584.18 o                         
   1   6   3       4666.22       4333.14       127.05 o                         
   3   6   3       4909.61       4794.12       207.54 o                         
   5   6   3       2601.17       3065.80       155.64 o                         
  -6   7   3        584.80        866.11       125.36 o                         
  -4   7   3       1126.29       1477.28        82.51 o                         
  -2   7   3       9030.34       9587.21       215.22 o                         
   0   7   3       7269.61       7499.73       169.67 o                         
   2   7   3         66.28         48.80        16.85 o                         
   4   7   3       2841.01       2840.37       185.16 o                         
   6   7   3       2902.23       3047.22       116.86 o                         
  -7   8   3        740.62        731.04        98.81 o                         
  -5   8   3       4726.60       5252.31       169.19 o                         
  -3   8   3       2574.83       2756.06       102.03 o                         
  -1   8   3       5795.32       5877.98       145.47 o                         
   1   8   3       3657.28       3599.43       133.95 o                         
   3   8   3        143.87        178.77        31.09 o                         
   5   8   3       4443.67       4356.65       148.45 o                         
   7   8   3       1603.19       1381.77       101.81 o                         
  -6   9   3       1868.84       1801.79       162.68 o                         
  -4   9   3       1564.94       1650.92       100.02 o                         
  -2   9   3        151.89        106.69        30.43 o                         
   0   9   3       1503.35       1715.21       107.04 o                         
   2   9   3       3721.05       3939.89       189.23 o                         
   4   9   3        789.78        676.87        92.82 o                         
   6   9   3        609.87        563.92        63.30 o                         
  -5  10   3       2051.24       1957.42       145.19 o                         
  -3  10   3       1374.79       1475.24       111.93 o                         
  -1  10   3         48.59         81.32        46.40 o                         
   1  10   3       2692.74       3157.24       203.60 o                         
   3  10   3       2420.93       2069.24       231.78 o                         
   5  10   3        425.10        323.85        44.00 o                         
  -4  11   3        337.41        310.49        61.37 o                         
  -2  11   3        270.91        295.74        69.36 o                         
   0  11   3        748.48        572.37        62.89 o                         
   2  11   3       1311.31       1090.75       144.40 o                         
   4  11   3        484.67        362.77        60.67 o                         
   0   0   4       3619.03       3957.86       164.79 o                         
   1   1   4         29.70          5.24         6.30 o                         
   0   2   4      35008.13      34629.48       669.23 o                         
   2   2   4       3347.14       2400.61       117.10 o                         
  -1   3   4        427.39        404.90        48.48 o                         
   1   3   4       2783.26       2791.03       114.05 o                         
   3   3   4       5103.80       5091.48       123.58 o                         
  -2   4   4      11019.06      10466.83       226.48 o                         
   0   4   4       3911.89       3849.42       159.26 o                         
   2   4   4      19071.67      19119.14       449.37 o                         
   4   4   4       8209.19       6740.31       237.26 o                         
  -3   5   4        275.24        653.14        65.32 o                         
  -1   5   4        209.83        344.57        25.54 o                         
   1   5   4       3067.33       3264.32       127.20 o                         
   3   5   4        104.82        152.67        20.99 o                         
   5   5   4          9.39         75.04        21.71 o                         
  -4   6   4       2112.40       2274.00        82.32 o                         
  -2   6   4       9350.87       8750.35       192.64 o                         
   0   6   4       7522.83       7876.83       183.13 o                         
   2   6   4       5060.64       4859.52       121.35 o                         
   4   6   4       3023.23       2697.90       125.59 o                         
   6   6   4        815.93        812.02        63.21 o                         
  -5   7   4        130.41        171.67        32.28 o                         
  -3   7   4       1593.77       1741.39       100.94 o                         
  -1   7   4          1.74         11.36        14.42 o                         
   1   7   4         68.87        341.14        42.34 o                         
   3   7   4         34.50         49.09        18.07 o                         
   5   7   4         49.77         36.67        24.63 o                         
   7   7   4         43.12         26.35        31.30 o                         
  -6   8   4       1612.33       1731.21       133.81 o                         
  -4   8   4       1245.70       1939.92       112.83 o                         
  -2   8   4       3546.71       3960.04       190.14 o                         
   0   8   4       4775.45       4742.87       122.61 o                         
   2   8   4        533.74        422.76       127.92 o                         
   4   8   4       1204.58       1417.89       167.26 o                         
   6   8   4       2757.80       2714.72       121.60 o                         
   8   8   4        219.20        207.09        53.27 o                         
  -7   9   4         49.42         20.56        37.46 o                         
  -5   9   4        221.38        200.46        42.45 o                         
  -3   9   4         96.88        370.60        54.59 o                         
  -1   9   4          0.69         27.51        22.77 o                         
   1   9   4         30.42          0.69        21.36 o                         
   3   9   4         89.94         93.00        31.70 o                         
   5   9   4         50.17         52.66        28.76 o                         
   7   9   4         85.09         77.78        39.19 o                         
  -6  10   4        966.43        925.12        87.00 o                         
  -4  10   4       1391.52       1214.72        93.23 o                         
  -2  10   4        180.74        419.78        61.28 o                         
   0  10   4        599.37        611.05        66.62 o                         
   2  10   4       2601.08       2611.89       212.04 o                         
   4  10   4        650.79        555.51        63.91 o                         
   6  10   4        157.44        179.92        44.44 o                         
  -3  11   4          0.78         -6.42        47.46 o                         
  -1  11   4        111.59         94.10        61.34 o                         
   1  11   4         22.21         -3.98        48.52 o                         
   3  11   4          7.84          2.01        41.36 o                         
   0   1   5      11918.09      12245.84       228.27 o                         
  -1   2   5        797.54       1121.72       120.98 o                         
   1   2   5       1415.09       1088.57        58.25 o                         
  -2   3   5       7944.39       7464.82       198.92 o                         
   0   3   5       3548.38       3207.93        87.20 o                         
   2   3   5      15623.99      15689.72       336.82 o                         
  -3   4   5       1752.78       1777.72        69.07 o                         
  -1   4   5       1104.94       1401.79        95.46 o                         
   1   4   5       7802.53       7768.25       164.52 o                         
   3   4   5       6148.25       5497.19       132.64 o                         
  -4   5   5          5.24        393.49        35.32 o                         
  -2   5   5       4654.01       5362.91       223.85 o                         
   0   5   5       4728.24       5553.55       186.45 o                         
   2   5   5        117.37        151.63        46.57 o                         
   4   5   5       1652.48       1817.60       195.92 o                         
  -5   6   5         15.40          8.46        21.53 o                         
  -3   6   5        573.49        688.37        48.28 o                         
  -1   6   5       8371.19       8513.61       194.60 o                         
   1   6   5       3087.95       2831.34        79.71 o                         
   3   6   5        211.94        194.09        27.84 o                         
   5   6   5        390.37        500.19        47.14 o                         
  -6   7   5        664.35        741.38        75.32 o                         
  -4   7   5        123.83        386.37        75.45 o                         
  -2   7   5       1175.74       1362.94       116.73 o                         
   0   7   5       2425.42       2573.48       116.56 o                         
   2   7   5         11.86         74.07        19.36 o                         
   4   7   5          1.97          6.45        17.32 o                         
   6   7   5        495.26        381.97        52.48 o                         
  -7   8   5         40.15         25.21        35.47 o                         
  -5   8   5        276.52        267.52        43.71 o                         
  -3   8   5       1119.11       1239.70        75.07 o                         
  -1   8   5        521.15       1148.93       109.61 o                         
   1   8   5        150.82        341.09        56.24 o                         
   3   8   5        982.34        936.86        70.34 o                         
   5   8   5        204.05        140.05        32.92 o                         
   7   8   5         45.80         49.80        37.69 o                         
  -6   9   5        185.77        208.89        47.65 o                         
  -4   9   5        727.83        774.56        65.58 o                         
  -2   9   5          2.35         35.14        31.38 o                         
   0   9   5         96.26        177.37        39.89 o                         
   2   9   5        325.68        252.58        45.66 o                         
   4   9   5        165.01         97.40        34.98 o                         
   6   9   5         22.18         32.31        34.58 o                         
  -5  10   5        163.14        104.72        40.33 o                         
  -3  10   5         16.78         13.18        36.18 o                         
  -1  10   5         54.10         58.60        37.83 o                         
   1  10   5        481.27        393.14        71.75 o                         
   3  10   5        301.51        301.01        72.90 o                         
   5  10   5        204.11        100.99        49.14 o                         
  -4  11   5         56.94        118.44        57.46 o                         
  -2  11   5         26.95         34.04        55.95 o                         
   0  11   5         38.55         36.69        48.19 o                         
   2  11   5        265.65        167.79        52.14 o                         
   4  11   5         24.39          0.01        48.71 o                         
   1   1   6      11631.22      12612.71       260.09 o                         
   0   2   6       1264.31       1020.09        34.39 o                         
   2   2   6       3639.59       3633.17        93.10 o                         
  -1   3   6       7021.84       8440.11       329.64 o                         
   1   3   6        318.96       1388.48        74.18 o                         
   3   3   6      25129.37      23475.41       522.85 o                         
  -2   4   6       6882.00       7371.79       166.67 o                         
   0   4   6       2422.41       2000.10        58.72 o                         
   2   4   6       1933.73       2554.55        71.91 o                         
   4   4   6          0.69         -3.43        13.02 o                         
  -3   5   6        560.94        729.69        80.07 o                         
  -1   5   6       2776.45       2368.93       274.59 o                         
   1   5   6       3828.58       2766.70       236.98 o                         
   3   5   6       3986.58       3327.33       111.65 o                         
   5   5   6       2235.03       2176.30        84.34 o                         
  -4   6   6        120.94        180.71        33.37 o                         
  -2   6   6          8.13         63.59        16.43 o                         
   0   6   6        161.39        408.58        60.85 o                         
   2   6   6          1.24         -5.47        11.99 o                         
   4   6   6       1032.55       1126.50        58.18 o                         
   6   6   6         39.03         54.23        27.85 o                         
  -5   7   6        399.76        465.75        50.48 o                         
  -3   7   6       1198.15       1432.92        68.86 o                         
  -1   7   6       8259.57       7856.36       184.80 o                         
   1   7   6       1960.14       1902.72        70.45 o                         
   3   7   6         71.48         91.34        25.91 o                         
   5   7   6       3544.47       3494.93       143.34 o                         
   7   7   6       2865.35       2745.77       170.51 o                         
  -6   8   6         13.94         49.82        35.75 o                         
  -4   8   6        319.78        276.63        42.64 o                         
  -2   8   6        334.05        247.14        37.14 o                         
   0   8   6       1646.53       1803.75        76.01 o                         
   2   8   6        170.90        206.02        32.67 o                         
   4   8   6         66.54         24.36        28.53 o                         
   6   8   6         32.78         39.23        31.02 o                         
   8   8   6          0.49        -14.90        34.50 o                         
  -7   9   6        131.40        157.74        47.34 o                         
  -5   9   6       2689.00       2939.51       169.17 o                         
  -3   9   6       1944.30       2212.63       115.01 o                         
  -1   9   6        577.44        549.87        52.23 o                         
   1   9   6        805.25        921.45        72.72 o                         
   3   9   6       2846.85       2838.11       123.33 o                         
   5   9   6       1143.50       1085.40        96.33 o                         
   7   9   6        202.30        206.29        49.80 o                         
  -6  10   6        109.07         61.45        44.29 o                         
  -4  10   6         27.76         31.71        37.38 o                         
  -2  10   6         32.48          1.10        35.76 o                         
   0  10   6         29.38         -5.79        35.90 o                         
   2  10   6        143.68         42.81        38.37 o                         
   4  10   6          1.90        -29.21        31.98 o                         
   6  10   6          0.94        -18.21        36.90 o                         
  -3  11   6        481.16        495.49        74.16 o                         
  -1  11   6        356.65        358.64        75.48 o                         
   1  11   6       1980.78       2102.05       181.72 o                         
   3  11   6        447.74        373.96        63.79 o                         
   0   1   7      24058.43      27024.85       514.49 o                         
  -1   2   7       4399.47       3973.67       135.02 o                         
   1   2   7      10428.60      10927.96       229.22 o                         
  -2   3   7      12381.82      12808.17       314.15 o                         
   0   3   7        448.03        424.85        38.93 o                         
   2   3   7       8249.98       7650.19       180.00 o                         
  -3   4   7       6099.56       5189.38       196.51 o                         
  -1   4   7       2728.69       2771.53        79.27 o                         
   1   4   7       3603.18       2910.45        82.45 o                         
   3   4   7       8236.70       7191.99       172.74 o                         
  -4   5   7       2681.06       2217.13       279.12 o                         
  -2   5   7       1107.33        938.83        50.17 o                         
   0   5   7       6596.17       6000.97       138.12 o                         
   2   5   7       3815.52       3380.93        94.04 o                         
   4   5   7       3647.12       3570.31       266.54 o                         
  -5   6   7       1027.62       1164.96        70.15 o                         
  -3   6   7       1411.59       1509.68       123.29 o                         
  -1   6   7       2511.00       2615.78        84.85 o                         
   1   6   7       3051.30       3304.79       101.44 o                         
   3   6   7       1123.80       1247.01       103.15 o                         
   5   6   7       2481.99       2583.40       104.31 o                         
  -6   7   7        876.72       1104.18       107.10 o                         
  -4   7   7        337.97        389.86        44.91 o                         
  -2   7   7       2673.74       2799.51        96.80 o                         
   0   7   7       3538.30       3617.33       111.96 o                         
   2   7   7       1971.32       1776.48        68.62 o                         
   4   7   7        649.17        843.32       121.23 o                         
   6   7   7       2564.94       2575.11       155.76 o                         
  -7   8   7        463.42        447.43        75.42 o                         
  -5   8   7        593.30        678.18        70.20 o                         
  -3   8   7        686.43        854.32        64.58 o                         
  -1   8   7       1553.03       1550.62        73.87 o                         
   1   8   7        780.67        860.42        65.56 o                         
   3   8   7       1105.77       1019.88        78.64 o                         
   5   8   7        733.76        782.48        84.58 o                         
   7   8   7        737.36        675.38        83.17 o                         
  -6   9   7        225.11        237.97        62.92 o                         
  -4   9   7       1252.78       1379.46       107.85 o                         
  -2   9   7       1086.37       1092.01        87.00 o                         
   0   9   7        483.37        541.33        52.39 o                         
   2   9   7       1189.59       1093.60        89.45 o                         
   4   9   7       2054.89       1816.87       107.88 o                         
   6   9   7        197.34        165.68        45.32 o                         
  -5  10   7        481.16        367.08        72.36 o                         
  -3  10   7        502.40        435.40        66.95 o                         
  -1  10   7        343.83        365.49        52.77 o                         
   1  10   7        449.59        416.41        60.55 o                         
   3  10   7        532.46        463.16        65.87 o                         
   5  10   7        492.18        364.28        64.79 o                         
  -4  11   7        300.67        289.81       125.94 o                         
  -2  11   7        265.47        264.37        65.15 o                         
   0  11   7        839.79        722.24       102.29 o                         
   2  11   7        796.60        612.64        83.65 o                         
   4  11   7         57.06         13.19        58.25 o                         
   0   0   8       6585.03       6208.47       259.99 o                         
   1   1   8       4308.36       3678.36        83.66 o                         
   0   2   8      25739.29      28128.49       561.04 o                         
   2   2   8       3203.46       3591.98       119.83 o                         
  -1   3   8          1.93         30.07        13.71 o                         
   1   3   8        830.26        943.00        43.13 o                         
   3   3   8        348.58        365.99        29.33 o                         
  -2   4   8       4365.88       3439.05       181.25 o                         
   0   4   8       1678.34       1706.84        84.86 o                         
   2   4   8       9234.87       9138.39       310.21 o                         
   4   4   8       2738.53       2434.74        78.37 o                         
  -3   5   8        907.84        975.97        68.44 o                         
  -1   5   8         97.88        121.53        19.80 o                         
   1   5   8       1971.46       2099.30        70.62 o                         
   3   5   8        439.70        511.28        32.89 o                         
   5   5   8         87.27        117.76        26.56 o                         
  -4   6   8        562.58        593.14        54.15 o                         
  -2   6   8       2813.66       2944.56        87.65 o                         
   0   6   8       2237.36       1961.72        75.16 o                         
   2   6   8       1591.10       1470.60        58.76 o                         
   4   6   8       1462.00       1679.63        85.61 o                         
   6   6   8         92.42        125.96        44.36 o                         
  -5   7   8        118.21        148.00        46.46 o                         
  -3   7   8        342.01        589.20        60.11 o                         
  -1   7   8        145.10        138.19        27.03 o                         
   1   7   8         92.39        151.00        28.88 o                         
   3   7   8         23.41         28.54        25.23 o                         
   5   7   8         26.46         34.38        36.51 o                         
   7   7   8         15.99         27.70        39.23 o                         
  -6   8   8        313.57        291.80        59.77 o                         
  -4   8   8        258.57        342.59        62.71 o                         
  -2   8   8        772.42        816.79       100.16 o                         
   0   8   8       1247.50       1247.77        74.44 o                         
   2   8   8         70.43        103.94        28.89 o                         
   4   8   8        451.15        415.44        59.90 o                         
   6   8   8        741.29        708.47        82.86 o                         
   8   8   8         15.05          7.97        42.23 o                         
  -7   9   8          4.35         22.52        42.18 o                         
  -5   9   8          1.28        -32.09        37.92 o                         
  -3   9   8          2.36         -6.50        30.55 o                         
  -1   9   8          5.92         16.20        28.24 o                         
   1   9   8        263.12        192.20        36.28 o                         
   3   9   8          8.51          8.34        30.05 o                         
   5   9   8          1.60          2.30        34.90 o                         
   7   9   8         39.78         45.43        40.54 o                         
  -4  10   8        208.13        228.15        55.97 o                         
  -2  10   8          5.52         20.65        37.50 o                         
   0  10   8        179.74        156.98        48.16 o                         
   2  10   8        817.35        588.03        68.04 o                         
   4  10   8         19.26         47.39        36.03 o                         
  -3  11   8         88.36        133.70        54.93 o                         
  -1  11   8          0.71          7.62        45.17 o                         
   1  11   8         20.33        -15.24        37.98 o                         
   3  11   8        134.49         39.84        46.55 o                         
   0   1   9       9755.87       9114.92       187.09 o                         
  -1   2   9       8356.17       8935.59       223.71 o                         
   1   2   9       1410.68       1641.90        88.35 o                         
  -2   3   9       1711.02       1321.34        55.91 o                         
   0   3   9       4336.99       4461.58       108.87 o                         
   2   3   9       6378.98       5758.40       135.79 o                         
  -3   4   9       2419.85       2213.15        92.30 o                         
  -1   4   9        845.55       1064.17        82.34 o                         
   1   4   9       6395.22       5656.97       136.24 o                         
   3   4   9       9988.31       9280.45       221.29 o                         
  -4   5   9       2148.33       2008.13       170.94 o                         
  -2   5   9       9222.02       9038.96       206.60 o                         
   0   5   9         96.64         91.27        18.22 o                         
   2   5   9       3911.16       4277.76       218.99 o                         
   4   5   9       4264.98       4495.00       152.15 o                         
  -5   6   9        662.73        592.74        59.82 o                         
  -3   6   9       1377.12       1653.85        91.54 o                         
  -1   6   9       4953.77       4986.21       129.22 o                         
   1   6   9       5005.79       4762.39       123.62 o                         
   3   6   9       1402.76       1322.27        96.21 o                         
   5   6   9        432.64        554.95        59.98 o                         
  -6   7   9       2283.44       2559.52       148.45 o                         
  -4   7   9        226.38        299.48        52.53 o                         
  -2   7   9       2369.84       2714.12       159.34 o                         
   0   7   9       4097.94       4138.88       120.34 o                         
   2   7   9        129.56        161.62        36.85 o                         
   4   7   9       2324.30       2291.70       190.15 o                         
   6   7   9       1825.57       1731.58       126.63 o                         
  -7   8   9        327.03        457.35        72.67 o                         
  -5   8   9       1013.27       1319.33       111.01 o                         
  -3   8   9       2747.95       2801.56       120.54 o                         
  -1   8   9       2066.68       2268.68       121.35 o                         
   1   8   9        267.09        450.70        82.77 o                         
   3   8   9        680.79        687.86        67.21 o                         
   5   8   9       3445.19       3381.56       197.66 o                         
   7   8   9        922.99        848.02        95.42 o                         
  -6   9   9       1273.96       1259.65       113.26 o                         
  -4   9   9       1061.65       1049.44       108.30 o                         
  -2   9   9        227.44        159.64        36.03 o                         
   0   9   9       1884.97       2035.70       160.18 o                         
   2   9   9       1442.44       1175.69        87.70 o                         
   4   9   9        185.38        147.66        45.50 o                         
   6   9   9       1438.10       1313.32       113.24 o                         
  -5  10   9       1273.91       1287.13       121.56 o                         
  -3  10   9        431.93        465.37        75.84 o                         
  -1  10   9        137.26        152.11        42.21 o                         
   1  10   9       1209.38       1181.27       101.99 o                         
   3  10   9       1737.22       1487.31       115.93 o                         
   5  10   9        215.56        116.52        47.54 o                         
  -2  11   9        496.68        482.31        79.19 o                         
   0  11   9        234.11        198.23        71.07 o                         
   2  11   9       1139.58        799.96       108.13 o                         
   1   1  10      70701.43      80026.19      1494.53 o                         
   0   2  10         59.60        101.45        17.16 o                         
   2   2  10        177.39        404.45        28.91 o                         
  -1   3  10      23061.56      24511.56       532.67 o                         
   1   3  10      43608.18      44620.95       902.23 o                         
   3   3  10      28743.79      28411.67       607.87 o                         
  -2   4  10          7.15         18.47        13.49 o                         
   0   4  10         33.01        100.29        16.73 o                         
   2   4  10        248.21        222.91        24.99 o                         
   4   4  10         27.22         27.22        18.45 o                         
  -3   5  10      17087.88      17002.59       384.95 o                         
  -1   5  10      17111.07      16738.66       487.27 o                         
   1   5  10      16998.25      16556.10       352.07 o                         
   3   5  10      24590.77      25269.49       564.09 o                         
   5   5  10       6941.34       6734.42       202.08 o                         
  -4   6  10         22.07         32.79        29.39 o                         
  -2   6  10        174.90        229.98        31.24 o                         
   0   6  10         49.98         78.47        23.55 o                         
   2   6  10          4.90         14.94        18.43 o                         
   4   6  10        765.39        725.69        63.15 o                         
   6   6  10         14.66          6.58        35.73 o                         
  -5   7  10       5296.42       5181.65       197.11 o                         
  -3   7  10       6307.63       6530.15       193.20 o                         
  -1   7  10      14215.17      14521.89       355.70 o                         
   1   7  10       7059.80       7140.23       212.44 o                         
   3   7  10       7282.96       6762.80       201.97 o                         
   5   7  10       9808.84       9886.84       454.52 o                         
   7   7  10       2756.19       2839.29       162.24 o                         
  -6   8  10        136.17         73.81        41.98 o                         
  -4   8  10         55.43         75.48        38.18 o                         
  -2   8  10         10.25          1.81        28.65 o                         
   0   8  10        185.92        183.62        43.20 o                         
   2   8  10        115.66        135.04        33.31 o                         
   4   8  10          1.59        -26.57        26.57 o                         
   6   8  10          0.36         11.44        31.93 o                         
   8   8  10         13.93        -16.10        46.41 o                         
  -5   9  10       3810.00       4170.84       202.90 o                         
  -3   9  10       3594.28       3639.10       159.42 o                         
  -1   9  10       3599.76       3549.90       216.73 o                         
   1   9  10       7381.32       7417.21       224.43 o                         
   3   9  10       3042.38       2945.57       150.29 o                         
   5   9  10       2726.71       2536.31       171.89 o                         
  -4  10  10         26.90          5.79        40.24 o                         
  -2  10  10          4.94        -24.81        36.92 o                         
   0  10  10         18.33         26.15        38.87 o                         
   2  10  10         28.96         35.15        30.41 o                         
   4  10  10         12.69          0.54        43.71 o                         
  -1  11  10       1934.40       1412.72       128.28 o                         
   1  11  10       1919.06       1534.90       195.20 o                         
   0   1  11       4521.52       5152.24       115.85 o                         
  -1   2  11        232.06        429.30        48.24 o                         
   1   2  11       1984.66       1720.89        55.60 o                         
  -2   3  11       1096.24       1165.66        55.73 o                         
   0   3  11        136.87        164.22        20.18 o                         
   2   3  11       2448.47       2347.88        70.86 o                         
  -3   4  11       1800.88       1903.26       117.92 o                         
  -1   4  11        889.23        953.08        50.18 o                         
   1   4  11         30.12         20.28        13.91 o                         
   3   4  11        670.16       1096.37       106.63 o                         
  -4   5  11        431.61        705.79        88.80 o                         
  -2   5  11        809.17        830.46        94.35 o                         
   0   5  11       1007.89       1109.88        54.39 o                         
   2   5  11        755.77       1176.76       110.30 o                         
   4   5  11        154.14        172.87        36.61 o                         
  -5   6  11          0.59         75.74        33.99 o                         
  -3   6  11        134.98        113.06        32.76 o                         
  -1   6  11        576.01        687.46        65.84 o                         
   1   6  11        863.89        971.20       105.18 o                         
   3   6  11        127.15        111.53        36.21 o                         
   5   6  11        872.36        873.99       117.49 o                         
  -6   7  11        147.92         98.12        40.44 o                         
  -4   7  11          0.06         39.11        28.52 o                         
  -2   7  11        218.50        258.54        38.46 o                         
   0   7  11          0.05         14.37        21.07 o                         
   2   7  11         17.76         27.90        22.65 o                         
   4   7  11         38.55         62.54        32.11 o                         
   6   7  11        374.71        401.36        64.43 o                         
  -7   8  11        129.45        152.16        50.60 o                         
  -5   8  11         70.27         88.71        36.59 o                         
  -3   8  11         12.18         30.45        34.13 o                         
  -1   8  11        447.12        590.03        79.58 o                         
   1   8  11        679.84        729.22        59.35 o                         
   3   8  11        811.50        650.30        66.14 o                         
   5   8  11        155.57        166.12        47.57 o                         
   7   8  11         93.02        157.29        48.10 o                         
  -6   9  11          2.39         42.84        41.00 o                         
  -4   9  11        174.45        148.94        54.90 o                         
  -2   9  11         35.69          9.42        32.76 o                         
   0   9  11        456.70        413.91        48.52 o                         
   2   9  11         99.74         71.89        34.91 o                         
   4   9  11        517.54        389.99        65.79 o                         
   6   9  11          1.29         30.81        45.65 o                         
  -5  10  11        105.43         92.42        73.38 o                         
  -3  10  11        149.28        230.89        53.01 o                         
  -1  10  11        317.99        294.35        56.07 o                         
   1  10  11        479.80        363.17        56.46 o                         
   3  10  11        239.49        168.11        58.20 o                         
   5  10  11         54.32         52.55        79.48 o                         
  -2  11  11         60.34         66.84        72.30 o                         
   0  11  11         38.57        124.11        62.74 o                         
   2  11  11          5.61         41.32        61.07 o                         
   0   0  12     149550.52     158642.17      5933.91 o                         
   1   1  12       3839.82       4082.00       104.49 o                         
   0   2  12      16749.99      17639.80       364.51 o                         
   2   2  12      42172.22      43715.84       865.71 o                         
  -1   3  12        338.81        481.61        34.72 o                         
   1   3  12       2695.61       2793.72        80.57 o                         
   3   3  12        349.74        648.46        48.15 o                         
  -2   4  12      13751.22      13294.37       284.05 o                         
   0   4  12      10390.23      10220.79       235.13 o                         
   2   4  12      29218.81      29004.24       592.31 o                         
   4   4  12      20982.23      20581.94       445.78 o                         
  -3   5  12       1278.68       1458.31       101.70 o                         
  -1   5  12        156.04        150.64        26.84 o                         
   1   5  12       2317.17       2202.19        76.24 o                         
   3   5  12         54.75         89.39        27.06 o                         
   5   5  12        665.03        719.08        65.15 o                         
  -4   6  12       3170.42       3229.32       128.51 o                         
  -2   6  12      11212.62      11706.18       267.60 o                         
   0   6  12      17174.83      16367.63       365.11 o                         
   2   6  12       7173.22       7011.90       190.82 o                         
   4   6  12       8544.75       8455.59       244.71 o                         
   6   6  12       8607.69       8625.83       280.32 o                         
  -5   7  12        396.68        438.67        64.05 o                         
  -3   7  12         47.80         71.75        37.59 o                         
  -1   7  12        202.68        247.93        34.07 o                         
   1   7  12        154.41        102.12        30.34 o                         
   3   7  12          0.15         -5.76        24.06 o                         
   5   7  12         20.19         -2.15        27.30 o                         
   7   7  12        342.23        439.00        74.40 o                         
  -6   8  12       2521.93       2810.12       163.28 o                         
  -4   8  12       5147.12       5711.31       289.68 o                         
  -2   8  12       5553.94       5936.81       191.66 o                         
   0   8  12       5586.18       5851.32       176.17 o                         
   2   8  12       5464.16       5110.45       183.45 o                         
   4   8  12       6079.06       5952.11       237.52 o                         
   6   8  12       3463.97       3599.14       187.05 o                         
  -5   9  12        171.78        142.33        57.12 o                         
  -3   9  12        248.17        212.97        47.78 o                         
  -1   9  12          0.35         27.27        33.58 o                         
   1   9  12          0.15        -13.87        24.97 o                         
   3   9  12       1007.63       1094.40        93.21 o                         
   5   9  12        189.93        224.95        51.85 o                         
  -4  10  12       3026.39       3173.90       186.05 o                         
  -2  10  12       2254.01       2214.51       221.23 o                         
   0  10  12       3067.85       3027.64       209.76 o                         
   2  10  12       3578.58       3717.17       295.77 o                         
   4  10  12       1708.69       1471.70       120.06 o                         
  -1  11  12        145.01        106.48        66.64 o                         
   1  11  12        414.47        273.20        74.82 o                         
   0   1  13       8471.11       7967.66       171.15 o                         
  -1   2  13       4281.45       4469.85       139.84 o                         
   1   2  13         24.66         75.80        16.82 o                         
  -2   3  13       6674.45       6323.13       184.90 o                         
   0   3  13       1044.91       1154.86        53.96 o                         
   2   3  13      17378.41      16461.32       351.16 o                         
  -3   4  13       3579.07       3658.37       146.51 o                         
  -1   4  13       3467.99       3549.56       135.25 o                         
   1   4  13       5964.31       5705.48       143.10 o                         
   3   4  13       4751.02       4695.61       184.39 o                         
  -4   5  13       1374.57       1443.17        87.74 o                         
  -2   5  13       9584.73       9521.88       247.22 o                         
   0   5  13       7275.68       6998.12       176.23 o                         
   2   5  13       2073.34       1983.00        95.33 o                         
   4   5  13       4347.30       4292.73       201.07 o                         
  -5   6  13        936.32       1006.50        78.63 o                         
  -3   6  13       1590.31       1766.99       104.69 o                         
  -1   6  13       7531.20       8084.65       203.25 o                         
   1   6  13       4145.26       4394.08       141.43 o                         
   3   6  13         93.08        245.09        41.34 o                         
   5   6  13       1225.44       1437.16       102.87 o                         
  -6   7  13       1869.55       1782.76       130.90 o                         
  -4   7  13       1638.64       1796.02       123.80 o                         
  -2   7  13       3179.74       3359.55       196.36 o                         
   0   7  13       4774.51       4675.69       137.89 o                         
   2   7  13       1707.73       1645.03        84.61 o                         
   4   7  13        779.14       1017.59        83.80 o                         
   6   7  13        999.42       1071.25        97.59 o                         
  -7   8  13        589.41        602.12        90.44 o                         
  -5   8  13        809.93        929.79        95.94 o                         
  -3   8  13       2122.64       2265.21       139.22 o                         
  -1   8  13       1106.07       1232.24       134.21 o                         
   1   8  13       1004.60       1137.14       108.12 o                         
   3   8  13       1530.46       1511.77       101.30 o                         
   5   8  13        471.59        422.75        62.48 o                         
   7   8  13        346.34        361.72        67.01 o                         
  -6   9  13        623.61        638.25       118.72 o                         
  -4   9  13       1591.23       1490.26       125.28 o                         
  -2   9  13        786.72        814.06       105.54 o                         
   0   9  13       1449.91       1488.06       102.83 o                         
   2   9  13        951.80        908.42        79.35 o                         
   4   9  13        602.89        651.81        94.74 o                         
   6   9  13        829.08        891.53       141.67 o                         
  -3  10  13        351.77        319.27        62.02 o                         
  -1  10  13        360.72        425.25        82.97 o                         
   1  10  13        804.20        605.53       104.97 o                         
   3  10  13        730.93        538.29        74.72 o                         
   1   1  14       7330.58       7576.73       166.32 o                         
   0   2  14        188.53        287.03        26.66 o                         
   2   2  14       2845.83       2845.54        83.36 o                         
  -1   3  14       6453.27       6932.50       196.53 o                         
   1   3  14       4234.85       4206.57       247.74 o                         
   3   3  14       4880.73       5153.55       327.27 o                         
  -2   4  14        330.57        434.29        37.33 o                         
   0   4  14        533.31        715.69        62.42 o                         
   2   4  14       2103.86       2229.45        76.42 o                         
   4   4  14         83.19         66.39        27.65 o                         
  -3   5  14       1135.32       1172.17        70.25 o                         
  -1   5  14       3282.01       3565.26       175.80 o                         
   1   5  14       2982.94       3485.47       264.89 o                         
   3   5  14        643.04        857.39        90.64 o                         
   5   5  14       1866.20       1851.40       101.87 o                         
  -4   6  14        205.32        302.22        49.95 o                         
  -2   6  14        747.69       1122.92       128.84 o                         
   0   6  14         41.13        404.74        40.97 o                         
   2   6  14         27.56         21.27        23.27 o                         
   4   6  14        541.72        574.48        62.76 o                         
   6   6  14          0.09         28.59        28.53 o                         
  -5   7  14        207.34        236.61        47.43 o                         
  -3   7  14        648.78        699.37        71.60 o                         
  -1   7  14        426.74        414.30        45.78 o                         
   1   7  14       1958.25       1807.26       102.41 o                         
   3   7  14        748.49        685.74        64.10 o                         
   5   7  14         46.13        111.76        34.34 o                         
   7   7  14        283.81        254.13        56.63 o                         
  -6   8  14        667.29        657.00        83.91 o                         
  -4   8  14        202.42        126.62        45.19 o                         
  -2   8  14          7.00         12.66        33.78 o                         
   0   8  14          0.28         15.85        27.47 o                         
   2   8  14          0.80         46.17        34.75 o                         
   4   8  14         28.00         34.18        36.99 o                         
   6   8  14         11.18         25.30        36.83 o                         
  -5   9  14         14.30         40.77        47.06 o                         
  -3   9  14        313.06        237.70        55.10 o                         
  -1   9  14        460.84        434.34        62.98 o                         
   1   9  14         45.66         23.82        34.18 o                         
   3   9  14        431.75        369.69        66.13 o                         
   5   9  14        125.47        151.77        57.66 o                         
  -2  10  14         18.99        -12.97        38.70 o                         
   0  10  14          6.11         -4.45        38.45 o                         
   2  10  14         46.37         30.24        44.69 o                         
   0   1  15       8895.42       8725.45       188.98 o                         
  -1   2  15       4621.26       4698.54       136.65 o                         
   1   2  15      22648.54      23012.46       476.63 o                         
  -2   3  15       8305.98       8103.61       198.29 o                         
   0   3  15       8876.79       8832.12       211.92 o                         
   2   3  15       9749.41       9327.75       217.11 o                         
  -3   4  15      17286.20      17423.44       386.39 o                         
  -1   4  15      10469.53      10762.00       253.68 o                         
   1   4  15       8256.22       8245.42       201.55 o                         
   3   4  15       8928.91       8804.94       212.06 o                         
  -4   5  15       1714.59       1999.32       122.17 o                         
  -2   5  15       6831.74       6908.30       186.64 o                         
   0   5  15      17223.97      16529.66       368.70 o                         
   2   5  15      12299.20      12419.69       296.43 o                         
   4   5  15        759.68        928.26        74.92 o                         
  -5   6  15       1151.05       1280.86        96.46 o                         
  -3   6  15       5430.30       5723.22       186.74 o                         
  -1   6  15      14183.22      14739.27       351.80 o                         
   1   6  15       1533.95       1525.22        94.70 o                         
   3   6  15       4397.67       4518.54       156.30 o                         
   5   6  15       3061.18       3160.60       156.35 o                         
  -6   7  15        224.37        314.85        58.67 o                         
  -4   7  15       3997.26       4083.55       157.08 o                         
  -2   7  15       6618.18       6702.74       209.87 o                         
   0   7  15       4858.15       4881.46       153.21 o                         
   2   7  15       1183.21       1133.57        80.52 o                         
   4   7  15       1515.87       1324.32        94.74 o                         
   6   7  15       1358.50       1479.66       144.81 o                         
  -5   8  15       2485.57       2509.42       158.92 o                         
  -3   8  15        436.79        460.69        68.65 o                         
  -1   8  15       3515.62       3881.91       154.02 o                         
   1   8  15       5664.28       5872.89       196.26 o                         
   3   8  15        411.00        372.31        54.69 o                         
   5   8  15       1037.91       1079.77       112.83 o                         
  -4   9  15       1592.36       1654.63       133.07 o                         
  -2   9  15        975.39        772.87        78.87 o                         
   0   9  15        517.26        434.64        61.19 o                         
   2   9  15       1785.07       1797.82       105.46 o                         
   4   9  15       1449.13       1276.59       109.80 o                         
  -1  10  15        421.63        359.45        63.44 o                         
   1  10  15       2009.61       1668.12       129.42 o                         
   0   0  16        934.91        918.28        91.48 o                         
   1   1  16        801.38        942.95        45.42 o                         
   0   2  16       4344.79       4255.75       119.82 o                         
   2   2  16        320.73        444.41        52.40 o                         
  -1   3  16         47.54         60.15        21.48 o                         
   1   3  16        131.62        198.93        27.37 o                         
   3   3  16       2639.84       2723.55        93.02 o                         
  -2   4  16        657.49        740.58        55.43 o                         
   0   4  16        136.59        185.32        32.03 o                         
   2   4  16       1956.19       2103.50       108.44 o                         
   4   4  16       1116.82       1108.23       107.03 o                         
  -3   5  16        710.32       1070.07       118.50 o                         
  -1   5  16         36.77         47.88        28.78 o                         
   1   5  16       3732.15       3835.83       116.70 o                         
   3   5  16         68.37         58.91        28.84 o                         
   5   5  16         78.18         68.56        32.46 o                         
  -4   6  16        935.39        851.99        75.39 o                         
  -2   6  16        565.56        667.43        65.17 o                         
   0   6  16        263.87        256.33        34.02 o                         
   2   6  16       1051.70        969.25        70.58 o                         
   4   6  16       2786.07       2696.54       128.88 o                         
   6   6  16        962.08        996.11        90.64 o                         
  -5   7  16         21.91         94.66        43.82 o                         
  -3   7  16       2109.34       2138.70       123.69 o                         
  -1   7  16         53.49        100.17        31.33 o                         
   1   7  16        201.35        308.20        57.01 o                         
   3   7  16          5.59         12.82        32.91 o                         
   5   7  16          0.55         17.23        32.60 o                         
   7   7  16         86.46         63.26        42.17 o                         
  -6   8  16        620.77        737.96        91.03 o                         
  -4   8  16        701.15       1047.69        99.91 o                         
  -2   8  16        604.09        758.09       142.53 o                         
   0   8  16       1205.08       1348.91        85.52 o                         
   2   8  16        709.42        899.59       131.70 o                         
   4   8  16        912.45        910.58        89.73 o                         
   6   8  16       1399.63       1263.81       111.23 o                         
  -3   9  16        126.34        111.63        51.66 o                         
  -1   9  16          4.68         24.30        38.12 o                         
   1   9  16        386.82        338.57        55.58 o                         
   3   9  16         88.00         72.96        43.16 o                         
   0  10  16        530.79        457.29        72.70 o                         
   0   1  17        887.21       1001.43        47.94 o                         
  -1   2  17       2044.90       2210.35        93.34 o                         
   1   2  17       2688.76       2686.41        84.95 o                         
  -2   3  17          6.33         30.64        20.89 o                         
   0   3  17       4519.75       4561.38       162.07 o                         
   2   3  17        159.30        142.18        27.55 o                         
  -3   4  17       1269.92       1450.47        77.06 o                         
  -1   4  17        539.74        707.55       102.57 o                         
   1   4  17        280.02        348.99        37.48 o                         
   3   4  17        203.67        208.82        32.74 o                         
  -4   5  17        862.88        912.76       119.89 o                         
  -2   5  17        203.25        263.11        51.27 o                         
   0   5  17         21.88         75.31        25.21 o                         
   2   5  17       2937.98       2925.09       109.94 o                         
   4   5  17        422.89        434.39        55.80 o                         
  -5   6  17         31.62         46.24        35.52 o                         
  -3   6  17        161.21        189.71        41.96 o                         
  -1   6  17        398.59        371.18        45.64 o                         
   1   6  17         12.46         45.34        24.67 o                         
   3   6  17       1036.00       1135.48        93.04 o                         
   5   6  17        378.80        365.25        57.00 o                         
  -6   7  17         23.21         29.00        46.79 o                         
  -4   7  17        308.38        496.60        67.74 o                         
  -2   7  17        141.97        314.17        75.85 o                         
   0   7  17         23.82         42.37        32.36 o                         
   2   7  17        149.15        191.27        56.17 o                         
   4   7  17        218.74        182.65        45.84 o                         
   6   7  17        135.86         88.33        39.53 o                         
  -5   8  17         38.59         68.80        48.52 o                         
  -3   8  17        228.57        204.37        52.57 o                         
  -1   8  17        197.93        478.07       119.39 o                         
   1   8  17        673.77        768.11       103.76 o                         
   3   8  17         56.53         50.85        38.62 o                         
   5   8  17         15.19         41.87        39.83 o                         
  -4   9  17        110.41        135.32        80.74 o                         
  -2   9  17        412.41        371.58        62.41 o                         
   0   9  17         16.55         32.00        50.36 o                         
   2   9  17          7.41         20.18        37.38 o                         
   4   9  17        164.98         58.25        75.32 o                         
   1   1  18      13436.22      12685.19       268.76 o                         
   0   2  18        800.80        974.16        57.23 o                         
   2   2  18       3954.27       3668.79       110.04 o                         
  -1   3  18       1672.43       1959.46       191.67 o                         
   1   3  18       3013.26       3112.72       102.26 o                         
   3   3  18       6386.48       6353.83       175.34 o                         
  -2   4  18       5769.37       5608.64       163.25 o                         
   0   4  18        971.66       1182.60        70.30 o                         
   2   4  18        916.69        973.44        63.86 o                         
   4   4  18         60.57         58.33        33.74 o                         
  -3   5  18        381.96        533.61        66.51 o                         
  -1   5  18       1017.00       1328.84       170.51 o                         
   1   5  18       1508.18       1745.99       182.69 o                         
   3   5  18       2391.62       2321.11       114.87 o                         
   5   5  18       3433.05       3586.81       154.25 o                         
  -4   6  18         48.30         68.13        38.06 o                         
  -2   6  18         82.67        138.74        36.34 o                         
   0   6  18         93.09        162.68        53.30 o                         
   2   6  18          5.51         28.59        31.53 o                         
   4   6  18       1587.58       1864.03       116.79 o                         
   6   6  18         92.13        120.83        45.19 o                         
  -5   7  18        931.85       1003.27        93.32 o                         
  -3   7  18        634.12        681.30        76.73 o                         
  -1   7  18        465.74        430.23        50.29 o                         
   1   7  18       1357.09       1584.88       181.25 o                         
   3   7  18       2111.89       2216.11       113.88 o                         
   5   7  18       2346.75       2489.07       138.59 o                         
  -4   8  18        201.18        197.08        52.08 o                         
  -2   8  18        399.12        348.87        57.29 o                         
   0   8  18       2291.96       2446.92       196.34 o                         
   2   8  18        222.76        223.60        49.86 o                         
   4   8  18        127.97         69.27        36.17 o                         
  -3   9  18       1042.65       1126.38       116.95 o                         
  -1   9  18        836.68        842.24       103.48 o                         
   1   9  18        804.55        743.44        80.09 o                         
   3   9  18       1220.67       1101.24       108.67 o                         
   0   1  19       3505.09       3393.28        98.14 o                         
  -1   2  19       1247.08       1554.14        80.37 o                         
   1   2  19      11967.08      10831.81       260.68 o                         
  -2   3  19       6510.04       6191.82       238.76 o                         
   0   3  19       2315.79       2118.08       136.88 o                         
   2   3  19        411.64        493.68        49.14 o                         
  -3   4  19       2630.40       2991.32       205.53 o                         
  -1   4  19       3935.83       3646.92       167.91 o                         
   1   4  19       1442.91       1523.14        81.63 o                         
   3   4  19       4259.57       4170.37       129.50 o                         
  -4   5  19       3347.97       3252.14       203.06 o                         
  -2   5  19        413.25        549.66        53.21 o                         
   0   5  19       4187.33       3990.47       164.66 o                         
   2   5  19       1757.46       1837.58        96.91 o                         
   4   5  19        794.28        926.20        83.30 o                         
  -5   6  19       2310.29       2306.08       128.79 o                         
  -3   6  19       1656.78       1767.08       126.81 o                         
  -1   6  19        717.39        851.65        91.34 o                         
   1   6  19       1797.43       1677.20        99.57 o                         
   3   6  19       1617.95       1469.98        96.62 o                         
   5   6  19       1104.22       1081.01        96.33 o                         
  -6   7  19        188.99        151.52        87.55 o                         
  -4   7  19        242.18        305.22        54.25 o                         
  -2   7  19       1950.94       2048.36       118.88 o                         
   0   7  19       1789.20       1732.19       146.35 o                         
   2   7  19       3098.37       3193.23       143.20 o                         
   4   7  19        801.31        858.56        87.38 o                         
   6   7  19       1203.93       1602.34       326.85 o                         
  -3   8  19        837.31        821.81        88.52 o                         
  -1   8  19        955.38        865.75        86.96 o                         
   1   8  19        430.11        464.73        66.01 o                         
   3   8  19        104.53        124.98        41.61 o                         
  -2   9  19       1363.35        999.85       145.17 o                         
   0   9  19       1074.07        831.18        92.24 o                         
   2   9  19       1544.31       1517.12       234.00 o                         
   0   0  20        424.41        356.02        67.73 o                         
   1   1  20        705.88        960.80        57.57 o                         
   0   2  20        532.27        552.85        48.90 o                         
   2   2  20         88.94        159.25        33.29 o                         
  -1   3  20         21.86        114.90        28.01 o                         
   1   3  20        442.80        488.12        47.23 o                         
   3   3  20         22.29         39.01        26.42 o                         
  -2   4  20        406.38        514.32        51.79 o                         
   0   4  20        640.37        870.31        67.45 o                         
   2   4  20         14.47         27.22        24.46 o                         
   4   4  20        245.48        310.01        52.27 o                         
  -3   5  20        388.97        346.94        53.94 o                         
  -1   5  20          5.73         26.79        24.49 o                         
   1   5  20        911.12        888.66        67.01 o                         
   3   5  20        287.62        248.57        46.99 o                         
   5   5  20          3.58         67.73        36.36 o                         
  -4   6  20         79.54         97.77        47.91 o                         
  -2   6  20        454.74        501.96        58.97 o                         
   0   6  20        946.29        908.83        68.59 o                         
   2   6  20        194.95        149.59        41.94 o                         
   4   6  20        340.62        331.37        58.91 o                         
   6   6  20          7.76        103.76        41.49 o                         
  -5   7  20        165.65        227.16        55.74 o                         
  -3   7  20        305.28        339.05        59.31 o                         
  -1   7  20         29.54         10.76        39.89 o                         
   1   7  20         14.07          6.03        34.15 o                         
   3   7  20         99.38        112.10        40.27 o                         
   5   7  20          0.40         -5.38        37.84 o                         
  -2   8  20        387.66        330.22        62.73 o                         
   0   8  20        130.22        121.71        55.31 o                         
   2   8  20         12.33         24.43        41.76 o                         
   0   1  21        196.44        270.19        37.47 o                         
  -1   2  21       4408.51       3971.31       125.88 o                         
   1   2  21        530.49        576.43        50.36 o                         
  -2   3  21        408.86        575.70        73.58 o                         
   0   3  21       4414.07       4087.37       134.88 o                         
   2   3  21       1949.61       2168.06       109.08 o                         
  -3   4  21        136.79        165.17        43.60 o                         
  -1   4  21       1165.78       1268.65       115.76 o                         
   1   4  21       1253.06       1318.36        86.88 o                         
   3   4  21          7.25         47.85        32.75 o                         
  -4   5  21       1300.24       1580.07       142.24 o                         
  -2   5  21       3710.14       3757.57       160.70 o                         
   0   5  21         53.14         39.27        30.97 o                         
   2   5  21       1105.26       1231.67        86.22 o                         
   4   5  21       2711.98       2689.16       142.66 o                         
  -5   6  21        164.07        152.14        45.10 o                         
  -3   6  21        818.46        800.65        86.59 o                         
  -1   6  21        215.42        245.10        41.72 o                         
   1   6  21       1912.63       1803.89       114.58 o                         
   3   6  21         80.40         60.34        35.20 o                         
   5   6  21          5.85         33.54        37.76 o                         
  -4   7  21        537.88        484.85        69.48 o                         
  -2   7  21        449.22        512.11        71.03 o                         
   0   7  21       1670.54       1702.90       108.92 o                         
   2   7  21        444.09        440.28        60.54 o                         
   4   7  21        401.91        283.25        56.42 o                         
  -1   8  21        258.83        248.45        58.24 o                         
   1   8  21         49.67         83.31        43.42 o                         
   1   1  22      15749.64      15760.54       386.63 o                         
   0   2  22          0.11         -7.64        23.67 o                         
   2   2  22         17.69         -9.29        25.35 o                         
  -1   3  22      24429.93      23577.14       553.87 o                         
   1   3  22      17648.69      17284.85       446.28 o                         
   3   3  22       8060.52       8230.51       252.01 o                         
  -2   4  22         68.61         44.06        28.51 o                         
   0   4  22         67.61         89.03        32.72 o                         
   2   4  22        167.39        175.53        49.43 o                         
   4   4  22        164.22        166.68        43.32 o                         
  -3   5  22      12351.01      12516.63       393.81 o                         
  -1   5  22       9509.10       9160.59       502.56 o                         
   1   5  22      11578.18      11511.69       301.16 o                         
   3   5  22       9320.82       9422.15       295.13 o                         
   5   5  22       5141.93       5496.21       209.13 o                         
  -4   6  22         38.10         34.14        39.77 o                         
  -2   6  22         21.76         94.14        40.90 o                         
   0   6  22        111.96        102.32        39.67 o                         
   2   6  22        131.21         93.23        43.95 o                         
   4   6  22        177.75        252.39        52.02 o                         
  -3   7  22       5008.61       5364.43       213.38 o                         
  -1   7  22       6676.71       7177.78       292.47 o                         
   1   7  22       7398.59       7991.97       458.69 o                         
   3   7  22       4538.27       4550.95       202.66 o                         
   0   8  22        123.28        126.73        56.97 o                         
   0   1  23        226.29        168.33        42.64 o                         
  -1   2  23        590.27        669.25        62.43 o                         
   1   2  23        513.57        515.29        57.64 o                         
  -2   3  23          6.07         13.84        26.93 o                         
   0   3  23         63.14         94.23        32.13 o                         
   2   3  23        197.47        210.34        39.35 o                         
  -3   4  23         18.67         27.84        31.13 o                         
  -1   4  23        236.93        253.57        43.92 o                         
   1   4  23        427.82        452.49        54.12 o                         
   3   4  23         20.40         49.45        35.34 o                         
  -4   5  23          4.13        115.66        41.34 o                         
  -2   5  23        605.26        665.37        94.74 o                         
   0   5  23        336.76        292.25        45.25 o                         
   2   5  23         48.21         52.70        35.92 o                         
   4   5  23        861.95        784.91        87.25 o                         
  -3   6  23         63.19        136.74        49.89 o                         
  -1   6  23         30.39         40.89        37.05 o                         
   1   6  23          2.81          2.51        38.03 o                         
   3   6  23         56.68         72.59        43.83 o                         
  -2   7  23          4.98        -14.81        43.74 o                         
   0   7  23        277.28        274.97        57.29 o                         
   2   7  23         45.32         77.86        47.67 o                         
   0   0  24         90.23        151.53        86.15 o                         
   1   1  24        713.15        768.30        75.66 o                         
   0   2  24        170.45        124.42        35.26 o                         
   2   2  24        363.12        352.71        50.54 o                         
  -1   3  24          1.05        -23.57        23.57 o                         
   1   3  24         42.90         51.46        30.25 o                         
   3   3  24         53.89         62.52        33.23 o                         
  -2   4  24        247.22        253.10        42.53 o                         
   0   4  24        814.03        781.73        68.47 o                         
   2   4  24         88.46        117.78        39.03 o                         
   4   4  24        520.81        616.72        75.95 o                         
  -3   5  24        481.55        523.35        71.42 o                         
  -1   5  24        143.18        136.65        39.78 o                         
   1   5  24       1262.50       1236.16       114.08 o                         
   3   5  24          1.91        -20.50        34.28 o                         
   5   5  24        311.01        418.35       280.70 o                         
  -2   6  24         33.86         26.89        40.73 o                         
   0   6  24        176.74        224.29        49.16 o                         
   2   6  24       1147.87       1286.80       110.64 o                         
  -1   7  24         50.29         65.87       140.61 o                         
   1   7  24         68.99         14.52       139.84 o                         
   0   1  25       8231.38       7549.84       261.91 o                         
  -1   2  25       8414.32       7634.97       257.95 o                         
   1   2  25       6007.89       5479.38       187.08 o                         
  -2   3  25       5904.28       5568.89       191.27 o                         
   0   3  25       6673.56       5724.12       192.94 o                         
   2   3  25       6985.76       6828.52       214.25 o                         
  -3   4  25       4204.12       3872.31       169.15 o                         
  -1   4  25       4888.64       4798.39       163.58 o                         
   1   4  25       4922.12       4613.06       161.18 o                         
   3   4  25       4186.85       4285.81       250.29 o                         
  -4   5  25       3252.34       3625.71       509.78 o                         
  -2   5  25       4843.51       5148.75       199.32 o                         
   0   5  25       5243.58       5149.85       179.32 o                         
   2   5  25       2607.36       2583.83       181.98 o                         
   4   5  25       3634.71       3829.51       373.18 o                         
  -1   6  25       2548.45       2386.74       154.80 o                         
   1   6  25       3822.07       4242.12       207.42 o                         
   1   1  26       1204.23       1218.35       101.25 o                         
   0   2  26         35.72         14.16        30.43 o                         
   2   2  26        108.01        120.31        39.15 o                         
  -1   3  26         15.14         -3.84        31.01 o                         
   1   3  26        400.06        345.28        52.76 o                         
   3   3  26       1840.76       1792.95       127.11 o                         
  -2   4  26         46.78         12.68        35.04 o                         
   0   4  26         11.56         36.45        33.44 o                         
   2   4  26         76.79         78.45        39.79 o                         
   4   4  26          5.22        -25.95        37.31 o                         
  -1   5  26        894.29       1028.83        84.61 o                         
   1   5  26        356.03        249.57        55.01 o                         
   0   1  27        120.06        105.42        39.40 o                         
  -1   2  27        839.04        908.89        89.41 o                         
   1   2  27        895.28        951.26        94.08 o                         
  -2   3  27        539.53        590.99        73.06 o                         
   0   3  27       2005.14       1963.70       134.80 o                         
   2   3  27        111.81        127.08        42.39 o                         
  -3   4  27        785.79        685.56       296.90 o                         
  -1   4  27        888.78        949.17        91.40 o                         
   1   4  27        394.70        448.23        70.82 o                         
   3   4  27          9.01        107.96       202.43 o                         
   0   5  27        821.33       1133.60       404.86 o                         
   0   0  28        633.51        568.31       147.78 o                         
   1   1  28          1.52        -10.27        32.53 o                         
   0   2  28       1507.35       1155.53       164.88 o                         
   2   2  28        577.33        416.26        65.79 o                         
  -1   3  28          0.00         -8.59        32.48 o                         
   1   3  28         44.18         28.08        37.09 o                         
   0   1  29       2230.45       2220.87       234.63 o                         
                                                                                
