# Supplementary material for: Zn and Ni complexes of pyridine-2,6-di­carboxyl­ates: crystal field stabilization matters!
Source: Acta Crystallogr E Crystallogr Commun. 2019 May 31;75(Pt 6):903–11. doi: 10.1107/S2056989019007461 (PMC6658973; doi:10.1107/S2056989019007461)
Supplement: Supplementary file 7 [file e-75-00903-6sup7.hkl]

data_6                                                                          
_shelx_title ' m18_29_a.res in C2/c'                                            
_shelx_refln_list_code          4                                               
_shelx_F_calc_maximum      463.37                                               
_exptl_crystal_F_000      1336.00                                               
_reflns_d_resolution_high  0.6894                                               
                                                                                
loop_                                                                           
 _space_group_symop_operation_xyz                                               
 'x, y, z'                                                                      
 '-x, y, -z+1/2'                                                                
 'x+1/2, y+1/2, z'                                                              
 '-x+1/2, y+1/2, -z+1/2'                                                        
 '-x, -y, -z'                                                                   
 'x, -y, z-1/2'                                                                 
 '-x+1/2, -y+1/2, -z'                                                           
 'x+1/2, -y+1/2, z-1/2'                                                         
                                                                                
_cell_length_a    14.7249                                                       
_cell_length_b     6.8538                                                       
_cell_length_c    22.3510                                                       
_cell_angle_alpha  90.000                                                       
_cell_angle_beta   90.355                                                       
_cell_angle_gamma  90.000                                                       
                                                                                
_shelx_F_squared_multiplier     1.000                                           
                                                                                
loop_                                                                           
 _refln_index_h                                                                 
 _refln_index_k                                                                 
 _refln_index_l                                                                 
 _refln_F_squared_calc                                                          
 _refln_F_squared_meas                                                          
 _refln_F_squared_sigma                                                         
 _refln_observed_status                                                         
   2   0   0      45599.64      46850.18       483.05 o                         
   4   0   0      68181.69      72689.97      1006.13 o                         
   6   0   0        946.29        960.69        46.94 o                         
   8   0   0       9235.27       8637.28       118.36 o                         
  10   0   0       1510.66       1825.49        40.36 o                         
  12   0   0       3297.03       3608.19       144.69 o                         
  14   0   0       8137.25       7988.58       150.55 o                         
  16   0   0         42.73         59.23        20.54 o                         
  18   0   0       1416.55       1448.53       135.61 o                         
  20   0   0       8440.65       8644.59       248.72 o                         
   1   1   0       2679.26       2480.09        24.39 o                         
   3   1   0       9684.76      11057.78        94.33 o                         
   5   1   0       2224.21       1871.76        26.69 o                         
   7   1   0         51.52         92.80        10.08 o                         
   9   1   0       2045.79       1999.81        32.83 o                         
  11   1   0        170.53        249.81        15.77 o                         
  13   1   0       6348.97       6570.45       110.52 o                         
  15   1   0         19.32         94.93        18.28 o                         
  17   1   0        939.83       1077.56        49.09 o                         
  19   1   0        498.36        507.38        40.34 o                         
   0   2   0        252.83        170.30        19.65 o                         
   2   2   0     214715.31     224970.53      1830.30 o                         
   4   2   0      18725.15      17237.80       147.51 o                         
   6   2   0      48772.29      49907.97       584.71 o                         
   8   2   0      22229.01      22968.63       213.84 o                         
  10   2   0      12000.07      12113.40       123.89 o                         
  12   2   0       1931.54       1749.80        40.86 o                         
  14   2   0          3.24         37.86        13.95 o                         
  16   2   0       6513.67       6382.30       111.14 o                         
  18   2   0       3126.90       3390.47        79.60 o                         
  20   2   0       2235.50       2254.53        93.81 o                         
   1   3   0         66.62         27.53         4.55 o                         
   3   3   0       1727.17       1956.17        45.35 o                         
   5   3   0       5352.50       6223.25        62.48 o                         
   7   3   0       1424.25       1551.04        40.72 o                         
   9   3   0       6369.06       6271.02        99.25 o                         
  11   3   0         70.50        110.38        12.10 o                         
  13   3   0          7.41        113.81        19.09 o                         
  15   3   0        184.58        379.67        31.12 o                         
  17   3   0        703.30        755.64        50.93 o                         
  19   3   0         72.15        147.11        36.06 o                         
   0   4   0      49215.01      52031.34       606.40 o                         
   2   4   0      26490.84      26450.63       225.25 o                         
   4   4   0      67084.05      73893.59       606.59 o                         
   6   4   0       8164.03       8180.79        81.75 o                         
   8   4   0       2713.82       2764.65        42.06 o                         
  10   4   0        529.87        523.75        24.40 o                         
  12   4   0       1364.12       1381.03        67.98 o                         
  14   4   0        112.90        153.63        21.16 o                         
  16   4   0        984.32       1092.54        53.28 o                         
  18   4   0       4248.96       4189.28       183.97 o                         
   1   5   0        122.58        127.75         9.92 o                         
   3   5   0         88.95        112.09        10.51 o                         
   5   5   0         56.84        247.25        22.89 o                         
   7   5   0        279.67        318.43        17.78 o                         
   9   5   0       1797.06       1720.13        41.43 o                         
  11   5   0        121.42        207.27        22.95 o                         
  13   5   0          3.51         58.52        20.59 o                         
  15   5   0        340.89        492.00        35.67 o                         
  17   5   0          2.77         87.78        39.33 o                         
   0   6   0       9435.90       9408.50       190.22 o                         
   2   6   0       6747.94       6466.24        99.05 o                         
   4   6   0       9910.04      10118.41       129.64 o                         
   6   6   0      17935.74      18788.47       202.55 o                         
   8   6   0        279.13        347.15        30.44 o                         
  10   6   0       1539.65       1455.48        80.74 o                         
  12   6   0         99.97        140.91        24.06 o                         
  14   6   0        270.88        221.61        31.12 o                         
  16   6   0       1039.43        943.23        73.69 o                         
   1   7   0        380.16        354.21        22.88 o                         
   3   7   0          0.45         20.51        13.21 o                         
   5   7   0       2170.50       2165.71        58.50 o                         
   7   7   0        692.59        752.02        46.99 o                         
   9   7   0          0.89         44.18        19.70 o                         
  11   7   0         75.22         68.00        23.02 o                         
  13   7   0       1137.03       1141.18       135.17 o                         
   0   8   0       4976.34       4872.24       110.72 o                         
   2   8   0       8902.20       9207.25       121.75 o                         
   4   8   0       1958.41       1894.86        60.30 o                         
   6   8   0         19.16         52.33        21.92 o                         
   8   8   0       3542.46       3248.11        82.10 o                         
  10   8   0         80.62        150.61        32.73 o                         
   1   9   0          5.83         40.86        24.74 o                         
   3   9   0        656.85        648.14        82.82 o                         
   5   9   0        215.97        226.52        36.07 o                         
   7   9   0        343.35        295.73        80.24 o                         
 -21   1   1        100.66        186.11       104.77 o                         
 -19   1   1         15.86         26.65        24.11 o                         
 -17   1   1        756.05        763.58        39.47 o                         
 -15   1   1         58.05         78.88        15.14 o                         
 -13   1   1       1655.65       1754.43        40.29 o                         
 -11   1   1      22082.59      22311.76       215.78 o                         
  -9   1   1      21050.72      21291.05       202.74 o                         
  -7   1   1      16710.05      16018.82       162.47 o                         
  -5   1   1       6624.87       5220.09        54.73 o                         
  -3   1   1      31872.44      33066.32       255.32 o                         
  -1   1   1      60769.04      62471.82       477.54 o                         
   1   1   1      28313.72      29068.39       236.31 o                         
   3   1   1        967.80       1310.05        14.40 o                         
   5   1   1         29.87        162.44        16.12 o                         
   7   1   1          0.88        113.21         8.76 o                         
   9   1   1       1247.61       1197.05        35.19 o                         
  11   1   1      11899.79      11540.50       122.70 o                         
  13   1   1       9557.67       9864.29       122.70 o                         
  15   1   1       3769.51       3898.00        66.95 o                         
  17   1   1       3714.85       3872.60        86.32 o                         
  19   1   1       5320.29       5674.59       132.31 o                         
 -20   2   1        239.92        314.20        49.46 o                         
 -18   2   1       1915.05       1866.61        63.30 o                         
 -16   2   1         19.40        125.65        22.13 o                         
 -14   2   1       1570.87       1532.22        47.67 o                         
 -12   2   1       1963.45       1908.32        60.63 o                         
 -10   2   1        377.33        392.57        16.90 o                         
  -8   2   1       3318.83       3096.81        44.40 o                         
  -6   2   1        103.21        203.33        10.72 o                         
  -4   2   1       4302.56       5154.11        63.30 o                         
  -2   2   1      26995.34      31703.39       261.03 o                         
   0   2   1       3884.89       4710.51        43.70 o                         
   2   2   1      47636.81      55165.21       448.57 o                         
   4   2   1       2845.92       3158.44        33.95 o                         
   6   2   1        133.53        205.27        11.94 o                         
   8   2   1        650.70        694.22        23.55 o                         
  10   2   1        827.00       1041.22        34.72 o                         
  12   2   1       3035.40       2879.94        51.08 o                         
  14   2   1        926.00        959.83        41.01 o                         
  16   2   1       1619.44       1507.78        71.16 o                         
  18   2   1        279.21        281.86        32.98 o                         
  20   2   1         13.12         50.10        47.58 o                         
 -19   3   1        152.19        190.90        38.33 o                         
 -17   3   1         23.90         43.79        23.93 o                         
 -15   3   1       3868.63       3686.13       139.51 o                         
 -13   3   1       5931.56       5568.98        78.60 o                         
 -11   3   1        142.82        170.97        13.73 o                         
  -9   3   1      16320.02      16157.30       174.11 o                         
  -7   3   1      14811.64      14016.78       148.66 o                         
  -5   3   1      38455.66      39698.82       359.85 o                         
  -3   3   1      22630.67      22397.29       190.29 o                         
  -1   3   1      11974.31      11130.46        92.27 o                         
   1   3   1       1965.60       1724.47        21.43 o                         
   3   3   1      12119.27      12260.14       116.07 o                         
   5   3   1        126.86        268.56        14.51 o                         
   7   3   1        346.59        450.83        14.32 o                         
   9   3   1       4191.72       3932.50        53.41 o                         
  11   3   1       1697.98       1749.08        33.90 o                         
  13   3   1       5195.56       5186.78        86.08 o                         
  15   3   1       9667.83       9227.28       139.55 o                         
  17   3   1       5317.12       5362.33       102.83 o                         
  19   3   1       2703.46       2920.87       159.82 o                         
 -18   4   1         33.58        148.96        35.18 o                         
 -16   4   1        276.09        387.93        36.27 o                         
 -14   4   1        415.90        475.92        38.62 o                         
 -12   4   1        272.95        272.73        21.99 o                         
 -10   4   1       6184.54       6021.99        75.68 o                         
  -8   4   1       1335.45       1340.84        29.33 o                         
  -6   4   1        616.05        717.31        24.04 o                         
  -4   4   1       4521.73       5153.36        58.17 o                         
  -2   4   1       1537.70       1511.08        21.97 o                         
   0   4   1        179.06        292.43         8.34 o                         
   2   4   1       2006.58       2069.72        27.15 o                         
   4   4   1       4848.96       5820.73        60.45 o                         
   6   4   1          0.13         21.85         6.95 o                         
   8   4   1        979.82       1021.32        29.33 o                         
  10   4   1       3891.21       3786.89        99.28 o                         
  12   4   1        701.98        753.22        49.19 o                         
  14   4   1          0.16         96.12        20.27 o                         
  16   4   1        747.38        707.81        44.36 o                         
  18   4   1       1322.63       1122.37        60.97 o                         
 -17   5   1        940.16       1013.30        67.34 o                         
 -15   5   1        909.74        777.43        52.12 o                         
 -13   5   1       1273.84       1491.12       100.08 o                         
 -11   5   1       5892.87       5546.19        92.43 o                         
  -9   5   1       1185.08       1265.71        36.37 o                         
  -7   5   1      33029.17      34401.43       374.85 o                         
  -5   5   1      24484.86      25646.36       241.20 o                         
  -3   5   1       7613.18       7218.05        80.48 o                         
  -1   5   1         69.12         66.33         8.11 o                         
   1   5   1       2201.02       2016.54        31.47 o                         
   3   5   1       1640.03       1526.01        25.19 o                         
   5   5   1       5237.29       5502.38        61.61 o                         
   7   5   1       2804.98       2763.35        46.03 o                         
   9   5   1       1022.87        998.11        34.84 o                         
  11   5   1       2807.88       2802.58        55.90 o                         
  13   5   1       3915.43       3634.54        83.18 o                         
  15   5   1       5089.76       5027.59        95.63 o                         
  17   5   1       4585.12       4092.86       132.36 o                         
 -16   6   1        611.89        724.37        69.09 o                         
 -14   6   1       1790.93       1857.04        81.86 o                         
 -12   6   1       1895.61       1643.38        82.72 o                         
 -10   6   1         51.91         64.34        20.77 o                         
  -8   6   1          6.59         20.91        16.38 o                         
  -6   6   1       3628.84       3635.48        58.83 o                         
  -4   6   1        102.79        160.28        18.28 o                         
  -2   6   1        116.27        120.67        14.72 o                         
   0   6   1        241.89        204.10        18.29 o                         
   2   6   1         44.42         47.47        11.52 o                         
   4   6   1         61.11         62.76        13.19 o                         
   6   6   1       3160.96       2820.29        57.90 o                         
   8   6   1       4493.62       4299.76        87.01 o                         
  10   6   1        151.25        248.20        27.51 o                         
  12   6   1        410.52        368.12        37.06 o                         
  14   6   1        117.04        110.83        27.62 o                         
  16   6   1          5.13         31.65        62.02 o                         
 -13   7   1       2360.15       2300.98        74.13 o                         
 -11   7   1       1534.08       1874.21        74.78 o                         
  -9   7   1       6503.50       6395.93       118.36 o                         
  -7   7   1        941.32       1004.17        46.96 o                         
  -5   7   1       7085.46       7028.71        96.90 o                         
  -3   7   1       7086.13       7205.28        97.71 o                         
  -1   7   1       5719.03       5565.92        81.21 o                         
   1   7   1       1225.31       1175.17        42.67 o                         
   3   7   1       1337.22       1471.06        53.58 o                         
   5   7   1       1115.21       1094.95        44.23 o                         
   7   7   1         84.16        114.37        22.70 o                         
   9   7   1       2578.51       2322.14        87.05 o                         
  11   7   1       1667.01       1566.84       111.51 o                         
  13   7   1       1707.45       1696.57        79.08 o                         
 -10   8   1         13.17         37.99        27.87 o                         
  -8   8   1       1144.31       1039.77        67.14 o                         
  -6   8   1         90.21         73.63        22.00 o                         
  -4   8   1        192.97        236.53        28.53 o                         
  -2   8   1         93.51        141.05        20.33 o                         
   0   8   1        120.28        129.31        20.36 o                         
   2   8   1        116.80        150.94        22.83 o                         
   4   8   1        122.21        150.34        25.47 o                         
   6   8   1        333.51        368.56        34.70 o                         
   8   8   1        892.16        660.53        50.05 o                         
  10   8   1        171.45        215.15        34.93 o                         
  -7   9   1       3059.01       3115.23       171.94 o                         
  -5   9   1        453.26        585.24        45.09 o                         
  -3   9   1       2927.88       2705.51        76.23 o                         
  -1   9   1       1939.74       2070.88        61.71 o                         
   1   9   1       1029.51        973.22        48.09 o                         
   3   9   1        305.97        276.85        52.94 o                         
   5   9   1        384.42        446.01        43.01 o                         
 -20   0   2       3099.52       2965.60       222.37 o                         
 -18   0   2       2808.52       2992.64        91.55 o                         
 -16   0   2       2661.11       2710.73       145.60 o                         
 -14   0   2      11697.70      11678.11       200.38 o                         
 -12   0   2      25609.77      24953.58       367.20 o                         
 -10   0   2       8796.96       8619.95       133.67 o                         
  -8   0   2       5081.87       3936.86        65.51 o                         
  -6   0   2      24920.20      28666.68       390.05 o                         
  -4   0   2        986.50       1721.78        28.49 o                         
  -2   0   2      18596.38      19529.70       228.06 o                         
   2   0   2      19054.34      23082.25       268.54 o                         
   4   0   2        741.72        676.38        16.21 o                         
   6   0   2      24476.55      25133.30       302.48 o                         
   8   0   2       9029.31       7951.44       110.29 o                         
  10   0   2       5937.02       5451.44        85.35 o                         
  12   0   2      17643.26      17875.95       278.49 o                         
  14   0   2        103.59        118.39        36.39 o                         
  16   0   2       3654.15       3709.69        94.90 o                         
  18   0   2       1327.18       1228.09        97.85 o                         
  20   0   2        880.19       1033.51       101.68 o                         
 -21   1   2          0.90         91.70       149.01 o                         
 -19   1   2         11.82          5.83        23.32 o                         
 -17   1   2        604.99        561.29        31.84 o                         
 -15   1   2       4344.31       4287.01        73.22 o                         
 -13   1   2       3852.47       3701.54        60.80 o                         
 -11   1   2        105.70        210.41        18.29 o                         
  -9   1   2        131.21        211.00        12.51 o                         
  -7   1   2       1039.41       1168.27        18.77 o                         
  -5   1   2         97.00        155.22        11.50 o                         
  -3   1   2      16098.79      16892.24       141.75 o                         
  -1   1   2       4907.55       5791.60        47.66 o                         
   1   1   2       4917.53       5769.87        50.11 o                         
   3   1   2        105.94        176.05        12.67 o                         
   5   1   2      26665.17      28166.21       234.65 o                         
   7   1   2        163.31        357.30        22.68 o                         
   9   1   2        181.07        248.04        12.93 o                         
  11   1   2       7191.54       6297.52        76.18 o                         
  13   1   2         16.88         33.07        12.03 o                         
  15   1   2       1093.34       1033.86        51.60 o                         
  17   1   2        389.52        373.00        32.53 o                         
  19   1   2         74.59         99.60        31.92 o                         
 -20   2   2       1136.98       1263.41       194.50 o                         
 -18   2   2       1631.25       1692.77        99.27 o                         
 -16   2   2       2079.56       2117.12        55.02 o                         
 -14   2   2       3387.43       3557.82        61.32 o                         
 -12   2   2       7346.88       7275.32        87.75 o                         
 -10   2   2      22904.52      22482.80       212.67 o                         
  -8   2   2       6124.51       5636.76        66.69 o                         
  -6   2   2       6552.66       5481.53        58.60 o                         
  -4   2   2        159.14        185.32        17.33 o                         
  -2   2   2       4369.83       5696.07        52.96 o                         
   0   2   2        171.63        268.00         9.08 o                         
   2   2   2       5158.53       5785.01        53.48 o                         
   4   2   2      24646.33      27046.33       226.26 o                         
   6   2   2       9063.53       8573.84        80.15 o                         
   8   2   2      12197.65      11438.16       142.13 o                         
  10   2   2      15496.46      15775.43       155.93 o                         
  12   2   2        562.60        631.16        36.28 o                         
  14   2   2       4357.93       4334.48        93.77 o                         
  16   2   2         39.46         57.70        19.77 o                         
  18   2   2        992.80       1109.92        54.23 o                         
  20   2   2        281.68        292.57       102.20 o                         
 -19   3   2        684.41        650.26        47.32 o                         
 -17   3   2        398.31        460.81        38.41 o                         
 -15   3   2        133.64        193.00        26.31 o                         
 -13   3   2       2405.36       2222.40        50.33 o                         
 -11   3   2        282.91        331.42        21.87 o                         
  -9   3   2        617.58        656.68        32.20 o                         
  -7   3   2         21.42         64.48         7.70 o                         
  -5   3   2       1818.22       1926.95        26.90 o                         
  -3   3   2      25515.81      28707.24       240.94 o                         
  -1   3   2         32.39         97.33        12.90 o                         
   1   3   2       5382.97       5840.45        55.67 o                         
   3   3   2      18620.20      20459.70       212.35 o                         
   5   3   2       2121.29       2133.25        27.81 o                         
   7   3   2       2710.47       3139.38        57.61 o                         
   9   3   2          1.02         37.30         9.28 o                         
  11   3   2        136.77        159.99        15.74 o                         
  13   3   2        246.01        252.79        22.52 o                         
  15   3   2        148.71        147.53        25.74 o                         
  17   3   2        637.53        660.38        42.16 o                         
  19   3   2         33.90         22.09        28.96 o                         
 -18   4   2       2664.28       2810.09        98.50 o                         
 -16   4   2       8638.83       8176.23       135.07 o                         
 -14   4   2       4862.74       4774.57        78.63 o                         
 -12   4   2       3516.50       3619.07        65.90 o                         
 -10   4   2       1467.20       1465.41        41.54 o                         
  -8   4   2       5651.10       5500.25        82.28 o                         
  -6   4   2       9316.49       9196.92        90.02 o                         
  -4   4   2         22.08         55.21         6.70 o                         
  -2   4   2        160.81        293.80        12.87 o                         
   0   4   2        167.29        299.00        16.88 o                         
   2   4   2        276.77        263.98        10.71 o                         
   4   4   2       7544.01       8130.99        90.96 o                         
   6   4   2       4621.91       4333.18        50.01 o                         
   8   4   2       7370.79       7577.38        84.85 o                         
  10   4   2        458.89        476.64        23.88 o                         
  12   4   2       5397.15       5201.53        78.45 o                         
  14   4   2       5291.20       5367.41       129.17 o                         
  16   4   2       4702.05       4560.58       106.63 o                         
  18   4   2         93.76        182.97        37.90 o                         
 -17   5   2        189.42        175.16        44.41 o                         
 -15   5   2         27.62         24.16        21.45 o                         
 -13   5   2        192.83        204.64        25.62 o                         
 -11   5   2        276.15        362.23        27.36 o                         
  -9   5   2       1035.88       1155.68        40.73 o                         
  -7   5   2        105.79        200.02        19.91 o                         
  -5   5   2        341.71        300.56        16.05 o                         
  -3   5   2       1691.84       1823.15        33.00 o                         
  -1   5   2         33.07         32.40         8.76 o                         
   1   5   2        115.15        135.02        10.73 o                         
   3   5   2       2126.71       2014.90        32.92 o                         
   5   5   2          9.32         31.74         9.31 o                         
   7   5   2         49.03        104.86        13.26 o                         
   9   5   2         56.72         79.56        14.86 o                         
  11   5   2        618.17        561.22        33.49 o                         
  13   5   2        955.04       1084.34        43.49 o                         
  15   5   2        141.63        125.25        26.18 o                         
  17   5   2        139.88        113.53        41.15 o                         
 -16   6   2        933.27        915.95       135.33 o                         
 -14   6   2       3602.77       3891.57       106.24 o                         
 -12   6   2       1463.40       1432.90        68.46 o                         
 -10   6   2       1936.83       1774.87        55.28 o                         
  -8   6   2       7477.98       7617.64       134.06 o                         
  -6   6   2       2167.91       1948.54        42.05 o                         
  -4   6   2       3637.40       3456.56        56.11 o                         
  -2   6   2         53.37         48.33        12.16 o                         
   0   6   2        418.77        457.15        23.24 o                         
   2   6   2       1494.42       1591.35        45.53 o                         
   4   6   2         89.78         81.85        14.00 o                         
   6   6   2      10669.24      11006.21       146.73 o                         
   8   6   2       1186.05       1091.33        48.16 o                         
  10   6   2       3780.04       3735.69        83.41 o                         
  12   6   2       2161.80       2209.16        83.08 o                         
  14   6   2       1250.82       1182.29        58.66 o                         
  16   6   2        931.03       1414.22       167.35 o                         
 -13   7   2         29.44         40.41        26.70 o                         
 -11   7   2         55.37         82.01        24.06 o                         
  -9   7   2        266.46        282.91        29.37 o                         
  -7   7   2       1422.27       1319.10        93.94 o                         
  -5   7   2          2.63         27.53        15.75 o                         
  -3   7   2        318.33        263.00        20.92 o                         
  -1   7   2         48.25         54.57        15.78 o                         
   1   7   2        107.34        147.28        18.11 o                         
   3   7   2        173.31        195.48        19.39 o                         
   5   7   2        267.65        184.31        22.81 o                         
   7   7   2       1078.36       1005.17        48.44 o                         
   9   7   2         12.53         45.03        20.27 o                         
  11   7   2          6.82         16.15        21.45 o                         
  13   7   2         53.72         59.26        31.31 o                         
 -10   8   2       3515.71       3738.20       108.60 o                         
  -8   8   2         27.45         34.11        21.68 o                         
  -6   8   2       1055.72       1048.56        72.76 o                         
  -4   8   2        643.01        720.79        43.55 o                         
  -2   8   2        457.53        561.84        42.21 o                         
   0   8   2         16.89         26.37        15.97 o                         
   2   8   2          1.74         22.08        18.91 o                         
   4   8   2       1439.94       1322.74        57.12 o                         
   6   8   2        154.28        137.55        26.48 o                         
   8   8   2       4759.89       4422.99       109.38 o                         
  10   8   2       2993.40       3096.46       123.09 o                         
  -7   9   2        577.51        531.85        93.99 o                         
  -5   9   2         45.13         22.00        27.08 o                         
  -3   9   2         36.67         70.03        25.02 o                         
  -1   9   2        385.12        338.74        33.26 o                         
   1   9   2        111.35        116.18        26.21 o                         
   3   9   2          4.24         -3.45        23.02 o                         
   5   9   2          0.57         -5.69        27.47 o                         
 -19   1   3       2956.88       3003.62       130.37 o                         
 -17   1   3       2045.16       2211.48        53.41 o                         
 -15   1   3       4490.10       4694.76        74.91 o                         
 -13   1   3      10437.36      10187.02       124.06 o                         
 -11   1   3      10742.19      10397.68       122.07 o                         
  -9   1   3       2697.10       2223.78        33.55 o                         
  -7   1   3       3280.29       2941.78        36.20 o                         
  -5   1   3       4445.55       4416.78        46.56 o                         
  -3   1   3        787.78        732.96        16.08 o                         
  -1   1   3      15741.25      15792.74       140.11 o                         
   1   1   3      17944.77      19071.07       157.10 o                         
   3   1   3      19009.95      18494.27       144.62 o                         
   5   1   3      10285.48       9560.80        85.89 o                         
   7   1   3      27119.98      25426.66       230.66 o                         
   9   1   3      21166.35      20865.92       185.39 o                         
  11   1   3       6998.00       6491.43       103.91 o                         
  13   1   3       3626.56       3607.32        60.30 o                         
  15   1   3        530.71        539.95        33.86 o                         
  17   1   3        117.24        129.87        24.45 o                         
  19   1   3          1.73         13.26        31.13 o                         
 -20   2   3        143.27        136.43        45.86 o                         
 -18   2   3        270.03        304.73        33.36 o                         
 -16   2   3        135.06        142.97        22.52 o                         
 -14   2   3        631.31        703.04        33.52 o                         
 -12   2   3          3.15         49.42        10.82 o                         
 -10   2   3       2330.63       2315.20        36.32 o                         
  -8   2   3        557.85        696.71        16.30 o                         
  -6   2   3          2.97        101.21         8.26 o                         
  -4   2   3      17534.61      20513.94       175.23 o                         
  -2   2   3        827.74       1084.81        18.88 o                         
   0   2   3       1814.05       1959.51        23.98 o                         
   2   2   3        111.84         94.54         7.21 o                         
   4   2   3       1367.36       1242.68        17.50 o                         
   6   2   3       3317.89       3289.99        36.59 o                         
   8   2   3       2057.85       2282.31        33.65 o                         
  10   2   3        742.04        739.45        23.03 o                         
  12   2   3        309.62        296.08        17.78 o                         
  14   2   3         21.92         37.71        16.60 o                         
  16   2   3       1280.37       1212.33        51.23 o                         
  18   2   3         35.58         32.91        22.37 o                         
  20   2   3         80.24         50.15        96.25 o                         
 -19   3   3       1610.04       1858.62        97.85 o                         
 -17   3   3       7423.80       7342.22       126.24 o                         
 -15   3   3       4756.74       4669.18       108.22 o                         
 -13   3   3       1414.15       1394.83        39.65 o                         
 -11   3   3       2043.10       1859.89        34.69 o                         
  -9   3   3       8341.88       8185.14        99.22 o                         
  -7   3   3        149.44        261.32        12.53 o                         
  -5   3   3       9064.37       8858.14        84.21 o                         
  -3   3   3       4131.81       4211.62        77.09 o                         
  -1   3   3       4621.65       4376.84        48.46 o                         
   1   3   3      18294.98      17910.40       143.62 o                         
   3   3   3      21255.70      22719.37       193.05 o                         
   5   3   3      26202.50      25975.20       237.69 o                         
   7   3   3       2810.21       2482.11        36.21 o                         
   9   3   3       1997.80       1843.20        41.33 o                         
  11   3   3       8583.20       8821.75       110.79 o                         
  13   3   3       2082.89       1998.57        49.80 o                         
  15   3   3       2345.93       2341.36        81.94 o                         
  17   3   3        323.88        306.48        32.78 o                         
  19   3   3          7.99         20.23        33.12 o                         
 -18   4   3         25.69         59.77        31.65 o                         
 -16   4   3       1111.80       1289.08        57.97 o                         
 -14   4   3        135.50        250.13        28.23 o                         
 -12   4   3        545.26        622.40        27.57 o                         
 -10   4   3        157.49        226.77        23.25 o                         
  -8   4   3       1237.71       1342.46        37.20 o                         
  -6   4   3         48.81         90.04         9.07 o                         
  -4   4   3       2249.84       2411.78        33.28 o                         
  -2   4   3       1373.59       1413.88        24.43 o                         
   0   4   3       3499.65       3319.57        50.38 o                         
   2   4   3        195.70        266.50        10.55 o                         
   4   4   3       5106.67       5050.92        54.63 o                         
   6   4   3        765.29        911.56        22.05 o                         
   8   4   3        601.16        582.68        24.43 o                         
  10   4   3        454.83        386.85        37.42 o                         
  12   4   3         77.52         97.52        16.42 o                         
  14   4   3         60.08         72.15        18.81 o                         
  16   4   3        202.11        230.96        34.10 o                         
  18   4   3        162.18        125.25        38.31 o                         
 -17   5   3       1526.75       1603.21        77.30 o                         
 -15   5   3       2624.97       2641.35        67.33 o                         
 -13   5   3       1810.48       1826.72        76.78 o                         
 -11   5   3       1519.09       1407.37        45.32 o                         
  -9   5   3        338.43        383.15        22.40 o                         
  -7   5   3       5997.56       5686.02        89.64 o                         
  -5   5   3       1228.24       1333.30        28.26 o                         
  -3   5   3         28.38         49.08         8.94 o                         
  -1   5   3       1509.00       1358.42        25.59 o                         
   1   5   3       3018.09       3070.70        42.16 o                         
   3   5   3       6917.46       6690.67        75.74 o                         
   5   5   3       5398.53       5159.35        63.76 o                         
   7   5   3       6102.36       5783.88       110.15 o                         
   9   5   3       4487.21       4369.06        75.19 o                         
  11   5   3       1379.41       1355.83        47.84 o                         
  13   5   3       3708.10       3790.55        71.89 o                         
  15   5   3        208.85        219.63        30.08 o                         
  17   5   3         89.00        136.46        48.83 o                         
 -16   6   3          5.89         13.49        41.70 o                         
 -14   6   3       1642.72       1542.63       136.00 o                         
 -12   6   3         41.88         49.45        21.62 o                         
 -10   6   3        844.83        933.63        45.50 o                         
  -8   6   3        389.58        471.84        29.53 o                         
  -6   6   3        808.66       1077.58        37.21 o                         
  -4   6   3          2.56         30.04        11.78 o                         
  -2   6   3        255.06        232.22        17.47 o                         
   0   6   3       1477.72       1446.47        38.27 o                         
   2   6   3        642.62        568.65        25.21 o                         
   4   6   3        193.03        217.35        18.37 o                         
   6   6   3        470.71        682.92        51.37 o                         
   8   6   3       1288.60       1251.02        49.50 o                         
  10   6   3        343.17        413.24        44.71 o                         
  12   6   3          9.90         37.96        22.51 o                         
  14   6   3         81.63         94.82        28.22 o                         
  16   6   3         18.47          9.17       100.87 o                         
 -13   7   3       1809.11       1678.13        70.23 o                         
 -11   7   3        280.76        355.36        33.61 o                         
  -9   7   3        373.17        349.82        32.89 o                         
  -7   7   3         10.81         28.53        18.28 o                         
  -5   7   3       1426.34       1298.08        64.18 o                         
  -3   7   3        106.27        105.97        16.43 o                         
  -1   7   3       1293.58       1384.62        76.21 o                         
   1   7   3       2001.35       1945.03        43.57 o                         
   3   7   3       1761.49       1802.54        49.68 o                         
   5   7   3        908.75        907.62        41.19 o                         
   7   7   3       2122.45       2058.29        61.92 o                         
   9   7   3       1174.12       1299.76        64.52 o                         
  11   7   3       1207.44       1184.92        56.71 o                         
  13   7   3        360.15        355.78        41.60 o                         
 -10   8   3        372.49        385.30        40.01 o                         
  -8   8   3        696.99        659.19        43.90 o                         
  -6   8   3        116.64        137.34        27.40 o                         
  -4   8   3        377.95        355.57        32.35 o                         
  -2   8   3         46.13         48.40        17.09 o                         
   0   8   3        149.86        150.24        20.70 o                         
   2   8   3       2829.50       2834.77        64.17 o                         
   4   8   3        193.96        159.87        25.88 o                         
   6   8   3        680.94        595.39        49.96 o                         
   8   8   3         28.28         31.95        21.67 o                         
  10   8   3          0.79         17.41        29.71 o                         
  -7   9   3         39.72         29.80        73.36 o                         
  -5   9   3         17.35          3.18        28.24 o                         
  -3   9   3         63.75        113.68        29.84 o                         
  -1   9   3        194.18        152.99        27.20 o                         
   1   9   3        286.19        414.97        36.13 o                         
   3   9   3         27.26          8.14        25.35 o                         
   5   9   3        948.65        963.85        68.49 o                         
 -20   0   4        231.25        376.85        65.29 o                         
 -18   0   4       4312.64       4515.08       154.74 o                         
 -16   0   4        232.43        413.86        37.50 o                         
 -14   0   4       2290.82       2368.24        66.26 o                         
 -12   0   4       5283.23       5213.95       104.17 o                         
 -10   0   4       9182.04       9431.39       131.62 o                         
  -8   0   4       4651.20       4767.34        73.04 o                         
  -6   0   4       7872.09      10915.73       139.33 o                         
  -4   0   4      25872.72      25698.51       303.62 o                         
  -2   0   4      39363.62      38898.73       624.37 o                         
   0   0   4       8020.37       7004.98        86.52 o                         
   2   0   4      34162.18      35472.73       411.59 o                         
   4   0   4       5488.89       4820.54        73.11 o                         
   6   0   4      11979.85      13014.04       166.59 o                         
   8   0   4      10707.16       9551.59       131.42 o                         
  10   0   4      11752.37      12070.21       188.32 o                         
  12   0   4       3905.28       3860.40       103.78 o                         
  14   0   4       8820.10       8215.09       154.91 o                         
  16   0   4        343.80        303.92        55.51 o                         
  18   0   4        137.71        228.73        56.40 o                         
  20   0   4        227.69        355.33       149.01 o                         
 -21   1   4        338.98        398.89       110.04 o                         
 -19   1   4          3.24         61.60        33.55 o                         
 -17   1   4        697.14        607.17        38.25 o                         
 -15   1   4        992.19       1133.41        56.67 o                         
 -13   1   4         96.90        228.73        18.97 o                         
 -11   1   4         65.18        185.98        14.19 o                         
  -9   1   4        514.85        546.45        19.25 o                         
  -7   1   4        887.28       1015.13        19.16 o                         
  -5   1   4      12025.00      13927.79       121.14 o                         
  -3   1   4       3486.96       3301.64        33.45 o                         
  -1   1   4       3175.24       3325.15        33.25 o                         
   1   1   4         62.04        113.92         3.84 o                         
   3   1   4       1411.86       1328.71        19.23 o                         
   5   1   4       1196.42       1307.08        18.08 o                         
   7   1   4       6061.26       6729.55        67.53 o                         
   9   1   4      11216.63      11606.83       110.58 o                         
  11   1   4         39.15         33.68         9.27 o                         
  13   1   4         54.42         63.48        13.45 o                         
  15   1   4        180.59        169.69        23.16 o                         
  17   1   4         50.44         86.86        24.97 o                         
  19   1   4        416.37        389.58        45.35 o                         
 -20   2   4       3266.76       3573.50       174.23 o                         
 -18   2   4        465.82        554.87        40.24 o                         
 -16   2   4       4593.74       4544.55        77.32 o                         
 -14   2   4       1630.04       1659.70        42.75 o                         
 -12   2   4       2621.59       2676.03        49.81 o                         
 -10   2   4       1330.83       1429.63        28.65 o                         
  -8   2   4        124.73        188.00        13.76 o                         
  -6   2   4       7446.38       7443.39        72.04 o                         
  -4   2   4        543.81        377.57        12.50 o                         
  -2   2   4         72.03        278.65        22.64 o                         
   0   2   4        140.90         44.29         3.83 o                         
   2   2   4        186.49        154.82        10.08 o                         
   4   2   4      37144.61      37599.51       311.00 o                         
   6   2   4      36979.41      36945.39       333.62 o                         
   8   2   4      33389.90      35236.23       297.68 o                         
  10   2   4      11020.44      11006.21       124.01 o                         
  12   2   4       6770.28       6223.26       107.29 o                         
  14   2   4          4.25         11.86        15.83 o                         
  16   2   4         71.77         99.54        24.69 o                         
  18   2   4         89.15        128.56        28.35 o                         
 -19   3   4         10.13         37.15        41.25 o                         
 -17   3   4        648.41        680.02        49.89 o                         
 -15   3   4        136.51        156.11        21.55 o                         
 -13   3   4        656.41        732.16        29.74 o                         
 -11   3   4       3300.79       2962.25        46.02 o                         
  -9   3   4        793.25        848.99        27.28 o                         
  -7   3   4       1874.07       1743.91        27.58 o                         
  -5   3   4       4171.88       4618.55        50.12 o                         
  -3   3   4         38.60         46.33         6.07 o                         
  -1   3   4       2338.20       2760.01        34.62 o                         
   1   3   4       1486.12       1716.18        19.55 o                         
   3   3   4        391.84        347.21        12.24 o                         
   5   3   4       2667.75       3012.06        46.25 o                         
   7   3   4       2749.50       2968.65        48.97 o                         
   9   3   4         57.35         58.79        10.35 o                         
  11   3   4        490.97        592.21        27.47 o                         
  13   3   4        683.52        638.08        32.51 o                         
  15   3   4        184.20        219.67        26.79 o                         
  17   3   4          3.41         73.61        25.67 o                         
  19   3   4        414.01        447.42        53.91 o                         
 -18   4   4       2881.17       3091.52       101.18 o                         
 -16   4   4        517.92        587.76        41.38 o                         
 -14   4   4       2379.90       2266.08        56.36 o                         
 -12   4   4        420.87        443.44        24.35 o                         
 -10   4   4        762.42        761.80        27.00 o                         
  -8   4   4        380.39        454.01        19.54 o                         
  -6   4   4        125.63        146.50        12.11 o                         
  -4   4   4        687.74        539.77        24.59 o                         
  -2   4   4       4269.57       3593.29        45.39 o                         
   0   4   4      22078.98      21885.71       202.74 o                         
   2   4   4      24926.86      25250.82       215.60 o                         
   4   4   4       8855.70       8554.84        87.57 o                         
   6   4   4       8249.34       7968.37       131.28 o                         
   8   4   4       1755.70       1714.10        47.40 o                         
  10   4   4       5054.40       4939.68        73.02 o                         
  12   4   4       1475.15       1551.80        42.69 o                         
  14   4   4       1519.88       1498.64        46.65 o                         
  16   4   4        173.88        116.52        25.12 o                         
  18   4   4       1099.12       1010.13        93.20 o                         
 -17   5   4        120.15        157.73        52.36 o                         
 -15   5   4        112.71        189.41        27.83 o                         
 -13   5   4         48.33         62.06        19.36 o                         
 -11   5   4        440.41        373.34        26.95 o                         
  -9   5   4        418.31        382.00        26.45 o                         
  -7   5   4        157.77        242.85        16.52 o                         
  -5   5   4       2507.53       2445.55        46.38 o                         
  -3   5   4         32.58         25.29         8.64 o                         
  -1   5   4        830.97        838.66        36.48 o                         
   1   5   4        256.77        329.26        16.23 o                         
   3   5   4        775.81        841.68        22.96 o                         
   5   5   4       1339.79       1390.09        40.84 o                         
   7   5   4        963.31        935.18        35.71 o                         
   9   5   4         36.15         44.62        14.85 o                         
  11   5   4         98.23        132.10        20.15 o                         
  13   5   4         49.77         52.18        20.27 o                         
  15   5   4         40.76         61.12        23.79 o                         
  17   5   4         14.66         -0.71        49.21 o                         
 -16   6   4       1912.26       2302.74       138.69 o                         
 -14   6   4        392.27        402.39        38.73 o                         
 -12   6   4       1002.14        963.98        74.30 o                         
 -10   6   4        112.56        130.66        23.19 o                         
  -8   6   4       1245.78       1285.67        42.29 o                         
  -6   6   4         25.10         73.16        18.36 o                         
  -4   6   4       1565.43       1536.31        36.27 o                         
  -2   6   4       2890.18       2769.51        51.91 o                         
   0   6   4       1479.45       1433.71        33.88 o                         
   2   6   4       5354.71       5288.81        79.84 o                         
   4   6   4       7296.77       7265.12       106.06 o                         
   6   6   4       4454.78       4255.08        75.73 o                         
   8   6   4       9497.27       9389.68       198.86 o                         
  10   6   4       1860.85       1874.71       105.22 o                         
  12   6   4        561.16        636.40        44.16 o                         
  14   6   4         26.52          9.18        23.02 o                         
  16   6   4        194.43        213.20       107.75 o                         
 -13   7   4         72.28        174.58        34.68 o                         
 -11   7   4        523.83        490.80        37.63 o                         
  -9   7   4          3.17         24.79        18.67 o                         
  -7   7   4        445.10        473.71        30.35 o                         
  -5   7   4          1.68          7.55        14.24 o                         
  -3   7   4          8.47         21.96        14.48 o                         
  -1   7   4        294.40        301.34        22.27 o                         
   1   7   4        465.51        476.79        26.83 o                         
   3   7   4        711.01        559.45        31.82 o                         
   5   7   4        250.96        243.15        24.16 o                         
   7   7   4         10.86         13.80        18.38 o                         
   9   7   4         50.78         47.40        20.58 o                         
  11   7   4        280.79        327.43        35.29 o                         
  13   7   4         39.21         31.46        30.87 o                         
 -10   8   4         58.42         69.25        29.50 o                         
  -8   8   4         48.73         40.78        21.50 o                         
  -6   8   4        690.64        716.02        43.22 o                         
  -4   8   4       1226.82       1366.26        66.96 o                         
  -2   8   4       3987.29       3992.19        85.44 o                         
   0   8   4       3789.72       4002.62        89.71 o                         
   2   8   4       1033.33       1286.69        56.69 o                         
   4   8   4       1426.58       1425.98        69.05 o                         
   6   8   4       3617.37       3706.98       115.45 o                         
   8   8   4        624.10        560.00        56.77 o                         
  10   8   4        562.46        673.02        51.28 o                         
  -7   9   4         78.02         -6.88        66.48 o                         
  -5   9   4         35.39         20.07        28.26 o                         
  -3   9   4          2.10         34.99        29.84 o                         
  -1   9   4        437.81        409.33        34.81 o                         
   1   9   4        147.36         93.03        25.96 o                         
   3   9   4         27.83         56.77        27.34 o                         
   5   9   4         65.30         14.08        49.52 o                         
 -19   1   5        201.72        273.16        37.29 o                         
 -17   1   5          1.76         27.14        18.79 o                         
 -15   1   5        796.01        753.29        33.07 o                         
 -13   1   5       2501.77       2286.58        56.04 o                         
 -11   1   5       2817.32       2779.08        43.49 o                         
  -9   1   5       6675.92       6098.55        65.06 o                         
  -7   1   5      15571.40      15867.67       141.51 o                         
  -5   1   5      49979.55      52274.43       428.78 o                         
  -3   1   5      25426.10      24917.35       207.60 o                         
  -1   1   5      43813.70      43276.40       352.82 o                         
   1   1   5      24396.89      25112.32       207.26 o                         
   3   1   5      30214.58      30507.24       272.68 o                         
   5   1   5      20026.54      21511.00       183.20 o                         
   7   1   5       2490.15       2298.14        30.28 o                         
   9   1   5        603.24        613.71        23.61 o                         
  11   1   5       1796.62       1746.53        39.98 o                         
  13   1   5        121.71        158.82        20.77 o                         
  15   1   5       1829.91       1705.51        55.38 o                         
  17   1   5       2433.84       2421.62        85.49 o                         
  19   1   5       3039.55       3254.90       184.24 o                         
 -20   2   5         78.65        348.46        84.82 o                         
 -18   2   5        588.40        613.10        71.02 o                         
 -16   2   5         27.74        124.67        19.68 o                         
 -14   2   5          1.01         88.55        15.50 o                         
 -12   2   5        210.56        256.11        17.57 o                         
 -10   2   5       1212.19       1257.69        38.26 o                         
  -8   2   5        680.73        787.80        17.38 o                         
  -6   2   5        420.08        470.40        14.47 o                         
  -4   2   5       4589.41       4949.47        57.13 o                         
  -2   2   5      13793.35      15342.98       132.15 o                         
   0   2   5       1157.64        989.49        15.62 o                         
   2   2   5       2600.06       3408.35        37.43 o                         
   4   2   5       8825.97       9907.63        89.46 o                         
   6   2   5        137.38         93.55         7.17 o                         
   8   2   5        267.45        259.87        15.38 o                         
  10   2   5       3407.71       3284.03        49.57 o                         
  12   2   5       2051.40       1936.66        62.67 o                         
  14   2   5        148.85        228.07        24.60 o                         
  16   2   5        145.78        176.15        26.96 o                         
  18   2   5        142.35        243.37        34.93 o                         
 -19   3   5        360.82        422.24        59.12 o                         
 -17   3   5          0.97         54.27        30.25 o                         
 -15   3   5        129.21        140.69        23.07 o                         
 -13   3   5       1151.04       1099.51        41.20 o                         
 -11   3   5       4014.16       3659.58        55.68 o                         
  -9   3   5       7539.40       7503.88        84.26 o                         
  -7   3   5      14411.05      14189.43       130.84 o                         
  -5   3   5       3991.39       3328.61        39.99 o                         
  -3   3   5      38184.53      39288.81       327.01 o                         
  -1   3   5      17632.67      17206.76       159.76 o                         
   1   3   5      49413.21      50939.57       417.68 o                         
   3   3   5      25528.11      26364.42       223.05 o                         
   5   3   5       3305.17       2720.52        32.92 o                         
   7   3   5       3763.77       3824.15        44.25 o                         
   9   3   5       2318.44       2247.36        41.99 o                         
  11   3   5        140.03        198.86        17.26 o                         
  13   3   5        433.21        476.70        28.83 o                         
  15   3   5        103.35        145.35        24.23 o                         
  17   3   5       2171.98       2318.61        71.10 o                         
  19   3   5        502.09        511.01        51.53 o                         
 -18   4   5         32.30        202.97        60.64 o                         
 -16   4   5        517.76        469.42        46.50 o                         
 -14   4   5          3.16         73.74        19.28 o                         
 -12   4   5          0.83         50.70        15.05 o                         
 -10   4   5       2354.57       2265.23        40.75 o                         
  -8   4   5       2169.38       2332.95        46.69 o                         
  -6   4   5       1342.16       1228.75        24.07 o                         
  -4   4   5       1472.84       1531.34        30.13 o                         
  -2   4   5       2418.41       2452.40        35.09 o                         
   0   4   5       2179.63       2303.31        32.97 o                         
   2   4   5       4073.91       4297.30        46.68 o                         
   4   4   5       2693.92       2838.99        48.06 o                         
   6   4   5       3399.42       3303.81        65.56 o                         
   8   4   5       1380.73       1261.80        32.38 o                         
  10   4   5       2347.09       2280.89        45.79 o                         
  12   4   5        705.40        760.43        32.93 o                         
  14   4   5         27.93        159.84        24.07 o                         
  16   4   5         29.67         73.59        25.53 o                         
  18   4   5          0.04         94.72        34.53 o                         
 -17   5   5        193.21        163.14        61.47 o                         
 -15   5   5        126.77        142.44        26.49 o                         
 -13   5   5          6.47         23.13        18.40 o                         
 -11   5   5       3986.64       3777.98        70.93 o                         
  -9   5   5       9481.12       9345.07       160.96 o                         
  -7   5   5       6885.82       6639.68        79.63 o                         
  -5   5   5      11367.71      11407.51       119.30 o                         
  -3   5   5       2633.48       2372.21        37.56 o                         
  -1   5   5      17853.77      18109.28       174.01 o                         
   1   5   5      11177.92      11144.36       114.15 o                         
   3   5   5       7143.89       6844.43        90.37 o                         
   5   5   5       9372.80       9496.51       113.55 o                         
   7   5   5       5517.18       5482.18        99.34 o                         
   9   5   5        406.93        471.70        34.79 o                         
  11   5   5        106.92        112.80        19.72 o                         
  13   5   5       1322.87       1254.87        57.04 o                         
  15   5   5        964.35       1066.28        96.50 o                         
  17   5   5         33.10         32.09        66.48 o                         
 -16   6   5        318.79        325.19        88.26 o                         
 -14   6   5         53.49         63.10        25.09 o                         
 -12   6   5        101.67        141.89        25.04 o                         
 -10   6   5          6.76         15.22        16.47 o                         
  -8   6   5        457.77        427.76        29.18 o                         
  -6   6   5         36.80         21.92        12.51 o                         
  -4   6   5       1018.59        920.54        38.94 o                         
  -2   6   5         17.00         31.96        11.62 o                         
   0   6   5       4931.71       5133.45        72.12 o                         
   2   6   5        120.51        121.36        15.18 o                         
   4   6   5          8.90         14.09        14.18 o                         
   6   6   5        187.89        177.57        21.31 o                         
   8   6   5       3189.90       3226.86        75.52 o                         
  10   6   5        204.38        254.06        28.45 o                         
  12   6   5        907.81        892.40        49.13 o                         
  14   6   5        273.09        284.36        36.90 o                         
  16   6   5         24.26         34.39       114.62 o                         
 -13   7   5        709.01        653.02        46.71 o                         
 -11   7   5        406.27        413.81        35.22 o                         
  -9   7   5       1129.13       1229.09        58.53 o                         
  -7   7   5       1868.12       1985.39        51.60 o                         
  -5   7   5       2930.55       2776.72        53.47 o                         
  -3   7   5      10678.38      10612.31       129.60 o                         
  -1   7   5       9362.49       9233.85       148.25 o                         
   1   7   5       5627.87       5705.02        82.57 o                         
   3   7   5       4081.37       4194.01        85.77 o                         
   5   7   5       2385.97       2409.74        77.20 o                         
   7   7   5        508.50        491.23        39.71 o                         
   9   7   5        134.60        141.91        26.47 o                         
  11   7   5         11.44         19.77        22.03 o                         
  13   7   5         14.98         24.40        33.08 o                         
 -10   8   5         72.35         80.36        31.15 o                         
  -8   8   5         28.58         33.06        22.07 o                         
  -6   8   5         12.45         21.05        21.55 o                         
  -4   8   5         39.91         71.07        19.69 o                         
  -2   8   5        594.47        580.23        44.80 o                         
   0   8   5         28.63         10.96        17.12 o                         
   2   8   5        385.34        330.32        30.17 o                         
   4   8   5         50.27         14.06        19.19 o                         
   6   8   5       1396.75       1252.04        71.64 o                         
   8   8   5        681.56        707.27        53.27 o                         
  10   8   5        194.61        169.64        49.84 o                         
  -7   9   5       2038.83       2195.95       151.30 o                         
  -5   9   5       3168.83       3291.96       143.63 o                         
  -3   9   5       3338.81       3448.80       104.50 o                         
  -1   9   5       1120.70       1000.25        57.28 o                         
   1   9   5       1665.13       1960.24        74.48 o                         
   3   9   5       2457.38       2521.70        77.07 o                         
   5   9   5       1557.01       1549.72       107.87 o                         
 -20   0   6       1266.70       1547.19       121.50 o                         
 -18   0   6       2214.45       2211.91        95.46 o                         
 -16   0   6      13028.72      12349.94       244.89 o                         
 -14   0   6       5264.05       5368.77       115.96 o                         
 -12   0   6      20906.64      20692.84       314.15 o                         
 -10   0   6       2324.23       2254.37        47.64 o                         
  -8   0   6       7625.39       6303.60        93.27 o                         
  -6   0   6      50418.89      54326.62       633.20 o                         
  -4   0   6      55356.21      58211.96       671.94 o                         
  -2   0   6       7879.85       7680.56       113.39 o                         
   0   0   6      70626.16      74034.80       951.54 o                         
   2   0   6        527.19        534.01        28.83 o                         
   4   0   6       8990.36       9835.94       127.46 o                         
   6   0   6      15259.51      15794.86       200.39 o                         
   8   0   6      27904.05      30406.43       371.70 o                         
  10   0   6       9255.60       8558.12       125.18 o                         
  12   0   6       4235.50       3947.93        88.89 o                         
  14   0   6      21480.12      21322.13       335.07 o                         
  16   0   6      17597.33      17207.76       387.26 o                         
  18   0   6       7660.18       7582.74       395.45 o                         
 -19   1   6        535.29        602.07        45.12 o                         
 -17   1   6        233.32        263.13        27.04 o                         
 -15   1   6        166.02        200.39        22.02 o                         
 -13   1   6          0.51         13.69        12.67 o                         
 -11   1   6         71.91        157.87        14.36 o                         
  -9   1   6          1.63         58.34         8.20 o                         
  -7   1   6       1623.09       2064.18        33.58 o                         
  -5   1   6       5401.60       6543.17        62.81 o                         
  -3   1   6       9455.16       9415.11        83.64 o                         
  -1   1   6      12321.47      14226.60       121.16 o                         
   1   1   6      11092.88      12192.72       104.78 o                         
   3   1   6      17463.43      18245.21       168.44 o                         
   5   1   6      27412.21      31263.83       261.89 o                         
   7   1   6       5806.69       6486.85        66.86 o                         
   9   1   6         39.02        141.05        10.95 o                         
  11   1   6       1575.34       1513.42        41.69 o                         
  13   1   6        492.31        537.61        31.47 o                         
  15   1   6          3.61         71.30        19.88 o                         
  17   1   6         50.56        103.86        31.55 o                         
  19   1   6        101.53         57.03        35.40 o                         
 -18   2   6         39.80         76.86        27.72 o                         
 -16   2   6        533.95        575.51        45.86 o                         
 -14   2   6       8369.49       8052.33       118.26 o                         
 -12   2   6       3887.68       4225.00        60.74 o                         
 -10   2   6      23290.05      22822.03       234.83 o                         
  -8   2   6      40189.22      42633.00       381.55 o                         
  -6   2   6      33921.90      32952.43       278.01 o                         
  -4   2   6      27410.38      27472.62       232.29 o                         
  -2   2   6      18320.64      17712.58       151.32 o                         
   0   2   6       1537.12       1977.13        25.87 o                         
   2   2   6       1146.24       1188.42        19.38 o                         
   4   2   6       1524.50       1737.61        26.14 o                         
   6   2   6      11865.90      12172.88       121.17 o                         
   8   2   6       8324.22       7706.95        76.20 o                         
  10   2   6       9935.31       9325.12       116.91 o                         
  12   2   6      14439.92      14142.45       200.60 o                         
  14   2   6       8829.59       8988.93       138.55 o                         
  16   2   6       8686.94       8733.83       141.39 o                         
  18   2   6       4292.19       3997.42       134.58 o                         
 -19   3   6         28.10         94.92        53.82 o                         
 -17   3   6        156.21        230.77        36.19 o                         
 -15   3   6         14.67         15.62        16.94 o                         
 -13   3   6        285.53        271.53        21.68 o                         
 -11   3   6       1851.41       1778.18        40.14 o                         
  -9   3   6        169.07        208.23        17.09 o                         
  -7   3   6        654.99        682.47        29.31 o                         
  -5   3   6       2779.09       2940.78        37.14 o                         
  -3   3   6        680.20       1028.05        19.29 o                         
  -1   3   6        406.01        473.37        15.81 o                         
   1   3   6        184.95        216.18        14.08 o                         
   3   3   6       4225.91       5214.13        54.08 o                         
   5   3   6        977.07       1106.83        25.64 o                         
   7   3   6        140.34        178.24        12.41 o                         
   9   3   6         17.55         90.62        13.15 o                         
  11   3   6       3727.86       3422.67        58.03 o                         
  13   3   6        440.88        573.09        31.37 o                         
  15   3   6         39.46        123.25        24.40 o                         
  17   3   6        448.36        546.67        60.86 o                         
  19   3   6          1.16         26.50        55.51 o                         
 -18   4   6        958.07        933.03       146.72 o                         
 -16   4   6       1057.93        912.77        58.39 o                         
 -14   4   6       3280.46       3390.44        75.78 o                         
 -12   4   6       7182.33       6754.93        94.01 o                         
 -10   4   6      10178.58      10570.11       117.42 o                         
  -8   4   6       9244.93       9202.09       110.01 o                         
  -6   4   6       7619.08       7513.16        77.80 o                         
  -4   4   6      10534.79      10222.54        97.27 o                         
  -2   4   6      16444.46      16735.64       159.64 o                         
   0   4   6       5132.63       4854.43        56.31 o                         
   2   4   6         10.27         48.83         6.59 o                         
   4   4   6         69.97        115.53        13.00 o                         
   6   4   6        907.05        875.37        28.63 o                         
   8   4   6       1639.53       1458.30        47.33 o                         
  10   4   6      11799.79      11563.25       138.75 o                         
  12   4   6      15197.65      14351.78       228.79 o                         
  14   4   6       8656.86       8547.86       129.97 o                         
  16   4   6       3009.15       3036.73        88.87 o                         
  18   4   6       3556.25       3462.07       187.77 o                         
 -17   5   6         12.57         38.97        89.41 o                         
 -15   5   6          8.94         19.34        21.63 o                         
 -13   5   6        108.07         99.21        20.40 o                         
 -11   5   6         13.69         43.85        15.95 o                         
  -9   5   6        277.92        301.64        32.95 o                         
  -7   5   6        111.31        139.45        13.76 o                         
  -5   5   6        768.15        889.28        36.47 o                         
  -3   5   6        351.12        321.90        17.41 o                         
  -1   5   6        113.59        140.97        11.59 o                         
   1   5   6       3919.10       3929.97        59.43 o                         
   3   5   6        873.54        844.37        24.98 o                         
   5   5   6       1243.91       1256.90        32.91 o                         
   7   5   6        550.18        628.34        30.90 o                         
   9   5   6         53.83         78.24        16.41 o                         
  11   5   6        207.71        290.67        27.23 o                         
  13   5   6         72.61         93.77        22.25 o                         
  15   5   6        197.72        181.64        29.83 o                         
  17   5   6         92.95         89.41        68.77 o                         
 -16   6   6        530.98        629.56        84.82 o                         
 -14   6   6         23.44         75.62        27.27 o                         
 -12   6   6       5854.51       5742.87       108.36 o                         
 -10   6   6       5670.84       5322.62        87.52 o                         
  -8   6   6       5250.84       5387.59        79.36 o                         
  -6   6   6       8769.06       8505.23       106.49 o                         
  -4   6   6       7393.16       7578.48        96.78 o                         
  -2   6   6       2042.19       1848.64        38.71 o                         
   0   6   6       2513.76       2571.34        46.57 o                         
   2   6   6        250.67        357.24        21.59 o                         
   4   6   6        397.89        374.09        25.18 o                         
   6   6   6        242.01        254.87        25.46 o                         
   8   6   6       2739.67       2598.99        66.70 o                         
  10   6   6       3358.41       3156.55        78.71 o                         
  12   6   6       3992.34       4229.65       103.90 o                         
  14   6   6       2743.76       2597.75        77.75 o                         
 -13   7   6          9.95          6.14        29.31 o                         
 -11   7   6          0.05          2.69        19.94 o                         
  -9   7   6         30.13          8.17        19.19 o                         
  -7   7   6        310.20        347.83        26.83 o                         
  -5   7   6          3.72         12.58        15.69 o                         
  -3   7   6        502.20        580.36        28.55 o                         
  -1   7   6       1416.03       1441.83        41.36 o                         
   1   7   6         41.30         63.98        17.48 o                         
   3   7   6        149.81        149.42        20.37 o                         
   5   7   6         92.55        142.57        24.17 o                         
   7   7   6        213.48        159.90        24.68 o                         
   9   7   6        656.26        625.96        41.27 o                         
  11   7   6        238.48        208.63        34.74 o                         
  13   7   6         75.43         36.68        87.11 o                         
 -10   8   6       1329.44       1429.57        72.72 o                         
  -8   8   6       2152.09       2094.24        68.05 o                         
  -6   8   6       1277.69       1552.64        54.99 o                         
  -4   8   6       2604.18       2455.55        90.99 o                         
  -2   8   6       2718.45       2808.98        58.72 o                         
   0   8   6        157.28        166.86        23.92 o                         
   2   8   6       1289.10       1275.05        67.61 o                         
   4   8   6        203.73        193.73        27.50 o                         
   6   8   6       1157.65       1077.43        54.64 o                         
   8   8   6        371.20        390.90        38.13 o                         
  -7   9   6        167.93        119.21        73.36 o                         
  -5   9   6         92.46        139.21        40.20 o                         
  -3   9   6        173.25        218.72        35.19 o                         
  -1   9   6          3.15          9.81        22.56 o                         
   1   9   6        216.11        223.65        30.83 o                         
   3   9   6        402.85        416.18        42.08 o                         
   5   9   6        133.46        194.86        82.53 o                         
 -19   1   7        311.34        383.19        39.48 o                         
 -17   1   7       2838.83       2968.79        73.16 o                         
 -15   1   7       5002.18       5070.38        80.90 o                         
 -13   1   7       6007.95       6086.06       102.51 o                         
 -11   1   7       7307.42       6923.29        83.05 o                         
  -9   1   7      11166.44      11211.31       127.91 o                         
  -7   1   7      10685.00      11379.47       106.16 o                         
  -5   1   7       5950.51       5803.55        61.44 o                         
  -3   1   7        239.42        221.78         9.37 o                         
  -1   1   7        895.15        856.22        12.83 o                         
   1   1   7       1272.39       1387.65        21.90 o                         
   3   1   7       1621.07       1197.27        14.84 o                         
   5   1   7      42488.02      44446.49       367.99 o                         
   7   1   7      40047.36      40567.32       343.32 o                         
   9   1   7      15811.78      15520.72       144.80 o                         
  11   1   7      13460.04      12796.16       166.51 o                         
  13   1   7       6735.14       6523.99       135.06 o                         
  15   1   7       8182.38       7957.92       338.88 o                         
  17   1   7       3530.15       3368.52       127.77 o                         
  19   1   7        460.77        382.35        51.50 o                         
 -18   2   7        711.48        613.34        44.27 o                         
 -16   2   7         12.73         37.53        18.41 o                         
 -14   2   7        241.18        251.17        22.20 o                         
 -12   2   7         61.69        127.59        15.24 o                         
 -10   2   7       1749.39       1832.46        35.19 o                         
  -8   2   7       2170.30       2296.10        31.99 o                         
  -6   2   7       2959.26       3697.86        42.45 o                         
  -4   2   7       5708.93       6571.24        64.51 o                         
  -2   2   7       5978.82       6102.45        81.66 o                         
   0   2   7        246.30        353.44         9.79 o                         
   2   2   7       3994.46       4143.56        41.91 o                         
   4   2   7       3804.18       3922.67        47.01 o                         
   6   2   7       2412.33       2565.35        36.61 o                         
   8   2   7         10.33         52.97         9.12 o                         
  10   2   7        475.46        640.57        39.62 o                         
  12   2   7         49.18         45.65        14.54 o                         
  14   2   7       1005.64        894.75        68.16 o                         
  16   2   7          1.64         50.81        21.65 o                         
  18   2   7        321.68        449.24        68.82 o                         
 -19   3   7       1206.21       1492.17       171.94 o                         
 -17   3   7        818.38        831.52        75.77 o                         
 -15   3   7       3175.77       3518.71        80.29 o                         
 -13   3   7       4752.43       4575.13        68.78 o                         
 -11   3   7       6472.40       6661.56        81.27 o                         
  -9   3   7       7710.77       7516.02       102.97 o                         
  -7   3   7       7831.15       7708.85        85.98 o                         
  -5   3   7       2508.00       2624.67        34.69 o                         
  -3   3   7       1637.67       1750.19        24.99 o                         
  -1   3   7        222.06        276.33        13.99 o                         
   1   3   7       3527.05       2992.65        34.00 o                         
   3   3   7      16989.02      17826.09       155.36 o                         
   5   3   7       3176.78       2783.80        38.95 o                         
   7   3   7      10112.89       9894.59       104.93 o                         
   9   3   7      20168.08      19952.84       234.91 o                         
  11   3   7       7465.41       7255.30        99.96 o                         
  13   3   7      14485.68      13874.29       317.04 o                         
  15   3   7       3634.50       3502.21       110.48 o                         
  17   3   7       1327.30       1253.35        77.86 o                         
  19   3   7       1113.82        871.14       119.21 o                         
 -18   4   7        163.27        151.30       121.50 o                         
 -16   4   7        489.91        599.39        61.47 o                         
 -14   4   7         17.49         50.49        21.10 o                         
 -12   4   7       1114.79       1079.52        36.33 o                         
 -10   4   7        834.01        875.43        39.81 o                         
  -8   4   7        142.36        136.29        13.91 o                         
  -6   4   7       1239.92       1273.33        24.77 o                         
  -4   4   7        324.13        270.18        12.59 o                         
  -2   4   7       5624.89       5951.45        73.34 o                         
   0   4   7       2232.70       2076.75        31.36 o                         
   2   4   7       3488.57       3591.32        40.99 o                         
   4   4   7       2987.07       3085.74        38.15 o                         
   6   4   7         75.50         75.63        11.01 o                         
   8   4   7        299.61        305.26        19.47 o                         
  10   4   7          0.87         -0.75        11.88 o                         
  12   4   7         92.23         77.85        16.81 o                         
  14   4   7         22.01         13.21        19.22 o                         
  16   4   7          0.70         29.42        23.96 o                         
  18   4   7        177.12        132.15        43.27 o                         
 -17   5   7        858.41       1054.54       160.47 o                         
 -15   5   7        309.40        292.34        35.11 o                         
 -13   5   7       3952.66       4405.25       106.18 o                         
 -11   5   7       6844.84       6675.25       103.05 o                         
  -9   5   7       4694.98       4710.09        70.83 o                         
  -7   5   7       2135.89       2012.71        38.92 o                         
  -5   5   7       1162.73       1222.04        27.55 o                         
  -3   5   7         51.53         59.21        10.22 o                         
  -1   5   7        238.21        229.46        13.65 o                         
   1   5   7       5475.37       5673.11        67.01 o                         
   3   5   7       1494.68       1367.32        36.17 o                         
   5   5   7       4289.69       4059.98        61.75 o                         
   7   5   7       5690.02       5418.84        86.47 o                         
   9   5   7       9637.15       9524.03       163.89 o                         
  11   5   7      17400.83      16917.04       214.80 o                         
  13   5   7       2311.57       2343.93        61.20 o                         
  15   5   7        920.46       1200.70        74.92 o                         
  17   5   7        743.10        760.33        91.59 o                         
 -16   6   7          0.80         -9.17       107.75 o                         
 -14   6   7         14.90         38.48        29.76 o                         
 -12   6   7        162.72        173.99        25.68 o                         
 -10   6   7       1347.28       1468.50        46.03 o                         
  -8   6   7        381.41        431.23        25.59 o                         
  -6   6   7        120.70        163.22        20.88 o                         
  -4   6   7          1.27         20.62        11.20 o                         
  -2   6   7        260.70        327.21        19.99 o                         
   0   6   7        206.68        219.97        17.45 o                         
   2   6   7       4736.14       4592.20        76.71 o                         
   4   6   7        382.94        366.81        29.34 o                         
   6   6   7        568.29        489.05        33.33 o                         
   8   6   7        181.36        152.65        23.09 o                         
  10   6   7         13.62         29.24        19.50 o                         
  12   6   7         57.88         67.20        24.48 o                         
  14   6   7         56.93         57.53        29.30 o                         
 -13   7   7        957.02        916.71        71.07 o                         
 -11   7   7       1330.38       1527.43        71.14 o                         
  -9   7   7       1076.92       1046.54        44.26 o                         
  -7   7   7        483.68        607.06        36.07 o                         
  -5   7   7        681.82        590.63        29.26 o                         
  -3   7   7        317.12        367.32        24.49 o                         
  -1   7   7        633.71        756.17        31.91 o                         
   1   7   7        938.30        997.17        41.20 o                         
   3   7   7       3312.93       3229.31        74.22 o                         
   5   7   7       3055.64       2996.45        83.38 o                         
   7   7   7       3156.15       3168.24        76.90 o                         
   9   7   7       3618.27       3432.98        88.61 o                         
  11   7   7       2156.54       2131.07        76.09 o                         
  13   7   7       2155.00       2250.97       201.74 o                         
 -10   8   7          4.99          2.46        32.28 o                         
  -8   8   7        434.08        415.22        49.96 o                         
  -6   8   7        216.80        261.63        27.71 o                         
  -4   8   7        258.81        267.46        26.18 o                         
  -2   8   7          1.29          4.98        18.68 o                         
   0   8   7        120.56        111.75        25.73 o                         
   2   8   7        310.26        306.70        28.96 o                         
   4   8   7          0.08         18.20        21.32 o                         
   6   8   7          4.62          1.01        19.41 o                         
   8   8   7        298.93        197.68        33.43 o                         
  -7   9   7        493.77        566.24        98.58 o                         
  -5   9   7          3.55        -22.92        37.86 o                         
  -3   9   7        240.70        288.26        36.17 o                         
  -1   9   7         33.75         20.06        26.01 o                         
   1   9   7        139.88        135.37        29.54 o                         
   3   9   7        880.19        915.75        76.44 o                         
 -20   0   8       1901.44       1948.37       137.55 o                         
 -18   0   8       2148.12       2174.26       159.33 o                         
 -16   0   8       3165.03       3541.04       127.23 o                         
 -14   0   8       4142.94       4053.79        97.70 o                         
 -12   0   8       1662.82       1545.55       134.39 o                         
 -10   0   8       1515.22       1497.27        38.99 o                         
  -8   0   8       9613.06      10320.78       139.47 o                         
  -6   0   8      14842.36      15325.84       192.57 o                         
  -4   0   8        983.81       1057.95        24.88 o                         
  -2   0   8      19782.89      18675.90       321.27 o                         
   0   0   8      23538.07      22280.73       264.81 o                         
   2   0   8      13220.38      10671.37       136.75 o                         
   4   0   8      17570.98      15336.11       193.50 o                         
   6   0   8      23352.06      23501.48       290.78 o                         
   8   0   8       1301.13        944.67        29.81 o                         
  10   0   8         39.87         53.87        13.12 o                         
  12   0   8       2869.76       2697.39        72.80 o                         
  14   0   8       1156.11        939.37        78.69 o                         
  16   0   8       2186.26       2065.78       291.14 o                         
  18   0   8        215.56        221.28        53.01 o                         
 -19   1   8         11.74         42.39        29.36 o                         
 -17   1   8         83.65        175.52        26.40 o                         
 -15   1   8        123.16        177.36        22.50 o                         
 -13   1   8        615.09        610.73        28.99 o                         
 -11   1   8        813.58        919.95        33.65 o                         
  -9   1   8        400.49        482.58        17.93 o                         
  -7   1   8       1969.39       2158.26        31.51 o                         
  -5   1   8       4856.70       5818.26        82.12 o                         
  -3   1   8       2807.75       2279.01        26.24 o                         
  -1   1   8      20256.17      23523.93       197.57 o                         
   1   1   8      23724.73      26856.76       224.11 o                         
   3   1   8       2673.94       2396.43        28.27 o                         
   5   1   8       1929.29       1794.36        33.94 o                         
   7   1   8          1.47         42.86        12.43 o                         
   9   1   8         24.31         33.35         8.46 o                         
  11   1   8        377.04        336.25        21.93 o                         
  13   1   8        597.85        531.93        32.15 o                         
  15   1   8       1684.05       1485.17        95.30 o                         
  17   1   8         70.88        243.78        38.77 o                         
  19   1   8        395.09        533.21        59.11 o                         
 -18   2   8       1872.68       1976.92        66.09 o                         
 -16   2   8       2821.84       2948.47        72.64 o                         
 -14   2   8       1991.56       2258.69        52.74 o                         
 -12   2   8        655.33        640.67        26.49 o                         
 -10   2   8       1795.31       1784.11        50.76 o                         
  -8   2   8       5480.72       5979.58        63.86 o                         
  -6   2   8         51.29         98.06         8.19 o                         
  -4   2   8       8608.28       8755.85        90.26 o                         
  -2   2   8       1426.52       1298.10        25.89 o                         
   0   2   8        735.39        385.66         9.95 o                         
   2   2   8       9743.19       8438.78        77.74 o                         
   4   2   8      24837.28      23855.38       221.14 o                         
   6   2   8      21978.83      20398.93       194.14 o                         
   8   2   8      15069.43      14022.62       141.47 o                         
  10   2   8       4760.13       4291.75        68.09 o                         
  12   2   8        387.71        442.53        27.33 o                         
  14   2   8        314.62        379.97        33.07 o                         
  16   2   8        458.18        481.72        41.92 o                         
  18   2   8          5.14          9.93        31.54 o                         
 -19   3   8        312.58        350.75       119.21 o                         
 -17   3   8        410.51        442.48        40.61 o                         
 -15   3   8         27.05        119.81        22.80 o                         
 -13   3   8       1144.73       1122.43        37.48 o                         
 -11   3   8        517.84        677.35        30.01 o                         
  -9   3   8        955.30       1087.15        45.23 o                         
  -7   3   8       2127.58       2168.00        33.10 o                         
  -5   3   8       3141.57       3344.42        41.14 o                         
  -3   3   8       1206.21       1462.32        34.33 o                         
  -1   3   8         73.60        121.45         8.12 o                         
   1   3   8       2191.52       2364.68        29.19 o                         
   3   3   8          5.36         37.50         5.78 o                         
   5   3   8       2295.32       2416.99        35.95 o                         
   7   3   8        147.15        206.20        13.23 o                         
   9   3   8          1.71         19.49        10.71 o                         
  11   3   8         81.98         79.05        20.50 o                         
  13   3   8       1000.45        863.14        39.64 o                         
  15   3   8         47.28        157.23        25.84 o                         
  17   3   8        235.55        276.40        34.54 o                         
 -16   4   8       1724.13       1959.89       105.19 o                         
 -14   4   8        940.89       1035.94        47.16 o                         
 -12   4   8       1798.98       1870.45        47.73 o                         
 -10   4   8        527.51        449.13        22.75 o                         
  -8   4   8         58.26         77.72        12.24 o                         
  -6   4   8          7.89         35.18         8.54 o                         
  -4   4   8        523.28        514.22        22.12 o                         
  -2   4   8       9646.71       9653.11       100.02 o                         
   0   4   8      21102.00      21140.13       240.86 o                         
   2   4   8      22852.38      21982.09       191.01 o                         
   4   4   8       6739.40       6138.02        81.93 o                         
   6   4   8        373.55        332.41        17.16 o                         
   8   4   8       1432.09       1399.06        35.24 o                         
  10   4   8       4142.98       4034.06        65.93 o                         
  12   4   8       2398.72       2338.33        52.42 o                         
  14   4   8       1259.28       1341.75        79.78 o                         
  16   4   8        445.14        375.54        36.63 o                         
  18   4   8        160.26        137.89        46.59 o                         
 -17   5   8          1.31         41.26       128.38 o                         
 -15   5   8        524.65        558.54        52.22 o                         
 -13   5   8        619.33        591.18        49.49 o                         
 -11   5   8        548.55        543.37        28.28 o                         
  -9   5   8        278.96        353.21        22.23 o                         
  -7   5   8          0.23         23.44        11.33 o                         
  -5   5   8        824.15        778.81        30.92 o                         
  -3   5   8        479.76        491.49        34.41 o                         
  -1   5   8         40.22         50.11         9.56 o                         
   1   5   8        321.86        414.57        19.50 o                         
   3   5   8        254.68        212.65        15.70 o                         
   5   5   8         41.35         49.53        11.68 o                         
   7   5   8        438.87        433.92        26.47 o                         
   9   5   8         14.95         40.42        15.89 o                         
  11   5   8         27.20         50.12        18.55 o                         
  13   5   8          6.11         31.90        20.14 o                         
  15   5   8        171.23        223.31        37.38 o                         
  17   5   8          2.05         27.38        65.60 o                         
 -16   6   8        743.48        712.96       153.60 o                         
 -14   6   8       2152.63       2151.71        94.77 o                         
 -12   6   8        626.83        701.72        48.31 o                         
 -10   6   8          3.34         45.73        17.19 o                         
  -8   6   8        430.33        424.70        25.27 o                         
  -6   6   8       1238.07       1393.70        36.43 o                         
  -4   6   8         26.47         35.97        12.14 o                         
  -2   6   8        646.76        713.20        37.98 o                         
   0   6   8       6960.55       6570.04       117.09 o                         
   2   6   8       5475.88       5101.93       102.18 o                         
   4   6   8       4735.83       4366.45        75.58 o                         
   6   6   8       6917.92       6914.77       119.91 o                         
   8   6   8       4053.03       3930.22        84.98 o                         
  10   6   8       2885.65       2712.95        84.71 o                         
  12   6   8       1459.25       1574.60        71.17 o                         
  14   6   8         23.47         43.10        28.61 o                         
 -13   7   8        346.38        329.80        66.97 o                         
 -11   7   8         69.88         79.73        24.65 o                         
  -9   7   8         52.00         72.21        23.29 o                         
  -7   7   8          2.77         16.44        17.93 o                         
  -5   7   8          0.23          4.03        15.28 o                         
  -3   7   8        553.37        617.18        48.87 o                         
  -1   7   8        248.42        257.14        23.12 o                         
   1   7   8        152.96        195.32        21.79 o                         
   3   7   8        938.29        933.77        39.79 o                         
   5   7   8        176.00        152.53        24.68 o                         
   7   7   8        162.57        221.15        27.26 o                         
   9   7   8        475.00        374.02        35.13 o                         
  11   7   8        100.46        142.95        36.73 o                         
  13   7   8       1003.06       1047.66       149.01 o                         
 -10   8   8       1017.18       1138.16        67.11 o                         
  -8   8   8        272.28        330.62        35.19 o                         
  -6   8   8        136.10        143.77        24.58 o                         
  -4   8   8       1400.45       1496.43        59.30 o                         
  -2   8   8       1770.66       1763.58        60.44 o                         
   0   8   8       1027.22       1045.08        59.75 o                         
   2   8   8       3095.75       3064.35        68.68 o                         
   4   8   8       3057.24       3139.15       112.50 o                         
   6   8   8       1764.25       1790.33       121.44 o                         
   8   8   8       2321.61       2387.80        82.35 o                         
  -7   9   8         49.51         25.22        87.11 o                         
  -5   9   8         55.69         40.68        41.85 o                         
  -3   9   8        595.55        709.00        51.47 o                         
  -1   9   8         15.31         22.71        24.27 o                         
   1   9   8        539.55        508.35        41.55 o                         
   3   9   8         13.96         28.17        33.81 o                         
 -19   1   9       2389.95       2449.75       164.96 o                         
 -17   1   9       1607.45       1819.58        60.35 o                         
 -15   1   9       1411.98       1373.57        48.69 o                         
 -13   1   9         37.40         82.48        18.11 o                         
 -11   1   9        337.46        369.29        19.33 o                         
  -9   1   9       3583.48       3636.84        46.24 o                         
  -7   1   9       8599.76       8110.69        80.49 o                         
  -5   1   9      36292.70      36534.61       326.50 o                         
  -3   1   9      47099.38      49461.05       406.30 o                         
  -1   1   9      15759.34      15614.21       135.20 o                         
   1   1   9       5211.57       4439.95        45.07 o                         
   3   1   9      16146.88      15299.31       133.94 o                         
   5   1   9      13396.46      13435.67       129.57 o                         
   7   1   9       8626.88       7957.29        80.89 o                         
   9   1   9        757.86        732.21        26.28 o                         
  11   1   9       1316.91       1200.12        44.75 o                         
  13   1   9       1179.24       1172.38        49.13 o                         
  15   1   9        807.95        621.12        47.52 o                         
  17   1   9       3142.30       3159.66       103.83 o                         
  19   1   9        681.49        735.21        68.41 o                         
 -18   2   9         43.16         75.14        27.44 o                         
 -16   2   9        344.81        351.11        37.83 o                         
 -14   2   9        244.41        344.90        27.95 o                         
 -12   2   9       2370.28       2186.77        45.46 o                         
 -10   2   9        640.11        845.59        27.81 o                         
  -8   2   9       1197.75       1203.97        22.97 o                         
  -6   2   9       1400.51       1430.75        23.08 o                         
  -4   2   9        496.57        548.26        13.57 o                         
  -2   2   9       3627.24       3703.79        43.13 o                         
   0   2   9        273.77        347.14        10.61 o                         
   2   2   9       2145.32       2124.04        31.52 o                         
   4   2   9       2361.63       2357.09        34.11 o                         
   6   2   9         45.67         74.75         9.34 o                         
   8   2   9       1283.60       1440.92        29.08 o                         
  10   2   9        173.14        184.47        18.42 o                         
  12   2   9        121.26        201.46        20.87 o                         
  14   2   9       1568.08       1295.52        50.59 o                         
  16   2   9        412.43        373.63        41.77 o                         
  18   2   9        238.42        318.42        45.45 o                         
 -19   3   9       1312.07       2074.45       210.91 o                         
 -17   3   9       2206.22       2125.16        69.64 o                         
 -15   3   9         64.03        101.73        21.93 o                         
 -13   3   9          1.11         13.58        14.17 o                         
 -11   3   9        542.78        631.83        35.99 o                         
  -9   3   9        480.41        464.62        21.84 o                         
  -7   3   9       6688.84       6591.39        70.83 o                         
  -5   3   9       8738.02       8348.13        82.86 o                         
  -3   3   9      15215.38      15029.46       134.61 o                         
  -1   3   9      37107.41      37173.36       311.08 o                         
   1   3   9      29925.18      30006.00       253.49 o                         
   3   3   9       5429.73       5013.14        52.43 o                         
   5   3   9       5551.64       5055.57        61.10 o                         
   7   3   9        660.16        750.51        37.28 o                         
   9   3   9         40.48        129.60        15.01 o                         
  11   3   9       1131.20       1047.62        39.80 o                         
  13   3   9        136.12        142.98        21.41 o                         
  15   3   9       2674.90       2588.15        70.75 o                         
  17   3   9         15.17         27.50        30.99 o                         
 -16   4   9         29.24         97.87        45.22 o                         
 -14   4   9          8.25         80.69        24.09 o                         
 -12   4   9        339.67        341.23        24.72 o                         
 -10   4   9        865.37        809.16        29.92 o                         
  -8   4   9        633.28        711.53        25.43 o                         
  -6   4   9        212.84        316.35        15.30 o                         
  -4   4   9        452.64        584.65        20.01 o                         
  -2   4   9        978.37        959.84        29.77 o                         
   0   4   9        846.22        821.66        26.66 o                         
   2   4   9       1026.96        942.57        25.99 o                         
   4   4   9        204.25        238.73        14.00 o                         
   6   4   9       1521.95       1319.05        39.89 o                         
   8   4   9        314.59        311.88        20.53 o                         
  10   4   9        478.99        474.14        46.02 o                         
  12   4   9        830.66        734.22        36.40 o                         
  14   4   9         90.28        110.40        23.10 o                         
  16   4   9         97.14        115.03        29.76 o                         
  18   4   9        339.81        396.52        63.66 o                         
 -15   5   9        685.32        660.04        54.89 o                         
 -13   5   9         51.57         79.75        22.41 o                         
 -11   5   9         59.93        101.76        18.18 o                         
  -9   5   9       2453.67       2564.86        52.97 o                         
  -7   5   9       3969.29       3805.45        55.35 o                         
  -5   5   9       3941.82       3913.57        54.60 o                         
  -3   5   9       5881.10       5744.67        69.65 o                         
  -1   5   9       8614.21       7988.23        88.73 o                         
   1   5   9       9548.21       9238.80       139.64 o                         
   3   5   9      10969.20      10788.75       136.41 o                         
   5   5   9       1521.56       1398.90        35.95 o                         
   7   5   9        815.66        747.54        33.19 o                         
   9   5   9       3160.21       3008.29        63.50 o                         
  11   5   9         18.36         34.67        18.12 o                         
  13   5   9        270.76        288.32        31.12 o                         
  15   5   9         19.23         -0.65        32.64 o                         
  17   5   9       2698.59       2769.43       358.77 o                         
 -16   6   9          5.71         29.80       160.47 o                         
 -14   6   9          0.30         76.22        36.91 o                         
 -12   6   9         45.93         99.13        23.93 o                         
 -10   6   9        127.50         95.30        19.00 o                         
  -8   6   9        195.58        191.80        19.78 o                         
  -6   6   9          8.46         12.41        12.45 o                         
  -4   6   9        656.67        681.67        26.01 o                         
  -2   6   9         22.36         27.54        11.44 o                         
   0   6   9         18.28         39.12        11.93 o                         
   2   6   9         21.36         20.48        12.23 o                         
   4   6   9        300.93        319.56        22.58 o                         
   6   6   9        217.48        213.10        24.19 o                         
   8   6   9        190.86        185.80        25.65 o                         
  10   6   9        862.53        810.91        47.38 o                         
  12   6   9         10.52         39.03        23.88 o                         
  14   6   9        291.02        257.47        42.32 o                         
 -11   7   9         12.98         20.17        25.43 o                         
  -9   7   9        383.51        395.67        29.68 o                         
  -7   7   9        440.85        439.43        33.63 o                         
  -5   7   9       2201.06       2219.59        72.28 o                         
  -3   7   9       3958.54       3860.92        73.94 o                         
  -1   7   9       4626.50       4687.32        82.16 o                         
   1   7   9       6462.13       6259.08        99.80 o                         
   3   7   9       2276.15       2270.50        62.47 o                         
   5   7   9       1029.11       1016.31        49.57 o                         
   7   7   9       1138.74       1067.93        62.80 o                         
   9   7   9        105.72         95.74        23.91 o                         
  11   7   9        282.53        329.34        36.42 o                         
 -10   8   9         11.21         61.46        42.05 o                         
  -8   8   9        221.83        301.35        31.03 o                         
  -6   8   9        268.52        254.35        29.71 o                         
  -4   8   9         54.66         77.81        23.19 o                         
  -2   8   9        111.24        138.01        23.21 o                         
   0   8   9         16.85         14.91        17.02 o                         
   2   8   9          0.01          6.85        18.83 o                         
   4   8   9         21.82         51.76        20.70 o                         
   6   8   9        217.43        280.33        31.44 o                         
   8   8   9          0.16          2.35        27.54 o                         
  -5   9   9       1041.86       1038.67       109.92 o                         
  -3   9   9        933.16       1121.47        69.59 o                         
  -1   9   9        900.55        913.87        51.21 o                         
   1   9   9        525.87        606.67        44.89 o                         
   3   9   9        879.18        889.48       139.84 o                         
 -18   0  10         22.29         42.12        35.38 o                         
 -16   0  10         31.70         55.88        29.49 o                         
 -14   0  10       9161.05       8533.15       194.37 o                         
 -12   0  10       1853.65       1762.65        69.01 o                         
 -10   0  10       5557.63       5073.61        84.15 o                         
  -8   0  10       9516.75       9302.16       128.40 o                         
  -6   0  10      30647.02      29725.73       355.78 o                         
  -4   0  10      53145.21      57509.06       771.95 o                         
  -2   0  10     109829.74     118775.69      1765.41 o                         
   0   0  10       1249.13       1012.32        24.30 o                         
   2   0  10      31706.30      32464.57       387.44 o                         
   4   0  10      27484.83      29055.91       351.95 o                         
   6   0  10        110.45        140.31        13.78 o                         
   8   0  10       1573.33       1555.85        93.64 o                         
  10   0  10       5166.98       4497.10        93.64 o                         
  12   0  10       4333.36       4069.66       137.68 o                         
  14   0  10       1793.29       2171.85       111.76 o                         
  16   0  10       5026.80       4547.80       268.22 o                         
  18   0  10       5770.17       5434.98       304.90 o                         
 -19   1  10          3.97         95.64        32.71 o                         
 -17   1  10         29.58        133.63        24.72 o                         
 -15   1  10        126.22        192.01        24.51 o                         
 -13   1  10       1310.55       1084.95        43.93 o                         
 -11   1  10         49.24         94.15        13.20 o                         
  -9   1  10         60.27         67.50         9.47 o                         
  -7   1  10       4790.15       4493.85        50.70 o                         
  -5   1  10        647.88        747.93        27.24 o                         
  -3   1  10       4983.93       5039.71        67.82 o                         
  -1   1  10        574.76        585.61        17.32 o                         
   1   1  10       1022.63       1355.95        19.41 o                         
   3   1  10      17724.05      18621.02       161.99 o                         
   5   1  10       1133.81       1193.16        26.00 o                         
   7   1  10       1924.98       2013.30        56.32 o                         
   9   1  10       5956.15       6047.11        77.04 o                         
  11   1  10       2504.02       2183.62        68.69 o                         
  13   1  10        677.64        589.95        34.70 o                         
  15   1  10         31.20         39.85        24.09 o                         
  17   1  10         63.46        125.92        34.93 o                         
 -18   2  10         49.03         73.40        28.56 o                         
 -16   2  10        157.33        218.09        43.35 o                         
 -14   2  10         35.70         73.85        21.51 o                         
 -12   2  10       8821.10       8512.89       126.96 o                         
 -10   2  10      12324.45      12084.93       128.88 o                         
  -8   2  10      24855.57      24826.99       217.00 o                         
  -6   2  10      36021.14      36642.16       309.01 o                         
  -4   2  10      39282.57      39873.33       334.14 o                         
  -2   2  10       4801.91       4375.36        62.77 o                         
   0   2  10      26349.84      26634.29       225.15 o                         
   2   2  10       5406.55       5243.25        68.02 o                         
   4   2  10       9979.21       9831.92       145.31 o                         
   6   2  10      11188.71      11503.12       118.82 o                         
   8   2  10        691.75        637.94        22.72 o                         
  10   2  10        819.25        672.33        30.19 o                         
  12   2  10       1789.00       1840.28        47.54 o                         
  14   2  10       4113.11       3734.13        82.01 o                         
  16   2  10       2445.93       2466.84       122.57 o                         
  18   2  10       2569.36       2389.61        99.14 o                         
 -19   3  10         23.02          2.29       126.09 o                         
 -17   3  10        168.67        219.34        35.07 o                         
 -15   3  10        786.03        718.78        46.35 o                         
 -13   3  10        710.70        756.28        36.69 o                         
 -11   3  10       1770.73       1354.69        40.37 o                         
  -9   3  10       1190.94       1041.32        30.40 o                         
  -7   3  10         36.82         72.29         9.52 o                         
  -5   3  10         19.81         52.59        10.71 o                         
  -3   3  10       1881.98       2065.51        34.23 o                         
  -1   3  10       1619.85       1846.40        25.55 o                         
   1   3  10       1061.33       1042.85        18.35 o                         
   3   3  10       6529.68       6889.69        68.41 o                         
   5   3  10        172.98        240.41        14.03 o                         
   7   3  10       1438.69       1590.53        37.29 o                         
   9   3  10         54.61         49.20        12.53 o                         
  11   3  10        948.45        898.70        39.11 o                         
  13   3  10       1106.16        907.07        49.72 o                         
  15   3  10        536.34        501.66        39.53 o                         
  17   3  10          0.01         26.40        33.54 o                         
 -16   4  10       1425.13       1394.68       107.79 o                         
 -14   4  10       1666.05       1676.20       111.18 o                         
 -12   4  10       2608.00       2434.02        65.69 o                         
 -10   4  10       7619.95       7295.49        97.17 o                         
  -8   4  10       7377.09       6964.02        83.08 o                         
  -6   4  10       8082.68       8211.16        92.08 o                         
  -4   4  10       6226.66       5653.48        67.42 o                         
  -2   4  10      20458.75      20665.71       195.94 o                         
   0   4  10      30034.35      30884.32       282.85 o                         
   2   4  10      19325.37      19207.41       170.21 o                         
   4   4  10        704.50        680.77        22.64 o                         
   6   4  10         40.93         66.27        11.13 o                         
   8   4  10        722.49        636.39        29.87 o                         
  10   4  10        684.46        768.59        33.12 o                         
  12   4  10       2128.57       2045.00        62.37 o                         
  14   4  10       1831.80       1691.06        58.79 o                         
  16   4  10       2361.13       2502.57        79.36 o                         
  18   4  10       1142.79       1139.36       142.13 o                         
 -15   5  10         73.70        100.05        40.25 o                         
 -13   5  10        523.46        428.73        38.58 o                         
 -11   5  10         11.63         11.15        17.08 o                         
  -9   5  10        517.32        443.18        28.13 o                         
  -7   5  10         65.71         61.37        12.96 o                         
  -5   5  10        190.00        242.86        16.35 o                         
  -3   5  10        400.64        403.26        18.60 o                         
  -1   5  10         50.98         76.65        10.52 o                         
   1   5  10        625.47        685.14        23.78 o                         
   3   5  10          3.97         23.82        10.21 o                         
   5   5  10          8.99         24.01        11.88 o                         
   7   5  10        242.82        250.05        23.63 o                         
   9   5  10         12.66         38.92        15.28 o                         
  11   5  10         26.53         65.59        19.36 o                         
  13   5  10        220.34        242.27        28.95 o                         
  15   5  10        304.23        371.77        42.60 o                         
  17   5  10        192.95        119.21       144.43 o                         
 -14   6  10       1456.43       1440.93        93.03 o                         
 -12   6  10       1054.23       1050.71        53.48 o                         
 -10   6  10       5044.06       4981.80        79.26 o                         
  -8   6  10      12187.30      11995.66       143.03 o                         
  -6   6  10       4957.52       4843.26        67.40 o                         
  -4   6  10       3543.35       3508.12        53.30 o                         
  -2   6  10       5701.09       5545.03        71.89 o                         
   0   6  10       2036.58       2056.24        42.23 o                         
   2   6  10       3120.01       2918.45        52.37 o                         
   4   6  10       1449.04       1476.58        41.12 o                         
   6   6  10        721.20        781.84        36.90 o                         
   8   6  10        314.75        306.54        30.41 o                         
  10   6  10        430.61        417.98        36.41 o                         
  12   6  10        615.80        569.57        44.07 o                         
  14   6  10       1303.29       1675.62       190.27 o                         
 -11   7  10         95.03         91.41        38.00 o                         
  -9   7  10        132.96        147.68        24.46 o                         
  -7   7  10        490.34        405.84        28.80 o                         
  -5   7  10          0.26         14.66        16.33 o                         
  -3   7  10         82.15        101.05        17.65 o                         
  -1   7  10        342.61        266.46        24.42 o                         
   1   7  10        348.85        353.97        26.98 o                         
   3   7  10        563.88        535.18        63.60 o                         
   5   7  10       1992.61       1840.07        59.87 o                         
   7   7  10        360.95        338.81        36.40 o                         
   9   7  10        421.09        377.13        35.78 o                         
  11   7  10        110.67        136.12        32.30 o                         
 -10   8  10       1240.36       1379.84       121.50 o                         
  -8   8  10        826.26       1011.15        58.91 o                         
  -6   8  10       3711.95       3458.41        71.79 o                         
  -4   8  10       3562.21       3321.40        87.50 o                         
  -2   8  10        960.62        998.81        44.92 o                         
   0   8  10       2603.14       2552.10        71.61 o                         
   2   8  10        306.84        420.45        32.87 o                         
   4   8  10         92.03        106.81        25.54 o                         
   6   8  10        964.87        875.63        52.25 o                         
   8   8  10       1045.19       1087.08        63.05 o                         
  -5   9  10          8.68         44.22        62.79 o                         
  -3   9  10        111.79         78.35        37.55 o                         
  -1   9  10          0.97          3.98        30.96 o                         
   1   9  10          5.94         19.74        39.34 o                         
 -19   1  11       1224.99       1307.50       113.66 o                         
 -17   1  11       2372.95       2341.65        81.73 o                         
 -15   1  11       4550.58       4548.19       128.50 o                         
 -13   1  11       9316.05       8649.04       135.92 o                         
 -11   1  11       2212.41       2276.85        47.80 o                         
  -9   1  11       2663.46       2575.70        37.41 o                         
  -7   1  11       4506.88       4337.58        49.35 o                         
  -5   1  11      14944.83      14597.80       137.49 o                         
  -3   1  11       2855.02       2443.17        38.98 o                         
  -1   1  11        730.41       1143.91        24.11 o                         
   1   1  11       5414.92       5834.39        58.22 o                         
   3   1  11       2457.86       2164.79        28.64 o                         
   5   1  11       1492.31       1076.86        22.51 o                         
   7   1  11       6146.76       5263.41        59.40 o                         
   9   1  11       9099.95       8308.27       148.85 o                         
  11   1  11       5054.02       4869.31        76.69 o                         
  13   1  11       4245.48       4101.44       101.12 o                         
  15   1  11       6739.96       6681.05       183.31 o                         
  17   1  11       4281.01       3743.18       114.23 o                         
 -18   2  11        809.74        745.59        52.94 o                         
 -16   2  11        142.36        130.03        25.81 o                         
 -14   2  11       1146.10       1023.72        63.86 o                         
 -12   2  11        113.21        167.91        18.92 o                         
 -10   2  11          1.97        111.83        16.57 o                         
  -8   2  11          3.34        156.07        10.63 o                         
  -6   2  11        662.29        732.11        19.39 o                         
  -4   2  11       7880.43       8230.29        80.06 o                         
  -2   2  11       4695.25       4828.88        51.25 o                         
   0   2  11        365.27        555.90        19.60 o                         
   2   2  11       2024.27       2626.02        32.71 o                         
   4   2  11        699.59        683.35        20.37 o                         
   6   2  11        986.17        845.72        22.72 o                         
   8   2  11        261.14        436.15        22.08 o                         
  10   2  11       2194.90       1901.01        61.12 o                         
  12   2  11        270.01        200.08        22.01 o                         
  14   2  11       1025.50       1030.41        71.45 o                         
  16   2  11        430.72        283.93        40.29 o                         
  18   2  11          8.26         20.84        36.17 o                         
 -19   3  11       1828.60       2033.19       233.83 o                         
 -17   3  11       2612.69       2653.26        80.44 o                         
 -15   3  11       5268.21       4931.61       120.67 o                         
 -13   3  11       1811.38       1991.01        53.55 o                         
 -11   3  11      10327.12       9799.16       133.41 o                         
  -9   3  11       2619.13       2555.89        47.72 o                         
  -7   3  11       4286.57       4269.08        51.95 o                         
  -5   3  11        398.33        380.95        28.82 o                         
  -3   3  11       3471.69       3219.29        39.23 o                         
  -1   3  11        848.73        895.67        24.13 o                         
   1   3  11        120.42        139.54         8.36 o                         
   3   3  11       2396.75       2262.47        29.96 o                         
   5   3  11       6811.90       6311.77        74.34 o                         
   7   3  11       5078.75       4728.90        62.65 o                         
   9   3  11       3112.79       3034.95        56.39 o                         
  11   3  11       6351.62       5676.24        94.28 o                         
  13   3  11       6908.48       6555.89       103.73 o                         
  15   3  11       2297.44       2140.12        79.70 o                         
  17   3  11       3679.39       3937.21       318.56 o                         
 -16   4  11        204.05        224.09        49.58 o                         
 -14   4  11        237.51        247.61        32.61 o                         
 -12   4  11       1234.84       1089.61        50.73 o                         
 -10   4  11         95.79         72.42        17.69 o                         
  -8   4  11        104.75         92.79        12.90 o                         
  -6   4  11       3200.67       2994.01        63.66 o                         
  -4   4  11       4526.68       4331.80        55.92 o                         
  -2   4  11        794.70        808.09        24.13 o                         
   0   4  11        284.33        267.04        20.79 o                         
   2   4  11         10.55         65.28         9.57 o                         
   4   4  11       1392.96       1520.31        40.53 o                         
   6   4  11        246.04        266.97        17.12 o                         
   8   4  11       4243.41       3795.53        61.99 o                         
  10   4  11         15.48         70.22        15.79 o                         
  12   4  11         69.93         62.08        18.33 o                         
  14   4  11         96.15        129.69        26.17 o                         
  16   4  11        570.25        552.86        47.05 o                         
  18   4  11        398.25        334.70       121.50 o                         
 -15   5  11        692.95        734.25        51.77 o                         
 -13   5  11       4131.59       4193.91       182.98 o                         
 -11   5  11       3758.74       3887.23        84.97 o                         
  -9   5  11      13493.97      13023.06       151.37 o                         
  -7   5  11       1371.28       1327.56        39.19 o                         
  -5   5  11        308.13        367.27        18.75 o                         
  -3   5  11          9.34         39.78        10.49 o                         
  -1   5  11        996.70        974.81        29.76 o                         
   1   5  11        509.79        500.33        22.76 o                         
   3   5  11        925.52        849.18        39.27 o                         
   5   5  11       4915.16       4503.29        75.35 o                         
   7   5  11       2586.36       2549.49        55.81 o                         
   9   5  11       5000.78       4880.43        86.93 o                         
  11   5  11       4910.38       4782.59        88.74 o                         
  13   5  11       3048.03       2847.40        88.99 o                         
  15   5  11       3116.52       3332.48       156.78 o                         
 -14   6  11        146.11        252.17       112.33 o                         
 -12   6  11          6.01         19.34        23.54 o                         
 -10   6  11         55.68        111.49        23.09 o                         
  -8   6  11        908.29        797.79        32.84 o                         
  -6   6  11        489.42        426.68        29.53 o                         
  -4   6  11       1688.66       1552.30        35.00 o                         
  -2   6  11         27.85         41.08        12.31 o                         
   0   6  11         18.90         22.47        12.76 o                         
   2   6  11        506.62        461.35        24.94 o                         
   4   6  11       1202.47       1124.94        38.72 o                         
   6   6  11        222.53        244.03        24.10 o                         
   8   6  11       1231.43       1127.21        51.89 o                         
  10   6  11         10.18         25.67        21.01 o                         
  12   6  11         26.27          9.35        23.65 o                         
  14   6  11          8.17         -3.62        55.07 o                         
 -11   7  11       2280.62       2128.69        83.73 o                         
  -9   7  11        715.04        866.75        65.52 o                         
  -7   7  11       3627.93       3692.23        93.10 o                         
  -5   7  11       1463.06       1492.80        53.14 o                         
  -3   7  11        825.48        845.59        38.99 o                         
  -1   7  11        261.16        261.28        24.58 o                         
   1   7  11         20.08         49.13        18.67 o                         
   3   7  11       1696.15       1708.99        80.56 o                         
   5   7  11        757.00        698.97        41.44 o                         
   7   7  11       3405.12       3203.50        80.68 o                         
   9   7  11       1268.42       1195.50        58.18 o                         
  11   7  11       1313.35       1239.13        93.28 o                         
  -8   8  11          0.74         31.90        28.95 o                         
  -6   8  11          1.08         15.24        24.99 o                         
  -4   8  11        535.12        415.41        35.06 o                         
  -2   8  11         21.48         45.63        21.10 o                         
   0   8  11          9.39         22.69        19.80 o                         
   2   8  11        141.70        131.77        23.54 o                         
   4   8  11         58.08         44.43        22.03 o                         
   6   8  11         11.33         41.31        26.01 o                         
   8   8  11          1.26         -9.17        84.82 o                         
  -5   9  11       1693.29       1340.86       160.47 o                         
  -3   9  11        404.12        382.84        98.58 o                         
  -1   9  11         42.24         45.73        61.34 o                         
   1   9  11        422.23        330.67        74.70 o                         
 -18   0  12       3155.57       3766.61       128.44 o                         
 -16   0  12       8134.34       7781.71       190.58 o                         
 -14   0  12       3154.41       2979.53        98.58 o                         
 -12   0  12        395.48        537.38        45.38 o                         
 -10   0  12        110.97        149.42        19.84 o                         
  -8   0  12        150.65        181.07        19.62 o                         
  -6   0  12       3051.05       2746.08        60.25 o                         
  -4   0  12          0.72         51.57        11.76 o                         
  -2   0  12      43007.79      46965.58       635.36 o                         
   0   0  12      22258.75      22890.43       281.40 o                         
   2   0  12      23111.04      22590.29       279.42 o                         
   4   0  12      14493.16      15518.37       200.88 o                         
   6   0  12       9122.64       8685.10       125.65 o                         
   8   0  12       1382.90       1407.99        38.65 o                         
  10   0  12      14881.50      15384.27       260.90 o                         
  12   0  12         44.14        121.16        37.45 o                         
  14   0  12       9792.64      10116.25       265.36 o                         
  16   0  12       2117.10       2172.98       140.19 o                         
  18   0  12        279.18        282.04        65.18 o                         
 -19   1  12        329.18        334.70        82.53 o                         
 -17   1  12        976.01        810.89        66.51 o                         
 -15   1  12       1336.62       1276.09        59.23 o                         
 -13   1  12         17.04        106.20        21.18 o                         
 -11   1  12        509.59        505.65        29.21 o                         
  -9   1  12          0.02         42.73        10.38 o                         
  -7   1  12         26.43         68.93         9.15 o                         
  -5   1  12       4587.87       4645.19        53.78 o                         
  -3   1  12       1122.64       1144.60        21.12 o                         
  -1   1  12       2190.27       2444.08        32.83 o                         
   1   1  12       4225.68       4927.04        51.68 o                         
   3   1  12      10176.33      10146.74        97.36 o                         
   5   1  12        325.93        406.62        20.69 o                         
   7   1  12        606.32        640.07        26.64 o                         
   9   1  12        693.58        753.87        28.30 o                         
  11   1  12        103.80        130.31        18.57 o                         
  13   1  12         17.46         10.68        21.50 o                         
  15   1  12         37.49         21.96        25.95 o                         
  17   1  12          0.06         30.50        29.65 o                         
 -18   2  12        968.48        987.51        89.48 o                         
 -16   2  12       1638.56       1840.90        61.58 o                         
 -14   2  12       3099.90       3019.25        94.22 o                         
 -12   2  12       2276.72       2244.88        51.60 o                         
 -10   2  12        194.42        227.75        29.72 o                         
  -8   2  12        740.96        763.39        28.61 o                         
  -6   2  12        262.04        388.81        17.39 o                         
  -4   2  12       3780.36       4073.79        45.80 o                         
  -2   2  12       1518.48       1486.89        22.28 o                         
   0   2  12      13552.23      14004.24       134.35 o                         
   2   2  12       9213.32       8764.92        84.37 o                         
   4   2  12      12458.42      12080.18       123.32 o                         
   6   2  12      17452.38      17380.31       171.83 o                         
   8   2  12      27329.12      27268.63       265.68 o                         
  10   2  12       2289.66       2230.73        50.25 o                         
  12   2  12       7062.04       6832.07       102.32 o                         
  14   2  12         67.60         42.55        27.08 o                         
  16   2  12        274.32        273.18        53.38 o                         
  18   2  12          2.47         11.79        56.71 o                         
 -17   3  12          0.45         13.16        27.58 o                         
 -15   3  12        350.81        406.78        35.73 o                         
 -13   3  12          0.48          9.97        16.41 o                         
 -11   3  12       2352.22       2077.82        57.66 o                         
  -9   3  12         61.13         80.48        15.69 o                         
  -7   3  12        341.18        369.60        16.03 o                         
  -5   3  12       3865.67       3704.70        45.23 o                         
  -3   3  12         15.16         65.25         9.08 o                         
  -1   3  12        193.49        200.92        11.05 o                         
   1   3  12        191.37        216.34        17.19 o                         
   3   3  12        700.91        874.27        23.42 o                         
   5   3  12         11.32         48.49         9.51 o                         
   7   3  12        890.32        888.38        28.69 o                         
   9   3  12        293.44        357.56        22.29 o                         
  11   3  12         69.45         56.54        17.55 o                         
  13   3  12          0.32         15.95        18.30 o                         
  15   3  12         21.09         44.85        27.88 o                         
  17   3  12        232.86        234.43        48.85 o                         
 -16   4  12        265.95        305.74        45.73 o                         
 -14   4  12       1535.34       1704.93        66.18 o                         
 -12   4  12       2031.23       2034.76        64.66 o                         
 -10   4  12       3456.26       3566.30        78.38 o                         
  -8   4  12        355.45        377.89        20.33 o                         
  -6   4  12       1728.28       1710.97        32.38 o                         
  -4   4  12       1936.30       1926.84        33.04 o                         
  -2   4  12       3829.90       3608.66        48.19 o                         
   0   4  12       5810.96       5470.06        64.65 o                         
   2   4  12       9269.42       9312.53       110.49 o                         
   4   4  12       3937.23       3546.32        50.88 o                         
   6   4  12       5353.48       5293.69        68.72 o                         
   8   4  12       2132.65       2056.11        44.68 o                         
  10   4  12       9177.24       8682.37       219.28 o                         
  12   4  12       4058.90       3854.38        70.99 o                         
  14   4  12       2638.07       2490.07        93.57 o                         
  16   4  12         79.96        160.47        41.88 o                         
 -15   5  12         81.33         57.87        34.83 o                         
 -13   5  12        118.51        102.43        26.19 o                         
 -11   5  12        358.71        369.56        33.91 o                         
  -9   5  12        482.21        559.55        31.80 o                         
  -7   5  12        216.98        234.44        17.94 o                         
  -5   5  12        228.81        270.09        17.48 o                         
  -3   5  12        308.34        333.20        18.14 o                         
  -1   5  12         42.74         64.77        11.87 o                         
   1   5  12       1165.87       1132.04        32.49 o                         
   3   5  12          2.12         30.00        11.51 o                         
   5   5  12        670.28        636.31        28.40 o                         
   7   5  12        100.67        106.19        18.15 o                         
   9   5  12         46.80         84.75        19.02 o                         
  11   5  12        483.88        503.54        34.62 o                         
  13   5  12         10.46         55.47        22.72 o                         
  15   5  12        619.74        598.27        54.89 o                         
 -14   6  12         21.49         35.60        71.47 o                         
 -12   6  12       1368.94       1490.81        63.64 o                         
 -10   6  12       1587.95       1479.99        83.71 o                         
  -8   6  12         53.99         68.90        19.33 o                         
  -6   6  12          4.03         33.20        14.34 o                         
  -4   6  12        577.98        608.01        25.69 o                         
  -2   6  12        933.49        977.31        33.24 o                         
   0   6  12        401.99        365.39        22.70 o                         
   2   6  12       2210.59       2169.93        60.49 o                         
   4   6  12       8838.15       8680.47       113.06 o                         
   6   6  12       3110.03       3226.78        67.20 o                         
   8   6  12       5282.67       5131.60       102.89 o                         
  10   6  12       3687.24       3656.67       101.74 o                         
  12   6  12       1462.06       1553.75        96.62 o                         
  14   6  12        579.52        648.73        80.86 o                         
 -11   7  12        366.33        407.50        48.17 o                         
  -9   7  12          0.74          1.94        24.09 o                         
  -7   7  12        420.16        480.37        37.69 o                         
  -5   7  12        103.47        114.08        20.96 o                         
  -3   7  12        652.34        629.45        35.42 o                         
  -1   7  12       1696.79       1666.79        57.35 o                         
   1   7  12        392.97        423.74        29.97 o                         
   3   7  12         88.40         87.26        20.41 o                         
   5   7  12        287.84        291.96        30.79 o                         
   7   7  12        210.80        152.87        26.58 o                         
   9   7  12         12.24         43.90        24.17 o                         
  11   7  12          5.19         -2.95        46.44 o                         
  -8   8  12        770.95        820.14        67.85 o                         
  -6   8  12         52.32         48.85        29.10 o                         
  -4   8  12        249.50        276.14        32.09 o                         
  -2   8  12        441.07        498.33        35.75 o                         
   0   8  12       1198.73       1288.08        51.74 o                         
   2   8  12       1152.13       1133.37        77.07 o                         
   4   8  12        603.53        723.77        58.24 o                         
   6   8  12       3095.03       2804.63        95.21 o                         
  -3   9  12          0.15         13.75       103.16 o                         
  -1   9  12         14.56         41.40        78.19 o                         
 -17   1  13       2702.95       2685.19        87.02 o                         
 -15   1  13       2621.50       2577.60        68.34 o                         
 -13   1  13        880.38        948.29        55.49 o                         
 -11   1  13         39.31         58.82        13.59 o                         
  -9   1  13         23.52         55.98        11.35 o                         
  -7   1  13       1368.99       1302.86        38.62 o                         
  -5   1  13       1204.25       1119.35        24.30 o                         
  -3   1  13       4320.64       4139.28        55.78 o                         
  -1   1  13      14791.80      13310.37       129.29 o                         
   1   1  13      13561.47      12370.37       121.81 o                         
   3   1  13      27767.37      26766.99       232.70 o                         
   5   1  13      26009.88      26237.53       231.00 o                         
   7   1  13      15223.60      14720.24       154.43 o                         
   9   1  13       2262.15       2208.41        43.83 o                         
  11   1  13       2201.31       2155.86        64.42 o                         
  13   1  13         24.23         26.30        24.17 o                         
  15   1  13        114.87        122.92        33.41 o                         
  17   1  13        142.20        195.80        40.24 o                         
 -18   2  13        105.30        141.17        51.19 o                         
 -16   2  13        160.88        152.34        35.44 o                         
 -14   2  13        268.15        272.14        29.45 o                         
 -12   2  13        169.39        167.40        19.79 o                         
 -10   2  13         81.42        138.65        16.05 o                         
  -8   2  13       1463.05       1390.94        39.35 o                         
  -6   2  13         76.52        104.59        10.13 o                         
  -4   2  13        269.00        338.07        12.23 o                         
  -2   2  13       2747.07       2429.72        31.19 o                         
   0   2  13       2434.09       2549.24        39.62 o                         
   2   2  13        206.61        263.27        12.35 o                         
   4   2  13       2785.67       2565.72        33.38 o                         
   6   2  13        616.48        682.04        27.88 o                         
   8   2  13         89.66        136.28        15.40 o                         
  10   2  13         28.64         40.19        16.22 o                         
  12   2  13         15.84         28.99        17.52 o                         
  14   2  13         71.64         49.14        26.05 o                         
  16   2  13         21.08         42.33        33.06 o                         
  18   2  13        355.83        346.16        96.28 o                         
 -17   3  13        101.91        128.51        33.82 o                         
 -15   3  13        717.93        931.69        49.61 o                         
 -13   3  13        954.96        877.58        40.18 o                         
 -11   3  13       1553.98       1674.93        69.49 o                         
  -9   3  13       1104.34       1044.84        36.38 o                         
  -7   3  13         31.45         73.16        11.78 o                         
  -5   3  13       2948.23       2975.03        38.98 o                         
  -3   3  13       8021.55       7198.66        73.66 o                         
  -1   3  13       5717.85       5414.45        57.69 o                         
   1   3  13      24698.89      23976.82       208.50 o                         
   3   3  13       8592.36       8294.38        91.96 o                         
   5   3  13       7636.04       7204.88        84.13 o                         
   7   3  13       5043.11       5132.56        70.05 o                         
   9   3  13      10008.75       9535.46       120.31 o                         
  11   3  13         71.45         94.09        20.02 o                         
  13   3  13       2037.50       2046.03        58.44 o                         
  15   3  13        143.64        155.48        38.04 o                         
  17   3  13        229.96        273.29        54.35 o                         
 -16   4  13         15.40         78.38        39.94 o                         
 -14   4  13         63.70        133.40        28.37 o                         
 -12   4  13        158.03        165.21        27.55 o                         
 -10   4  13          7.67         62.80        19.79 o                         
  -8   4  13        112.53        134.08        19.49 o                         
  -6   4  13         29.36         26.86        10.50 o                         
  -4   4  13         86.78         84.63        10.56 o                         
  -2   4  13        489.65        424.03        17.90 o                         
   0   4  13         61.16         57.04         9.19 o                         
   2   4  13       3832.91       3815.06        58.05 o                         
   4   4  13        982.45        959.69        30.37 o                         
   6   4  13          1.25         14.90        10.27 o                         
   8   4  13         24.60         28.19        14.37 o                         
  10   4  13          1.13         21.77        15.32 o                         
  12   4  13          7.19         10.05        20.94 o                         
  14   4  13         76.35         72.10        26.00 o                         
  16   4  13          3.71         58.27        54.88 o                         
 -15   5  13         40.19         35.29        47.21 o                         
 -13   5  13       1227.57       1381.46        62.03 o                         
 -11   5  13        251.21        161.18        26.28 o                         
  -9   5  13        212.18        273.15        29.14 o                         
  -7   5  13       3775.90       3904.97        63.84 o                         
  -5   5  13       1690.60       1540.15        34.46 o                         
  -3   5  13       1296.54       1412.06        42.39 o                         
  -1   5  13       6786.15       6548.91        78.29 o                         
   1   5  13       1822.70       1958.46        40.52 o                         
   3   5  13       7488.09       7045.80        94.10 o                         
   5   5  13       4376.79       4219.11        82.02 o                         
   7   5  13       6403.21       5956.24        96.79 o                         
   9   5  13       1538.52       1470.92        75.82 o                         
  11   5  13       3741.09       3710.09        87.44 o                         
  13   5  13        605.78        678.09        61.30 o                         
  15   5  13          0.09         -0.79        47.78 o                         
 -14   6  13         61.22         31.65        59.05 o                         
 -12   6  13        171.56        200.19        31.92 o                         
 -10   6  13        203.88        161.68        29.65 o                         
  -8   6  13        100.47         96.32        23.34 o                         
  -6   6  13        232.67        255.96        22.79 o                         
  -4   6  13       1681.72       1558.64        46.39 o                         
  -2   6  13         71.99         83.79        15.23 o                         
   0   6  13          0.16          1.58        12.73 o                         
   2   6  13          8.55          7.90        13.10 o                         
   4   6  13        136.21        166.11        19.63 o                         
   6   6  13        998.32        937.49        48.59 o                         
   8   6  13         45.70         48.22        19.14 o                         
  10   6  13          2.86         19.04        22.52 o                         
  12   6  13         38.02         29.14        28.09 o                         
  14   6  13          5.39        -20.63       103.16 o                         
 -11   7  13         14.07         38.22        41.31 o                         
  -9   7  13          1.41          4.23        25.29 o                         
  -7   7  13          5.10         14.36        22.75 o                         
  -5   7  13       1260.48       1367.22        50.93 o                         
  -3   7  13       2009.18       1998.33        54.77 o                         
  -1   7  13       1092.39       1298.49        48.66 o                         
   1   7  13       4516.48       4575.76        84.14 o                         
   3   7  13       2030.94       2091.31        62.27 o                         
   5   7  13       2950.11       2731.22        71.14 o                         
   7   7  13        278.01        391.90        37.70 o                         
   9   7  13        426.03        438.82        64.08 o                         
  -8   8  13          1.90         11.46        66.48 o                         
  -6   8  13         89.47        131.90        37.47 o                         
  -4   8  13          4.00          2.01        22.08 o                         
  -2   8  13        344.18        338.52        31.47 o                         
   0   8  13        845.04        971.55        47.84 o                         
   2   8  13         42.29         54.17        22.14 o                         
   4   8  13        442.25        436.35        40.00 o                         
   6   8  13          0.06         35.25        35.98 o                         
  -1   9  13        322.35        419.52       126.09 o                         
   1   9  13        114.90        190.27       112.33 o                         
 -18   0  14         28.18         22.62        40.25 o                         
 -16   0  14       1110.64       1132.64        74.16 o                         
 -14   0  14        450.89        452.48        44.95 o                         
 -12   0  14         11.45         27.51        18.96 o                         
 -10   0  14        662.52        574.44        51.02 o                         
  -8   0  14        111.12        110.05        19.45 o                         
  -6   0  14       5685.44       5331.84        99.32 o                         
  -4   0  14       2390.37       2232.34        99.89 o                         
  -2   0  14      13701.42      12338.75       187.87 o                         
   0   0  14      27131.94      27025.96       330.29 o                         
   2   0  14      14727.05      14743.30       192.74 o                         
   4   0  14       9053.03       8912.87       135.53 o                         
   6   0  14         83.76        127.68        16.18 o                         
   8   0  14        871.11        868.83        35.67 o                         
  10   0  14         25.75         62.69        24.54 o                         
  12   0  14         20.88         99.07        37.45 o                         
  14   0  14        825.15        736.48        77.60 o                         
  16   0  14        791.86        929.45       128.38 o                         
 -17   1  14          8.50        136.61        27.05 o                         
 -15   1  14          6.98         91.65        20.90 o                         
 -13   1  14        193.98        236.33        24.90 o                         
 -11   1  14       1005.71        911.84        39.26 o                         
  -9   1  14         89.08        130.46        14.22 o                         
  -7   1  14       1261.68       1203.11        29.80 o                         
  -5   1  14        398.71        400.68        23.75 o                         
  -3   1  14        693.59        629.01        25.97 o                         
  -1   1  14        708.58        620.73        24.30 o                         
   1   1  14        144.71        146.92        13.09 o                         
   3   1  14       1223.67       1281.33        24.54 o                         
   5   1  14       1242.06       1234.06        29.23 o                         
   7   1  14       5294.37       5117.41        86.16 o                         
   9   1  14       1710.38       1720.80        41.22 o                         
  11   1  14        722.31        766.20        43.24 o                         
  13   1  14        417.47        539.57        47.81 o                         
  15   1  14         40.76         61.25        30.12 o                         
  17   1  14          6.19         10.50        32.06 o                         
 -18   2  14       2806.48       2791.35       222.37 o                         
 -16   2  14         36.68         73.14        24.02 o                         
 -14   2  14       1057.11        837.52        44.43 o                         
 -12   2  14        419.16        390.14        26.84 o                         
 -10   2  14       1111.72       1159.65        38.91 o                         
  -8   2  14       7546.00       7245.23       100.04 o                         
  -6   2  14       2791.09       2604.39        73.86 o                         
  -4   2  14       7566.08       7040.30        71.64 o                         
  -2   2  14       3188.21       2971.37        36.52 o                         
   0   2  14       3527.11       2978.18        36.74 o                         
   2   2  14       7511.41       6805.83        69.75 o                         
   4   2  14       4116.43       4263.42        56.18 o                         
   6   2  14       9780.02       9819.55       118.51 o                         
   8   2  14       1466.28       1521.73        43.47 o                         
  10   2  14        649.10        618.49        32.42 o                         
  12   2  14        342.92        257.81        26.14 o                         
  14   2  14        835.12        936.97        90.33 o                         
  16   2  14       2129.70       2505.03       180.57 o                         
 -17   3  14         20.20         13.75        57.31 o                         
 -15   3  14        262.67        266.18        31.52 o                         
 -13   3  14         83.22        118.99        21.82 o                         
 -11   3  14          1.06         77.69        20.76 o                         
  -9   3  14          1.97         23.65        13.63 o                         
  -7   3  14        100.26        114.58        14.59 o                         
  -5   3  14       2136.71       2056.98        34.94 o                         
  -3   3  14        155.02        192.25        11.31 o                         
  -1   3  14        949.96        975.51        20.28 o                         
   1   3  14         59.79         98.70         8.83 o                         
   3   3  14        123.71         94.35        11.15 o                         
   5   3  14       2062.79       1875.06        35.48 o                         
   7   3  14        864.22        917.58        30.52 o                         
   9   3  14          0.24          6.42        13.51 o                         
  11   3  14       2153.37       1939.17        53.85 o                         
  13   3  14          0.38         17.64        20.64 o                         
  15   3  14        351.12        514.66        50.91 o                         
  17   3  14        584.69        561.99        83.49 o                         
 -16   4  14        333.74        347.33        77.61 o                         
 -14   4  14        272.50        244.65        34.78 o                         
 -12   4  14         45.13         25.62        22.55 o                         
 -10   4  14        266.47        254.86        31.10 o                         
  -8   4  14        105.35        123.48        20.18 o                         
  -6   4  14       1417.32       1337.10        36.62 o                         
  -4   4  14       5960.64       5728.18        69.33 o                         
  -2   4  14      23045.55      23304.93       221.35 o                         
   0   4  14      11900.64      11491.24       118.99 o                         
   2   4  14       4167.73       3892.94        59.49 o                         
   4   4  14       2239.53       2092.05        41.91 o                         
   6   4  14        123.00        168.00        17.36 o                         
   8   4  14        770.15        732.19        33.87 o                         
  10   4  14          4.99         28.69        16.62 o                         
  12   4  14         45.22         51.77        23.66 o                         
  14   4  14        439.96        462.36        44.95 o                         
  16   4  14        227.34        325.53       116.92 o                         
 -15   5  14        161.49        193.14        60.85 o                         
 -13   5  14        341.03        349.76        36.68 o                         
 -11   5  14        417.72        453.42        38.35 o                         
  -9   5  14         72.81         74.27        23.19 o                         
  -7   5  14        159.45        203.61        23.32 o                         
  -5   5  14         75.81         90.50        15.74 o                         
  -3   5  14        856.19        825.25        33.16 o                         
  -1   5  14          0.03         30.64        12.17 o                         
   1   5  14       2042.52       1986.24        41.48 o                         
   3   5  14          3.25         27.01        12.22 o                         
   5   5  14        889.24        834.03        33.32 o                         
   7   5  14        172.07        188.29        22.79 o                         
   9   5  14        100.60        157.27        24.69 o                         
  11   5  14       1750.80       1800.88        77.14 o                         
  13   5  14          0.25         25.74        30.74 o                         
  15   5  14         63.81         60.32        54.32 o                         
 -14   6  14        312.88        228.94        81.42 o                         
 -12   6  14        739.04        656.77        47.16 o                         
 -10   6  14        457.59        579.18        42.35 o                         
  -8   6  14       1437.31       1433.85        57.42 o                         
  -6   6  14       3609.06       3800.08        66.02 o                         
  -4   6  14       4379.60       4486.67        72.64 o                         
  -2   6  14       1698.80       1742.75        64.49 o                         
   0   6  14       4324.96       4148.18        67.36 o                         
   2   6  14       1873.09       1828.04        44.87 o                         
   4   6  14       1858.90       1808.72        48.87 o                         
   6   6  14       1662.44       1560.19        62.51 o                         
   8   6  14        272.80        268.54        27.77 o                         
  10   6  14        145.81        110.50        24.64 o                         
  12   6  14        129.52        166.54        35.50 o                         
 -11   7  14          7.47          4.20        46.64 o                         
  -9   7  14        676.45        663.07        52.93 o                         
  -7   7  14        135.40        161.86        32.61 o                         
  -5   7  14         28.90         61.46        25.64 o                         
  -3   7  14         59.50         52.96        21.12 o                         
  -1   7  14        955.05        929.26        42.45 o                         
   1   7  14        749.77        716.67        37.85 o                         
   3   7  14        655.84        717.44        39.13 o                         
   5   7  14        308.01        304.08        31.04 o                         
   7   7  14         63.18         65.50        23.63 o                         
   9   7  14         57.22         40.94        27.57 o                         
  -6   8  14       1827.84       1657.22       142.13 o                         
  -4   8  14       2201.44       2249.48       150.94 o                         
  -2   8  14       1781.62       2045.36        72.15 o                         
   0   8  14       1371.68       1440.87        58.37 o                         
   2   8  14       4447.50       4405.83        99.37 o                         
   4   8  14       1295.46       1400.16        88.02 o                         
   6   8  14        170.92        248.15        55.07 o                         
 -17   1  15       1196.82       1086.19        71.44 o                         
 -15   1  15       2099.66       1913.74        61.69 o                         
 -13   1  15       3893.47       3939.64        83.04 o                         
 -11   1  15       7956.45       7503.83       100.96 o                         
  -9   1  15      24323.40      24113.55       251.74 o                         
  -7   1  15      23565.54      22614.68       235.37 o                         
  -5   1  15       9664.56       9048.45       105.71 o                         
  -3   1  15       7798.43       7685.47       101.64 o                         
  -1   1  15       5679.42       5505.40        64.99 o                         
   1   1  15       2011.49       2214.01        33.49 o                         
   3   1  15       2471.30       2422.13        35.85 o                         
   5   1  15       2164.44       1987.59        45.38 o                         
   7   1  15        448.11        517.62        23.86 o                         
   9   1  15       2030.30       1861.21        76.21 o                         
  11   1  15       8621.40       8185.83       133.64 o                         
  13   1  15       8604.75       8142.25       159.77 o                         
  15   1  15       2952.74       3068.56       110.91 o                         
  17   1  15       1677.70       1514.58       108.72 o                         
 -18   2  15        247.48        316.36       121.50 o                         
 -16   2  15          3.05         57.56        23.93 o                         
 -14   2  15         52.95        151.62        32.43 o                         
 -12   2  15         17.18         32.42        16.72 o                         
 -10   2  15        681.12        583.08        27.07 o                         
  -8   2  15         72.43        151.74        16.03 o                         
  -6   2  15        137.07        123.28        15.05 o                         
  -4   2  15       1595.88       1590.07        33.64 o                         
  -2   2  15       6893.58       6732.43        68.60 o                         
   0   2  15       1094.16       1245.93        23.50 o                         
   2   2  15        289.62        283.46        14.71 o                         
   4   2  15       1906.70       1900.25        44.52 o                         
   6   2  15        574.88        592.44        33.75 o                         
   8   2  15        433.99        480.23        28.68 o                         
  10   2  15       1983.00       1706.09        47.78 o                         
  12   2  15          0.33         30.80        22.70 o                         
  14   2  15        351.67        358.93        49.30 o                         
  16   2  15        104.62        167.42        42.16 o                         
 -17   3  15        798.44        887.19       110.04 o                         
 -15   3  15       2462.46       2482.86        73.36 o                         
 -13   3  15       3494.43       3755.03        87.84 o                         
 -11   3  15      10712.04      10682.21       165.40 o                         
  -9   3  15       3979.55       3883.71        87.49 o                         
  -7   3  15       8746.11       8600.29       108.73 o                         
  -5   3  15      20600.50      19997.45       212.38 o                         
  -3   3  15      10039.22       9850.34        96.54 o                         
  -1   3  15       6732.81       6777.69        70.68 o                         
   1   3  15       4422.26       4253.73        57.08 o                         
   3   3  15       3547.65       3386.05        51.28 o                         
   5   3  15       1804.95       1713.97        35.09 o                         
   7   3  15       2942.37       2739.24        47.51 o                         
   9   3  15       6026.73       5763.02        95.74 o                         
  11   3  15       1786.31       1576.86        51.52 o                         
  13   3  15       2419.14       2441.59        66.76 o                         
  15   3  15       4741.49       4547.81       123.58 o                         
  17   3  15       1049.64        923.86       121.50 o                         
 -16   4  15        119.50        178.81       103.16 o                         
 -14   4  15        242.94        306.54        37.27 o                         
 -12   4  15         48.61         32.76        22.28 o                         
 -10   4  15        932.72        866.43        46.20 o                         
  -8   4  15         42.77         40.69        16.85 o                         
  -6   4  15        401.12        362.75        24.99 o                         
  -4   4  15       1836.44       1886.68        38.30 o                         
  -2   4  15        677.51        758.55        23.83 o                         
   0   4  15       4706.59       4581.55        89.63 o                         
   2   4  15         69.15        122.92        14.51 o                         
   4   4  15        112.20        119.20        15.39 o                         
   6   4  15        125.14        108.90        16.40 o                         
   8   4  15        146.80        125.89        19.95 o                         
  10   4  15        111.51        175.96        24.19 o                         
  12   4  15          0.05         32.00        23.90 o                         
  14   4  15        284.47        330.37        42.40 o                         
 -15   5  15        469.63        681.55       100.53 o                         
 -13   5  15       6066.97       6103.38       135.30 o                         
 -11   5  15       2640.91       2940.19        76.32 o                         
  -9   5  15       7413.05       7267.45       126.17 o                         
  -7   5  15       5292.95       5210.39        88.73 o                         
  -5   5  15       5661.91       5855.53        93.29 o                         
  -3   5  15       9277.20       9372.33       146.57 o                         
  -1   5  15       2693.10       2526.93        47.69 o                         
   1   5  15         89.26         68.97        14.15 o                         
   3   5  15       5484.43       5222.73        77.75 o                         
   5   5  15        811.01        727.16        34.36 o                         
   7   5  15        506.28        506.27        31.23 o                         
   9   5  15       2139.08       2024.72        66.09 o                         
  11   5  15       4222.20       4168.34        85.99 o                         
  13   5  15       1040.20       1206.21        68.54 o                         
  15   5  15        568.37        613.59        99.21 o                         
 -12   6  15         79.30         18.60        30.17 o                         
 -10   6  15         25.97          2.38        23.73 o                         
  -8   6  15          2.06          3.22        19.85 o                         
  -6   6  15        171.04        287.65        27.16 o                         
  -4   6  15         93.39        113.05        21.58 o                         
  -2   6  15       3516.79       3541.60        61.93 o                         
   0   6  15       1108.66       1142.34        44.20 o                         
   2   6  15        262.70        273.37        26.66 o                         
   4   6  15        212.41        189.82        21.20 o                         
   6   6  15        474.23        411.23        30.07 o                         
   8   6  15         10.23         10.02        19.95 o                         
  10   6  15          0.56         34.19        23.19 o                         
  12   6  15        166.11        288.37        42.84 o                         
  -9   7  15       1163.42       1205.10        66.92 o                         
  -7   7  15       4564.77       4822.01       155.81 o                         
  -5   7  15       3847.88       3845.50       240.71 o                         
  -3   7  15       2799.05       2697.72        72.19 o                         
  -1   7  15       1294.34       1352.21        61.88 o                         
   1   7  15       3234.06       3117.19        77.22 o                         
   3   7  15         45.80         37.44        20.39 o                         
   5   7  15          1.33         -0.41        21.70 o                         
   7   7  15        640.20        544.40        57.91 o                         
   9   7  15        579.41        692.36        52.97 o                         
  -4   8  15        175.73         85.08        47.85 o                         
  -2   8  15         89.12        113.00        30.51 o                         
   0   8  15        790.89        834.96        52.55 o                         
   2   8  15          2.85         28.84        24.26 o                         
   4   8  15       1214.60       1001.54        69.23 o                         
   6   8  15         72.61        137.55       103.16 o                         
 -16   0  16       3755.66       3962.81       129.19 o                         
 -14   0  16       7680.84       7673.65       186.73 o                         
 -12   0  16       5412.08       5173.27       137.55 o                         
 -10   0  16       9149.33       8951.91       178.14 o                         
  -8   0  16      29517.29      29594.00       427.56 o                         
  -6   0  16       1353.81       1353.54        66.72 o                         
  -4   0  16       4004.45       4156.80        82.85 o                         
  -2   0  16          0.19         52.48        12.28 o                         
   0   0  16       1512.36       1469.09        37.30 o                         
   2   0  16      24367.10      26238.54       327.22 o                         
   4   0  16       9030.87       8492.43       125.93 o                         
   6   0  16      26620.52      25704.00       326.63 o                         
   8   0  16        552.39        603.12        43.72 o                         
  10   0  16      22498.43      22642.72       364.16 o                         
  12   0  16      22693.43      21779.23       626.88 o                         
  14   0  16      10821.90      10580.55       279.20 o                         
  16   0  16       2643.45       2743.61       177.67 o                         
 -17   1  16         57.66         65.23        28.32 o                         
 -15   1  16         33.90         86.87        22.59 o                         
 -13   1  16        256.95        246.75        25.77 o                         
 -11   1  16         54.16        123.41        18.02 o                         
  -9   1  16       4083.82       4046.40        63.58 o                         
  -7   1  16       8455.52       8088.89       107.80 o                         
  -5   1  16        693.37        671.72        25.18 o                         
  -3   1  16       1280.05       1448.61        46.14 o                         
  -1   1  16       2040.82       2094.78        38.12 o                         
   1   1  16        486.54        492.14        21.73 o                         
   3   1  16       3142.49       2999.59        54.06 o                         
   5   1  16       5378.05       5316.86        70.79 o                         
   7   1  16       5397.00       5278.09        73.32 o                         
   9   1  16        508.11        471.63        29.59 o                         
  11   1  16        703.96        704.89        51.01 o                         
  13   1  16          1.88        -16.62        26.14 o                         
  15   1  16         41.87         35.37        30.12 o                         
  17   1  16          1.63        -22.90        42.25 o                         
 -16   2  16       3648.24       3807.57        90.70 o                         
 -14   2  16       3708.68       3610.82       117.10 o                         
 -12   2  16       9837.78       9455.46       133.90 o                         
 -10   2  16      16528.89      16470.83       184.31 o                         
  -8   2  16       1169.31       1070.43        32.65 o                         
  -6   2  16      13227.95      13115.70       150.14 o                         
  -4   2  16        368.84        374.97        19.62 o                         
  -2   2  16        598.52        687.74        23.02 o                         
   0   2  16       1962.74       1871.94        30.22 o                         
   2   2  16       5258.24       4935.74        56.90 o                         
   4   2  16      28052.25      28360.01       268.98 o                         
   6   2  16       8723.77       8450.03       102.07 o                         
   8   2  16      30353.01      30128.49       320.29 o                         
  10   2  16       9036.37       8848.26       123.22 o                         
  12   2  16       8621.49       8170.07       236.93 o                         
  14   2  16       3678.79       3650.80       106.45 o                         
  16   2  16        711.77        552.83        58.44 o                         
 -15   3  16        179.53        197.28        42.81 o                         
 -13   3  16        665.16        507.55        38.59 o                         
 -11   3  16        247.18        321.86        31.50 o                         
  -9   3  16        446.72        455.35        32.34 o                         
  -7   3  16         64.37        109.26        19.36 o                         
  -5   3  16        843.36        932.49        49.29 o                         
  -3   3  16       1219.56       1343.01        58.40 o                         
  -1   3  16       1130.54       1124.72        23.49 o                         
   1   3  16         33.22         80.86        17.02 o                         
   3   3  16       9784.25       9835.39       108.65 o                         
   5   3  16         47.00         60.63        12.22 o                         
   7   3  16         19.04         46.14        13.34 o                         
   9   3  16       2861.54       2756.22        94.76 o                         
  11   3  16          6.16         38.89        20.13 o                         
  13   3  16         17.82          9.99        25.73 o                         
  15   3  16         26.45          4.78        34.31 o                         
  17   3  16        742.10        855.09       139.84 o                         
 -14   4  16       6441.24       6580.12       141.29 o                         
 -12   4  16       8398.45       8071.42       143.17 o                         
 -10   4  16        696.74        751.06        43.30 o                         
  -8   4  16       3244.49       3167.30        65.10 o                         
  -6   4  16        822.12        870.85        62.10 o                         
  -4   4  16       4957.93       5032.31       113.79 o                         
  -2   4  16       1823.74       1783.97        36.95 o                         
   0   4  16       1167.27       1107.04        31.47 o                         
   2   4  16       3497.56       3607.01        58.45 o                         
   4   4  16       2893.04       2672.72        50.14 o                         
   6   4  16      13574.98      13235.62       157.00 o                         
   8   4  16      11503.58      10781.52       150.45 o                         
  10   4  16       8978.16       8775.70       132.29 o                         
  12   4  16       1893.50       1901.21        72.29 o                         
  14   4  16       3066.30       2928.53       106.16 o                         
 -15   5  16         94.35        135.26       165.06 o                         
 -13   5  16        192.86        136.65        31.41 o                         
 -11   5  16         22.54         65.22        25.37 o                         
  -9   5  16        112.58        166.87        27.34 o                         
  -7   5  16         76.19         99.30        20.79 o                         
  -5   5  16        268.75        288.15        28.22 o                         
  -3   5  16        848.22        736.89        33.52 o                         
  -1   5  16         72.83        117.85        16.96 o                         
   1   5  16        435.12        409.75        23.66 o                         
   3   5  16       2017.82       2030.54        44.67 o                         
   5   5  16        504.96        451.50        27.03 o                         
   7   5  16         88.66        101.06        23.59 o                         
   9   5  16        405.09        433.17        32.92 o                         
  11   5  16        249.22        225.99        29.59 o                         
  13   5  16        453.95        420.10        46.40 o                         
 -12   6  16        950.32       1118.73        64.34 o                         
 -10   6  16       2651.87       2695.42        95.16 o                         
  -8   6  16       1861.23       1891.64        64.99 o                         
  -6   6  16       1346.66       1311.26        61.85 o                         
  -4   6  16         54.92         95.72        24.10 o                         
  -2   6  16        178.55        201.29        23.04 o                         
   0   6  16       2342.78       2247.70        48.96 o                         
   2   6  16        645.74        676.68        32.28 o                         
   4   6  16       3103.16       2906.81        58.54 o                         
   6   6  16       8980.13       8948.26       134.61 o                         
   8   6  16       5809.59       5729.94       132.76 o                         
  10   6  16       3204.65       3202.08        89.99 o                         
  12   6  16       1262.23       1218.55        87.73 o                         
  -9   7  16         14.21         47.00        45.68 o                         
  -7   7  16          0.06         33.93        39.66 o                         
  -5   7  16        700.07        744.57        72.21 o                         
  -3   7  16         11.84         16.70        29.49 o                         
  -1   7  16       2868.86       2560.71        73.05 o                         
   1   7  16         46.09         54.21        22.81 o                         
   3   7  16        112.80        134.04        25.22 o                         
   5   7  16          5.08         25.54        23.99 o                         
   7   7  16          2.29         21.51        25.05 o                         
   9   7  16          3.71          9.40        47.35 o                         
  -2   8  16        308.72        348.75        56.12 o                         
   0   8  16        155.49        123.63        33.05 o                         
   2   8  16       1695.39       1609.72        67.80 o                         
   4   8  16       1927.41       2257.34       105.03 o                         
 -17   1  17        741.23        779.44       135.26 o                         
 -15   1  17        130.12        140.32        25.34 o                         
 -13   1  17        255.01        278.57        28.52 o                         
 -11   1  17       1169.41       1110.96        47.32 o                         
  -9   1  17         24.23         58.74        14.08 o                         
  -7   1  17       2016.81       2059.52        41.87 o                         
  -5   1  17       2593.11       2500.41        44.12 o                         
  -3   1  17       2056.58       2057.50        48.66 o                         
  -1   1  17       7641.73       7789.69        94.32 o                         
   1   1  17      17465.72      17539.23       161.27 o                         
   3   1  17      21281.12      21449.63       202.28 o                         
   5   1  17       4557.64       4369.23       104.91 o                         
   7   1  17       1037.44       1108.64        36.07 o                         
   9   1  17       7444.11       7393.14       109.32 o                         
  11   1  17       5595.16       5607.75       121.33 o                         
  13   1  17       1859.24       1813.77        82.51 o                         
  15   1  17          6.98         38.19        30.21 o                         
 -16   2  17         33.13        121.88        30.04 o                         
 -14   2  17          3.31         25.29        18.18 o                         
 -12   2  17          0.56        128.76        20.10 o                         
 -10   2  17       1102.15       1308.01        46.74 o                         
  -8   2  17       1130.62       1145.84        41.13 o                         
  -6   2  17       7975.65       7538.74        98.12 o                         
  -4   2  17        985.50       1068.21        30.74 o                         
  -2   2  17        713.58        701.46        25.46 o                         
   0   2  17        317.83        368.51        15.05 o                         
   2   2  17        749.79        721.01        21.20 o                         
   4   2  17       2655.84       2699.05        46.42 o                         
   6   2  17        185.06        244.92        19.38 o                         
   8   2  17       1095.58       1120.30        38.07 o                         
  10   2  17       1561.17       1389.38        50.43 o                         
  12   2  17          1.04          5.03        24.07 o                         
  14   2  17        466.08        451.32        49.89 o                         
  16   2  17        864.39        932.04        77.12 o                         
 -15   3  17       1077.26       1070.07        77.51 o                         
 -13   3  17        755.02        735.84        46.73 o                         
 -11   3  17        174.26        165.49        24.50 o                         
  -9   3  17        151.45        157.53        20.59 o                         
  -7   3  17          6.36         12.34        12.98 o                         
  -5   3  17       1401.90       1490.83        48.50 o                         
  -3   3  17       7157.71       7193.66        91.73 o                         
  -1   3  17       6394.00       6280.40        87.05 o                         
   1   3  17      12035.70      12052.45       127.35 o                         
   3   3  17       3104.38       3134.51        48.56 o                         
   5   3  17       9071.24       9163.59       106.14 o                         
   7   3  17      11880.07      11885.52       196.18 o                         
   9   3  17        887.44        873.00        44.19 o                         
  11   3  17       2388.41       2447.61        63.59 o                         
  13   3  17        734.74        712.31        49.68 o                         
  15   3  17         78.23         74.38        39.81 o                         
 -14   4  17         48.62        193.02        34.08 o                         
 -12   4  17       1578.54       1665.39        65.19 o                         
 -10   4  17        519.69        476.94        36.28 o                         
  -8   4  17       1244.43       1007.81        45.05 o                         
  -6   4  17        252.09        247.99        22.37 o                         
  -4   4  17       5132.96       4904.77        80.61 o                         
  -2   4  17        192.87        172.02        18.83 o                         
   0   4  17         40.44         44.04        13.15 o                         
   2   4  17       2486.83       2495.31        47.53 o                         
   4   4  17          8.09         26.78        12.76 o                         
   6   4  17          7.34          8.01        14.83 o                         
   8   4  17        746.99        672.66        48.96 o                         
  10   4  17        413.91        432.64        51.62 o                         
  12   4  17        131.34        131.00        31.29 o                         
  14   4  17        685.66        858.87        70.78 o                         
 -13   5  17        183.39        181.69        38.38 o                         
 -11   5  17          6.43          4.81        23.50 o                         
  -9   5  17         91.08        140.59        26.09 o                         
  -7   5  17        214.89        245.66        26.58 o                         
  -5   5  17       1579.73       1462.24        46.11 o                         
  -3   5  17       4420.34       4715.69        95.87 o                         
  -1   5  17       9737.50       9555.86       159.61 o                         
   1   5  17        186.11        265.54        24.21 o                         
   3   5  17       4548.66       4432.04        71.53 o                         
   5   5  17       9337.02       9326.76       122.98 o                         
   7   5  17       7725.64       7808.27       121.23 o                         
   9   5  17       5068.37       4981.08       117.37 o                         
  11   5  17         47.33         35.88        22.48 o                         
  13   5  17          7.94         -8.16        38.71 o                         
 -12   6  17       2118.08       1966.71       178.81 o                         
 -10   6  17        128.63        104.42        28.80 o                         
  -8   6  17          0.79         29.37        23.80 o                         
  -6   6  17         16.49         43.46        24.73 o                         
  -4   6  17          8.57         25.45        22.62 o                         
  -2   6  17       4395.12       4101.68        90.13 o                         
   0   6  17       1373.54       1373.23        48.13 o                         
   2   6  17         34.43         49.93        17.75 o                         
   4   6  17        213.42        192.58        22.66 o                         
   6   6  17        374.53        388.24        31.76 o                         
   8   6  17        141.37        147.31        27.40 o                         
  10   6  17          3.62         -0.92        26.31 o                         
  12   6  17       1007.93        678.57       146.72 o                         
  -7   7  17        171.34        204.73        54.51 o                         
  -5   7  17        521.83        536.87        62.66 o                         
  -3   7  17       3637.19       3737.38       108.46 o                         
  -1   7  17       1337.40       1284.17        83.36 o                         
   1   7  17       7480.19       7547.65       181.99 o                         
   3   7  17       3106.29       3154.09        76.33 o                         
   5   7  17       1885.47       1949.05        91.33 o                         
   7   7  17       1312.87       1327.54        74.61 o                         
   9   7  17        815.38        857.38       160.47 o                         
  -2   8  17        498.20        543.31       130.67 o                         
   0   8  17        269.06        174.27        47.96 o                         
   2   8  17        105.01         96.28        47.18 o                         
   4   8  17         47.15         74.28        53.41 o                         
 -16   0  18        491.12        513.69        60.64 o                         
 -14   0  18       1145.62        933.42        89.41 o                         
 -12   0  18       1275.42       1119.76        73.24 o                         
 -10   0  18          8.23         12.85        18.03 o                         
  -8   0  18      16041.56      15250.08       242.03 o                         
  -6   0  18       3350.71       3225.34        75.87 o                         
  -4   0  18       1020.09        863.95        66.39 o                         
  -2   0  18      20556.94      20611.52       536.44 o                         
   0   0  18      15736.57      15650.48       250.51 o                         
   2   0  18      14824.67      14688.49       196.98 o                         
   4   0  18        563.23        569.42        41.36 o                         
   6   0  18       4443.90       4234.78       101.97 o                         
   8   0  18        468.87        470.76        42.91 o                         
  10   0  18        761.62        814.23        58.52 o                         
  12   0  18        442.56        513.93        68.27 o                         
  14   0  18        746.54        746.06       106.60 o                         
  16   0  18        263.85        376.28        81.00 o                         
 -15   1  18          6.57         25.29        19.99 o                         
 -13   1  18       2093.11       2159.75        61.50 o                         
 -11   1  18          5.15         52.95        16.97 o                         
  -9   1  18        239.06        280.05        20.84 o                         
  -7   1  18       5222.27       4812.33        70.70 o                         
  -5   1  18        876.97        847.92        29.64 o                         
  -3   1  18          7.80         10.46         9.49 o                         
  -1   1  18        935.34        952.05        34.00 o                         
   1   1  18        769.75        854.86        31.30 o                         
   3   1  18        163.45        189.90        14.24 o                         
   5   1  18       1054.19       1048.84        33.62 o                         
   7   1  18        675.00        684.81        29.57 o                         
   9   1  18         43.71         96.81        20.41 o                         
  11   1  18         54.83         91.00        25.55 o                         
  13   1  18        914.36        996.51        63.67 o                         
  15   1  18         23.32         49.18        32.46 o                         
 -16   2  18        110.90         95.71        48.55 o                         
 -14   2  18         93.26         86.65        23.05 o                         
 -12   2  18        228.31        216.73        23.54 o                         
 -10   2  18       8971.61       8195.46       109.72 o                         
  -8   2  18       3854.18       3592.99        73.99 o                         
  -6   2  18      11974.94      11171.68       133.76 o                         
  -4   2  18       6557.68       6417.80        92.10 o                         
  -2   2  18        468.54        453.25        28.80 o                         
   0   2  18       3879.26       3947.08        58.37 o                         
   2   2  18       3855.98       3562.36        57.31 o                         
   4   2  18       1721.73       1774.89        55.71 o                         
   6   2  18       3332.46       3319.16        56.59 o                         
   8   2  18        540.17        610.48        30.46 o                         
  10   2  18         44.66         75.32        23.06 o                         
  12   2  18        422.18        517.92        43.86 o                         
  14   2  18       1611.74       1584.98        83.69 o                         
  16   2  18       1428.79       1854.38       178.81 o                         
 -15   3  18         24.03         69.91        41.18 o                         
 -13   3  18         61.64         54.09        24.53 o                         
 -11   3  18        889.28        881.70        43.03 o                         
  -9   3  18       1040.34        977.03        38.58 o                         
  -7   3  18         14.21         23.34        14.46 o                         
  -5   3  18         42.89         38.29        12.43 o                         
  -3   3  18       2315.02       2312.41        43.62 o                         
  -1   3  18         14.18         18.68        10.89 o                         
   1   3  18        623.81        572.42        22.65 o                         
   3   3  18        168.77        234.58        21.79 o                         
   5   3  18        225.53        281.41        19.27 o                         
   7   3  18         39.36         56.22        17.53 o                         
   9   3  18       2679.72       2559.84        76.46 o                         
  11   3  18        324.55        277.71        40.09 o                         
  13   3  18          1.19         28.28        30.44 o                         
  15   3  18       1463.56       1485.82        87.73 o                         
 -14   4  18        155.87        135.27        38.17 o                         
 -12   4  18       2117.91       1987.76        69.00 o                         
 -10   4  18        282.81        339.03        32.92 o                         
  -8   4  18        709.65        762.25        38.02 o                         
  -6   4  18       2811.85       2768.57        59.27 o                         
  -4   4  18      14030.27      14227.86       179.83 o                         
  -2   4  18       7609.33       7061.45       122.06 o                         
   0   4  18       3277.57       3248.76       139.27 o                         
   2   4  18        205.25        247.72        19.60 o                         
   4   4  18       3438.94       3277.93        58.67 o                         
   6   4  18       1178.76       1212.40        49.54 o                         
   8   4  18         53.80         85.94        21.54 o                         
  10   4  18       1429.78       1241.34        60.40 o                         
  12   4  18         61.36         94.22        35.67 o                         
  14   4  18         28.90         26.27        53.77 o                         
 -13   5  18          1.54          4.64        72.12 o                         
 -11   5  18          7.81          3.87        23.47 o                         
  -9   5  18        398.81        434.08        63.20 o                         
  -7   5  18         18.33         35.47        19.88 o                         
  -5   5  18         36.45         34.73        17.62 o                         
  -3   5  18         17.29         -2.34        17.63 o                         
  -1   5  18        120.12        117.46        22.95 o                         
   1   5  18        261.33        241.04        23.96 o                         
   3   5  18        163.53        174.84        20.65 o                         
   5   5  18         74.48         59.87        18.29 o                         
   7   5  18         87.57        140.73        23.15 o                         
   9   5  18        292.68        368.67        32.68 o                         
  11   5  18         61.31         43.44        31.81 o                         
  13   5  18         44.68         96.38        58.31 o                         
 -10   6  18        629.05        801.33        51.83 o                         
  -8   6  18       1767.37       1851.86        65.36 o                         
  -6   6  18       2539.09       2675.76        89.00 o                         
  -4   6  18       1574.72       1572.05        62.87 o                         
  -2   6  18       5627.82       5466.39       124.08 o                         
   0   6  18         41.94         39.04        24.12 o                         
   2   6  18       1584.54       1738.53        55.28 o                         
   4   6  18       1425.05       1476.94        55.19 o                         
   6   6  18       2806.64       2990.17        73.00 o                         
   8   6  18        183.52        221.14        30.28 o                         
  10   6  18         73.57         77.09        33.07 o                         
  12   6  18        751.93        754.22       190.27 o                         
  -5   7  18         71.01         54.59        43.68 o                         
  -3   7  18        402.50        441.69        52.94 o                         
  -1   7  18        321.73        349.40        45.67 o                         
   1   7  18        103.38         87.08        29.11 o                         
   3   7  18         37.73         42.80        25.58 o                         
   5   7  18         45.06         34.84        29.07 o                         
   7   7  18         55.25         67.29        43.67 o                         
  -2   8  18        171.62        160.47       128.38 o                         
   2   8  18       1035.91        742.92        76.52 o                         
 -15   1  19         35.20         54.87        22.97 o                         
 -13   1  19        513.76        564.36        48.64 o                         
 -11   1  19       3342.84       3134.04        64.54 o                         
  -9   1  19       5925.33       5571.87       157.85 o                         
  -7   1  19       4763.72       4623.83        71.08 o                         
  -5   1  19       1818.73       1673.41        41.56 o                         
  -3   1  19       2053.37       2076.39        41.01 o                         
  -1   1  19      10111.66       9924.91       116.84 o                         
   1   1  19       6914.88       6674.83        86.79 o                         
   3   1  19        671.67        680.25        26.69 o                         
   5   1  19         70.05         81.67        14.89 o                         
   7   1  19        386.55        389.35        27.57 o                         
   9   1  19       1001.50       1010.70        44.11 o                         
  11   1  19       1479.02       1557.40        65.35 o                         
  13   1  19       2386.05       2264.92       100.98 o                         
  15   1  19       2216.67       2517.64       111.86 o                         
 -16   2  19          5.96         16.05        77.94 o                         
 -14   2  19          0.71         -1.63        19.50 o                         
 -12   2  19       2070.08       1885.65        54.44 o                         
 -10   2  19        446.43        431.62        27.85 o                         
  -8   2  19         13.39         22.62        14.49 o                         
  -6   2  19        153.52        137.53        16.67 o                         
  -4   2  19        591.22        575.44        25.64 o                         
  -2   2  19        167.00        166.57        21.19 o                         
   0   2  19        144.95        174.04        15.60 o                         
   2   2  19         31.89         33.76        13.34 o                         
   4   2  19       1222.65       1176.52        44.98 o                         
   6   2  19          5.45         30.97        14.25 o                         
   8   2  19       3106.14       3117.62        58.80 o                         
  10   2  19        462.24        473.61        37.96 o                         
  12   2  19         35.87         40.95        27.55 o                         
  14   2  19         46.65         46.99        35.41 o                         
 -13   3  19        719.81        741.19        60.10 o                         
 -11   3  19        732.66        739.76        44.95 o                         
  -9   3  19       1474.03       1526.76        54.54 o                         
  -7   3  19       2716.82       2541.07        58.62 o                         
  -5   3  19       6215.55       5894.93        83.00 o                         
  -3   3  19       8579.33       8065.57       101.78 o                         
  -1   3  19       1137.48       1209.83        40.36 o                         
   1   3  19       1500.90       1445.77        47.74 o                         
   3   3  19       1245.56       1298.87        34.50 o                         
   5   3  19         10.21         14.64        13.04 o                         
   7   3  19        425.72        426.58        30.92 o                         
   9   3  19        222.18        232.32        26.44 o                         
  11   3  19        925.72        989.59        55.04 o                         
  13   3  19       1284.94       1321.35        65.87 o                         
 -14   4  19       1001.49       1086.63       160.47 o                         
 -12   4  19        234.74        222.30        32.34 o                         
 -10   4  19        746.57        669.30        42.23 o                         
  -8   4  19         80.82         83.49        20.99 o                         
  -6   4  19        133.09        142.84        22.31 o                         
  -4   4  19        347.82        322.11        24.90 o                         
  -2   4  19       1507.98       1426.68        54.23 o                         
   0   4  19        125.59        125.30        21.84 o                         
   2   4  19        278.38        292.80        25.51 o                         
   4   4  19         22.18         31.16        15.63 o                         
   6   4  19        402.59        455.30        30.41 o                         
   8   4  19         15.07         -9.00        18.32 o                         
  10   4  19        461.85        394.84        39.66 o                         
  12   4  19         10.47          9.18        37.93 o                         
 -11   5  19        503.57        693.66        72.80 o                         
  -9   5  19        613.61        568.82        40.17 o                         
  -7   5  19       3048.58       3128.94        71.55 o                         
  -5   5  19       4323.93       4129.23        92.73 o                         
  -3   5  19       1796.83       1843.63        98.27 o                         
  -1   5  19        437.05        412.45        34.67 o                         
   1   5  19        106.13        156.80        25.05 o                         
   3   5  19        648.91        606.92        36.05 o                         
   5   5  19       1228.82       1152.69        43.06 o                         
   7   5  19         13.20         -4.64        19.78 o                         
   9   5  19        818.75        751.02        60.38 o                         
  11   5  19        502.48        447.16        48.11 o                         
 -10   6  19        161.70        201.98        47.49 o                         
  -8   6  19       1282.18        983.04        68.16 o                         
  -6   6  19          5.78          5.80        24.16 o                         
  -4   6  19        147.79        126.67        28.49 o                         
  -2   6  19         39.09         59.90        24.59 o                         
   0   6  19       1113.17       1044.14        54.80 o                         
   2   6  19         52.71         34.02        22.25 o                         
   4   6  19        116.64        117.68        22.69 o                         
   6   6  19          4.24          7.02        21.60 o                         
   8   6  19         12.91         13.61        23.49 o                         
  10   6  19        170.50        145.45        43.67 o                         
  -5   7  19       1264.08       1593.04       149.01 o                         
  -3   7  19       1191.90       1223.61       164.13 o                         
  -1   7  19       2376.98       2475.13       100.53 o                         
   1   7  19        438.25        430.06        60.30 o                         
   3   7  19         15.77         33.09        30.14 o                         
   5   7  19         28.07         17.68        34.42 o                         
   7   7  19         17.66         42.51        47.77 o                         
 -14   0  20        532.11        489.42        52.85 o                         
 -12   0  20       2917.43       2734.88        96.38 o                         
 -10   0  20       4572.07       4370.33       102.10 o                         
  -8   0  20       2128.05       1881.40        60.65 o                         
  -6   0  20       3982.55       3922.24        87.92 o                         
  -4   0  20       2626.48       2449.08        82.36 o                         
  -2   0  20       8563.61       7610.08       140.53 o                         
   0   0  20       1904.78       2116.24        59.35 o                         
   2   0  20       3820.42       3688.26        95.13 o                         
   4   0  20        994.64        972.78        42.76 o                         
   6   0  20        882.67        879.92        77.90 o                         
   8   0  20       3765.79       3642.48       101.25 o                         
  10   0  20       2160.77       2106.50       179.94 o                         
  12   0  20       7470.64       7759.38       261.23 o                         
  14   0  20       1999.22       2199.30       138.26 o                         
 -15   1  20        328.85        349.14        40.04 o                         
 -13   1  20        848.39        801.50        51.62 o                         
 -11   1  20        119.70        144.68        21.13 o                         
  -9   1  20        254.16        259.11        22.05 o                         
  -7   1  20         50.98         75.61        14.57 o                         
  -5   1  20       1215.27       1055.17        36.20 o                         
  -3   1  20        136.09        176.06        16.40 o                         
  -1   1  20        775.68        741.37        41.58 o                         
   1   1  20        298.06        267.07        18.49 o                         
   3   1  20        584.96        543.46        28.59 o                         
   5   1  20        302.74        315.87        22.36 o                         
   7   1  20         31.24         39.17        17.85 o                         
   9   1  20        192.52        250.56        26.86 o                         
  11   1  20          0.03         15.09        23.46 o                         
  13   1  20       1035.47       1123.86        70.28 o                         
  15   1  20        237.96        300.01        54.25 o                         
 -16   2  20        164.90        130.67       110.04 o                         
 -14   2  20        922.58        935.76        51.11 o                         
 -12   2  20       2100.31       2093.79        58.90 o                         
 -10   2  20       4396.63       4219.86        88.63 o                         
  -8   2  20       7114.74       6678.10       127.25 o                         
  -6   2  20       3767.65       3491.65        60.07 o                         
  -4   2  20       4534.23       3929.32        61.99 o                         
  -2   2  20        908.50        867.58        30.20 o                         
   0   2  20       3188.27       2918.98        57.90 o                         
   2   2  20          2.32         18.95        13.38 o                         
   4   2  20        787.31        717.17        30.26 o                         
   6   2  20       2435.79       2477.77        51.45 o                         
   8   2  20        342.79        391.85        31.47 o                         
  10   2  20       4264.46       4326.19        94.49 o                         
  12   2  20       1215.40       1305.68        63.37 o                         
  14   2  20       3309.81       3604.51       117.36 o                         
 -13   3  20        527.42        487.22        44.90 o                         
 -11   3  20        110.54        104.04        25.73 o                         
  -9   3  20        148.93         95.68        21.68 o                         
  -7   3  20        124.93        152.42        21.36 o                         
  -5   3  20        152.67        174.91        18.03 o                         
  -3   3  20        705.41        736.35        30.34 o                         
  -1   3  20         70.30         64.65        16.62 o                         
   1   3  20        349.05        343.56        24.83 o                         
   3   3  20       2868.37       2593.30        62.97 o                         
   5   3  20        323.57        332.62        28.36 o                         
   7   3  20        138.11        183.98        22.49 o                         
   9   3  20        638.91        597.41        38.42 o                         
  11   3  20         96.35        116.72        32.12 o                         
  13   3  20         98.30        130.16        38.88 o                         
  15   3  20          8.22         52.73       105.45 o                         
 -14   4  20       2107.19       2388.52       231.54 o                         
 -12   4  20        406.38        458.34        43.44 o                         
 -10   4  20        463.33        526.75        39.87 o                         
  -8   4  20       2536.19       2625.28        87.41 o                         
  -6   4  20       5931.11       5715.48       111.93 o                         
  -4   4  20       2837.42       2832.18        87.35 o                         
  -2   4  20       2794.25       2671.08        68.91 o                         
   0   4  20         24.43         27.44        19.42 o                         
   2   4  20        465.63        436.78        45.33 o                         
   4   4  20        211.30        250.51        24.72 o                         
   6   4  20        129.04        168.80        22.15 o                         
   8   4  20       1256.32       1278.03        61.33 o                         
  10   4  20        272.80        313.64        40.02 o                         
  12   4  20       4058.32       4306.63       123.41 o                         
 -11   5  20          7.89         13.83        29.14 o                         
  -9   5  20        179.92        163.23        29.24 o                         
  -7   5  20        433.44        401.74        35.01 o                         
  -5   5  20         11.67         34.32        22.27 o                         
  -3   5  20        940.14        944.05        63.99 o                         
  -1   5  20          9.11          1.26        19.02 o                         
   1   5  20        530.87        574.45        65.90 o                         
   3   5  20        593.12        623.38        44.64 o                         
   5   5  20        122.43        113.81        22.79 o                         
   7   5  20          9.23         16.84        21.58 o                         
   9   5  20         83.74         89.16        26.40 o                         
  11   5  20        123.55        112.18        42.88 o                         
 -10   6  20       1322.14       1448.61       110.04 o                         
  -8   6  20       1396.29       1379.16        80.71 o                         
  -6   6  20       2142.56       2152.37       141.03 o                         
  -4   6  20       2645.78       2451.76        77.84 o                         
  -2   6  20        233.81        290.93        35.24 o                         
   0   6  20        307.91        331.77        36.96 o                         
   2   6  20        122.16        149.69        31.13 o                         
   4   6  20        198.12        217.31        29.83 o                         
   6   6  20        416.86        415.13        39.02 o                         
   8   6  20        573.54        617.49        45.55 o                         
  10   6  20       1705.09       1890.18       402.33 o                         
  -3   7  20          2.93         -7.56        62.02 o                         
  -1   7  20          4.22         37.02        53.57 o                         
   1   7  20          0.23         -9.06        39.71 o                         
   3   7  20          7.34         50.06        61.47 o                         
   5   7  20          6.53        -22.92        52.73 o                         
 -15   1  21       2161.55       1985.05       171.94 o                         
 -13   1  21       2601.72       2563.38        80.41 o                         
 -11   1  21       2001.83       1943.49        54.94 o                         
  -9   1  21       2244.84       2173.96        47.89 o                         
  -7   1  21        114.29        133.77        18.62 o                         
  -5   1  21        317.18        399.34        24.42 o                         
  -3   1  21       1409.97       1429.20        41.01 o                         
  -1   1  21       1889.94       1722.87        41.13 o                         
   1   1  21       4169.83       3972.05        74.67 o                         
   3   1  21       1680.62       1737.06        70.11 o                         
   5   1  21       9299.95       9119.85       143.87 o                         
   7   1  21       9673.17       9968.94       136.50 o                         
   9   1  21       7454.20       7939.13       120.40 o                         
  11   1  21       4809.07       4896.88       103.72 o                         
  13   1  21       2012.65       2183.16        97.99 o                         
  15   1  21        785.02        774.20       139.35 o                         
 -14   2  21        125.09        177.01        31.76 o                         
 -12   2  21          2.56         15.25        17.10 o                         
 -10   2  21         82.63         99.45        22.62 o                         
  -8   2  21          0.45         91.16        18.10 o                         
  -6   2  21       1197.99       1361.76        83.52 o                         
  -4   2  21        198.53        227.75        18.60 o                         
  -2   2  21        403.94        442.07        23.50 o                         
   0   2  21         26.15         73.96        15.85 o                         
   2   2  21        794.20        861.49        71.71 o                         
   4   2  21          2.75         15.13        16.19 o                         
   6   2  21        188.22        209.88        22.61 o                         
   8   2  21         11.49         19.68        21.30 o                         
  10   2  21          1.34         18.14        25.96 o                         
  12   2  21        154.28        151.35        34.07 o                         
  14   2  21        505.08        576.76        75.67 o                         
 -13   3  21       1005.99        914.43        58.06 o                         
 -11   3  21       2007.25       2032.89        93.56 o                         
  -9   3  21        172.63        182.40        26.83 o                         
  -7   3  21       1015.69        970.74        63.58 o                         
  -5   3  21         64.96        106.84        18.70 o                         
  -3   3  21        408.43        410.93        24.17 o                         
  -1   3  21       2077.23       2008.98        52.14 o                         
   1   3  21        744.73        917.46        51.49 o                         
   3   3  21      14066.17      13549.76       233.80 o                         
   5   3  21       3250.90       3404.74        84.38 o                         
   7   3  21       5341.46       5622.29        86.71 o                         
   9   3  21       4713.54       4823.62       118.51 o                         
  11   3  21       2771.77       2966.00        90.57 o                         
  13   3  21       2911.33       2918.13        98.99 o                         
 -12   4  21        100.22        147.28        35.54 o                         
 -10   4  21        199.01        190.21        29.80 o                         
  -8   4  21         82.51        160.49        26.50 o                         
  -6   4  21          0.43         64.99        19.76 o                         
  -4   4  21        314.20        346.02        33.09 o                         
  -2   4  21         12.79         37.61        19.79 o                         
   0   4  21        132.00        144.70        25.89 o                         
   2   4  21        609.78        515.65        37.18 o                         
   4   4  21        489.63        446.18        36.21 o                         
   6   4  21         11.38         22.20        19.14 o                         
   8   4  21        477.81        403.62        38.47 o                         
  10   4  21          2.43        -18.27        29.24 o                         
  12   4  21        621.04        600.66        63.85 o                         
 -11   5  21        570.30        646.48        82.53 o                         
  -9   5  21       1769.12       1871.05        81.73 o                         
  -7   5  21         26.85         51.35        29.07 o                         
  -5   5  21          0.13          4.78        22.17 o                         
  -3   5  21         19.37         28.24        21.53 o                         
  -1   5  21         75.42         67.35        23.23 o                         
   1   5  21       4328.85       4208.26       113.50 o                         
   3   5  21       1298.88       1366.92        63.39 o                         
   5   5  21       8198.39       8309.85       195.69 o                         
   7   5  21       3350.16       3416.42        99.20 o                         
   9   5  21       2723.00       2912.18       140.63 o                         
  11   5  21       2934.92       3792.12       294.09 o                         
  -8   6  21        932.68        912.40       112.33 o                         
  -6   6  21        196.92        282.85        44.33 o                         
  -4   6  21         68.68         65.30        29.92 o                         
  -2   6  21         51.47        103.16        28.94 o                         
   0   6  21         67.85         70.82        29.50 o                         
   2   6  21        149.75        169.82        34.53 o                         
   4   6  21          0.48         -6.75        27.50 o                         
   6   6  21        227.26        250.35        39.38 o                         
   8   6  21         84.09         63.88        41.29 o                         
  -3   7  21         21.47          0.00       107.75 o                         
  -1   7  21        928.80       1016.22       260.08 o                         
   1   7  21       1090.75       1354.62       158.18 o                         
   3   7  21       2238.30       2429.79       190.27 o                         
 -14   0  22       1335.28       1410.40       137.55 o                         
 -12   0  22         53.35         40.88        27.08 o                         
 -10   0  22         10.34         36.48        21.28 o                         
  -8   0  22        473.50        408.05        36.35 o                         
  -6   0  22       4690.55       4507.83        99.79 o                         
  -4   0  22       9972.39      10119.05       224.47 o                         
  -2   0  22      21326.08      19626.18       302.35 o                         
   0   0  22      18895.87      18898.50       446.56 o                         
   2   0  22      11468.70      12038.37       203.04 o                         
   4   0  22       4670.77       4670.91       131.75 o                         
   6   0  22       6688.38       6755.52       182.25 o                         
   8   0  22       2160.48       2173.55        82.07 o                         
  10   0  22        631.36        718.71        59.75 o                         
  12   0  22        458.37        355.98        63.11 o                         
  14   0  22        682.53        872.87       110.53 o                         
 -13   1  22         11.98         59.69        21.20 o                         
 -11   1  22         35.25         74.59        18.03 o                         
  -9   1  22         60.75         74.25        17.18 o                         
  -7   1  22        576.79        493.38        29.93 o                         
  -5   1  22         50.71         56.63        14.51 o                         
  -3   1  22        179.11        195.37        18.01 o                         
  -1   1  22        433.42        290.89        20.90 o                         
   1   1  22       1497.83       1365.08        53.31 o                         
   3   1  22         29.47         49.88        16.27 o                         
   5   1  22        554.74        512.40        38.38 o                         
   7   1  22          0.67         -8.47        18.50 o                         
   9   1  22        150.27        148.23        26.26 o                         
  11   1  22         99.39        111.68        31.24 o                         
  13   1  22         83.01         87.55        40.90 o                         
 -14   2  22        150.92        226.95        87.11 o                         
 -12   2  22        271.09        277.92        32.17 o                         
 -10   2  22        105.20        116.45        22.65 o                         
  -8   2  22       2645.89       2520.36        61.85 o                         
  -6   2  22       1731.19       1711.61        51.60 o                         
  -4   2  22       7129.67       6751.59        93.16 o                         
  -2   2  22       6235.30       6079.32        84.13 o                         
   0   2  22       7502.17       7284.37       108.22 o                         
   2   2  22       9413.72       9533.29       134.28 o                         
   4   2  22      15351.51      15543.94       198.78 o                         
   6   2  22       8541.52       8402.49       127.34 o                         
   8   2  22       5165.55       5109.55        92.25 o                         
  10   2  22        986.55        930.33        55.35 o                         
  12   2  22         71.82         56.85        32.56 o                         
  14   2  22        691.74        774.37        94.60 o                         
 -13   3  22        199.64         90.22        45.50 o                         
 -11   3  22        312.25        406.77        38.47 o                         
  -9   3  22         20.08          2.68        19.33 o                         
  -7   3  22        213.82        280.38        25.89 o                         
  -5   3  22        233.23        187.36        22.57 o                         
  -3   3  22         26.60         16.18        18.51 o                         
  -1   3  22        419.91        388.54        33.75 o                         
   1   3  22          2.00         -1.49        15.93 o                         
   3   3  22          4.55         48.45        18.35 o                         
   5   3  22        662.72        604.53        37.09 o                         
   7   3  22        166.07        204.03        28.13 o                         
   9   3  22          4.19         22.38        28.96 o                         
  11   3  22         90.40        120.37        37.26 o                         
  13   3  22        139.90        126.75        74.18 o                         
 -12   4  22         37.51         41.72        44.87 o                         
 -10   4  22          2.14         12.39        23.63 o                         
  -8   4  22        795.62        832.39        55.52 o                         
  -6   4  22       1969.82       1876.73        55.69 o                         
  -4   4  22       2134.90       2046.13        70.33 o                         
  -2   4  22       6415.34       6499.69       122.98 o                         
   0   4  22       9598.35       9441.51       157.72 o                         
   2   4  22      12862.02      12703.82       204.09 o                         
   4   4  22       5647.55       5437.86       128.22 o                         
   6   4  22       1944.90       1956.83        74.43 o                         
   8   4  22        414.91        438.56        47.47 o                         
  10   4  22       1424.21       1586.09        84.63 o                         
  12   4  22        182.20        161.18        68.81 o                         
 -11   5  22        122.52        169.64        64.19 o                         
  -9   5  22         23.98         85.95        31.06 o                         
  -7   5  22         13.51         16.34        31.27 o                         
  -5   5  22        535.91        611.81        45.88 o                         
  -3   5  22         28.40         34.49        22.92 o                         
  -1   5  22        132.50        115.87        29.15 o                         
   1   5  22          2.95         37.90        24.89 o                         
   3   5  22         28.78          1.71        23.98 o                         
   5   5  22         70.44         58.91        28.31 o                         
   7   5  22        140.01        183.54        45.20 o                         
   9   5  22          0.59         24.88        47.03 o                         
  11   5  22         82.08         36.68       146.72 o                         
  -6   6  22       1667.58       1618.25       132.96 o                         
  -4   6  22        852.48       1008.15        64.52 o                         
  -2   6  22        989.51       1075.67        71.77 o                         
   0   6  22       4531.04       4855.25       110.74 o                         
   2   6  22       4051.20       4417.97       107.14 o                         
   4   6  22       3822.65       3881.06       201.18 o                         
   6   6  22       2423.61       2312.93       295.73 o                         
   8   6  22       2630.69       2464.17       215.49 o                         
  -3   7  22         56.46        -13.75       171.94 o                         
   3   7  22          1.07        -16.05        98.58 o                         
 -13   1  23        888.87        791.43        47.27 o                         
 -11   1  23        622.01        619.78        48.29 o                         
  -9   1  23       1075.67        970.16        40.77 o                         
  -7   1  23       3813.37       3549.36        70.27 o                         
  -5   1  23       6169.71       5898.06        86.29 o                         
  -3   1  23      12515.72      11900.33       141.81 o                         
  -1   1  23       4300.33       4088.32        70.40 o                         
   1   1  23       3099.77       3215.84        64.19 o                         
   3   1  23       2998.10       3049.13        63.70 o                         
   5   1  23       1969.68       1977.99        63.79 o                         
   7   1  23         90.00        111.23        27.10 o                         
   9   1  23         36.82         81.40        27.50 o                         
  11   1  23        879.65        859.57        55.01 o                         
  13   1  23        607.83        739.44        75.74 o                         
 -14   2  23         21.96         48.14        93.99 o                         
 -12   2  23        903.13        952.47        52.15 o                         
 -10   2  23         93.47         93.28        23.20 o                         
  -8   2  23         26.79         23.58        17.07 o                         
  -6   2  23        133.72        140.45        19.10 o                         
  -4   2  23         21.02         31.81        14.42 o                         
  -2   2  23         46.27         98.19        18.17 o                         
   0   2  23        378.31        295.88        24.95 o                         
   2   2  23         50.34         72.65        18.48 o                         
   4   2  23        116.85        105.55        20.70 o                         
   6   2  23        472.60        452.00        39.11 o                         
   8   2  23       1023.29       1112.83        58.08 o                         
  10   2  23        529.17        532.98        47.04 o                         
  12   2  23         29.70         55.42        36.86 o                         
 -13   3  23         88.23         50.43       137.55 o                         
 -11   3  23       1311.33       1118.81        58.58 o                         
  -9   3  23       2020.18       2059.12       114.82 o                         
  -7   3  23       2209.86       2236.72        68.37 o                         
  -5   3  23       8284.17       8180.47       123.49 o                         
  -3   3  23       1765.62       1708.34       112.31 o                         
  -1   3  23       8422.04       8308.91       142.49 o                         
   1   3  23       4016.86       3857.77        87.08 o                         
   3   3  23       1581.42       1607.95        96.95 o                         
   5   3  23        440.49        499.22        44.18 o                         
   7   3  23        257.18        240.58        35.37 o                         
   9   3  23        429.49        475.80        59.19 o                         
  11   3  23         49.04         55.75        45.60 o                         
  13   3  23       1921.90       2532.76       291.14 o                         
 -10   4  23        847.11        939.95        80.04 o                         
  -8   4  23         24.35          1.87        22.48 o                         
  -6   4  23        164.86        153.98        30.67 o                         
  -4   4  23        242.01        256.04        34.08 o                         
  -2   4  23        217.16        198.66        33.09 o                         
   0   4  23        312.70        320.69        33.64 o                         
   2   4  23         23.33         33.32        22.18 o                         
   4   4  23        219.11        256.54        33.75 o                         
   6   4  23        324.26        353.86        39.65 o                         
   8   4  23        175.67        306.37        49.77 o                         
  10   4  23        735.72        761.04        88.09 o                         
  12   4  23         53.25        130.03       155.08 o                         
  -7   5  23       5557.40       5503.66       139.69 o                         
  -5   5  23        504.40        535.16        43.83 o                         
  -3   5  23       3226.65       3568.60       177.62 o                         
  -1   5  23       1073.76       1051.92        56.01 o                         
   1   5  23       3225.13       3589.72        92.19 o                         
   3   5  23       1588.30       1516.12        68.45 o                         
   5   5  23        410.90        408.42        43.02 o                         
   7   5  23         40.97        109.09        45.72 o                         
   9   5  23        101.99        114.62        98.58 o                         
  -6   6  23          6.53          4.58        77.94 o                         
  -4   6  23          2.83        -18.22        44.06 o                         
  -2   6  23        209.40        154.87        39.72 o                         
   0   6  23         60.11         68.25        34.23 o                         
   2   6  23          0.02          3.60        34.50 o                         
   4   6  23        984.89        866.42        67.38 o                         
   6   6  23        536.27        550.19       128.38 o                         
 -12   0  24        691.94        613.89        58.75 o                         
 -10   0  24        571.43        786.55        51.78 o                         
  -8   0  24        281.22        373.72        36.60 o                         
  -6   0  24       2828.17       2724.84       147.13 o                         
  -4   0  24       1090.22        993.55        55.16 o                         
  -2   0  24       3137.04       3182.69       113.24 o                         
   0   0  24        239.27        212.99        30.75 o                         
   2   0  24         89.70         76.53        30.84 o                         
   4   0  24       1299.07       1406.83       138.69 o                         
   6   0  24       1480.15       1287.62        81.00 o                         
   8   0  24       5061.89       5173.56       156.42 o                         
  10   0  24       2146.50       2191.64       116.41 o                         
  12   0  24        107.84        186.25        75.21 o                         
  14   0  24       1738.41       1636.59       277.39 o                         
 -13   1  24         46.36         29.80        66.48 o                         
 -11   1  24        114.82        112.50        21.96 o                         
  -9   1  24         92.61         70.18        19.75 o                         
  -7   1  24         66.68         64.21        18.34 o                         
  -5   1  24         67.52         97.34        16.68 o                         
  -3   1  24         89.16        244.43        23.59 o                         
  -1   1  24        733.37        618.26        30.71 o                         
   1   1  24        396.07        419.37        29.36 o                         
   3   1  24       1651.61       1700.31        81.40 o                         
   5   1  24          5.39         43.29        23.36 o                         
   7   1  24        686.65        747.61        47.36 o                         
   9   1  24       2588.19       2667.71        78.20 o                         
  11   1  24        347.67        327.90        46.27 o                         
  13   1  24         73.06         -0.38       107.57 o                         
 -12   2  24       3596.92       3589.44       107.35 o                         
 -10   2  24       2408.89       2355.14        64.02 o                         
  -8   2  24       3237.39       3185.56        63.52 o                         
  -6   2  24       1214.94       1287.44        44.46 o                         
  -4   2  24       1190.98       1131.26        39.10 o                         
  -2   2  24        162.85        142.93        20.52 o                         
   0   2  24         98.70        142.36        20.48 o                         
   2   2  24        303.13        278.75        26.02 o                         
   4   2  24         13.53         19.78        20.48 o                         
   6   2  24       2088.40       2284.36        80.69 o                         
   8   2  24       1805.71       1852.63        77.76 o                         
  10   2  24       1391.51       1275.85        94.57 o                         
  12   2  24       1669.18       1772.39       105.74 o                         
 -11   3  24         36.72         29.40        35.87 o                         
  -9   3  24          9.99         39.91        23.48 o                         
  -7   3  24        703.10        686.35        39.43 o                         
  -5   3  24        813.65        810.90        47.92 o                         
  -3   3  24        152.17        213.02        28.11 o                         
  -1   3  24        334.37        313.48        31.59 o                         
   1   3  24        533.95        550.85        39.75 o                         
   3   3  24          8.30         27.63        21.76 o                         
   5   3  24        361.09        363.22        35.94 o                         
   7   3  24        183.56        144.77        36.07 o                         
   9   3  24         68.02         76.26        42.93 o                         
  11   3  24          7.00         22.92        68.77 o                         
 -10   4  24       2433.22       2344.97       119.21 o                         
  -8   4  24       1518.67       1548.08        69.82 o                         
  -6   4  24       1056.44        889.91        71.93 o                         
  -4   4  24        564.45        667.59        60.69 o                         
  -2   4  24        509.32        470.61        39.32 o                         
   0   4  24        293.31        282.96        32.78 o                         
   2   4  24          0.95         10.70        24.25 o                         
   4   4  24        868.30        836.22        61.21 o                         
   6   4  24        388.74        375.46        41.58 o                         
   8   4  24        597.37        761.89        82.62 o                         
  -7   5  24         43.82        110.04        64.19 o                         
  -5   5  24          0.05         -2.29        29.67 o                         
  -3   5  24          1.22         57.99        30.33 o                         
  -1   5  24        336.56        340.35        37.61 o                         
   1   5  24         40.22         58.16        28.70 o                         
   3   5  24         34.89         40.24        28.07 o                         
   5   5  24         50.64         11.37        30.73 o                         
   7   5  24        287.30        384.33        76.37 o                         
  -4   6  24        213.40        251.47        84.82 o                         
  -2   6  24        814.08        857.06        84.69 o                         
   0   6  24          3.36         -0.44        46.00 o                         
   2   6  24          9.89         18.57        55.49 o                         
   4   6  24        348.47        431.37        85.00 o                         
 -11   1  25       2721.88       2685.14        66.52 o                         
  -9   1  25       1010.46       1054.83        47.33 o                         
  -7   1  25        778.02        798.34        36.83 o                         
  -5   1  25       1049.52       1032.81        39.07 o                         
  -3   1  25         29.80         36.12        16.38 o                         
  -1   1  25        421.08        391.69        28.09 o                         
   1   1  25        422.37        438.60        36.61 o                         
   3   1  25       3037.49       3250.59       149.16 o                         
   5   1  25       2572.96       2557.66        81.88 o                         
   7   1  25       4696.76       4834.52       106.28 o                         
   9   1  25       4570.39       4650.04       107.71 o                         
  11   1  25        532.46        578.61        60.42 o                         
 -12   2  25        442.10        350.75       132.96 o                         
 -10   2  25          3.65         34.30        24.21 o                         
  -8   2  25         12.87         32.82        18.94 o                         
  -6   2  25        115.52        166.62        20.49 o                         
  -4   2  25        290.58        294.63        27.49 o                         
  -2   2  25        596.95        568.74        33.72 o                         
   0   2  25        284.38        259.81        31.02 o                         
   2   2  25         60.17         56.52        19.52 o                         
   4   2  25        212.45        226.69        30.09 o                         
   6   2  25        496.03        494.33        41.78 o                         
   8   2  25         47.23         72.91        30.32 o                         
  10   2  25        114.65        116.39        40.57 o                         
  12   2  25          1.10          9.17        87.11 o                         
 -11   3  25        929.81       1147.96       131.70 o                         
  -9   3  25       2109.01       2140.53        93.31 o                         
  -7   3  25       1669.67       1616.87        54.94 o                         
  -5   3  25          9.05         15.17        23.73 o                         
  -3   3  25        463.20        400.45        36.96 o                         
  -1   3  25        228.32        244.89        30.74 o                         
   1   3  25       3482.34       3528.05        85.83 o                         
   3   3  25        320.39        319.57        33.96 o                         
   5   3  25       4046.01       4244.58        99.23 o                         
   7   3  25       1881.95       2066.50        96.95 o                         
   9   3  25        242.78        248.69        62.39 o                         
  11   3  25       4298.69       4355.23       256.76 o                         
 -10   4  25        314.43        302.61        66.48 o                         
  -8   4  25          3.99         45.39        61.04 o                         
  -6   4  25         10.89         29.27        28.48 o                         
  -4   4  25        358.77        355.15        37.76 o                         
  -2   4  25         29.82         39.18        24.26 o                         
   0   4  25          1.35         15.95        23.00 o                         
   2   4  25        306.48        315.66        37.07 o                         
   4   4  25        816.13        735.92        70.81 o                         
   6   4  25         53.59         46.29        32.09 o                         
   8   4  25        109.02        158.45        69.65 o                         
  -5   5  25        418.62        381.93        61.01 o                         
  -3   5  25        184.19        170.05        38.15 o                         
  -1   5  25         85.03        132.03        33.03 o                         
   1   5  25         25.84         32.42        29.35 o                         
   3   5  25       3544.84       3596.38       100.78 o                         
   5   5  25        371.03        486.03        58.78 o                         
   7   5  25        492.26        639.60       130.67 o                         
 -10   0  26       1362.45       1320.69        68.49 o                         
  -8   0  26       1115.33       1213.06        76.54 o                         
  -6   0  26       1458.87       1458.95        72.71 o                         
  -4   0  26       3184.48       3300.42        90.70 o                         
  -2   0  26       2277.81       2290.54       123.06 o                         
   0   0  26       4831.99       5197.99       144.26 o                         
   2   0  26       1884.54       1962.64       142.13 o                         
   4   0  26       3826.46       4220.74       135.17 o                         
   6   0  26       2389.20       2508.88       105.33 o                         
   8   0  26       8205.31       7989.50       226.84 o                         
  10   0  26       2011.90       2220.62       217.78 o                         
 -11   1  26         42.11        126.72        38.10 o                         
  -9   1  26        629.53        606.05        40.50 o                         
  -7   1  26         55.16         39.53        18.86 o                         
  -5   1  26          1.62         26.79        16.17 o                         
  -3   1  26       1351.46       1199.66        43.76 o                         
  -1   1  26        642.47        640.72        34.94 o                         
   1   1  26        300.02        373.35        29.75 o                         
   3   1  26        236.48        265.08        36.49 o                         
   5   1  26        838.10        886.33        50.06 o                         
   7   1  26        120.81        138.46        29.64 o                         
   9   1  26         82.09        109.71        31.63 o                         
  11   1  26        920.17       1079.16       101.30 o                         
 -10   2  26         29.49         52.13        36.43 o                         
  -8   2  26        753.45        715.49        39.64 o                         
  -6   2  26       1948.39       1942.10        50.50 o                         
  -4   2  26         10.26         43.78        20.72 o                         
  -2   2  26       1870.60       2025.54        70.46 o                         
   0   2  26       1318.12       1405.19        51.81 o                         
   2   2  26       3067.89       3516.38       108.83 o                         
   4   2  26       3869.82       4134.87        95.97 o                         
   6   2  26       9801.80      10607.73       180.60 o                         
   8   2  26       3796.27       3961.23       101.15 o                         
  10   2  26       3692.58       3953.18       226.95 o                         
  -9   3  26         59.95        116.92        42.79 o                         
  -7   3  26        148.80        207.09        35.61 o                         
  -5   3  26        172.78        222.12        33.66 o                         
  -3   3  26        139.48        154.40        28.23 o                         
  -1   3  26       1315.72       1306.81        73.79 o                         
   1   3  26         54.18         99.70        26.47 o                         
   3   3  26         50.65         68.32        27.10 o                         
   5   3  26         22.76         37.30        32.19 o                         
   7   3  26        126.38        144.37        41.82 o                         
   9   3  26        133.97         57.31        96.28 o                         
  -6   4  26          7.47         38.77        35.79 o                         
  -4   4  26       1670.73       1913.95        89.34 o                         
  -2   4  26       1182.56       1131.02        58.75 o                         
   0   4  26       3327.13       3534.03        91.32 o                         
   2   4  26       3591.18       3666.21        94.23 o                         
   4   4  26       2754.48       3044.55       135.00 o                         
   6   4  26        633.72        669.43        58.13 o                         
  -5   5  26         96.21         68.77       107.75 o                         
  -3   5  26         22.13         33.31        54.28 o                         
  -1   5  26         12.06         12.03        37.91 o                         
   1   5  26        228.81        281.26        53.45 o                         
   3   5  26         38.58         27.04        45.07 o                         
   5   5  26          3.18         19.70        73.74 o                         
 -11   1  27       1390.66       1361.61       111.01 o                         
  -9   1  27       1252.04       1348.46        57.07 o                         
  -7   1  27       1430.65       1421.73        49.74 o                         
  -5   1  27       2072.49       1885.86        69.63 o                         
  -3   1  27       3416.66       3674.23       186.22 o                         
  -1   1  27       2435.47       2466.54        59.18 o                         
   1   1  27       2418.71       2450.76        77.84 o                         
   3   1  27        638.84        724.16        72.13 o                         
   5   1  27       2072.63       2165.46        76.75 o                         
   7   1  27       2994.94       3125.33        85.07 o                         
   9   1  27        207.48        244.45        40.91 o                         
 -10   2  27        462.62        551.80        75.71 o                         
  -8   2  27         38.41         54.31        26.52 o                         
  -6   2  27       1097.26       1115.14        49.61 o                         
  -4   2  27         78.71        113.61        24.10 o                         
  -2   2  27        645.70        659.80        38.43 o                         
   0   2  27        145.88        183.70        24.29 o                         
   2   2  27        188.64        189.46        27.25 o                         
   4   2  27        196.37        265.24        32.92 o                         
   6   2  27         25.63         34.51        26.22 o                         
   8   2  27        196.98        215.15        39.22 o                         
  10   2  27        110.99        149.87        67.14 o                         
  -9   3  27       1113.41       1340.86       110.04 o                         
  -7   3  27       1244.99       1438.19        92.42 o                         
  -5   3  27       1659.52       1807.21        85.70 o                         
  -3   3  27       1833.57       1898.14        97.94 o                         
  -1   3  27       4822.04       4881.39       106.47 o                         
   1   3  27       1222.34       1180.38        58.58 o                         
   3   3  27       4459.93       4645.34       105.95 o                         
   5   3  27        878.48       1020.73        71.45 o                         
   7   3  27         25.87         -3.88        52.22 o                         
  -6   4  27        199.88        357.62       116.92 o                         
  -4   4  27         91.11        116.76        41.35 o                         
  -2   4  27        136.70        187.71        36.93 o                         
   0   4  27        382.03        395.43        43.02 o                         
   2   4  27        193.09        193.91        38.04 o                         
   4   4  27        348.03        332.94        52.88 o                         
   6   4  27        150.33        194.86       100.87 o                         
 -10   0  28       2811.63       2411.45       210.91 o                         
  -8   0  28        162.45        229.14        46.81 o                         
  -6   0  28       2255.72       2230.24        91.88 o                         
  -4   0  28       9618.25       9217.49       209.04 o                         
  -2   0  28       4162.67       4149.54       130.44 o                         
   0   0  28       1000.96        941.95        69.20 o                         
   2   0  28         31.96         51.67        29.96 o                         
   4   0  28       1273.90       1149.56       104.19 o                         
   6   0  28        386.34        535.51        62.97 o                         
   8   0  28        478.68        567.86        67.74 o                         
  -9   1  28         47.73         57.86        33.52 o                         
  -7   1  28        615.32        616.54        35.44 o                         
  -5   1  28         37.86         44.31        20.94 o                         
  -3   1  28         43.15         57.52        20.68 o                         
  -1   1  28         35.12         40.27        18.91 o                         
   1   1  28        278.47        287.64        31.60 o                         
   3   1  28         23.95         45.54        23.82 o                         
   5   1  28       1168.45       1214.20        68.79 o                         
   7   1  28        146.98        165.25        33.77 o                         
   9   1  28        252.70        290.35        58.21 o                         
  -8   2  28       4292.30       4125.61       149.59 o                         
  -6   2  28       2262.31       2058.92        78.93 o                         
  -4   2  28       1424.36       1414.28        54.76 o                         
  -2   2  28       2072.50       2049.33        60.44 o                         
   0   2  28        663.61        669.70        39.20 o                         
   2   2  28         15.47         34.05        22.95 o                         
   4   2  28        727.94        883.69        65.19 o                         
   6   2  28        281.10        339.97        42.24 o                         
   8   2  28         53.62         83.24        55.03 o                         
  -7   3  28        162.51        107.75        84.82 o                         
  -5   3  28        278.66        366.94        56.34 o                         
  -3   3  28        185.40        215.63        35.93 o                         
  -1   3  28         82.91        113.97        30.02 o                         
   1   3  28        331.26        420.42        40.77 o                         
   3   3  28          1.58          3.60        31.55 o                         
   5   3  28         34.82         -9.17        61.90 o                         
   7   3  28        330.45        389.72       110.04 o                         
  -2   4  28       1642.87       1840.28       125.08 o                         
   0   4  28       1389.57       1535.14       114.36 o                         
   2   4  28       2128.48       2181.10       127.24 o                         
   4   4  28        106.13        109.35        68.80 o                         
   6   4  28        300.72        261.34       137.55 o                         
  -7   1  29       1128.95       1100.06        64.41 o                         
  -5   1  29       1682.24       1859.35        62.69 o                         
  -3   1  29       2023.54       1894.37        58.47 o                         
  -1   1  29         14.49         23.89        21.53 o                         
   1   1  29        328.74        411.40        37.84 o                         
   3   1  29        265.49        266.15        32.68 o                         
   5   1  29        666.52        757.89        82.79 o                         
   7   1  29       1295.66       1605.33        91.65 o                         
  -8   2  29        479.14        635.01       183.40 o                         
  -6   2  29          1.88        -17.53        61.53 o                         
  -4   2  29         45.22         67.70        32.70 o                         
  -2   2  29         30.04         58.54        28.80 o                         
   0   2  29        168.61        167.66        29.62 o                         
   2   2  29          2.79         18.14        27.24 o                         
   4   2  29          1.65         30.70        32.50 o                         
   6   2  29        567.66        613.89        78.61 o                         
   8   2  29        206.70        306.22        91.58 o                         
  -3   3  29         44.96         66.11        63.15 o                         
  -1   3  29        565.07        617.63        70.02 o                         
   1   3  29         28.91         69.30        80.24 o                         
   3   3  29        711.79        673.99       121.50 o                         
   5   3  29        572.29        667.11       128.38 o                         
   2   4  29         63.28         11.46       116.92 o                         
  -6   0  30       1110.38       1241.34       142.02 o                         
  -4   0  30        391.80        428.37        57.97 o                         
  -2   0  30        881.01        914.50        73.79 o                         
   0   0  30        239.26        223.03        46.26 o                         
   2   0  30       3003.91       3072.63       309.48 o                         
   4   0  30        861.30        931.59        84.29 o                         
  -7   1  30        171.13        195.44       118.06 o                         
  -5   1  30          1.51         21.30        38.79 o                         
  -3   1  30         54.64        104.71        28.39 o                         
  -1   1  30        659.23        674.55        46.16 o                         
   1   1  30       1565.61       1518.44        65.68 o                         
   3   1  30          1.93         74.06        31.40 o                         
   5   1  30         89.51        118.67        56.69 o                         
  -4   2  30          2.87        -18.34        71.07 o                         
  -2   2  30        146.75        174.23        68.77 o                         
   2   2  30        425.60        428.69       116.92 o                         
  -1   3  30         59.54         89.41        89.41 o                         
  -5   1  31       1384.13       1462.37       169.64 o                         
  -3   1  31       3462.16       3892.15       176.52 o                         
  -1   1  31       2858.83       3184.01       153.60 o                         
   1   1  31       2722.07       3023.54       158.18 o                         
   3   1  31       5152.86       5629.84       238.42 o                         
  -2   2  31          8.38        -29.80       107.75 o                         
                                                                                
